# Supplementary material for: Genomic Insights into the Distribution and Phylogeny of Glycopeptide Resistance Determinants within the Actinobacteria Phylum
Source: Antibiotics (Basel). 2021 Dec 14;10(12):1533. doi: 10.3390/antibiotics10121533 (PMC8698665; doi:10.3390/antibiotics10121533)
Supplement: Supplementary file 1 [file antibiotics-10-01533-s001.zip]

Archive with 11 entries (11 files):
- Supplementary Excel File S1.xlsx
- Supplementary Excel File S2.xlsx
- Supplementary Excel File S3.xlsx
- Supplementary FASTA File S1 VanY-like phylogeny dataset.fasta
- Supplementary FASTA File S2 VanH phylogeny dataset.fasta
- Supplementary FASTA File S3 VanA Ddl phylogeny dataset.fasta
- Supplementary FASTA File S4 VanX_VanX-like phylogeny dataset.fasta
- Supplementary FASTA File S5 VanY VanX_VanX-like VanXY phylogeny dataset.fasta
- Supplementary FASTA File S6 VanR-like phylogeny dataset.fasta
- Supplementary FASTA File S7 VanS-like phylogeny dataset.fasta
- Supplementary Tables and Figures File.pdf
