# Supplementary material for: Genomic Insights into the Distribution and Phylogeny of Glycopeptide Resistance Determinants within the Actinobacteria Phylum
Source: Antibiotics (Basel). 2021 Dec 14;10(12):1533. doi: 10.3390/antibiotics10121533 (PMC8698665; doi:10.3390/antibiotics10121533)
Supplement: Supplementary file 1 [file antibiotics-10-01533-s001.zip › Supplementary Excel File S1.xlsx]

## Sheet: Acidimicrobiales assemblies
Genome assemblies from order Acidimicrobiales analyzed in current work:
GCA_000023265.1_ASM2326v1
GCA_000348785.1_ASM34878v1
GCA_000455525.1_M.parvicella.RN1
GCA_000949255.1_FAP1
GCA_000949295.1_ASM94929v1
GCA_001437825.1_ASM143782v1
GCA_001438945.1_ASM143894v1
GCA_001438985.1_ASM143898v1
GCA_001439005.1_ASM143900v1
GCA_002168855.1_ASM216885v1
GCA_002169095.1_ASM216909v1
GCA_002169845.1_ASM216984v1
GCA_002170115.1_ASM217011v1
GCA_002171605.1_ASM217160v1
GCA_002171815.2_ASM217181v2
GCA_002255185.1_ASM225518v1
GCA_002457435.1_ASM245743v1
GCA_002687365.1_ASM268736v1
GCA_002687745.1_ASM268774v1
GCA_002688245.1_ASM268824v1
GCA_002690175.1_ASM269017v1
GCA_002690205.1_ASM269020v1
GCA_002691865.1_ASM269186v1
GCA_002692545.1_ASM269254v1
GCA_002692945.1_ASM269294v1
GCA_002693375.1_ASM269337v1
GCA_002693885.1_ASM269388v1
GCA_002694625.1_ASM269462v1
GCA_002694825.1_ASM269482v1
GCA_002696225.1_ASM269622v1
GCA_002697965.1_ASM269796v1
GCA_002698125.1_ASM269812v1
GCA_002698445.1_ASM269844v1
GCA_002698945.1_ASM269894v1
GCA_002699455.1_ASM269945v1
GCA_002699505.1_ASM269950v1
GCA_002699625.1_ASM269962v1
GCA_002699725.1_ASM269972v1
GCA_002702085.1_ASM270208v1
GCA_002703045.1_ASM270304v1
GCA_002703225.1_ASM270322v1
GCA_002704945.1_ASM270494v1
GCA_002705305.1_ASM270530v1
GCA_002708935.1_ASM270893v1
GCA_002709645.1_ASM270964v1
GCA_002711735.1_ASM271173v1
GCA_002712325.1_ASM271232v1
GCA_002712445.1_ASM271244v1
GCA_002713485.1_ASM271348v1
GCA_002713525.1_ASM271352v1
GCA_002713545.1_ASM271354v1
GCA_002713765.1_ASM271376v1
GCA_002713975.1_ASM271397v1
GCA_002714225.1_ASM271422v1
GCA_002714485.1_ASM271448v1
GCA_002715405.1_ASM271540v1
GCA_002716285.1_ASM271628v1
GCA_002717325.1_ASM271732v1
GCA_002717365.1_ASM271736v1
GCA_002719235.1_ASM271923v1
GCA_002719335.1_ASM271933v1
GCA_002720045.1_ASM272004v1
GCA_002720485.1_ASM272048v1
GCA_002720565.1_ASM272056v1
GCA_002721075.1_ASM272107v1
GCA_002721305.1_ASM272130v1
GCA_002722465.1_ASM272246v1
GCA_002722525.1_ASM272252v1
GCA_002722565.1_ASM272256v1
GCA_002724495.1_ASM272449v1
GCA_002724825.1_ASM272482v1
GCA_002725235.1_ASM272523v1
GCA_002725355.1_ASM272535v1
GCA_002726075.1_ASM272607v1
GCA_002726315.1_ASM272631v1
GCA_002726525.1_ASM272652v1
GCA_002727235.1_ASM272723v1
GCA_002727855.1_ASM272785v1
GCA_002727895.1_ASM272789v1
GCA_002727955.1_ASM272795v1
GCA_002728515.1_ASM272851v1
GCA_002729125.1_ASM272912v1
GCA_002729765.1_ASM272976v1
GCA_002730515.1_ASM273051v1
GCA_002730955.1_ASM273095v1
GCA_002731135.1_ASM273113v1
GCA_002737485.1_ASM273748v1
GCA_002737635.1_ASM273763v1
GCA_002748455.1_ASM274845v1
GCA_003243955.1_ASM324395v1
GCA_003244275.1_ASM324427v1
GCA_003444535.1_ASM344453v1
GCA_003444815.1_ASM344481v1
GCA_003445455.1_ASM344545v1
GCA_003447015.1_ASM344701v1
GCA_003450375.1_ASM345037v1
GCA_003451155.1_ASM345115v1
GCA_003452475.1_ASM345247v1
GCA_003453695.1_ASM345369v1
GCA_003455715.1_ASM345571v1
GCA_003456215.1_ASM345621v1
GCA_003457235.1_ASM345723v1
GCA_003457315.1_ASM345731v1
GCA_003457335.1_ASM345733v1
GCA_003476595.1_ASM347659v1
GCA_003485465.1_ASM348546v1
GCA_003485475.1_ASM348547v1
GCA_003485685.1_ASM348568v1
GCA_003485705.1_ASM348570v1
GCA_003485885.1_ASM348588v1
GCA_003486125.1_ASM348612v1
GCA_003486185.1_ASM348618v1
GCA_003487305.1_ASM348730v1
GCA_003489045.1_ASM348904v1
GCA_003504615.1_ASM350461v1
GCA_003506775.1_ASM350677v1
GCA_003507955.1_ASM350795v1
GCA_003509685.1_ASM350968v1
GCA_003509885.1_ASM350988v1
GCA_003510185.1_ASM351018v1
GCA_003512415.1_ASM351241v1
GCA_003512925.1_ASM351292v1
GCA_003513825.1_ASM351382v1
GCA_003514205.1_ASM351420v1
GCA_003519095.1_ASM351909v1
GCA_003519145.1_ASM351914v1
GCA_003520505.1_ASM352050v1
GCA_003522865.1_ASM352286v1
GCA_003523785.1_ASM352378v1
GCA_003529685.1_ASM352968v1
GCA_003530045.1_ASM353004v1
GCA_003535455.1_ASM353545v1
GCA_003541675.1_ASM354167v1
GCA_003541935.1_ASM354193v1
GCA_003542135.1_ASM354213v1
GCA_003569125.1_ASM356912v1
GCA_004214275.1_ASM421427v1
GCA_004282895.1_ASM428289v1
GCA_004283035.1_ASM428303v1
GCA_004321685.1_ASM432168v1
GCA_004364865.1_ASM436486v1
GCA_004379135.1_ASM437913v1
GCA_004525805.1_ASM452580v1
GCA_006515795.1_ASM651579v1
GCA_007693335.1_ASM769333v1
GCA_009650215.1_ASM965021v1
GCA_009691255.1_ASM969125v1
GCA_009694465.1_ASM969446v1
GCA_009694505.1_ASM969450v1
GCA_009694565.1_ASM969456v1
GCA_009697115.1_ASM969711v1
GCA_009835365.1_ASM983536v1
GCA_009835385.1_ASM983538v1
GCA_009835685.1_ASM983568v1
GCA_009835735.1_ASM983573v1
GCA_009836165.1_ASM983616v1
GCA_009836285.1_ASM983628v1
GCA_009836345.1_ASM983634v1
GCA_009836375.1_ASM983637v1
GCA_009836795.1_ASM983679v1
GCA_009836925.1_ASM983692v1
GCA_009836945.1_ASM983694v1
GCA_009836995.1_ASM983699v1
GCA_009837445.1_ASM983744v1
GCA_009837475.1_ASM983747v1
GCA_009837945.1_ASM983794v1
GCA_009838155.1_ASM983815v1
GCA_009838345.1_ASM983834v1
GCA_009838925.1_ASM983892v1
GCA_009839155.1_ASM983915v1
GCA_009839175.1_ASM983917v1
GCA_009839225.1_ASM983922v1
GCA_009839365.1_ASM983936v1
GCA_009839765.1_ASM983976v1
GCA_009840405.1_ASM984040v1
GCA_009840425.1_ASM984042v1
GCA_009840695.1_ASM984069v1
GCA_009840875.1_ASM984087v1
GCA_009840885.1_ASM984088v1
GCA_009841325.1_ASM984132v1
GCA_009841525.1_ASM984152v1
GCA_009841755.1_ASM984175v1
GCA_009841965.1_ASM984196v1
GCA_009841985.1_ASM984198v1
GCA_009842315.1_ASM984231v1
GCA_009842325.1_ASM984232v1
GCA_009842605.1_ASM984260v1
GCA_009842815.1_ASM984281v1
GCA_009842825.1_ASM984282v1
GCA_009843355.1_ASM984335v1
GCA_009843525.1_ASM984352v1
GCA_009843735.1_ASM984373v1
GCA_009843915.1_ASM984391v1
GCA_009843995.1_ASM984399v1
GCA_009844095.1_ASM984409v1
GCA_009844105.1_ASM984410v1
GCA_009844235.1_ASM984423v1
GCA_009844285.1_ASM984428v1
GCA_009844405.1_ASM984440v1
GCA_009844415.1_ASM984441v1
GCA_009844455.1_ASM984445v1
GCA_009844635.1_ASM984463v1
GCA_009844785.1_ASM984478v1
GCA_009845165.1_ASM984516v1
GCA_009845185.1_ASM984518v1
GCA_009845195.1_ASM984519v1
GCA_009845235.1_ASM984523v1
GCA_009845315.1_ASM984531v1
GCA_009845665.1_ASM984566v1
GCA_009845925.1_ASM984592v1
GCA_009845995.1_ASM984599v1
GCA_009846175.1_ASM984617v1
GCA_009846275.1_ASM984627v1
GCA_009846295.1_ASM984629v1
GCA_009846405.1_ASM984640v1
GCA_900128965.1_IMG-taxon_2582580746_annotated_assembly

## Sheet: Acidimicrobiales sequences
Accession number:	Details:
AP012057	Ilumatobacter coccineus YM16-304 DNA, complete genome.
CP001631	Acidimicrobium ferrooxidans DSM 10331, complete genome.
DLUX01000001	TPA_asm: Acidimicrobiaceae bacterium isolate UBA9593 contig_281280, whole genome shotgun sequence.
DLUX01000002	TPA_asm: Acidimicrobiaceae bacterium isolate UBA9593 contig_222240, whole genome shotgun sequence.
DLUX01000003	TPA_asm: Acidimicrobiaceae bacterium isolate UBA9593 contig_190776, whole genome shotgun sequence.
DLUX01000004	TPA_asm: Acidimicrobiaceae bacterium isolate UBA9593 contig_215058, whole genome shotgun sequence.
DLUX01000005	TPA_asm: Acidimicrobiaceae bacterium isolate UBA9593 contig_38574, whole genome shotgun sequence.
DLUX01000006	TPA_asm: Acidimicrobiaceae bacterium isolate UBA9593 contig_221802, whole genome shotgun sequence.
DLUX01000007	TPA_asm: Acidimicrobiaceae bacterium isolate UBA9593 contig_132256, whole genome shotgun sequence.
DLUX01000008	TPA_asm: Acidimicrobiaceae bacterium isolate UBA9593 contig_228948, whole genome shotgun sequence.
DLUX01000009	TPA_asm: Acidimicrobiaceae bacterium isolate UBA9593 contig_72699, whole genome shotgun sequence.
DLUX01000010	TPA_asm: Acidimicrobiaceae bacterium isolate UBA9593 contig_243853, whole genome shotgun sequence.
DLUX01000011	TPA_asm: Acidimicrobiaceae bacterium isolate UBA9593 contig_60518, whole genome shotgun sequence.
DLUX01000012	TPA_asm: Acidimicrobiaceae bacterium isolate UBA9593 contig_184407, whole genome shotgun sequence.
DLUX01000013	TPA_asm: Acidimicrobiaceae bacterium isolate UBA9593 contig_25400, whole genome shotgun sequence.
DLUX01000014	TPA_asm: Acidimicrobiaceae bacterium isolate UBA9593 contig_259757, whole genome shotgun sequence.
DLUX01000015	TPA_asm: Acidimicrobiaceae bacterium isolate UBA9593 contig_42160, whole genome shotgun sequence.
DLUX01000016	TPA_asm: Acidimicrobiaceae bacterium isolate UBA9593 contig_20130, whole genome shotgun sequence.
DLUX01000017	TPA_asm: Acidimicrobiaceae bacterium isolate UBA9593 contig_137533, whole genome shotgun sequence.
DLUX01000018	TPA_asm: Acidimicrobiaceae bacterium isolate UBA9593 contig_104071, whole genome shotgun sequence.
DLUX01000019	TPA_asm: Acidimicrobiaceae bacterium isolate UBA9593 contig_17780, whole genome shotgun sequence.
DLUX01000020	TPA_asm: Acidimicrobiaceae bacterium isolate UBA9593 contig_151790, whole genome shotgun sequence.
DLUX01000021	TPA_asm: Acidimicrobiaceae bacterium isolate UBA9593 contig_60591, whole genome shotgun sequence.
DLUX01000022	TPA_asm: Acidimicrobiaceae bacterium isolate UBA9593 contig_73088, whole genome shotgun sequence.
DLUX01000023	TPA_asm: Acidimicrobiaceae bacterium isolate UBA9593 contig_100986, whole genome shotgun sequence.
DLUX01000024	TPA_asm: Acidimicrobiaceae bacterium isolate UBA9593 contig_75599, whole genome shotgun sequence.
DLUX01000025	TPA_asm: Acidimicrobiaceae bacterium isolate UBA9593 contig_110405, whole genome shotgun sequence.
DLUX01000026	TPA_asm: Acidimicrobiaceae bacterium isolate UBA9593 contig_219149, whole genome shotgun sequence.
DLUX01000027	TPA_asm: Acidimicrobiaceae bacterium isolate UBA9593 contig_97327, whole genome shotgun sequence.
DLUX01000028	TPA_asm: Acidimicrobiaceae bacterium isolate UBA9593 contig_158556, whole genome shotgun sequence.
DLUX01000029	TPA_asm: Acidimicrobiaceae bacterium isolate UBA9593 contig_59305, whole genome shotgun sequence.
DLUX01000030	TPA_asm: Acidimicrobiaceae bacterium isolate UBA9593 contig_44754, whole genome shotgun sequence.
DLUX01000031	TPA_asm: Acidimicrobiaceae bacterium isolate UBA9593 contig_159209, whole genome shotgun sequence.
DLUX01000032	TPA_asm: Acidimicrobiaceae bacterium isolate UBA9593 contig_36416, whole genome shotgun sequence.
DLUX01000033	TPA_asm: Acidimicrobiaceae bacterium isolate UBA9593 contig_175270, whole genome shotgun sequence.
DLUX01000034	TPA_asm: Acidimicrobiaceae bacterium isolate UBA9593 contig_7729, whole genome shotgun sequence.
DLUX01000035	TPA_asm: Acidimicrobiaceae bacterium isolate UBA9593 contig_47719, whole genome shotgun sequence.
DLUX01000036	TPA_asm: Acidimicrobiaceae bacterium isolate UBA9593 contig_45079, whole genome shotgun sequence.
DLUX01000037	TPA_asm: Acidimicrobiaceae bacterium isolate UBA9593 contig_47903, whole genome shotgun sequence.
DLUX01000038	TPA_asm: Acidimicrobiaceae bacterium isolate UBA9593 contig_29717, whole genome shotgun sequence.
DLUX01000039	TPA_asm: Acidimicrobiaceae bacterium isolate UBA9593 contig_34756, whole genome shotgun sequence.
DLUX01000040	TPA_asm: Acidimicrobiaceae bacterium isolate UBA9593 contig_59795, whole genome shotgun sequence.
DLUX01000041	TPA_asm: Acidimicrobiaceae bacterium isolate UBA9593 contig_71767, whole genome shotgun sequence.
DLUX01000042	TPA_asm: Acidimicrobiaceae bacterium isolate UBA9593 contig_264680, whole genome shotgun sequence.
DLUX01000043	TPA_asm: Acidimicrobiaceae bacterium isolate UBA9593 contig_116102, whole genome shotgun sequence.
DLUX01000044	TPA_asm: Acidimicrobiaceae bacterium isolate UBA9593 contig_245802, whole genome shotgun sequence.
DLUX01000045	TPA_asm: Acidimicrobiaceae bacterium isolate UBA9593 contig_20848, whole genome shotgun sequence.
DLUX01000046	TPA_asm: Acidimicrobiaceae bacterium isolate UBA9593 contig_54116, whole genome shotgun sequence.
DLUX01000047	TPA_asm: Acidimicrobiaceae bacterium isolate UBA9593 contig_204191, whole genome shotgun sequence.
DLUX01000048	TPA_asm: Acidimicrobiaceae bacterium isolate UBA9593 contig_299028, whole genome shotgun sequence.
DLUX01000049	TPA_asm: Acidimicrobiaceae bacterium isolate UBA9593 contig_183126, whole genome shotgun sequence.
DLUX01000050	TPA_asm: Acidimicrobiaceae bacterium isolate UBA9593 contig_253745, whole genome shotgun sequence.
DLUX01000051	TPA_asm: Acidimicrobiaceae bacterium isolate UBA9593 contig_297448, whole genome shotgun sequence.
DLUX01000052	TPA_asm: Acidimicrobiaceae bacterium isolate UBA9593 contig_14251, whole genome shotgun sequence.
DLUX01000053	TPA_asm: Acidimicrobiaceae bacterium isolate UBA9593 contig_275766, whole genome shotgun sequence.
DLUX01000054	TPA_asm: Acidimicrobiaceae bacterium isolate UBA9593 contig_288352, whole genome shotgun sequence.
DLUX01000055	TPA_asm: Acidimicrobiaceae bacterium isolate UBA9593 contig_42343, whole genome shotgun sequence.
DLUX01000056	TPA_asm: Acidimicrobiaceae bacterium isolate UBA9593 contig_66233, whole genome shotgun sequence.
DLUX01000057	TPA_asm: Acidimicrobiaceae bacterium isolate UBA9593 contig_133801, whole genome shotgun sequence.
DLUX01000058	TPA_asm: Acidimicrobiaceae bacterium isolate UBA9593 contig_277377, whole genome shotgun sequence.
DLUX01000059	TPA_asm: Acidimicrobiaceae bacterium isolate UBA9593 contig_139472, whole genome shotgun sequence.
DLUX01000060	TPA_asm: Acidimicrobiaceae bacterium isolate UBA9593 contig_99978, whole genome shotgun sequence.
DLUX01000061	TPA_asm: Acidimicrobiaceae bacterium isolate UBA9593 contig_83648, whole genome shotgun sequence.
DLUX01000062	TPA_asm: Acidimicrobiaceae bacterium isolate UBA9593 contig_202452, whole genome shotgun sequence.
DLUX01000063	TPA_asm: Acidimicrobiaceae bacterium isolate UBA9593 contig_233845, whole genome shotgun sequence.
DLUX01000064	TPA_asm: Acidimicrobiaceae bacterium isolate UBA9593 contig_108924, whole genome shotgun sequence.
DLUX01000065	TPA_asm: Acidimicrobiaceae bacterium isolate UBA9593 contig_50410, whole genome shotgun sequence.
DLUX01000066	TPA_asm: Acidimicrobiaceae bacterium isolate UBA9593 contig_17919, whole genome shotgun sequence.
DLUX01000067	TPA_asm: Acidimicrobiaceae bacterium isolate UBA9593 contig_6909, whole genome shotgun sequence.
DLUX01000068	TPA_asm: Acidimicrobiaceae bacterium isolate UBA9593 contig_6643, whole genome shotgun sequence.
DLUX01000069	TPA_asm: Acidimicrobiaceae bacterium isolate UBA9593 contig_43759, whole genome shotgun sequence.
DLUX01000070	TPA_asm: Acidimicrobiaceae bacterium isolate UBA9593 contig_63598, whole genome shotgun sequence.
DLUX01000071	TPA_asm: Acidimicrobiaceae bacterium isolate UBA9593 contig_84041, whole genome shotgun sequence.
DLUX01000072	TPA_asm: Acidimicrobiaceae bacterium isolate UBA9593 contig_299786, whole genome shotgun sequence.
DLUX01000073	TPA_asm: Acidimicrobiaceae bacterium isolate UBA9593 contig_70218, whole genome shotgun sequence.
DLUX01000074	TPA_asm: Acidimicrobiaceae bacterium isolate UBA9593 contig_185173, whole genome shotgun sequence.
DLUX01000075	TPA_asm: Acidimicrobiaceae bacterium isolate UBA9593 contig_35998, whole genome shotgun sequence.
DLUX01000076	TPA_asm: Acidimicrobiaceae bacterium isolate UBA9593 contig_50329, whole genome shotgun sequence.
DLUX01000077	TPA_asm: Acidimicrobiaceae bacterium isolate UBA9593 contig_148628, whole genome shotgun sequence.
DLUX01000078	TPA_asm: Acidimicrobiaceae bacterium isolate UBA9593 contig_103173, whole genome shotgun sequence.
DLUX01000079	TPA_asm: Acidimicrobiaceae bacterium isolate UBA9593 contig_42594, whole genome shotgun sequence.
DLUX01000080	TPA_asm: Acidimicrobiaceae bacterium isolate UBA9593 contig_54430, whole genome shotgun sequence.
DLUX01000081	TPA_asm: Acidimicrobiaceae bacterium isolate UBA9593 contig_135467, whole genome shotgun sequence.
DLUX01000082	TPA_asm: Acidimicrobiaceae bacterium isolate UBA9593 contig_39822, whole genome shotgun sequence.
DLUX01000083	TPA_asm: Acidimicrobiaceae bacterium isolate UBA9593 contig_44725, whole genome shotgun sequence.
DLUX01000084	TPA_asm: Acidimicrobiaceae bacterium isolate UBA9593 contig_156013, whole genome shotgun sequence.
DLUX01000085	TPA_asm: Acidimicrobiaceae bacterium isolate UBA9593 contig_24907, whole genome shotgun sequence.
DLUX01000086	TPA_asm: Acidimicrobiaceae bacterium isolate UBA9593 contig_225330, whole genome shotgun sequence.
DLUX01000087	TPA_asm: Acidimicrobiaceae bacterium isolate UBA9593 contig_83892, whole genome shotgun sequence.
DLUX01000088	TPA_asm: Acidimicrobiaceae bacterium isolate UBA9593 contig_235682, whole genome shotgun sequence.
DLUX01000089	TPA_asm: Acidimicrobiaceae bacterium isolate UBA9593 contig_114368, whole genome shotgun sequence.
DLUX01000090	TPA_asm: Acidimicrobiaceae bacterium isolate UBA9593 contig_46650, whole genome shotgun sequence.
DLUX01000091	TPA_asm: Acidimicrobiaceae bacterium isolate UBA9593 contig_49605, whole genome shotgun sequence.
DLUX01000092	TPA_asm: Acidimicrobiaceae bacterium isolate UBA9593 contig_77160, whole genome shotgun sequence.
DLUX01000093	TPA_asm: Acidimicrobiaceae bacterium isolate UBA9593 contig_303150, whole genome shotgun sequence.
DLUX01000094	TPA_asm: Acidimicrobiaceae bacterium isolate UBA9593 contig_238499, whole genome shotgun sequence.
DLUX01000095	TPA_asm: Acidimicrobiaceae bacterium isolate UBA9593 contig_183111, whole genome shotgun sequence.
DLUX01000096	TPA_asm: Acidimicrobiaceae bacterium isolate UBA9593 contig_163168, whole genome shotgun sequence.
DLUX01000097	TPA_asm: Acidimicrobiaceae bacterium isolate UBA9593 contig_163869, whole genome shotgun sequence.
DLUX01000098	TPA_asm: Acidimicrobiaceae bacterium isolate UBA9593 contig_103635, whole genome shotgun sequence.
DLUX01000099	TPA_asm: Acidimicrobiaceae bacterium isolate UBA9593 contig_323843, whole genome shotgun sequence.
DLUX01000100	TPA_asm: Acidimicrobiaceae bacterium isolate UBA9593 contig_4723, whole genome shotgun sequence.
DLUX01000101	TPA_asm: Acidimicrobiaceae bacterium isolate UBA9593 contig_62816, whole genome shotgun sequence.
DLUX01000102	TPA_asm: Acidimicrobiaceae bacterium isolate UBA9593 contig_42928, whole genome shotgun sequence.
DLUX01000103	TPA_asm: Acidimicrobiaceae bacterium isolate UBA9593 contig_28056, whole genome shotgun sequence.
DLUX01000104	TPA_asm: Acidimicrobiaceae bacterium isolate UBA9593 contig_80254, whole genome shotgun sequence.
DLUX01000105	TPA_asm: Acidimicrobiaceae bacterium isolate UBA9593 contig_20786, whole genome shotgun sequence.
DLUX01000106	TPA_asm: Acidimicrobiaceae bacterium isolate UBA9593 contig_143853, whole genome shotgun sequence.
DLUX01000107	TPA_asm: Acidimicrobiaceae bacterium isolate UBA9593 contig_14628, whole genome shotgun sequence.
DLUX01000108	TPA_asm: Acidimicrobiaceae bacterium isolate UBA9593 contig_59459, whole genome shotgun sequence.
DLUX01000109	TPA_asm: Acidimicrobiaceae bacterium isolate UBA9593 contig_57538, whole genome shotgun sequence.
DLUX01000110	TPA_asm: Acidimicrobiaceae bacterium isolate UBA9593 contig_78254, whole genome shotgun sequence.
DLUX01000111	TPA_asm: Acidimicrobiaceae bacterium isolate UBA9593 contig_9807, whole genome shotgun sequence.
DLUX01000112	TPA_asm: Acidimicrobiaceae bacterium isolate UBA9593 contig_95286, whole genome shotgun sequence.
DLUX01000113	TPA_asm: Acidimicrobiaceae bacterium isolate UBA9593 contig_153092, whole genome shotgun sequence.
DLUX01000114	TPA_asm: Acidimicrobiaceae bacterium isolate UBA9593 contig_89485, whole genome shotgun sequence.
DLUX01000115	TPA_asm: Acidimicrobiaceae bacterium isolate UBA9593 contig_42272, whole genome shotgun sequence.
DLUX01000116	TPA_asm: Acidimicrobiaceae bacterium isolate UBA9593 contig_340761, whole genome shotgun sequence.
DLUX01000117	TPA_asm: Acidimicrobiaceae bacterium isolate UBA9593 contig_48351, whole genome shotgun sequence.
DLUX01000118	TPA_asm: Acidimicrobiaceae bacterium isolate UBA9593 contig_273670, whole genome shotgun sequence.
DLUX01000119	TPA_asm: Acidimicrobiaceae bacterium isolate UBA9593 contig_300519, whole genome shotgun sequence.
DLUX01000120	TPA_asm: Acidimicrobiaceae bacterium isolate UBA9593 contig_74793, whole genome shotgun sequence.
DLUX01000121	TPA_asm: Acidimicrobiaceae bacterium isolate UBA9593 contig_81348, whole genome shotgun sequence.
DLUX01000122	TPA_asm: Acidimicrobiaceae bacterium isolate UBA9593 contig_132102, whole genome shotgun sequence.
DLUX01000123	TPA_asm: Acidimicrobiaceae bacterium isolate UBA9593 contig_142681, whole genome shotgun sequence.
DLUX01000124	TPA_asm: Acidimicrobiaceae bacterium isolate UBA9593 contig_16764, whole genome shotgun sequence.
DLUX01000125	TPA_asm: Acidimicrobiaceae bacterium isolate UBA9593 contig_237088, whole genome shotgun sequence.
DLUX01000126	TPA_asm: Acidimicrobiaceae bacterium isolate UBA9593 contig_409037, whole genome shotgun sequence.
DLUX01000127	TPA_asm: Acidimicrobiaceae bacterium isolate UBA9593 contig_115986, whole genome shotgun sequence.
DLUX01000128	TPA_asm: Acidimicrobiaceae bacterium isolate UBA9593 contig_66936, whole genome shotgun sequence.
DLUX01000129	TPA_asm: Acidimicrobiaceae bacterium isolate UBA9593 contig_179171, whole genome shotgun sequence.
DLUX01000130	TPA_asm: Acidimicrobiaceae bacterium isolate UBA9593 contig_216288, whole genome shotgun sequence.
DLUX01000131	TPA_asm: Acidimicrobiaceae bacterium isolate UBA9593 contig_16227, whole genome shotgun sequence.
DLUX01000132	TPA_asm: Acidimicrobiaceae bacterium isolate UBA9593 contig_44947, whole genome shotgun sequence.
DLUX01000133	TPA_asm: Acidimicrobiaceae bacterium isolate UBA9593 contig_79665, whole genome shotgun sequence.
DLUX01000134	TPA_asm: Acidimicrobiaceae bacterium isolate UBA9593 contig_77749, whole genome shotgun sequence.
DLUX01000135	TPA_asm: Acidimicrobiaceae bacterium isolate UBA9593 contig_86346, whole genome shotgun sequence.
DLUX01000136	TPA_asm: Acidimicrobiaceae bacterium isolate UBA9593 contig_89275, whole genome shotgun sequence.
DLUX01000137	TPA_asm: Acidimicrobiaceae bacterium isolate UBA9593 contig_63861, whole genome shotgun sequence.
DLUX01000138	TPA_asm: Acidimicrobiaceae bacterium isolate UBA9593 contig_142935, whole genome shotgun sequence.
DLUX01000139	TPA_asm: Acidimicrobiaceae bacterium isolate UBA9593 contig_1765, whole genome shotgun sequence.
DLUX01000140	TPA_asm: Acidimicrobiaceae bacterium isolate UBA9593 contig_21642, whole genome shotgun sequence.
DLUX01000141	TPA_asm: Acidimicrobiaceae bacterium isolate UBA9593 contig_44623, whole genome shotgun sequence.
DLUX01000142	TPA_asm: Acidimicrobiaceae bacterium isolate UBA9593 contig_87599, whole genome shotgun sequence.
DLUX01000143	TPA_asm: Acidimicrobiaceae bacterium isolate UBA9593 contig_43484, whole genome shotgun sequence.
DLUX01000144	TPA_asm: Acidimicrobiaceae bacterium isolate UBA9593 contig_122953, whole genome shotgun sequence.
DLUX01000145	TPA_asm: Acidimicrobiaceae bacterium isolate UBA9593 contig_68728, whole genome shotgun sequence.
DLUX01000146	TPA_asm: Acidimicrobiaceae bacterium isolate UBA9593 contig_115488, whole genome shotgun sequence.
DLUX01000147	TPA_asm: Acidimicrobiaceae bacterium isolate UBA9593 contig_200974, whole genome shotgun sequence.
DLUX01000148	TPA_asm: Acidimicrobiaceae bacterium isolate UBA9593 contig_118901, whole genome shotgun sequence.
DLUX01000149	TPA_asm: Acidimicrobiaceae bacterium isolate UBA9593 contig_306961, whole genome shotgun sequence.
DLUX01000150	TPA_asm: Acidimicrobiaceae bacterium isolate UBA9593 contig_71833, whole genome shotgun sequence.
DLUX01000151	TPA_asm: Acidimicrobiaceae bacterium isolate UBA9593 contig_94407, whole genome shotgun sequence.
DLUX01000152	TPA_asm: Acidimicrobiaceae bacterium isolate UBA9593 contig_76267, whole genome shotgun sequence.
DLUX01000153	TPA_asm: Acidimicrobiaceae bacterium isolate UBA9593 contig_128990, whole genome shotgun sequence.
DLUX01000154	TPA_asm: Acidimicrobiaceae bacterium isolate UBA9593 contig_204532, whole genome shotgun sequence.
DLUX01000155	TPA_asm: Acidimicrobiaceae bacterium isolate UBA9593 contig_52855, whole genome shotgun sequence.
DLUX01000156	TPA_asm: Acidimicrobiaceae bacterium isolate UBA9593 contig_30133, whole genome shotgun sequence.
DLUX01000157	TPA_asm: Acidimicrobiaceae bacterium isolate UBA9593 contig_163350, whole genome shotgun sequence.
DLUX01000158	TPA_asm: Acidimicrobiaceae bacterium isolate UBA9593 contig_93958, whole genome shotgun sequence.
DLUX01000159	TPA_asm: Acidimicrobiaceae bacterium isolate UBA9593 contig_17215, whole genome shotgun sequence.
DLUX01000160	TPA_asm: Acidimicrobiaceae bacterium isolate UBA9593 contig_65195, whole genome shotgun sequence.
DLUX01000161	TPA_asm: Acidimicrobiaceae bacterium isolate UBA9593 contig_32732, whole genome shotgun sequence.
DLUX01000162	TPA_asm: Acidimicrobiaceae bacterium isolate UBA9593 contig_307003, whole genome shotgun sequence.
DLUX01000163	TPA_asm: Acidimicrobiaceae bacterium isolate UBA9593 contig_103195, whole genome shotgun sequence.
DLUX01000164	TPA_asm: Acidimicrobiaceae bacterium isolate UBA9593 contig_73375, whole genome shotgun sequence.
DLUX01000165	TPA_asm: Acidimicrobiaceae bacterium isolate UBA9593 contig_59185, whole genome shotgun sequence.
DLUX01000166	TPA_asm: Acidimicrobiaceae bacterium isolate UBA9593 contig_76318, whole genome shotgun sequence.
DLUX01000167	TPA_asm: Acidimicrobiaceae bacterium isolate UBA9593 contig_34061, whole genome shotgun sequence.
DLUX01000168	TPA_asm: Acidimicrobiaceae bacterium isolate UBA9593 contig_184597, whole genome shotgun sequence.
DLUX01000169	TPA_asm: Acidimicrobiaceae bacterium isolate UBA9593 contig_102633, whole genome shotgun sequence.
DLUX01000170	TPA_asm: Acidimicrobiaceae bacterium isolate UBA9593 contig_225801, whole genome shotgun sequence.
DLUX01000171	TPA_asm: Acidimicrobiaceae bacterium isolate UBA9593 contig_120961, whole genome shotgun sequence.
DLUX01000172	TPA_asm: Acidimicrobiaceae bacterium isolate UBA9593 contig_156130, whole genome shotgun sequence.
DLUX01000173	TPA_asm: Acidimicrobiaceae bacterium isolate UBA9593 contig_190238, whole genome shotgun sequence.
DLUX01000174	TPA_asm: Acidimicrobiaceae bacterium isolate UBA9593 contig_40122, whole genome shotgun sequence.
DLUX01000175	TPA_asm: Acidimicrobiaceae bacterium isolate UBA9593 contig_181949, whole genome shotgun sequence.
DLUX01000176	TPA_asm: Acidimicrobiaceae bacterium isolate UBA9593 contig_154210, whole genome shotgun sequence.
DLUX01000177	TPA_asm: Acidimicrobiaceae bacterium isolate UBA9593 contig_39523, whole genome shotgun sequence.
DLUX01000178	TPA_asm: Acidimicrobiaceae bacterium isolate UBA9593 contig_311415, whole genome shotgun sequence.
DLUX01000179	TPA_asm: Acidimicrobiaceae bacterium isolate UBA9593 contig_126556, whole genome shotgun sequence.
DLUX01000180	TPA_asm: Acidimicrobiaceae bacterium isolate UBA9593 contig_145678, whole genome shotgun sequence.
DLUX01000181	TPA_asm: Acidimicrobiaceae bacterium isolate UBA9593 contig_37203, whole genome shotgun sequence.
DLUX01000182	TPA_asm: Acidimicrobiaceae bacterium isolate UBA9593 contig_54085, whole genome shotgun sequence.
DLUX01000183	TPA_asm: Acidimicrobiaceae bacterium isolate UBA9593 contig_100695, whole genome shotgun sequence.
DLUX01000184	TPA_asm: Acidimicrobiaceae bacterium isolate UBA9593 contig_13397, whole genome shotgun sequence.
DLUX01000185	TPA_asm: Acidimicrobiaceae bacterium isolate UBA9593 contig_345002, whole genome shotgun sequence.
DLUX01000186	TPA_asm: Acidimicrobiaceae bacterium isolate UBA9593 contig_140186, whole genome shotgun sequence.
DLUX01000187	TPA_asm: Acidimicrobiaceae bacterium isolate UBA9593 contig_32203, whole genome shotgun sequence.
DLUX01000188	TPA_asm: Acidimicrobiaceae bacterium isolate UBA9593 contig_61938, whole genome shotgun sequence.
DLUX01000189	TPA_asm: Acidimicrobiaceae bacterium isolate UBA9593 contig_160160, whole genome shotgun sequence.
DLUX01000190	TPA_asm: Acidimicrobiaceae bacterium isolate UBA9593 contig_123456, whole genome shotgun sequence.
DLUX01000191	TPA_asm: Acidimicrobiaceae bacterium isolate UBA9593 contig_50606, whole genome shotgun sequence.
DLUX01000192	TPA_asm: Acidimicrobiaceae bacterium isolate UBA9593 contig_104129, whole genome shotgun sequence.
DLUX01000193	TPA_asm: Acidimicrobiaceae bacterium isolate UBA9593 contig_149378, whole genome shotgun sequence.
DLUX01000194	TPA_asm: Acidimicrobiaceae bacterium isolate UBA9593 contig_117493, whole genome shotgun sequence.
DLUX01000195	TPA_asm: Acidimicrobiaceae bacterium isolate UBA9593 contig_112385, whole genome shotgun sequence.
DLUX01000196	TPA_asm: Acidimicrobiaceae bacterium isolate UBA9593 contig_6297, whole genome shotgun sequence.
DLUX01000197	TPA_asm: Acidimicrobiaceae bacterium isolate UBA9593 contig_173329, whole genome shotgun sequence.
DLUX01000198	TPA_asm: Acidimicrobiaceae bacterium isolate UBA9593 contig_124010, whole genome shotgun sequence.
DLUX01000199	TPA_asm: Acidimicrobiaceae bacterium isolate UBA9593 contig_183507, whole genome shotgun sequence.
DLUX01000200	TPA_asm: Acidimicrobiaceae bacterium isolate UBA9593 contig_120781, whole genome shotgun sequence.
DLUX01000201	TPA_asm: Acidimicrobiaceae bacterium isolate UBA9593 contig_189305, whole genome shotgun sequence.
DLUX01000202	TPA_asm: Acidimicrobiaceae bacterium isolate UBA9593 contig_175127, whole genome shotgun sequence.
DLUX01000203	TPA_asm: Acidimicrobiaceae bacterium isolate UBA9593 contig_252736, whole genome shotgun sequence.
DLUX01000204	TPA_asm: Acidimicrobiaceae bacterium isolate UBA9593 contig_177812, whole genome shotgun sequence.
DLUX01000205	TPA_asm: Acidimicrobiaceae bacterium isolate UBA9593 contig_7730, whole genome shotgun sequence.
DLUX01000206	TPA_asm: Acidimicrobiaceae bacterium isolate UBA9593 contig_72232, whole genome shotgun sequence.
DLUX01000207	TPA_asm: Acidimicrobiaceae bacterium isolate UBA9593 contig_46034, whole genome shotgun sequence.
DLUX01000208	TPA_asm: Acidimicrobiaceae bacterium isolate UBA9593 contig_38247, whole genome shotgun sequence.
DLUX01000209	TPA_asm: Acidimicrobiaceae bacterium isolate UBA9593 contig_85897, whole genome shotgun sequence.
DLUX01000210	TPA_asm: Acidimicrobiaceae bacterium isolate UBA9593 contig_79916, whole genome shotgun sequence.
DLUX01000211	TPA_asm: Acidimicrobiaceae bacterium isolate UBA9593 contig_136298, whole genome shotgun sequence.
DLUX01000212	TPA_asm: Acidimicrobiaceae bacterium isolate UBA9593 contig_70596, whole genome shotgun sequence.
DLUX01000213	TPA_asm: Acidimicrobiaceae bacterium isolate UBA9593 contig_245552, whole genome shotgun sequence.
DLUX01000214	TPA_asm: Acidimicrobiaceae bacterium isolate UBA9593 contig_108047, whole genome shotgun sequence.
DLUX01000215	TPA_asm: Acidimicrobiaceae bacterium isolate UBA9593 contig_60943, whole genome shotgun sequence.
DLUX01000216	TPA_asm: Acidimicrobiaceae bacterium isolate UBA9593 contig_154318, whole genome shotgun sequence.
DLUX01000217	TPA_asm: Acidimicrobiaceae bacterium isolate UBA9593 contig_146375, whole genome shotgun sequence.
DLUX01000218	TPA_asm: Acidimicrobiaceae bacterium isolate UBA9593 contig_246760, whole genome shotgun sequence.
DLUX01000219	TPA_asm: Acidimicrobiaceae bacterium isolate UBA9593 contig_215525, whole genome shotgun sequence.
DLUX01000220	TPA_asm: Acidimicrobiaceae bacterium isolate UBA9593 contig_51799, whole genome shotgun sequence.
DLUX01000221	TPA_asm: Acidimicrobiaceae bacterium isolate UBA9593 contig_5584, whole genome shotgun sequence.
DLUX01000222	TPA_asm: Acidimicrobiaceae bacterium isolate UBA9593 contig_297030, whole genome shotgun sequence.
DLUX01000223	TPA_asm: Acidimicrobiaceae bacterium isolate UBA9593 contig_91638, whole genome shotgun sequence.
DLUX01000224	TPA_asm: Acidimicrobiaceae bacterium isolate UBA9593 contig_134656, whole genome shotgun sequence.
DLUX01000225	TPA_asm: Acidimicrobiaceae bacterium isolate UBA9593 contig_51220, whole genome shotgun sequence.
DLUX01000226	TPA_asm: Acidimicrobiaceae bacterium isolate UBA9593 contig_205863, whole genome shotgun sequence.
DLUX01000227	TPA_asm: Acidimicrobiaceae bacterium isolate UBA9593 contig_38081, whole genome shotgun sequence.
DLUX01000228	TPA_asm: Acidimicrobiaceae bacterium isolate UBA9593 contig_35647, whole genome shotgun sequence.
DLUX01000229	TPA_asm: Acidimicrobiaceae bacterium isolate UBA9593 contig_124388, whole genome shotgun sequence.
DLUX01000230	TPA_asm: Acidimicrobiaceae bacterium isolate UBA9593 contig_238851, whole genome shotgun sequence.
DLUX01000231	TPA_asm: Acidimicrobiaceae bacterium isolate UBA9593 contig_19862, whole genome shotgun sequence.
DLUX01000232	TPA_asm: Acidimicrobiaceae bacterium isolate UBA9593 contig_14230, whole genome shotgun sequence.
DLUX01000233	TPA_asm: Acidimicrobiaceae bacterium isolate UBA9593 contig_68915, whole genome shotgun sequence.
DLUX01000234	TPA_asm: Acidimicrobiaceae bacterium isolate UBA9593 contig_221977, whole genome shotgun sequence.
DLUX01000235	TPA_asm: Acidimicrobiaceae bacterium isolate UBA9593 contig_9609, whole genome shotgun sequence.
DLUX01000236	TPA_asm: Acidimicrobiaceae bacterium isolate UBA9593 contig_65378, whole genome shotgun sequence.
DLUX01000237	TPA_asm: Acidimicrobiaceae bacterium isolate UBA9593 contig_71396, whole genome shotgun sequence.
DLUX01000238	TPA_asm: Acidimicrobiaceae bacterium isolate UBA9593 contig_58916, whole genome shotgun sequence.
DLUX01000239	TPA_asm: Acidimicrobiaceae bacterium isolate UBA9593 contig_111367, whole genome shotgun sequence.
DLUX01000240	TPA_asm: Acidimicrobiaceae bacterium isolate UBA9593 contig_63318, whole genome shotgun sequence.
DLUX01000241	TPA_asm: Acidimicrobiaceae bacterium isolate UBA9593 contig_32191, whole genome shotgun sequence.
DLUX01000242	TPA_asm: Acidimicrobiaceae bacterium isolate UBA9593 contig_84591, whole genome shotgun sequence.
DLUX01000243	TPA_asm: Acidimicrobiaceae bacterium isolate UBA9593 contig_195173, whole genome shotgun sequence.
DLUX01000244	TPA_asm: Acidimicrobiaceae bacterium isolate UBA9593 contig_67144, whole genome shotgun sequence.
DLUX01000245	TPA_asm: Acidimicrobiaceae bacterium isolate UBA9593 contig_62326, whole genome shotgun sequence.
DLUX01000246	TPA_asm: Acidimicrobiaceae bacterium isolate UBA9593 contig_32052, whole genome shotgun sequence.
DLUX01000247	TPA_asm: Acidimicrobiaceae bacterium isolate UBA9593 contig_64474, whole genome shotgun sequence.
DLUX01000248	TPA_asm: Acidimicrobiaceae bacterium isolate UBA9593 contig_58919, whole genome shotgun sequence.
DLUX01000249	TPA_asm: Acidimicrobiaceae bacterium isolate UBA9593 contig_58974, whole genome shotgun sequence.
DLUX01000250	TPA_asm: Acidimicrobiaceae bacterium isolate UBA9593 contig_146671, whole genome shotgun sequence.
DLUX01000251	TPA_asm: Acidimicrobiaceae bacterium isolate UBA9593 contig_277952, whole genome shotgun sequence.
DLUX01000252	TPA_asm: Acidimicrobiaceae bacterium isolate UBA9593 contig_24906, whole genome shotgun sequence.
DLUX01000253	TPA_asm: Acidimicrobiaceae bacterium isolate UBA9593 contig_221189, whole genome shotgun sequence.
DLUX01000254	TPA_asm: Acidimicrobiaceae bacterium isolate UBA9593 contig_142687, whole genome shotgun sequence.
DLUX01000255	TPA_asm: Acidimicrobiaceae bacterium isolate UBA9593 contig_230807, whole genome shotgun sequence.
DLUX01000256	TPA_asm: Acidimicrobiaceae bacterium isolate UBA9593 contig_174675, whole genome shotgun sequence.
DLUX01000257	TPA_asm: Acidimicrobiaceae bacterium isolate UBA9593 contig_150381, whole genome shotgun sequence.
DLUX01000258	TPA_asm: Acidimicrobiaceae bacterium isolate UBA9593 contig_185210, whole genome shotgun sequence.
DLUX01000259	TPA_asm: Acidimicrobiaceae bacterium isolate UBA9593 contig_212267, whole genome shotgun sequence.
DLUX01000260	TPA_asm: Acidimicrobiaceae bacterium isolate UBA9593 contig_87898, whole genome shotgun sequence.
DLUX01000261	TPA_asm: Acidimicrobiaceae bacterium isolate UBA9593 contig_28759, whole genome shotgun sequence.
DLUX01000262	TPA_asm: Acidimicrobiaceae bacterium isolate UBA9593 contig_122287, whole genome shotgun sequence.
DLUX01000263	TPA_asm: Acidimicrobiaceae bacterium isolate UBA9593 contig_63780, whole genome shotgun sequence.
DLUX01000264	TPA_asm: Acidimicrobiaceae bacterium isolate UBA9593 contig_11013, whole genome shotgun sequence.
DLUX01000265	TPA_asm: Acidimicrobiaceae bacterium isolate UBA9593 contig_18038, whole genome shotgun sequence.
DLUX01000266	TPA_asm: Acidimicrobiaceae bacterium isolate UBA9593 contig_114100, whole genome shotgun sequence.
DLUX01000267	TPA_asm: Acidimicrobiaceae bacterium isolate UBA9593 contig_77324, whole genome shotgun sequence.
DLUX01000268	TPA_asm: Acidimicrobiaceae bacterium isolate UBA9593 contig_201729, whole genome shotgun sequence.
DLUX01000269	TPA_asm: Acidimicrobiaceae bacterium isolate UBA9593 contig_220758, whole genome shotgun sequence.
DLUX01000270	TPA_asm: Acidimicrobiaceae bacterium isolate UBA9593 contig_20313, whole genome shotgun sequence.
DLUX01000271	TPA_asm: Acidimicrobiaceae bacterium isolate UBA9593 contig_81871, whole genome shotgun sequence.
DLUX01000272	TPA_asm: Acidimicrobiaceae bacterium isolate UBA9593 contig_192683, whole genome shotgun sequence.
DLUX01000273	TPA_asm: Acidimicrobiaceae bacterium isolate UBA9593 contig_18347, whole genome shotgun sequence.
DLUX01000274	TPA_asm: Acidimicrobiaceae bacterium isolate UBA9593 contig_117879, whole genome shotgun sequence.
DLUX01000275	TPA_asm: Acidimicrobiaceae bacterium isolate UBA9593 contig_298127, whole genome shotgun sequence.
DLUX01000276	TPA_asm: Acidimicrobiaceae bacterium isolate UBA9593 contig_12094, whole genome shotgun sequence.
DLUX01000277	TPA_asm: Acidimicrobiaceae bacterium isolate UBA9593 contig_31018, whole genome shotgun sequence.
DLUX01000278	TPA_asm: Acidimicrobiaceae bacterium isolate UBA9593 contig_167, whole genome shotgun sequence.
DLUX01000279	TPA_asm: Acidimicrobiaceae bacterium isolate UBA9593 contig_111102, whole genome shotgun sequence.
DLUX01000280	TPA_asm: Acidimicrobiaceae bacterium isolate UBA9593 contig_125390, whole genome shotgun sequence.
DLUX01000281	TPA_asm: Acidimicrobiaceae bacterium isolate UBA9593 contig_118465, whole genome shotgun sequence.
DLUX01000282	TPA_asm: Acidimicrobiaceae bacterium isolate UBA9593 contig_177969, whole genome shotgun sequence.
DLUX01000283	TPA_asm: Acidimicrobiaceae bacterium isolate UBA9593 contig_100674, whole genome shotgun sequence.
DLUX01000284	TPA_asm: Acidimicrobiaceae bacterium isolate UBA9593 contig_84358, whole genome shotgun sequence.
DLUX01000285	TPA_asm: Acidimicrobiaceae bacterium isolate UBA9593 contig_16006, whole genome shotgun sequence.
DLUX01000286	TPA_asm: Acidimicrobiaceae bacterium isolate UBA9593 contig_95082, whole genome shotgun sequence.
DLUX01000287	TPA_asm: Acidimicrobiaceae bacterium isolate UBA9593 contig_97460, whole genome shotgun sequence.
DLUX01000288	TPA_asm: Acidimicrobiaceae bacterium isolate UBA9593 contig_202735, whole genome shotgun sequence.
DLUX01000289	TPA_asm: Acidimicrobiaceae bacterium isolate UBA9593 contig_73531, whole genome shotgun sequence.
DLUX01000290	TPA_asm: Acidimicrobiaceae bacterium isolate UBA9593 contig_246266, whole genome shotgun sequence.
DLWP01000001	TPA_asm: Acidimicrobiaceae bacterium isolate UBA9039 contig_142391, whole genome shotgun sequence.
DLWP01000002	TPA_asm: Acidimicrobiaceae bacterium isolate UBA9039 contig_107527, whole genome shotgun sequence.
DLWP01000003	TPA_asm: Acidimicrobiaceae bacterium isolate UBA9039 contig_30125, whole genome shotgun sequence.
DLWP01000004	TPA_asm: Acidimicrobiaceae bacterium isolate UBA9039 contig_14704, whole genome shotgun sequence.
DLWP01000005	TPA_asm: Acidimicrobiaceae bacterium isolate UBA9039 contig_192508, whole genome shotgun sequence.
DLWP01000006	TPA_asm: Acidimicrobiaceae bacterium isolate UBA9039 contig_408111, whole genome shotgun sequence.
DLWP01000007	TPA_asm: Acidimicrobiaceae bacterium isolate UBA9039 contig_256221, whole genome shotgun sequence.
DLWP01000008	TPA_asm: Acidimicrobiaceae bacterium isolate UBA9039 contig_92602, whole genome shotgun sequence.
DLWP01000009	TPA_asm: Acidimicrobiaceae bacterium isolate UBA9039 contig_56298, whole genome shotgun sequence.
DLWP01000010	TPA_asm: Acidimicrobiaceae bacterium isolate UBA9039 contig_19657, whole genome shotgun sequence.
DLWP01000011	TPA_asm: Acidimicrobiaceae bacterium isolate UBA9039 contig_66646, whole genome shotgun sequence.
DLWP01000012	TPA_asm: Acidimicrobiaceae bacterium isolate UBA9039 contig_63839, whole genome shotgun sequence.
DLWP01000013	TPA_asm: Acidimicrobiaceae bacterium isolate UBA9039 contig_85974, whole genome shotgun sequence.
DLWP01000014	TPA_asm: Acidimicrobiaceae bacterium isolate UBA9039 contig_15266, whole genome shotgun sequence.
DLWP01000015	TPA_asm: Acidimicrobiaceae bacterium isolate UBA9039 contig_213886, whole genome shotgun sequence.
DLWP01000016	TPA_asm: Acidimicrobiaceae bacterium isolate UBA9039 contig_203045, whole genome shotgun sequence.
DLWP01000017	TPA_asm: Acidimicrobiaceae bacterium isolate UBA9039 contig_28855, whole genome shotgun sequence.
DLWP01000018	TPA_asm: Acidimicrobiaceae bacterium isolate UBA9039 contig_183595, whole genome shotgun sequence.
DLWP01000019	TPA_asm: Acidimicrobiaceae bacterium isolate UBA9039 contig_24924, whole genome shotgun sequence.
DLWP01000020	TPA_asm: Acidimicrobiaceae bacterium isolate UBA9039 contig_242485, whole genome shotgun sequence.
DLWP01000021	TPA_asm: Acidimicrobiaceae bacterium isolate UBA9039 contig_120753, whole genome shotgun sequence.
DLWP01000022	TPA_asm: Acidimicrobiaceae bacterium isolate UBA9039 contig_40059, whole genome shotgun sequence.
DLWP01000023	TPA_asm: Acidimicrobiaceae bacterium isolate UBA9039 contig_75255, whole genome shotgun sequence.
DLWP01000024	TPA_asm: Acidimicrobiaceae bacterium isolate UBA9039 contig_275973, whole genome shotgun sequence.
DLWP01000025	TPA_asm: Acidimicrobiaceae bacterium isolate UBA9039 contig_149653, whole genome shotgun sequence.
DLWP01000026	TPA_asm: Acidimicrobiaceae bacterium isolate UBA9039 contig_106618, whole genome shotgun sequence.
DLWP01000027	TPA_asm: Acidimicrobiaceae bacterium isolate UBA9039 contig_73857, whole genome shotgun sequence.
DLWP01000028	TPA_asm: Acidimicrobiaceae bacterium isolate UBA9039 contig_17984, whole genome shotgun sequence.
DLWP01000029	TPA_asm: Acidimicrobiaceae bacterium isolate UBA9039 contig_379849, whole genome shotgun sequence.
DLWP01000030	TPA_asm: Acidimicrobiaceae bacterium isolate UBA9039 contig_108219, whole genome shotgun sequence.
DLWP01000031	TPA_asm: Acidimicrobiaceae bacterium isolate UBA9039 contig_39540, whole genome shotgun sequence.
DLWP01000032	TPA_asm: Acidimicrobiaceae bacterium isolate UBA9039 contig_191877, whole genome shotgun sequence.
DLWP01000033	TPA_asm: Acidimicrobiaceae bacterium isolate UBA9039 contig_65534, whole genome shotgun sequence.
DLWP01000034	TPA_asm: Acidimicrobiaceae bacterium isolate UBA9039 contig_76787, whole genome shotgun sequence.
DLWP01000035	TPA_asm: Acidimicrobiaceae bacterium isolate UBA9039 contig_38236, whole genome shotgun sequence.
DLWP01000036	TPA_asm: Acidimicrobiaceae bacterium isolate UBA9039 contig_83381, whole genome shotgun sequence.
DLWP01000037	TPA_asm: Acidimicrobiaceae bacterium isolate UBA9039 contig_125559, whole genome shotgun sequence.
DLWP01000038	TPA_asm: Acidimicrobiaceae bacterium isolate UBA9039 contig_392983, whole genome shotgun sequence.
DLWP01000039	TPA_asm: Acidimicrobiaceae bacterium isolate UBA9039 contig_91740, whole genome shotgun sequence.
DLWP01000040	TPA_asm: Acidimicrobiaceae bacterium isolate UBA9039 contig_470948, whole genome shotgun sequence.
DLWP01000041	TPA_asm: Acidimicrobiaceae bacterium isolate UBA9039 contig_318951, whole genome shotgun sequence.
DLWP01000042	TPA_asm: Acidimicrobiaceae bacterium isolate UBA9039 contig_44275, whole genome shotgun sequence.
DLWP01000043	TPA_asm: Acidimicrobiaceae bacterium isolate UBA9039 contig_371272, whole genome shotgun sequence.
DLWP01000044	TPA_asm: Acidimicrobiaceae bacterium isolate UBA9039 contig_149267, whole genome shotgun sequence.
DLWP01000045	TPA_asm: Acidimicrobiaceae bacterium isolate UBA9039 contig_140052, whole genome shotgun sequence.
DLWP01000046	TPA_asm: Acidimicrobiaceae bacterium isolate UBA9039 contig_32653, whole genome shotgun sequence.
DLWP01000047	TPA_asm: Acidimicrobiaceae bacterium isolate UBA9039 contig_44878, whole genome shotgun sequence.
DLWP01000048	TPA_asm: Acidimicrobiaceae bacterium isolate UBA9039 contig_334125, whole genome shotgun sequence.
DLWP01000049	TPA_asm: Acidimicrobiaceae bacterium isolate UBA9039 contig_3828, whole genome shotgun sequence.
DLWP01000050	TPA_asm: Acidimicrobiaceae bacterium isolate UBA9039 contig_76627, whole genome shotgun sequence.
DLWP01000051	TPA_asm: Acidimicrobiaceae bacterium isolate UBA9039 contig_142348, whole genome shotgun sequence.
DLWP01000052	TPA_asm: Acidimicrobiaceae bacterium isolate UBA9039 contig_355649, whole genome shotgun sequence.
DLWP01000053	TPA_asm: Acidimicrobiaceae bacterium isolate UBA9039 contig_329062, whole genome shotgun sequence.
DLWP01000054	TPA_asm: Acidimicrobiaceae bacterium isolate UBA9039 contig_215853, whole genome shotgun sequence.
DLWP01000055	TPA_asm: Acidimicrobiaceae bacterium isolate UBA9039 contig_113023, whole genome shotgun sequence.
DLWP01000056	TPA_asm: Acidimicrobiaceae bacterium isolate UBA9039 contig_228570, whole genome shotgun sequence.
DLWP01000057	TPA_asm: Acidimicrobiaceae bacterium isolate UBA9039 contig_88345, whole genome shotgun sequence.
DLWP01000058	TPA_asm: Acidimicrobiaceae bacterium isolate UBA9039 contig_19561, whole genome shotgun sequence.
DLWP01000059	TPA_asm: Acidimicrobiaceae bacterium isolate UBA9039 contig_79132, whole genome shotgun sequence.
DLWP01000060	TPA_asm: Acidimicrobiaceae bacterium isolate UBA9039 contig_47336, whole genome shotgun sequence.
DLWP01000061	TPA_asm: Acidimicrobiaceae bacterium isolate UBA9039 contig_49395, whole genome shotgun sequence.
DLWP01000062	TPA_asm: Acidimicrobiaceae bacterium isolate UBA9039 contig_345400, whole genome shotgun sequence.
DLWP01000063	TPA_asm: Acidimicrobiaceae bacterium isolate UBA9039 contig_266890, whole genome shotgun sequence.
DLWP01000064	TPA_asm: Acidimicrobiaceae bacterium isolate UBA9039 contig_91068, whole genome shotgun sequence.
DLWP01000065	TPA_asm: Acidimicrobiaceae bacterium isolate UBA9039 contig_185194, whole genome shotgun sequence.
DLWP01000066	TPA_asm: Acidimicrobiaceae bacterium isolate UBA9039 contig_272336, whole genome shotgun sequence.
DLWP01000067	TPA_asm: Acidimicrobiaceae bacterium isolate UBA9039 contig_4509, whole genome shotgun sequence.
DLWP01000068	TPA_asm: Acidimicrobiaceae bacterium isolate UBA9039 contig_135895, whole genome shotgun sequence.
DLWP01000069	TPA_asm: Acidimicrobiaceae bacterium isolate UBA9039 contig_26174, whole genome shotgun sequence.
DLWP01000070	TPA_asm: Acidimicrobiaceae bacterium isolate UBA9039 contig_64500, whole genome shotgun sequence.
DLWP01000071	TPA_asm: Acidimicrobiaceae bacterium isolate UBA9039 contig_39482, whole genome shotgun sequence.
DLWP01000072	TPA_asm: Acidimicrobiaceae bacterium isolate UBA9039 contig_224397, whole genome shotgun sequence.
DLWP01000073	TPA_asm: Acidimicrobiaceae bacterium isolate UBA9039 contig_191645, whole genome shotgun sequence.
DLWP01000074	TPA_asm: Acidimicrobiaceae bacterium isolate UBA9039 contig_360522, whole genome shotgun sequence.
DLWP01000075	TPA_asm: Acidimicrobiaceae bacterium isolate UBA9039 contig_184940, whole genome shotgun sequence.
DLWP01000076	TPA_asm: Acidimicrobiaceae bacterium isolate UBA9039 contig_270731, whole genome shotgun sequence.
DLWP01000077	TPA_asm: Acidimicrobiaceae bacterium isolate UBA9039 contig_97448, whole genome shotgun sequence.
DLWP01000078	TPA_asm: Acidimicrobiaceae bacterium isolate UBA9039 contig_149767, whole genome shotgun sequence.
DLWP01000079	TPA_asm: Acidimicrobiaceae bacterium isolate UBA9039 contig_265145, whole genome shotgun sequence.
DLWP01000080	TPA_asm: Acidimicrobiaceae bacterium isolate UBA9039 contig_40356, whole genome shotgun sequence.
DLWP01000081	TPA_asm: Acidimicrobiaceae bacterium isolate UBA9039 contig_140391, whole genome shotgun sequence.
DLWP01000082	TPA_asm: Acidimicrobiaceae bacterium isolate UBA9039 contig_192421, whole genome shotgun sequence.
DLWP01000083	TPA_asm: Acidimicrobiaceae bacterium isolate UBA9039 contig_302977, whole genome shotgun sequence.
DLWP01000084	TPA_asm: Acidimicrobiaceae bacterium isolate UBA9039 contig_304158, whole genome shotgun sequence.
DLWP01000085	TPA_asm: Acidimicrobiaceae bacterium isolate UBA9039 contig_116548, whole genome shotgun sequence.
DLWP01000086	TPA_asm: Acidimicrobiaceae bacterium isolate UBA9039 contig_19393, whole genome shotgun sequence.
DLWP01000087	TPA_asm: Acidimicrobiaceae bacterium isolate UBA9039 contig_230489, whole genome shotgun sequence.
DLWP01000088	TPA_asm: Acidimicrobiaceae bacterium isolate UBA9039 contig_179433, whole genome shotgun sequence.
DLWP01000089	TPA_asm: Acidimicrobiaceae bacterium isolate UBA9039 contig_130686, whole genome shotgun sequence.
DLWP01000090	TPA_asm: Acidimicrobiaceae bacterium isolate UBA9039 contig_88819, whole genome shotgun sequence.
DLWP01000091	TPA_asm: Acidimicrobiaceae bacterium isolate UBA9039 contig_54766, whole genome shotgun sequence.
DLWP01000092	TPA_asm: Acidimicrobiaceae bacterium isolate UBA9039 contig_117357, whole genome shotgun sequence.
DLWP01000093	TPA_asm: Acidimicrobiaceae bacterium isolate UBA9039 contig_100239, whole genome shotgun sequence.
DLWP01000094	TPA_asm: Acidimicrobiaceae bacterium isolate UBA9039 contig_112455, whole genome shotgun sequence.
DLWP01000095	TPA_asm: Acidimicrobiaceae bacterium isolate UBA9039 contig_211983, whole genome shotgun sequence.
DLWP01000096	TPA_asm: Acidimicrobiaceae bacterium isolate UBA9039 contig_95237, whole genome shotgun sequence.
DLWP01000097	TPA_asm: Acidimicrobiaceae bacterium isolate UBA9039 contig_242019, whole genome shotgun sequence.
DLWP01000098	TPA_asm: Acidimicrobiaceae bacterium isolate UBA9039 contig_53238, whole genome shotgun sequence.
DLWP01000099	TPA_asm: Acidimicrobiaceae bacterium isolate UBA9039 contig_52328, whole genome shotgun sequence.
DLWP01000100	TPA_asm: Acidimicrobiaceae bacterium isolate UBA9039 contig_171489, whole genome shotgun sequence.
DLWP01000101	TPA_asm: Acidimicrobiaceae bacterium isolate UBA9039 contig_27915, whole genome shotgun sequence.
DLWP01000102	TPA_asm: Acidimicrobiaceae bacterium isolate UBA9039 contig_52421, whole genome shotgun sequence.
DLWP01000103	TPA_asm: Acidimicrobiaceae bacterium isolate UBA9039 contig_143880, whole genome shotgun sequence.
DLWP01000104	TPA_asm: Acidimicrobiaceae bacterium isolate UBA9039 contig_118577, whole genome shotgun sequence.
DLWP01000105	TPA_asm: Acidimicrobiaceae bacterium isolate UBA9039 contig_389094, whole genome shotgun sequence.
DLWP01000106	TPA_asm: Acidimicrobiaceae bacterium isolate UBA9039 contig_37230, whole genome shotgun sequence.
DLWP01000107	TPA_asm: Acidimicrobiaceae bacterium isolate UBA9039 contig_299600, whole genome shotgun sequence.
DLWP01000108	TPA_asm: Acidimicrobiaceae bacterium isolate UBA9039 contig_116857, whole genome shotgun sequence.
DLWP01000109	TPA_asm: Acidimicrobiaceae bacterium isolate UBA9039 contig_111809, whole genome shotgun sequence.
DLWP01000110	TPA_asm: Acidimicrobiaceae bacterium isolate UBA9039 contig_113075, whole genome shotgun sequence.
DLWP01000111	TPA_asm: Acidimicrobiaceae bacterium isolate UBA9039 contig_175819, whole genome shotgun sequence.
DLWP01000112	TPA_asm: Acidimicrobiaceae bacterium isolate UBA9039 contig_114490, whole genome shotgun sequence.
DLWP01000113	TPA_asm: Acidimicrobiaceae bacterium isolate UBA9039 contig_19633, whole genome shotgun sequence.
DLWP01000114	TPA_asm: Acidimicrobiaceae bacterium isolate UBA9039 contig_172857, whole genome shotgun sequence.
DLWP01000115	TPA_asm: Acidimicrobiaceae bacterium isolate UBA9039 contig_249818, whole genome shotgun sequence.
DLWP01000116	TPA_asm: Acidimicrobiaceae bacterium isolate UBA9039 contig_199580, whole genome shotgun sequence.
DLWP01000117	TPA_asm: Acidimicrobiaceae bacterium isolate UBA9039 contig_309566, whole genome shotgun sequence.
DLWP01000118	TPA_asm: Acidimicrobiaceae bacterium isolate UBA9039 contig_384428, whole genome shotgun sequence.
DLWP01000119	TPA_asm: Acidimicrobiaceae bacterium isolate UBA9039 contig_88110, whole genome shotgun sequence.
DLWP01000120	TPA_asm: Acidimicrobiaceae bacterium isolate UBA9039 contig_266607, whole genome shotgun sequence.
DLWP01000121	TPA_asm: Acidimicrobiaceae bacterium isolate UBA9039 contig_72507, whole genome shotgun sequence.
DLWP01000122	TPA_asm: Acidimicrobiaceae bacterium isolate UBA9039 contig_40041, whole genome shotgun sequence.
DLWP01000123	TPA_asm: Acidimicrobiaceae bacterium isolate UBA9039 contig_167693, whole genome shotgun sequence.
DLWP01000124	TPA_asm: Acidimicrobiaceae bacterium isolate UBA9039 contig_128657, whole genome shotgun sequence.
DLWP01000125	TPA_asm: Acidimicrobiaceae bacterium isolate UBA9039 contig_67106, whole genome shotgun sequence.
DLWP01000126	TPA_asm: Acidimicrobiaceae bacterium isolate UBA9039 contig_88464, whole genome shotgun sequence.
DLWP01000127	TPA_asm: Acidimicrobiaceae bacterium isolate UBA9039 contig_327422, whole genome shotgun sequence.
DLWP01000128	TPA_asm: Acidimicrobiaceae bacterium isolate UBA9039 contig_289444, whole genome shotgun sequence.
DLWP01000129	TPA_asm: Acidimicrobiaceae bacterium isolate UBA9039 contig_70710, whole genome shotgun sequence.
DLWP01000130	TPA_asm: Acidimicrobiaceae bacterium isolate UBA9039 contig_89413, whole genome shotgun sequence.
DLWP01000131	TPA_asm: Acidimicrobiaceae bacterium isolate UBA9039 contig_153950, whole genome shotgun sequence.
DLWP01000132	TPA_asm: Acidimicrobiaceae bacterium isolate UBA9039 contig_192309, whole genome shotgun sequence.
DLWP01000133	TPA_asm: Acidimicrobiaceae bacterium isolate UBA9039 contig_350915, whole genome shotgun sequence.
DLWP01000134	TPA_asm: Acidimicrobiaceae bacterium isolate UBA9039 contig_130114, whole genome shotgun sequence.
DLWP01000135	TPA_asm: Acidimicrobiaceae bacterium isolate UBA9039 contig_185874, whole genome shotgun sequence.
DLWP01000136	TPA_asm: Acidimicrobiaceae bacterium isolate UBA9039 contig_412421, whole genome shotgun sequence.
DLWP01000137	TPA_asm: Acidimicrobiaceae bacterium isolate UBA9039 contig_117898, whole genome shotgun sequence.
DLWP01000138	TPA_asm: Acidimicrobiaceae bacterium isolate UBA9039 contig_326016, whole genome shotgun sequence.
DLWP01000139	TPA_asm: Acidimicrobiaceae bacterium isolate UBA9039 contig_93254, whole genome shotgun sequence.
DLWP01000140	TPA_asm: Acidimicrobiaceae bacterium isolate UBA9039 contig_251285, whole genome shotgun sequence.
DLWP01000141	TPA_asm: Acidimicrobiaceae bacterium isolate UBA9039 contig_68092, whole genome shotgun sequence.
DLWP01000142	TPA_asm: Acidimicrobiaceae bacterium isolate UBA9039 contig_211319, whole genome shotgun sequence.
DLWP01000143	TPA_asm: Acidimicrobiaceae bacterium isolate UBA9039 contig_92386, whole genome shotgun sequence.
DLWP01000144	TPA_asm: Acidimicrobiaceae bacterium isolate UBA9039 contig_142898, whole genome shotgun sequence.
DLWP01000145	TPA_asm: Acidimicrobiaceae bacterium isolate UBA9039 contig_122541, whole genome shotgun sequence.
DLWP01000146	TPA_asm: Acidimicrobiaceae bacterium isolate UBA9039 contig_71248, whole genome shotgun sequence.
DLWP01000147	TPA_asm: Acidimicrobiaceae bacterium isolate UBA9039 contig_171511, whole genome shotgun sequence.
DLWP01000148	TPA_asm: Acidimicrobiaceae bacterium isolate UBA9039 contig_259928, whole genome shotgun sequence.
DLWP01000149	TPA_asm: Acidimicrobiaceae bacterium isolate UBA9039 contig_72090, whole genome shotgun sequence.
DLWP01000150	TPA_asm: Acidimicrobiaceae bacterium isolate UBA9039 contig_123230, whole genome shotgun sequence.
DLWP01000151	TPA_asm: Acidimicrobiaceae bacterium isolate UBA9039 contig_202470, whole genome shotgun sequence.
DLWP01000152	TPA_asm: Acidimicrobiaceae bacterium isolate UBA9039 contig_258031, whole genome shotgun sequence.
DLWP01000153	TPA_asm: Acidimicrobiaceae bacterium isolate UBA9039 contig_197617, whole genome shotgun sequence.
DLWP01000154	TPA_asm: Acidimicrobiaceae bacterium isolate UBA9039 contig_133308, whole genome shotgun sequence.
DLWP01000155	TPA_asm: Acidimicrobiaceae bacterium isolate UBA9039 contig_244442, whole genome shotgun sequence.
DLWP01000156	TPA_asm: Acidimicrobiaceae bacterium isolate UBA9039 contig_41013, whole genome shotgun sequence.
DLWP01000157	TPA_asm: Acidimicrobiaceae bacterium isolate UBA9039 contig_63847, whole genome shotgun sequence.
DLWP01000158	TPA_asm: Acidimicrobiaceae bacterium isolate UBA9039 contig_63368, whole genome shotgun sequence.
DLWP01000159	TPA_asm: Acidimicrobiaceae bacterium isolate UBA9039 contig_2477, whole genome shotgun sequence.
DLWP01000160	TPA_asm: Acidimicrobiaceae bacterium isolate UBA9039 contig_288434, whole genome shotgun sequence.
DLWP01000161	TPA_asm: Acidimicrobiaceae bacterium isolate UBA9039 contig_79657, whole genome shotgun sequence.
DLWP01000162	TPA_asm: Acidimicrobiaceae bacterium isolate UBA9039 contig_271045, whole genome shotgun sequence.
DLWP01000163	TPA_asm: Acidimicrobiaceae bacterium isolate UBA9039 contig_240874, whole genome shotgun sequence.
DLWP01000164	TPA_asm: Acidimicrobiaceae bacterium isolate UBA9039 contig_70042, whole genome shotgun sequence.
DLWP01000165	TPA_asm: Acidimicrobiaceae bacterium isolate UBA9039 contig_174105, whole genome shotgun sequence.
DLWP01000166	TPA_asm: Acidimicrobiaceae bacterium isolate UBA9039 contig_206385, whole genome shotgun sequence.
DLWP01000167	TPA_asm: Acidimicrobiaceae bacterium isolate UBA9039 contig_207316, whole genome shotgun sequence.
DLWP01000168	TPA_asm: Acidimicrobiaceae bacterium isolate UBA9039 contig_23617, whole genome shotgun sequence.
DLWP01000169	TPA_asm: Acidimicrobiaceae bacterium isolate UBA9039 contig_424600, whole genome shotgun sequence.
DLWP01000170	TPA_asm: Acidimicrobiaceae bacterium isolate UBA9039 contig_104813, whole genome shotgun sequence.
DLWP01000171	TPA_asm: Acidimicrobiaceae bacterium isolate UBA9039 contig_397636, whole genome shotgun sequence.
DLWP01000172	TPA_asm: Acidimicrobiaceae bacterium isolate UBA9039 contig_3354, whole genome shotgun sequence.
DLWP01000173	TPA_asm: Acidimicrobiaceae bacterium isolate UBA9039 contig_71611, whole genome shotgun sequence.
DLWP01000174	TPA_asm: Acidimicrobiaceae bacterium isolate UBA9039 contig_41570, whole genome shotgun sequence.
DLWP01000175	TPA_asm: Acidimicrobiaceae bacterium isolate UBA9039 contig_198260, whole genome shotgun sequence.
DLWP01000176	TPA_asm: Acidimicrobiaceae bacterium isolate UBA9039 contig_121309, whole genome shotgun sequence.
DLWP01000177	TPA_asm: Acidimicrobiaceae bacterium isolate UBA9039 contig_16163, whole genome shotgun sequence.
DLWP01000178	TPA_asm: Acidimicrobiaceae bacterium isolate UBA9039 contig_68910, whole genome shotgun sequence.
DLWP01000179	TPA_asm: Acidimicrobiaceae bacterium isolate UBA9039 contig_97226, whole genome shotgun sequence.
DLWP01000180	TPA_asm: Acidimicrobiaceae bacterium isolate UBA9039 contig_102635, whole genome shotgun sequence.
DLWP01000181	TPA_asm: Acidimicrobiaceae bacterium isolate UBA9039 contig_296049, whole genome shotgun sequence.
DLWP01000182	TPA_asm: Acidimicrobiaceae bacterium isolate UBA9039 contig_137421, whole genome shotgun sequence.
DLWP01000183	TPA_asm: Acidimicrobiaceae bacterium isolate UBA9039 contig_43152, whole genome shotgun sequence.
DLWP01000184	TPA_asm: Acidimicrobiaceae bacterium isolate UBA9039 contig_100204, whole genome shotgun sequence.
DLWP01000185	TPA_asm: Acidimicrobiaceae bacterium isolate UBA9039 contig_190553, whole genome shotgun sequence.
DLWP01000186	TPA_asm: Acidimicrobiaceae bacterium isolate UBA9039 contig_381002, whole genome shotgun sequence.
DLWP01000187	TPA_asm: Acidimicrobiaceae bacterium isolate UBA9039 contig_173544, whole genome shotgun sequence.
DLWP01000188	TPA_asm: Acidimicrobiaceae bacterium isolate UBA9039 contig_149207, whole genome shotgun sequence.
DLWP01000189	TPA_asm: Acidimicrobiaceae bacterium isolate UBA9039 contig_57981, whole genome shotgun sequence.
DLWP01000190	TPA_asm: Acidimicrobiaceae bacterium isolate UBA9039 contig_62038, whole genome shotgun sequence.
DLWP01000191	TPA_asm: Acidimicrobiaceae bacterium isolate UBA9039 contig_94741, whole genome shotgun sequence.
DLWP01000192	TPA_asm: Acidimicrobiaceae bacterium isolate UBA9039 contig_269162, whole genome shotgun sequence.
DLWP01000193	TPA_asm: Acidimicrobiaceae bacterium isolate UBA9039 contig_92632, whole genome shotgun sequence.
DLWP01000194	TPA_asm: Acidimicrobiaceae bacterium isolate UBA9039 contig_134034, whole genome shotgun sequence.
DLWP01000195	TPA_asm: Acidimicrobiaceae bacterium isolate UBA9039 contig_165531, whole genome shotgun sequence.
DLWP01000196	TPA_asm: Acidimicrobiaceae bacterium isolate UBA9039 contig_71339, whole genome shotgun sequence.
DLWP01000197	TPA_asm: Acidimicrobiaceae bacterium isolate UBA9039 contig_31082, whole genome shotgun sequence.
DLWP01000198	TPA_asm: Acidimicrobiaceae bacterium isolate UBA9039 contig_32777, whole genome shotgun sequence.
DLWP01000199	TPA_asm: Acidimicrobiaceae bacterium isolate UBA9039 contig_203686, whole genome shotgun sequence.
DLWP01000200	TPA_asm: Acidimicrobiaceae bacterium isolate UBA9039 contig_143606, whole genome shotgun sequence.
DLWP01000201	TPA_asm: Acidimicrobiaceae bacterium isolate UBA9039 contig_6422, whole genome shotgun sequence.
DLWP01000202	TPA_asm: Acidimicrobiaceae bacterium isolate UBA9039 contig_132126, whole genome shotgun sequence.
DLWP01000203	TPA_asm: Acidimicrobiaceae bacterium isolate UBA9039 contig_172843, whole genome shotgun sequence.
DLWP01000204	TPA_asm: Acidimicrobiaceae bacterium isolate UBA9039 contig_135458, whole genome shotgun sequence.
DLWP01000205	TPA_asm: Acidimicrobiaceae bacterium isolate UBA9039 contig_296872, whole genome shotgun sequence.
DLWP01000206	TPA_asm: Acidimicrobiaceae bacterium isolate UBA9039 contig_328409, whole genome shotgun sequence.
DLWP01000207	TPA_asm: Acidimicrobiaceae bacterium isolate UBA9039 contig_57210, whole genome shotgun sequence.
DLWP01000208	TPA_asm: Acidimicrobiaceae bacterium isolate UBA9039 contig_63255, whole genome shotgun sequence.
DLWP01000209	TPA_asm: Acidimicrobiaceae bacterium isolate UBA9039 contig_142926, whole genome shotgun sequence.
DLWP01000210	TPA_asm: Acidimicrobiaceae bacterium isolate UBA9039 contig_93830, whole genome shotgun sequence.
DLWP01000211	TPA_asm: Acidimicrobiaceae bacterium isolate UBA9039 contig_305876, whole genome shotgun sequence.
DLWP01000212	TPA_asm: Acidimicrobiaceae bacterium isolate UBA9039 contig_39704, whole genome shotgun sequence.
DLWP01000213	TPA_asm: Acidimicrobiaceae bacterium isolate UBA9039 contig_153946, whole genome shotgun sequence.
DLWP01000214	TPA_asm: Acidimicrobiaceae bacterium isolate UBA9039 contig_101227, whole genome shotgun sequence.
DLWP01000215	TPA_asm: Acidimicrobiaceae bacterium isolate UBA9039 contig_230188, whole genome shotgun sequence.
DLWP01000216	TPA_asm: Acidimicrobiaceae bacterium isolate UBA9039 contig_225008, whole genome shotgun sequence.
DLWP01000217	TPA_asm: Acidimicrobiaceae bacterium isolate UBA9039 contig_235822, whole genome shotgun sequence.
DLWP01000218	TPA_asm: Acidimicrobiaceae bacterium isolate UBA9039 contig_51060, whole genome shotgun sequence.
DLWP01000219	TPA_asm: Acidimicrobiaceae bacterium isolate UBA9039 contig_65359, whole genome shotgun sequence.
DLWP01000220	TPA_asm: Acidimicrobiaceae bacterium isolate UBA9039 contig_55422, whole genome shotgun sequence.
DLWP01000221	TPA_asm: Acidimicrobiaceae bacterium isolate UBA9039 contig_65214, whole genome shotgun sequence.
DLWP01000222	TPA_asm: Acidimicrobiaceae bacterium isolate UBA9039 contig_62814, whole genome shotgun sequence.
DLWP01000223	TPA_asm: Acidimicrobiaceae bacterium isolate UBA9039 contig_193138, whole genome shotgun sequence.
DLWP01000224	TPA_asm: Acidimicrobiaceae bacterium isolate UBA9039 contig_152231, whole genome shotgun sequence.
DLWP01000225	TPA_asm: Acidimicrobiaceae bacterium isolate UBA9039 contig_23254, whole genome shotgun sequence.
DLWP01000226	TPA_asm: Acidimicrobiaceae bacterium isolate UBA9039 contig_66893, whole genome shotgun sequence.
DLWP01000227	TPA_asm: Acidimicrobiaceae bacterium isolate UBA9039 contig_211710, whole genome shotgun sequence.
DLWP01000228	TPA_asm: Acidimicrobiaceae bacterium isolate UBA9039 contig_259323, whole genome shotgun sequence.
DLWP01000229	TPA_asm: Acidimicrobiaceae bacterium isolate UBA9039 contig_243102, whole genome shotgun sequence.
DLWP01000230	TPA_asm: Acidimicrobiaceae bacterium isolate UBA9039 contig_84244, whole genome shotgun sequence.
DLWP01000231	TPA_asm: Acidimicrobiaceae bacterium isolate UBA9039 contig_221379, whole genome shotgun sequence.
DLWP01000232	TPA_asm: Acidimicrobiaceae bacterium isolate UBA9039 contig_46032, whole genome shotgun sequence.
DLWP01000233	TPA_asm: Acidimicrobiaceae bacterium isolate UBA9039 contig_321417, whole genome shotgun sequence.
DLWP01000234	TPA_asm: Acidimicrobiaceae bacterium isolate UBA9039 contig_393517, whole genome shotgun sequence.
DLWP01000235	TPA_asm: Acidimicrobiaceae bacterium isolate UBA9039 contig_26570, whole genome shotgun sequence.
DLWP01000236	TPA_asm: Acidimicrobiaceae bacterium isolate UBA9039 contig_131925, whole genome shotgun sequence.
DLWP01000237	TPA_asm: Acidimicrobiaceae bacterium isolate UBA9039 contig_34973, whole genome shotgun sequence.
DLWP01000238	TPA_asm: Acidimicrobiaceae bacterium isolate UBA9039 contig_215001, whole genome shotgun sequence.
DLWP01000239	TPA_asm: Acidimicrobiaceae bacterium isolate UBA9039 contig_208803, whole genome shotgun sequence.
DLWP01000240	TPA_asm: Acidimicrobiaceae bacterium isolate UBA9039 contig_89382, whole genome shotgun sequence.
DLWP01000241	TPA_asm: Acidimicrobiaceae bacterium isolate UBA9039 contig_48889, whole genome shotgun sequence.
DLWP01000242	TPA_asm: Acidimicrobiaceae bacterium isolate UBA9039 contig_66090, whole genome shotgun sequence.
DLWP01000243	TPA_asm: Acidimicrobiaceae bacterium isolate UBA9039 contig_87179, whole genome shotgun sequence.
DLWP01000244	TPA_asm: Acidimicrobiaceae bacterium isolate UBA9039 contig_123345, whole genome shotgun sequence.
DLWP01000245	TPA_asm: Acidimicrobiaceae bacterium isolate UBA9039 contig_122997, whole genome shotgun sequence.
DLWP01000246	TPA_asm: Acidimicrobiaceae bacterium isolate UBA9039 contig_175996, whole genome shotgun sequence.
DLWP01000247	TPA_asm: Acidimicrobiaceae bacterium isolate UBA9039 contig_23380, whole genome shotgun sequence.
DLWP01000248	TPA_asm: Acidimicrobiaceae bacterium isolate UBA9039 contig_65778, whole genome shotgun sequence.
DLWP01000249	TPA_asm: Acidimicrobiaceae bacterium isolate UBA9039 contig_41140, whole genome shotgun sequence.
DLWP01000250	TPA_asm: Acidimicrobiaceae bacterium isolate UBA9039 contig_78060, whole genome shotgun sequence.
DLWP01000251	TPA_asm: Acidimicrobiaceae bacterium isolate UBA9039 contig_144608, whole genome shotgun sequence.
DLWP01000252	TPA_asm: Acidimicrobiaceae bacterium isolate UBA9039 contig_83501, whole genome shotgun sequence.
DLWP01000253	TPA_asm: Acidimicrobiaceae bacterium isolate UBA9039 contig_347828, whole genome shotgun sequence.
DLWP01000254	TPA_asm: Acidimicrobiaceae bacterium isolate UBA9039 contig_183265, whole genome shotgun sequence.
DLWP01000255	TPA_asm: Acidimicrobiaceae bacterium isolate UBA9039 contig_51236, whole genome shotgun sequence.
DLWP01000256	TPA_asm: Acidimicrobiaceae bacterium isolate UBA9039 contig_120879, whole genome shotgun sequence.
DLWP01000257	TPA_asm: Acidimicrobiaceae bacterium isolate UBA9039 contig_152750, whole genome shotgun sequence.
DLWP01000258	TPA_asm: Acidimicrobiaceae bacterium isolate UBA9039 contig_177520, whole genome shotgun sequence.
DLWP01000259	TPA_asm: Acidimicrobiaceae bacterium isolate UBA9039 contig_144458, whole genome shotgun sequence.
DLWP01000260	TPA_asm: Acidimicrobiaceae bacterium isolate UBA9039 contig_50938, whole genome shotgun sequence.
DLWP01000261	TPA_asm: Acidimicrobiaceae bacterium isolate UBA9039 contig_59742, whole genome shotgun sequence.
DLWP01000262	TPA_asm: Acidimicrobiaceae bacterium isolate UBA9039 contig_115651, whole genome shotgun sequence.
DLWP01000263	TPA_asm: Acidimicrobiaceae bacterium isolate UBA9039 contig_209466, whole genome shotgun sequence.
DLWP01000264	TPA_asm: Acidimicrobiaceae bacterium isolate UBA9039 contig_52250, whole genome shotgun sequence.
DLWP01000265	TPA_asm: Acidimicrobiaceae bacterium isolate UBA9039 contig_41847, whole genome shotgun sequence.
DLWP01000266	TPA_asm: Acidimicrobiaceae bacterium isolate UBA9039 contig_97427, whole genome shotgun sequence.
DLWP01000267	TPA_asm: Acidimicrobiaceae bacterium isolate UBA9039 contig_115046, whole genome shotgun sequence.
DLWP01000268	TPA_asm: Acidimicrobiaceae bacterium isolate UBA9039 contig_186475, whole genome shotgun sequence.
DLWP01000269	TPA_asm: Acidimicrobiaceae bacterium isolate UBA9039 contig_357425, whole genome shotgun sequence.
DLWP01000270	TPA_asm: Acidimicrobiaceae bacterium isolate UBA9039 contig_155550, whole genome shotgun sequence.
DLWP01000271	TPA_asm: Acidimicrobiaceae bacterium isolate UBA9039 contig_117983, whole genome shotgun sequence.
DLWP01000272	TPA_asm: Acidimicrobiaceae bacterium isolate UBA9039 contig_223517, whole genome shotgun sequence.
DLWP01000273	TPA_asm: Acidimicrobiaceae bacterium isolate UBA9039 contig_171103, whole genome shotgun sequence.
DLWP01000274	TPA_asm: Acidimicrobiaceae bacterium isolate UBA9039 contig_42817, whole genome shotgun sequence.
DLWP01000275	TPA_asm: Acidimicrobiaceae bacterium isolate UBA9039 contig_48654, whole genome shotgun sequence.
DLWP01000276	TPA_asm: Acidimicrobiaceae bacterium isolate UBA9039 contig_73234, whole genome shotgun sequence.
DLWP01000277	TPA_asm: Acidimicrobiaceae bacterium isolate UBA9039 contig_168869, whole genome shotgun sequence.
DLWP01000278	TPA_asm: Acidimicrobiaceae bacterium isolate UBA9039 contig_89057, whole genome shotgun sequence.
DLWP01000279	TPA_asm: Acidimicrobiaceae bacterium isolate UBA9039 contig_16021, whole genome shotgun sequence.
DLWP01000280	TPA_asm: Acidimicrobiaceae bacterium isolate UBA9039 contig_77383, whole genome shotgun sequence.
DLWP01000281	TPA_asm: Acidimicrobiaceae bacterium isolate UBA9039 contig_68979, whole genome shotgun sequence.
DLWP01000282	TPA_asm: Acidimicrobiaceae bacterium isolate UBA9039 contig_118525, whole genome shotgun sequence.
DLWP01000283	TPA_asm: Acidimicrobiaceae bacterium isolate UBA9039 contig_9680, whole genome shotgun sequence.
DLWP01000284	TPA_asm: Acidimicrobiaceae bacterium isolate UBA9039 contig_81365, whole genome shotgun sequence.
DLWP01000285	TPA_asm: Acidimicrobiaceae bacterium isolate UBA9039 contig_82804, whole genome shotgun sequence.
DLWP01000286	TPA_asm: Acidimicrobiaceae bacterium isolate UBA9039 contig_59529, whole genome shotgun sequence.
DLWP01000287	TPA_asm: Acidimicrobiaceae bacterium isolate UBA9039 contig_70789, whole genome shotgun sequence.
DLWP01000288	TPA_asm: Acidimicrobiaceae bacterium isolate UBA9039 contig_51173, whole genome shotgun sequence.
DLWP01000289	TPA_asm: Acidimicrobiaceae bacterium isolate UBA9039 contig_71939, whole genome shotgun sequence.
DLWP01000290	TPA_asm: Acidimicrobiaceae bacterium isolate UBA9039 contig_44066, whole genome shotgun sequence.
DLWP01000291	TPA_asm: Acidimicrobiaceae bacterium isolate UBA9039 contig_19052, whole genome shotgun sequence.
DLWP01000292	TPA_asm: Acidimicrobiaceae bacterium isolate UBA9039 contig_95937, whole genome shotgun sequence.
DLWP01000293	TPA_asm: Acidimicrobiaceae bacterium isolate UBA9039 contig_231748, whole genome shotgun sequence.
DLWP01000294	TPA_asm: Acidimicrobiaceae bacterium isolate UBA9039 contig_2858, whole genome shotgun sequence.
DLWP01000295	TPA_asm: Acidimicrobiaceae bacterium isolate UBA9039 contig_197091, whole genome shotgun sequence.
DLWP01000296	TPA_asm: Acidimicrobiaceae bacterium isolate UBA9039 contig_1957, whole genome shotgun sequence.
DLWP01000297	TPA_asm: Acidimicrobiaceae bacterium isolate UBA9039 contig_203170, whole genome shotgun sequence.
DLWP01000298	TPA_asm: Acidimicrobiaceae bacterium isolate UBA9039 contig_287164, whole genome shotgun sequence.
DLWP01000299	TPA_asm: Acidimicrobiaceae bacterium isolate UBA9039 contig_117507, whole genome shotgun sequence.
DLWP01000300	TPA_asm: Acidimicrobiaceae bacterium isolate UBA9039 contig_206558, whole genome shotgun sequence.
DLWP01000301	TPA_asm: Acidimicrobiaceae bacterium isolate UBA9039 contig_142645, whole genome shotgun sequence.
DLWP01000302	TPA_asm: Acidimicrobiaceae bacterium isolate UBA9039 contig_64581, whole genome shotgun sequence.
DLWP01000303	TPA_asm: Acidimicrobiaceae bacterium isolate UBA9039 contig_190297, whole genome shotgun sequence.
DLWP01000304	TPA_asm: Acidimicrobiaceae bacterium isolate UBA9039 contig_274163, whole genome shotgun sequence.
DLWP01000305	TPA_asm: Acidimicrobiaceae bacterium isolate UBA9039 contig_67738, whole genome shotgun sequence.
DLWP01000306	TPA_asm: Acidimicrobiaceae bacterium isolate UBA9039 contig_161311, whole genome shotgun sequence.
DLWP01000307	TPA_asm: Acidimicrobiaceae bacterium isolate UBA9039 contig_43858, whole genome shotgun sequence.
DLWP01000308	TPA_asm: Acidimicrobiaceae bacterium isolate UBA9039 contig_110874, whole genome shotgun sequence.
DLWP01000309	TPA_asm: Acidimicrobiaceae bacterium isolate UBA9039 contig_43919, whole genome shotgun sequence.
DLWP01000310	TPA_asm: Acidimicrobiaceae bacterium isolate UBA9039 contig_43961, whole genome shotgun sequence.
DLWP01000311	TPA_asm: Acidimicrobiaceae bacterium isolate UBA9039 contig_54886, whole genome shotgun sequence.
DLWP01000312	TPA_asm: Acidimicrobiaceae bacterium isolate UBA9039 contig_16240, whole genome shotgun sequence.
DLWP01000313	TPA_asm: Acidimicrobiaceae bacterium isolate UBA9039 contig_248317, whole genome shotgun sequence.
DLWP01000314	TPA_asm: Acidimicrobiaceae bacterium isolate UBA9039 contig_383935, whole genome shotgun sequence.
DLWP01000315	TPA_asm: Acidimicrobiaceae bacterium isolate UBA9039 contig_42679, whole genome shotgun sequence.
DLWP01000316	TPA_asm: Acidimicrobiaceae bacterium isolate UBA9039 contig_49465, whole genome shotgun sequence.
DLWP01000317	TPA_asm: Acidimicrobiaceae bacterium isolate UBA9039 contig_36302, whole genome shotgun sequence.
DLWP01000318	TPA_asm: Acidimicrobiaceae bacterium isolate UBA9039 contig_36305, whole genome shotgun sequence.
DLWP01000319	TPA_asm: Acidimicrobiaceae bacterium isolate UBA9039 contig_216518, whole genome shotgun sequence.
DLWP01000320	TPA_asm: Acidimicrobiaceae bacterium isolate UBA9039 contig_142945, whole genome shotgun sequence.
DLWP01000321	TPA_asm: Acidimicrobiaceae bacterium isolate UBA9039 contig_150720, whole genome shotgun sequence.
DLWP01000322	TPA_asm: Acidimicrobiaceae bacterium isolate UBA9039 contig_94098, whole genome shotgun sequence.
DLWP01000323	TPA_asm: Acidimicrobiaceae bacterium isolate UBA9039 contig_290809, whole genome shotgun sequence.
DLWP01000324	TPA_asm: Acidimicrobiaceae bacterium isolate UBA9039 contig_16146, whole genome shotgun sequence.
DLWP01000325	TPA_asm: Acidimicrobiaceae bacterium isolate UBA9039 contig_270919, whole genome shotgun sequence.
DLWP01000326	TPA_asm: Acidimicrobiaceae bacterium isolate UBA9039 contig_155834, whole genome shotgun sequence.
DLWP01000327	TPA_asm: Acidimicrobiaceae bacterium isolate UBA9039 contig_55672, whole genome shotgun sequence.
DLWP01000328	TPA_asm: Acidimicrobiaceae bacterium isolate UBA9039 contig_402489, whole genome shotgun sequence.
DLWP01000329	TPA_asm: Acidimicrobiaceae bacterium isolate UBA9039 contig_337244, whole genome shotgun sequence.
DLWP01000330	TPA_asm: Acidimicrobiaceae bacterium isolate UBA9039 contig_36386, whole genome shotgun sequence.
DLWP01000331	TPA_asm: Acidimicrobiaceae bacterium isolate UBA9039 contig_3683, whole genome shotgun sequence.
DLWP01000332	TPA_asm: Acidimicrobiaceae bacterium isolate UBA9039 contig_43071, whole genome shotgun sequence.
DLWP01000333	TPA_asm: Acidimicrobiaceae bacterium isolate UBA9039 contig_249669, whole genome shotgun sequence.
DLWP01000334	TPA_asm: Acidimicrobiaceae bacterium isolate UBA9039 contig_31235, whole genome shotgun sequence.
DLWP01000335	TPA_asm: Acidimicrobiaceae bacterium isolate UBA9039 contig_86270, whole genome shotgun sequence.
DLWP01000336	TPA_asm: Acidimicrobiaceae bacterium isolate UBA9039 contig_54227, whole genome shotgun sequence.
DLWP01000337	TPA_asm: Acidimicrobiaceae bacterium isolate UBA9039 contig_186823, whole genome shotgun sequence.
DLWP01000338	TPA_asm: Acidimicrobiaceae bacterium isolate UBA9039 contig_15863, whole genome shotgun sequence.
DLWP01000339	TPA_asm: Acidimicrobiaceae bacterium isolate UBA9039 contig_44927, whole genome shotgun sequence.
DLWP01000340	TPA_asm: Acidimicrobiaceae bacterium isolate UBA9039 contig_33233, whole genome shotgun sequence.
DLWP01000341	TPA_asm: Acidimicrobiaceae bacterium isolate UBA9039 contig_16461, whole genome shotgun sequence.
DLWP01000342	TPA_asm: Acidimicrobiaceae bacterium isolate UBA9039 contig_272998, whole genome shotgun sequence.
DMAK01000001	TPA_asm: Acidimicrobiaceae bacterium isolate UBA8089 contig_51924, whole genome shotgun sequence.
DMAK01000002	TPA_asm: Acidimicrobiaceae bacterium isolate UBA8089 contig_235618, whole genome shotgun sequence.
DMAK01000003	TPA_asm: Acidimicrobiaceae bacterium isolate UBA8089 contig_12268, whole genome shotgun sequence.
DMAK01000004	TPA_asm: Acidimicrobiaceae bacterium isolate UBA8089 contig_185670, whole genome shotgun sequence.
DMAK01000005	TPA_asm: Acidimicrobiaceae bacterium isolate UBA8089 contig_69475, whole genome shotgun sequence.
DMAK01000006	TPA_asm: Acidimicrobiaceae bacterium isolate UBA8089 contig_158855, whole genome shotgun sequence.
DMAK01000007	TPA_asm: Acidimicrobiaceae bacterium isolate UBA8089 contig_245846, whole genome shotgun sequence.
DMAK01000008	TPA_asm: Acidimicrobiaceae bacterium isolate UBA8089 contig_120506, whole genome shotgun sequence.
DMAK01000009	TPA_asm: Acidimicrobiaceae bacterium isolate UBA8089 contig_140795, whole genome shotgun sequence.
DMAK01000010	TPA_asm: Acidimicrobiaceae bacterium isolate UBA8089 contig_230707, whole genome shotgun sequence.
DMAK01000011	TPA_asm: Acidimicrobiaceae bacterium isolate UBA8089 contig_80842, whole genome shotgun sequence.
DMAK01000012	TPA_asm: Acidimicrobiaceae bacterium isolate UBA8089 contig_231658, whole genome shotgun sequence.
DMAK01000013	TPA_asm: Acidimicrobiaceae bacterium isolate UBA8089 contig_197121, whole genome shotgun sequence.
DMAK01000014	TPA_asm: Acidimicrobiaceae bacterium isolate UBA8089 contig_377963, whole genome shotgun sequence.
DMAK01000015	TPA_asm: Acidimicrobiaceae bacterium isolate UBA8089 contig_139481, whole genome shotgun sequence.
DMAK01000016	TPA_asm: Acidimicrobiaceae bacterium isolate UBA8089 contig_244210, whole genome shotgun sequence.
DMAK01000017	TPA_asm: Acidimicrobiaceae bacterium isolate UBA8089 contig_26905, whole genome shotgun sequence.
DMAK01000018	TPA_asm: Acidimicrobiaceae bacterium isolate UBA8089 contig_51437, whole genome shotgun sequence.
DMAK01000019	TPA_asm: Acidimicrobiaceae bacterium isolate UBA8089 contig_148808, whole genome shotgun sequence.
DMAK01000020	TPA_asm: Acidimicrobiaceae bacterium isolate UBA8089 contig_142624, whole genome shotgun sequence.
DMAK01000021	TPA_asm: Acidimicrobiaceae bacterium isolate UBA8089 contig_31178, whole genome shotgun sequence.
DMAK01000022	TPA_asm: Acidimicrobiaceae bacterium isolate UBA8089 contig_25027, whole genome shotgun sequence.
DMAK01000023	TPA_asm: Acidimicrobiaceae bacterium isolate UBA8089 contig_277821, whole genome shotgun sequence.
DMAK01000024	TPA_asm: Acidimicrobiaceae bacterium isolate UBA8089 contig_5823, whole genome shotgun sequence.
DMAK01000025	TPA_asm: Acidimicrobiaceae bacterium isolate UBA8089 contig_162282, whole genome shotgun sequence.
DMAK01000026	TPA_asm: Acidimicrobiaceae bacterium isolate UBA8089 contig_56125, whole genome shotgun sequence.
DMAK01000027	TPA_asm: Acidimicrobiaceae bacterium isolate UBA8089 contig_46098, whole genome shotgun sequence.
DMAK01000028	TPA_asm: Acidimicrobiaceae bacterium isolate UBA8089 contig_109821, whole genome shotgun sequence.
DMAK01000029	TPA_asm: Acidimicrobiaceae bacterium isolate UBA8089 contig_307789, whole genome shotgun sequence.
DMAK01000030	TPA_asm: Acidimicrobiaceae bacterium isolate UBA8089 contig_219457, whole genome shotgun sequence.
DMAK01000031	TPA_asm: Acidimicrobiaceae bacterium isolate UBA8089 contig_8072, whole genome shotgun sequence.
DMAK01000032	TPA_asm: Acidimicrobiaceae bacterium isolate UBA8089 contig_33675, whole genome shotgun sequence.
DMAK01000033	TPA_asm: Acidimicrobiaceae bacterium isolate UBA8089 contig_156917, whole genome shotgun sequence.
DMAK01000034	TPA_asm: Acidimicrobiaceae bacterium isolate UBA8089 contig_259288, whole genome shotgun sequence.
DMAK01000035	TPA_asm: Acidimicrobiaceae bacterium isolate UBA8089 contig_43090, whole genome shotgun sequence.
DMAK01000036	TPA_asm: Acidimicrobiaceae bacterium isolate UBA8089 contig_5226, whole genome shotgun sequence.
DMAK01000037	TPA_asm: Acidimicrobiaceae bacterium isolate UBA8089 contig_286037, whole genome shotgun sequence.
DMAK01000038	TPA_asm: Acidimicrobiaceae bacterium isolate UBA8089 contig_6051, whole genome shotgun sequence.
DMAK01000039	TPA_asm: Acidimicrobiaceae bacterium isolate UBA8089 contig_226096, whole genome shotgun sequence.
DMAK01000040	TPA_asm: Acidimicrobiaceae bacterium isolate UBA8089 contig_247527, whole genome shotgun sequence.
DMAK01000041	TPA_asm: Acidimicrobiaceae bacterium isolate UBA8089 contig_106923, whole genome shotgun sequence.
DMAK01000042	TPA_asm: Acidimicrobiaceae bacterium isolate UBA8089 contig_117378, whole genome shotgun sequence.
DMAK01000043	TPA_asm: Acidimicrobiaceae bacterium isolate UBA8089 contig_95074, whole genome shotgun sequence.
DMAK01000044	TPA_asm: Acidimicrobiaceae bacterium isolate UBA8089 contig_342670, whole genome shotgun sequence.
DMAK01000045	TPA_asm: Acidimicrobiaceae bacterium isolate UBA8089 contig_137466, whole genome shotgun sequence.
DMAK01000046	TPA_asm: Acidimicrobiaceae bacterium isolate UBA8089 contig_82896, whole genome shotgun sequence.
DMAK01000047	TPA_asm: Acidimicrobiaceae bacterium isolate UBA8089 contig_125850, whole genome shotgun sequence.
DMAK01000048	TPA_asm: Acidimicrobiaceae bacterium isolate UBA8089 contig_84023, whole genome shotgun sequence.
DMAK01000049	TPA_asm: Acidimicrobiaceae bacterium isolate UBA8089 contig_165793, whole genome shotgun sequence.
DMAK01000050	TPA_asm: Acidimicrobiaceae bacterium isolate UBA8089 contig_37445, whole genome shotgun sequence.
DMAK01000051	TPA_asm: Acidimicrobiaceae bacterium isolate UBA8089 contig_132605, whole genome shotgun sequence.
DMAK01000052	TPA_asm: Acidimicrobiaceae bacterium isolate UBA8089 contig_86057, whole genome shotgun sequence.
DMAK01000053	TPA_asm: Acidimicrobiaceae bacterium isolate UBA8089 contig_51242, whole genome shotgun sequence.
DMAK01000054	TPA_asm: Acidimicrobiaceae bacterium isolate UBA8089 contig_99292, whole genome shotgun sequence.
DMAK01000055	TPA_asm: Acidimicrobiaceae bacterium isolate UBA8089 contig_173236, whole genome shotgun sequence.
DMAK01000056	TPA_asm: Acidimicrobiaceae bacterium isolate UBA8089 contig_94085, whole genome shotgun sequence.
DMAK01000057	TPA_asm: Acidimicrobiaceae bacterium isolate UBA8089 contig_295821, whole genome shotgun sequence.
DMAK01000058	TPA_asm: Acidimicrobiaceae bacterium isolate UBA8089 contig_78790, whole genome shotgun sequence.
DMAK01000059	TPA_asm: Acidimicrobiaceae bacterium isolate UBA8089 contig_137263, whole genome shotgun sequence.
DMAK01000060	TPA_asm: Acidimicrobiaceae bacterium isolate UBA8089 contig_183566, whole genome shotgun sequence.
DMAK01000061	TPA_asm: Acidimicrobiaceae bacterium isolate UBA8089 contig_164671, whole genome shotgun sequence.
DMAK01000062	TPA_asm: Acidimicrobiaceae bacterium isolate UBA8089 contig_70602, whole genome shotgun sequence.
DMAK01000063	TPA_asm: Acidimicrobiaceae bacterium isolate UBA8089 contig_165370, whole genome shotgun sequence.
DMAK01000064	TPA_asm: Acidimicrobiaceae bacterium isolate UBA8089 contig_89827, whole genome shotgun sequence.
DMAK01000065	TPA_asm: Acidimicrobiaceae bacterium isolate UBA8089 contig_106744, whole genome shotgun sequence.
DMAK01000066	TPA_asm: Acidimicrobiaceae bacterium isolate UBA8089 contig_18448, whole genome shotgun sequence.
DMAK01000067	TPA_asm: Acidimicrobiaceae bacterium isolate UBA8089 contig_18449, whole genome shotgun sequence.
DMAK01000068	TPA_asm: Acidimicrobiaceae bacterium isolate UBA8089 contig_245814, whole genome shotgun sequence.
DMAK01000069	TPA_asm: Acidimicrobiaceae bacterium isolate UBA8089 contig_203815, whole genome shotgun sequence.
DMAK01000070	TPA_asm: Acidimicrobiaceae bacterium isolate UBA8089 contig_44321, whole genome shotgun sequence.
DMAK01000071	TPA_asm: Acidimicrobiaceae bacterium isolate UBA8089 contig_158729, whole genome shotgun sequence.
DMAK01000072	TPA_asm: Acidimicrobiaceae bacterium isolate UBA8089 contig_113034, whole genome shotgun sequence.
DMAK01000073	TPA_asm: Acidimicrobiaceae bacterium isolate UBA8089 contig_119800, whole genome shotgun sequence.
DMAK01000074	TPA_asm: Acidimicrobiaceae bacterium isolate UBA8089 contig_233747, whole genome shotgun sequence.
DMAK01000075	TPA_asm: Acidimicrobiaceae bacterium isolate UBA8089 contig_135141, whole genome shotgun sequence.
DMAK01000076	TPA_asm: Acidimicrobiaceae bacterium isolate UBA8089 contig_253419, whole genome shotgun sequence.
DMAK01000077	TPA_asm: Acidimicrobiaceae bacterium isolate UBA8089 contig_155246, whole genome shotgun sequence.
DMAK01000078	TPA_asm: Acidimicrobiaceae bacterium isolate UBA8089 contig_142816, whole genome shotgun sequence.
DMAK01000079	TPA_asm: Acidimicrobiaceae bacterium isolate UBA8089 contig_86970, whole genome shotgun sequence.
DMAK01000080	TPA_asm: Acidimicrobiaceae bacterium isolate UBA8089 contig_214922, whole genome shotgun sequence.
DMAK01000081	TPA_asm: Acidimicrobiaceae bacterium isolate UBA8089 contig_42390, whole genome shotgun sequence.
DMAK01000082	TPA_asm: Acidimicrobiaceae bacterium isolate UBA8089 contig_173658, whole genome shotgun sequence.
DMAK01000083	TPA_asm: Acidimicrobiaceae bacterium isolate UBA8089 contig_210054, whole genome shotgun sequence.
DMAK01000084	TPA_asm: Acidimicrobiaceae bacterium isolate UBA8089 contig_349465, whole genome shotgun sequence.
DMAK01000085	TPA_asm: Acidimicrobiaceae bacterium isolate UBA8089 contig_161727, whole genome shotgun sequence.
DMAK01000086	TPA_asm: Acidimicrobiaceae bacterium isolate UBA8089 contig_213550, whole genome shotgun sequence.
DMAK01000087	TPA_asm: Acidimicrobiaceae bacterium isolate UBA8089 contig_257418, whole genome shotgun sequence.
DMAK01000088	TPA_asm: Acidimicrobiaceae bacterium isolate UBA8089 contig_171518, whole genome shotgun sequence.
DMAK01000089	TPA_asm: Acidimicrobiaceae bacterium isolate UBA8089 contig_279847, whole genome shotgun sequence.
DMAK01000090	TPA_asm: Acidimicrobiaceae bacterium isolate UBA8089 contig_292219, whole genome shotgun sequence.
DMAK01000091	TPA_asm: Acidimicrobiaceae bacterium isolate UBA8089 contig_105807, whole genome shotgun sequence.
DMAK01000092	TPA_asm: Acidimicrobiaceae bacterium isolate UBA8089 contig_301773, whole genome shotgun sequence.
DMAK01000093	TPA_asm: Acidimicrobiaceae bacterium isolate UBA8089 contig_129531, whole genome shotgun sequence.
DMAK01000094	TPA_asm: Acidimicrobiaceae bacterium isolate UBA8089 contig_147523, whole genome shotgun sequence.
DMAK01000095	TPA_asm: Acidimicrobiaceae bacterium isolate UBA8089 contig_239121, whole genome shotgun sequence.
DMAK01000096	TPA_asm: Acidimicrobiaceae bacterium isolate UBA8089 contig_56293, whole genome shotgun sequence.
DMAK01000097	TPA_asm: Acidimicrobiaceae bacterium isolate UBA8089 contig_32984, whole genome shotgun sequence.
DMAK01000098	TPA_asm: Acidimicrobiaceae bacterium isolate UBA8089 contig_108102, whole genome shotgun sequence.
DMAK01000099	TPA_asm: Acidimicrobiaceae bacterium isolate UBA8089 contig_15029, whole genome shotgun sequence.
DMAK01000100	TPA_asm: Acidimicrobiaceae bacterium isolate UBA8089 contig_133328, whole genome shotgun sequence.
DMAK01000101	TPA_asm: Acidimicrobiaceae bacterium isolate UBA8089 contig_230542, whole genome shotgun sequence.
DMAK01000102	TPA_asm: Acidimicrobiaceae bacterium isolate UBA8089 contig_295702, whole genome shotgun sequence.
DMAK01000103	TPA_asm: Acidimicrobiaceae bacterium isolate UBA8089 contig_112425, whole genome shotgun sequence.
DMAK01000104	TPA_asm: Acidimicrobiaceae bacterium isolate UBA8089 contig_85871, whole genome shotgun sequence.
DMAK01000105	TPA_asm: Acidimicrobiaceae bacterium isolate UBA8089 contig_55734, whole genome shotgun sequence.
DMAK01000106	TPA_asm: Acidimicrobiaceae bacterium isolate UBA8089 contig_201034, whole genome shotgun sequence.
DMAK01000107	TPA_asm: Acidimicrobiaceae bacterium isolate UBA8089 contig_32832, whole genome shotgun sequence.
DMAK01000108	TPA_asm: Acidimicrobiaceae bacterium isolate UBA8089 contig_267249, whole genome shotgun sequence.
DMAK01000109	TPA_asm: Acidimicrobiaceae bacterium isolate UBA8089 contig_267241, whole genome shotgun sequence.
DMAK01000110	TPA_asm: Acidimicrobiaceae bacterium isolate UBA8089 contig_65099, whole genome shotgun sequence.
DMAK01000111	TPA_asm: Acidimicrobiaceae bacterium isolate UBA8089 contig_86393, whole genome shotgun sequence.
DMAK01000112	TPA_asm: Acidimicrobiaceae bacterium isolate UBA8089 contig_277548, whole genome shotgun sequence.
DMAK01000113	TPA_asm: Acidimicrobiaceae bacterium isolate UBA8089 contig_283426, whole genome shotgun sequence.
DMAK01000114	TPA_asm: Acidimicrobiaceae bacterium isolate UBA8089 contig_92315, whole genome shotgun sequence.
DMAK01000115	TPA_asm: Acidimicrobiaceae bacterium isolate UBA8089 contig_281590, whole genome shotgun sequence.
DMAK01000116	TPA_asm: Acidimicrobiaceae bacterium isolate UBA8089 contig_167080, whole genome shotgun sequence.
DMAK01000117	TPA_asm: Acidimicrobiaceae bacterium isolate UBA8089 contig_139964, whole genome shotgun sequence.
DMAK01000118	TPA_asm: Acidimicrobiaceae bacterium isolate UBA8089 contig_14318, whole genome shotgun sequence.
DMAK01000119	TPA_asm: Acidimicrobiaceae bacterium isolate UBA8089 contig_189570, whole genome shotgun sequence.
DMAK01000120	TPA_asm: Acidimicrobiaceae bacterium isolate UBA8089 contig_176890, whole genome shotgun sequence.
DMAK01000121	TPA_asm: Acidimicrobiaceae bacterium isolate UBA8089 contig_281051, whole genome shotgun sequence.
DMAK01000122	TPA_asm: Acidimicrobiaceae bacterium isolate UBA8089 contig_46219, whole genome shotgun sequence.
DMAK01000123	TPA_asm: Acidimicrobiaceae bacterium isolate UBA8089 contig_72309, whole genome shotgun sequence.
DMAK01000124	TPA_asm: Acidimicrobiaceae bacterium isolate UBA8089 contig_81056, whole genome shotgun sequence.
DMAK01000125	TPA_asm: Acidimicrobiaceae bacterium isolate UBA8089 contig_84579, whole genome shotgun sequence.
DMAK01000126	TPA_asm: Acidimicrobiaceae bacterium isolate UBA8089 contig_307170, whole genome shotgun sequence.
DMAK01000127	TPA_asm: Acidimicrobiaceae bacterium isolate UBA8089 contig_51807, whole genome shotgun sequence.
DMAK01000128	TPA_asm: Acidimicrobiaceae bacterium isolate UBA8089 contig_250843, whole genome shotgun sequence.
DMAK01000129	TPA_asm: Acidimicrobiaceae bacterium isolate UBA8089 contig_425374, whole genome shotgun sequence.
DMAK01000130	TPA_asm: Acidimicrobiaceae bacterium isolate UBA8089 contig_205642, whole genome shotgun sequence.
DMAK01000131	TPA_asm: Acidimicrobiaceae bacterium isolate UBA8089 contig_105752, whole genome shotgun sequence.
DMAK01000132	TPA_asm: Acidimicrobiaceae bacterium isolate UBA8089 contig_186697, whole genome shotgun sequence.
DMAK01000133	TPA_asm: Acidimicrobiaceae bacterium isolate UBA8089 contig_222806, whole genome shotgun sequence.
DMAK01000134	TPA_asm: Acidimicrobiaceae bacterium isolate UBA8089 contig_154597, whole genome shotgun sequence.
DMAK01000135	TPA_asm: Acidimicrobiaceae bacterium isolate UBA8089 contig_42299, whole genome shotgun sequence.
DMAK01000136	TPA_asm: Acidimicrobiaceae bacterium isolate UBA8089 contig_310117, whole genome shotgun sequence.
DMAK01000137	TPA_asm: Acidimicrobiaceae bacterium isolate UBA8089 contig_69921, whole genome shotgun sequence.
DMAK01000138	TPA_asm: Acidimicrobiaceae bacterium isolate UBA8089 contig_69920, whole genome shotgun sequence.
DMAK01000139	TPA_asm: Acidimicrobiaceae bacterium isolate UBA8089 contig_183659, whole genome shotgun sequence.
DMAK01000140	TPA_asm: Acidimicrobiaceae bacterium isolate UBA8089 contig_26004, whole genome shotgun sequence.
DMAK01000141	TPA_asm: Acidimicrobiaceae bacterium isolate UBA8089 contig_203555, whole genome shotgun sequence.
DMAK01000142	TPA_asm: Acidimicrobiaceae bacterium isolate UBA8089 contig_38582, whole genome shotgun sequence.
DMAK01000143	TPA_asm: Acidimicrobiaceae bacterium isolate UBA8089 contig_175422, whole genome shotgun sequence.
DMAK01000144	TPA_asm: Acidimicrobiaceae bacterium isolate UBA8089 contig_296718, whole genome shotgun sequence.
DMAK01000145	TPA_asm: Acidimicrobiaceae bacterium isolate UBA8089 contig_247043, whole genome shotgun sequence.
DMAK01000146	TPA_asm: Acidimicrobiaceae bacterium isolate UBA8089 contig_181690, whole genome shotgun sequence.
DMAK01000147	TPA_asm: Acidimicrobiaceae bacterium isolate UBA8089 contig_136177, whole genome shotgun sequence.
DMAK01000148	TPA_asm: Acidimicrobiaceae bacterium isolate UBA8089 contig_176704, whole genome shotgun sequence.
DMAK01000149	TPA_asm: Acidimicrobiaceae bacterium isolate UBA8089 contig_162797, whole genome shotgun sequence.
DMAK01000150	TPA_asm: Acidimicrobiaceae bacterium isolate UBA8089 contig_78710, whole genome shotgun sequence.
DMAK01000151	TPA_asm: Acidimicrobiaceae bacterium isolate UBA8089 contig_161363, whole genome shotgun sequence.
DMAK01000152	TPA_asm: Acidimicrobiaceae bacterium isolate UBA8089 contig_157525, whole genome shotgun sequence.
DMAK01000153	TPA_asm: Acidimicrobiaceae bacterium isolate UBA8089 contig_149530, whole genome shotgun sequence.
DMAK01000154	TPA_asm: Acidimicrobiaceae bacterium isolate UBA8089 contig_169928, whole genome shotgun sequence.
DMAK01000155	TPA_asm: Acidimicrobiaceae bacterium isolate UBA8089 contig_183011, whole genome shotgun sequence.
DMAK01000156	TPA_asm: Acidimicrobiaceae bacterium isolate UBA8089 contig_111781, whole genome shotgun sequence.
DMAK01000157	TPA_asm: Acidimicrobiaceae bacterium isolate UBA8089 contig_40168, whole genome shotgun sequence.
DMAK01000158	TPA_asm: Acidimicrobiaceae bacterium isolate UBA8089 contig_82887, whole genome shotgun sequence.
DMAK01000159	TPA_asm: Acidimicrobiaceae bacterium isolate UBA8089 contig_107506, whole genome shotgun sequence.
DMAK01000160	TPA_asm: Acidimicrobiaceae bacterium isolate UBA8089 contig_23594, whole genome shotgun sequence.
DMAK01000161	TPA_asm: Acidimicrobiaceae bacterium isolate UBA8089 contig_113781, whole genome shotgun sequence.
DMAK01000162	TPA_asm: Acidimicrobiaceae bacterium isolate UBA8089 contig_43327, whole genome shotgun sequence.
DMAK01000163	TPA_asm: Acidimicrobiaceae bacterium isolate UBA8089 contig_119860, whole genome shotgun sequence.
DMAK01000164	TPA_asm: Acidimicrobiaceae bacterium isolate UBA8089 contig_157893, whole genome shotgun sequence.
DMAK01000165	TPA_asm: Acidimicrobiaceae bacterium isolate UBA8089 contig_262608, whole genome shotgun sequence.
DMAK01000166	TPA_asm: Acidimicrobiaceae bacterium isolate UBA8089 contig_200277, whole genome shotgun sequence.
DMAK01000167	TPA_asm: Acidimicrobiaceae bacterium isolate UBA8089 contig_216616, whole genome shotgun sequence.
DMAK01000168	TPA_asm: Acidimicrobiaceae bacterium isolate UBA8089 contig_130412, whole genome shotgun sequence.
DMAK01000169	TPA_asm: Acidimicrobiaceae bacterium isolate UBA8089 contig_254795, whole genome shotgun sequence.
DMAK01000170	TPA_asm: Acidimicrobiaceae bacterium isolate UBA8089 contig_121539, whole genome shotgun sequence.
DMAK01000171	TPA_asm: Acidimicrobiaceae bacterium isolate UBA8089 contig_91770, whole genome shotgun sequence.
DMAK01000172	TPA_asm: Acidimicrobiaceae bacterium isolate UBA8089 contig_59960, whole genome shotgun sequence.
DMAK01000173	TPA_asm: Acidimicrobiaceae bacterium isolate UBA8089 contig_41237, whole genome shotgun sequence.
DMAK01000174	TPA_asm: Acidimicrobiaceae bacterium isolate UBA8089 contig_184279, whole genome shotgun sequence.
DMAK01000175	TPA_asm: Acidimicrobiaceae bacterium isolate UBA8089 contig_105654, whole genome shotgun sequence.
DMAK01000176	TPA_asm: Acidimicrobiaceae bacterium isolate UBA8089 contig_295520, whole genome shotgun sequence.
DMAK01000177	TPA_asm: Acidimicrobiaceae bacterium isolate UBA8089 contig_120442, whole genome shotgun sequence.
DMAK01000178	TPA_asm: Acidimicrobiaceae bacterium isolate UBA8089 contig_200293, whole genome shotgun sequence.
DMAK01000179	TPA_asm: Acidimicrobiaceae bacterium isolate UBA8089 contig_99737, whole genome shotgun sequence.
DMAK01000180	TPA_asm: Acidimicrobiaceae bacterium isolate UBA8089 contig_45086, whole genome shotgun sequence.
DMAK01000181	TPA_asm: Acidimicrobiaceae bacterium isolate UBA8089 contig_60831, whole genome shotgun sequence.
DMAK01000182	TPA_asm: Acidimicrobiaceae bacterium isolate UBA8089 contig_113304, whole genome shotgun sequence.
DMAK01000183	TPA_asm: Acidimicrobiaceae bacterium isolate UBA8089 contig_32758, whole genome shotgun sequence.
DMAK01000184	TPA_asm: Acidimicrobiaceae bacterium isolate UBA8089 contig_37284, whole genome shotgun sequence.
DMAK01000185	TPA_asm: Acidimicrobiaceae bacterium isolate UBA8089 contig_15089, whole genome shotgun sequence.
DMAK01000186	TPA_asm: Acidimicrobiaceae bacterium isolate UBA8089 contig_44338, whole genome shotgun sequence.
DMAK01000187	TPA_asm: Acidimicrobiaceae bacterium isolate UBA8089 contig_384397, whole genome shotgun sequence.
DMAK01000188	TPA_asm: Acidimicrobiaceae bacterium isolate UBA8089 contig_209580, whole genome shotgun sequence.
DMAK01000189	TPA_asm: Acidimicrobiaceae bacterium isolate UBA8089 contig_46933, whole genome shotgun sequence.
DMAK01000190	TPA_asm: Acidimicrobiaceae bacterium isolate UBA8089 contig_183612, whole genome shotgun sequence.
DMAK01000191	TPA_asm: Acidimicrobiaceae bacterium isolate UBA8089 contig_167462, whole genome shotgun sequence.
DMAK01000192	TPA_asm: Acidimicrobiaceae bacterium isolate UBA8089 contig_227435, whole genome shotgun sequence.
DMAK01000193	TPA_asm: Acidimicrobiaceae bacterium isolate UBA8089 contig_247086, whole genome shotgun sequence.
DMAK01000194	TPA_asm: Acidimicrobiaceae bacterium isolate UBA8089 contig_54623, whole genome shotgun sequence.
DMAK01000195	TPA_asm: Acidimicrobiaceae bacterium isolate UBA8089 contig_227028, whole genome shotgun sequence.
DMAK01000196	TPA_asm: Acidimicrobiaceae bacterium isolate UBA8089 contig_257867, whole genome shotgun sequence.
DMAK01000197	TPA_asm: Acidimicrobiaceae bacterium isolate UBA8089 contig_262901, whole genome shotgun sequence.
DMAK01000198	TPA_asm: Acidimicrobiaceae bacterium isolate UBA8089 contig_126654, whole genome shotgun sequence.
DMAK01000199	TPA_asm: Acidimicrobiaceae bacterium isolate UBA8089 contig_243358, whole genome shotgun sequence.
DMAK01000200	TPA_asm: Acidimicrobiaceae bacterium isolate UBA8089 contig_82542, whole genome shotgun sequence.
DMAK01000201	TPA_asm: Acidimicrobiaceae bacterium isolate UBA8089 contig_61842, whole genome shotgun sequence.
DMAK01000202	TPA_asm: Acidimicrobiaceae bacterium isolate UBA8089 contig_76483, whole genome shotgun sequence.
DMAK01000203	TPA_asm: Acidimicrobiaceae bacterium isolate UBA8089 contig_136527, whole genome shotgun sequence.
DMAK01000204	TPA_asm: Acidimicrobiaceae bacterium isolate UBA8089 contig_14842, whole genome shotgun sequence.
DMAK01000205	TPA_asm: Acidimicrobiaceae bacterium isolate UBA8089 contig_21931, whole genome shotgun sequence.
DMAK01000206	TPA_asm: Acidimicrobiaceae bacterium isolate UBA8089 contig_135723, whole genome shotgun sequence.
DMAK01000207	TPA_asm: Acidimicrobiaceae bacterium isolate UBA8089 contig_320882, whole genome shotgun sequence.
DMAK01000208	TPA_asm: Acidimicrobiaceae bacterium isolate UBA8089 contig_285422, whole genome shotgun sequence.
DMAK01000209	TPA_asm: Acidimicrobiaceae bacterium isolate UBA8089 contig_124375, whole genome shotgun sequence.
DMAK01000210	TPA_asm: Acidimicrobiaceae bacterium isolate UBA8089 contig_151577, whole genome shotgun sequence.
DMAK01000211	TPA_asm: Acidimicrobiaceae bacterium isolate UBA8089 contig_266494, whole genome shotgun sequence.
DMAK01000212	TPA_asm: Acidimicrobiaceae bacterium isolate UBA8089 contig_257034, whole genome shotgun sequence.
DMAK01000213	TPA_asm: Acidimicrobiaceae bacterium isolate UBA8089 contig_10704, whole genome shotgun sequence.
DMAK01000214	TPA_asm: Acidimicrobiaceae bacterium isolate UBA8089 contig_53664, whole genome shotgun sequence.
DMAK01000215	TPA_asm: Acidimicrobiaceae bacterium isolate UBA8089 contig_157001, whole genome shotgun sequence.
DMAK01000216	TPA_asm: Acidimicrobiaceae bacterium isolate UBA8089 contig_199685, whole genome shotgun sequence.
DMAK01000217	TPA_asm: Acidimicrobiaceae bacterium isolate UBA8089 contig_84345, whole genome shotgun sequence.
DMAK01000218	TPA_asm: Acidimicrobiaceae bacterium isolate UBA8089 contig_117429, whole genome shotgun sequence.
DMAK01000219	TPA_asm: Acidimicrobiaceae bacterium isolate UBA8089 contig_201004, whole genome shotgun sequence.
DMAK01000220	TPA_asm: Acidimicrobiaceae bacterium isolate UBA8089 contig_157481, whole genome shotgun sequence.
DMAK01000221	TPA_asm: Acidimicrobiaceae bacterium isolate UBA8089 contig_54888, whole genome shotgun sequence.
DMAK01000222	TPA_asm: Acidimicrobiaceae bacterium isolate UBA8089 contig_41271, whole genome shotgun sequence.
DMAK01000223	TPA_asm: Acidimicrobiaceae bacterium isolate UBA8089 contig_169217, whole genome shotgun sequence.
DMAK01000224	TPA_asm: Acidimicrobiaceae bacterium isolate UBA8089 contig_146230, whole genome shotgun sequence.
DMAK01000225	TPA_asm: Acidimicrobiaceae bacterium isolate UBA8089 contig_154511, whole genome shotgun sequence.
DMAK01000226	TPA_asm: Acidimicrobiaceae bacterium isolate UBA8089 contig_159609, whole genome shotgun sequence.
DMAK01000227	TPA_asm: Acidimicrobiaceae bacterium isolate UBA8089 contig_123483, whole genome shotgun sequence.
DMAK01000228	TPA_asm: Acidimicrobiaceae bacterium isolate UBA8089 contig_132662, whole genome shotgun sequence.
DMAK01000229	TPA_asm: Acidimicrobiaceae bacterium isolate UBA8089 contig_1217, whole genome shotgun sequence.
DMAK01000230	TPA_asm: Acidimicrobiaceae bacterium isolate UBA8089 contig_345075, whole genome shotgun sequence.
DMAK01000231	TPA_asm: Acidimicrobiaceae bacterium isolate UBA8089 contig_89231, whole genome shotgun sequence.
DMAK01000232	TPA_asm: Acidimicrobiaceae bacterium isolate UBA8089 contig_35055, whole genome shotgun sequence.
DMAK01000233	TPA_asm: Acidimicrobiaceae bacterium isolate UBA8089 contig_342396, whole genome shotgun sequence.
DMAK01000234	TPA_asm: Acidimicrobiaceae bacterium isolate UBA8089 contig_278467, whole genome shotgun sequence.
DMAK01000235	TPA_asm: Acidimicrobiaceae bacterium isolate UBA8089 contig_13264, whole genome shotgun sequence.
DMAK01000236	TPA_asm: Acidimicrobiaceae bacterium isolate UBA8089 contig_308667, whole genome shotgun sequence.
DMAK01000237	TPA_asm: Acidimicrobiaceae bacterium isolate UBA8089 contig_37821, whole genome shotgun sequence.
DMAK01000238	TPA_asm: Acidimicrobiaceae bacterium isolate UBA8089 contig_142351, whole genome shotgun sequence.
DMAK01000239	TPA_asm: Acidimicrobiaceae bacterium isolate UBA8089 contig_84461, whole genome shotgun sequence.
DMAK01000240	TPA_asm: Acidimicrobiaceae bacterium isolate UBA8089 contig_56969, whole genome shotgun sequence.
DMAK01000241	TPA_asm: Acidimicrobiaceae bacterium isolate UBA8089 contig_73759, whole genome shotgun sequence.
DMAK01000242	TPA_asm: Acidimicrobiaceae bacterium isolate UBA8089 contig_286339, whole genome shotgun sequence.
DMAK01000243	TPA_asm: Acidimicrobiaceae bacterium isolate UBA8089 contig_41200, whole genome shotgun sequence.
DMAK01000244	TPA_asm: Acidimicrobiaceae bacterium isolate UBA8089 contig_89098, whole genome shotgun sequence.
DMAK01000245	TPA_asm: Acidimicrobiaceae bacterium isolate UBA8089 contig_216238, whole genome shotgun sequence.
DMAK01000246	TPA_asm: Acidimicrobiaceae bacterium isolate UBA8089 contig_179667, whole genome shotgun sequence.
DMAK01000247	TPA_asm: Acidimicrobiaceae bacterium isolate UBA8089 contig_116537, whole genome shotgun sequence.
DMAK01000248	TPA_asm: Acidimicrobiaceae bacterium isolate UBA8089 contig_278845, whole genome shotgun sequence.
DMAK01000249	TPA_asm: Acidimicrobiaceae bacterium isolate UBA8089 contig_21797, whole genome shotgun sequence.
DMAK01000250	TPA_asm: Acidimicrobiaceae bacterium isolate UBA8089 contig_130905, whole genome shotgun sequence.
DMAK01000251	TPA_asm: Acidimicrobiaceae bacterium isolate UBA8089 contig_206994, whole genome shotgun sequence.
DMAK01000252	TPA_asm: Acidimicrobiaceae bacterium isolate UBA8089 contig_42956, whole genome shotgun sequence.
DMAK01000253	TPA_asm: Acidimicrobiaceae bacterium isolate UBA8089 contig_296259, whole genome shotgun sequence.
DMAK01000254	TPA_asm: Acidimicrobiaceae bacterium isolate UBA8089 contig_20902, whole genome shotgun sequence.
DMAK01000255	TPA_asm: Acidimicrobiaceae bacterium isolate UBA8089 contig_103182, whole genome shotgun sequence.
DMAK01000256	TPA_asm: Acidimicrobiaceae bacterium isolate UBA8089 contig_83773, whole genome shotgun sequence.
DMAK01000257	TPA_asm: Acidimicrobiaceae bacterium isolate UBA8089 contig_25393, whole genome shotgun sequence.
DMAK01000258	TPA_asm: Acidimicrobiaceae bacterium isolate UBA8089 contig_67273, whole genome shotgun sequence.
DMAK01000259	TPA_asm: Acidimicrobiaceae bacterium isolate UBA8089 contig_116079, whole genome shotgun sequence.
DMAK01000260	TPA_asm: Acidimicrobiaceae bacterium isolate UBA8089 contig_175535, whole genome shotgun sequence.
DMAK01000261	TPA_asm: Acidimicrobiaceae bacterium isolate UBA8089 contig_104564, whole genome shotgun sequence.
DMAK01000262	TPA_asm: Acidimicrobiaceae bacterium isolate UBA8089 contig_325742, whole genome shotgun sequence.
DMAK01000263	TPA_asm: Acidimicrobiaceae bacterium isolate UBA8089 contig_292304, whole genome shotgun sequence.
DMAK01000264	TPA_asm: Acidimicrobiaceae bacterium isolate UBA8089 contig_20011, whole genome shotgun sequence.
DMAK01000265	TPA_asm: Acidimicrobiaceae bacterium isolate UBA8089 contig_82697, whole genome shotgun sequence.
DMAK01000266	TPA_asm: Acidimicrobiaceae bacterium isolate UBA8089 contig_71994, whole genome shotgun sequence.
DMAK01000267	TPA_asm: Acidimicrobiaceae bacterium isolate UBA8089 contig_282104, whole genome shotgun sequence.
DMAK01000268	TPA_asm: Acidimicrobiaceae bacterium isolate UBA8089 contig_137043, whole genome shotgun sequence.
DMAK01000269	TPA_asm: Acidimicrobiaceae bacterium isolate UBA8089 contig_137044, whole genome shotgun sequence.
DMAK01000270	TPA_asm: Acidimicrobiaceae bacterium isolate UBA8089 contig_236409, whole genome shotgun sequence.
DMAK01000271	TPA_asm: Acidimicrobiaceae bacterium isolate UBA8089 contig_47697, whole genome shotgun sequence.
DMAK01000272	TPA_asm: Acidimicrobiaceae bacterium isolate UBA8089 contig_62631, whole genome shotgun sequence.
DMAK01000273	TPA_asm: Acidimicrobiaceae bacterium isolate UBA8089 contig_105949, whole genome shotgun sequence.
DMAK01000274	TPA_asm: Acidimicrobiaceae bacterium isolate UBA8089 contig_74778, whole genome shotgun sequence.
DMAK01000275	TPA_asm: Acidimicrobiaceae bacterium isolate UBA8089 contig_48043, whole genome shotgun sequence.
DMAK01000276	TPA_asm: Acidimicrobiaceae bacterium isolate UBA8089 contig_137342, whole genome shotgun sequence.
DMAK01000277	TPA_asm: Acidimicrobiaceae bacterium isolate UBA8089 contig_163202, whole genome shotgun sequence.
DMAK01000278	TPA_asm: Acidimicrobiaceae bacterium isolate UBA8089 contig_30643, whole genome shotgun sequence.
DMAK01000279	TPA_asm: Acidimicrobiaceae bacterium isolate UBA8089 contig_166959, whole genome shotgun sequence.
DMAK01000280	TPA_asm: Acidimicrobiaceae bacterium isolate UBA8089 contig_103767, whole genome shotgun sequence.
DMAK01000281	TPA_asm: Acidimicrobiaceae bacterium isolate UBA8089 contig_128936, whole genome shotgun sequence.
DMAK01000282	TPA_asm: Acidimicrobiaceae bacterium isolate UBA8089 contig_38659, whole genome shotgun sequence.
DMAK01000283	TPA_asm: Acidimicrobiaceae bacterium isolate UBA8089 contig_242937, whole genome shotgun sequence.
DMAK01000284	TPA_asm: Acidimicrobiaceae bacterium isolate UBA8089 contig_24373, whole genome shotgun sequence.
DMAK01000285	TPA_asm: Acidimicrobiaceae bacterium isolate UBA8089 contig_196081, whole genome shotgun sequence.
DMAK01000286	TPA_asm: Acidimicrobiaceae bacterium isolate UBA8089 contig_402610, whole genome shotgun sequence.
DMAK01000287	TPA_asm: Acidimicrobiaceae bacterium isolate UBA8089 contig_274772, whole genome shotgun sequence.
DMAK01000288	TPA_asm: Acidimicrobiaceae bacterium isolate UBA8089 contig_50450, whole genome shotgun sequence.
DMAK01000289	TPA_asm: Acidimicrobiaceae bacterium isolate UBA8089 contig_123733, whole genome shotgun sequence.
DMAK01000290	TPA_asm: Acidimicrobiaceae bacterium isolate UBA8089 contig_219488, whole genome shotgun sequence.
DMAK01000291	TPA_asm: Acidimicrobiaceae bacterium isolate UBA8089 contig_219484, whole genome shotgun sequence.
DMAK01000292	TPA_asm: Acidimicrobiaceae bacterium isolate UBA8089 contig_257201, whole genome shotgun sequence.
DMAK01000293	TPA_asm: Acidimicrobiaceae bacterium isolate UBA8089 contig_179784, whole genome shotgun sequence.
DMAK01000294	TPA_asm: Acidimicrobiaceae bacterium isolate UBA8089 contig_163704, whole genome shotgun sequence.
DMAK01000295	TPA_asm: Acidimicrobiaceae bacterium isolate UBA8089 contig_54569, whole genome shotgun sequence.
DMAK01000296	TPA_asm: Acidimicrobiaceae bacterium isolate UBA8089 contig_37549, whole genome shotgun sequence.
DMAK01000297	TPA_asm: Acidimicrobiaceae bacterium isolate UBA8089 contig_122590, whole genome shotgun sequence.
DMAK01000298	TPA_asm: Acidimicrobiaceae bacterium isolate UBA8089 contig_149689, whole genome shotgun sequence.
DMAK01000299	TPA_asm: Acidimicrobiaceae bacterium isolate UBA8089 contig_38570, whole genome shotgun sequence.
DMAK01000300	TPA_asm: Acidimicrobiaceae bacterium isolate UBA8089 contig_55978, whole genome shotgun sequence.
DMAK01000301	TPA_asm: Acidimicrobiaceae bacterium isolate UBA8089 contig_64096, whole genome shotgun sequence.
DMAK01000302	TPA_asm: Acidimicrobiaceae bacterium isolate UBA8089 contig_103959, whole genome shotgun sequence.
DMAK01000303	TPA_asm: Acidimicrobiaceae bacterium isolate UBA8089 contig_164533, whole genome shotgun sequence.
DMAK01000304	TPA_asm: Acidimicrobiaceae bacterium isolate UBA8089 contig_184566, whole genome shotgun sequence.
DMAK01000305	TPA_asm: Acidimicrobiaceae bacterium isolate UBA8089 contig_218921, whole genome shotgun sequence.
DMAK01000306	TPA_asm: Acidimicrobiaceae bacterium isolate UBA8089 contig_269480, whole genome shotgun sequence.
DMAK01000307	TPA_asm: Acidimicrobiaceae bacterium isolate UBA8089 contig_79032, whole genome shotgun sequence.
DMAK01000308	TPA_asm: Acidimicrobiaceae bacterium isolate UBA8089 contig_85272, whole genome shotgun sequence.
DMAK01000309	TPA_asm: Acidimicrobiaceae bacterium isolate UBA8089 contig_129702, whole genome shotgun sequence.
DMAK01000310	TPA_asm: Acidimicrobiaceae bacterium isolate UBA8089 contig_12554, whole genome shotgun sequence.
DMAK01000311	TPA_asm: Acidimicrobiaceae bacterium isolate UBA8089 contig_102475, whole genome shotgun sequence.
DMAK01000312	TPA_asm: Acidimicrobiaceae bacterium isolate UBA8089 contig_131470, whole genome shotgun sequence.
DMAK01000313	TPA_asm: Acidimicrobiaceae bacterium isolate UBA8089 contig_81856, whole genome shotgun sequence.
DMAK01000314	TPA_asm: Acidimicrobiaceae bacterium isolate UBA8089 contig_170684, whole genome shotgun sequence.
DMAK01000315	TPA_asm: Acidimicrobiaceae bacterium isolate UBA8089 contig_30760, whole genome shotgun sequence.
DMAK01000316	TPA_asm: Acidimicrobiaceae bacterium isolate UBA8089 contig_64520, whole genome shotgun sequence.
DMAK01000317	TPA_asm: Acidimicrobiaceae bacterium isolate UBA8089 contig_143046, whole genome shotgun sequence.
DMAK01000318	TPA_asm: Acidimicrobiaceae bacterium isolate UBA8089 contig_191848, whole genome shotgun sequence.
DMAK01000319	TPA_asm: Acidimicrobiaceae bacterium isolate UBA8089 contig_90361, whole genome shotgun sequence.
DMAK01000320	TPA_asm: Acidimicrobiaceae bacterium isolate UBA8089 contig_192869, whole genome shotgun sequence.
DMAK01000321	TPA_asm: Acidimicrobiaceae bacterium isolate UBA8089 contig_316072, whole genome shotgun sequence.
DMAK01000322	TPA_asm: Acidimicrobiaceae bacterium isolate UBA8089 contig_241371, whole genome shotgun sequence.
DMAK01000323	TPA_asm: Acidimicrobiaceae bacterium isolate UBA8089 contig_82024, whole genome shotgun sequence.
DMAK01000324	TPA_asm: Acidimicrobiaceae bacterium isolate UBA8089 contig_190060, whole genome shotgun sequence.
DMAK01000325	TPA_asm: Acidimicrobiaceae bacterium isolate UBA8089 contig_110300, whole genome shotgun sequence.
DMAK01000326	TPA_asm: Acidimicrobiaceae bacterium isolate UBA8089 contig_59126, whole genome shotgun sequence.
DMAK01000327	TPA_asm: Acidimicrobiaceae bacterium isolate UBA8089 contig_50265, whole genome shotgun sequence.
DMAK01000328	TPA_asm: Acidimicrobiaceae bacterium isolate UBA8089 contig_281213, whole genome shotgun sequence.
DMAK01000329	TPA_asm: Acidimicrobiaceae bacterium isolate UBA8089 contig_127728, whole genome shotgun sequence.
DMAK01000330	TPA_asm: Acidimicrobiaceae bacterium isolate UBA8089 contig_150246, whole genome shotgun sequence.
DMAK01000331	TPA_asm: Acidimicrobiaceae bacterium isolate UBA8089 contig_266660, whole genome shotgun sequence.
DMAK01000332	TPA_asm: Acidimicrobiaceae bacterium isolate UBA8089 contig_27793, whole genome shotgun sequence.
DMAK01000333	TPA_asm: Acidimicrobiaceae bacterium isolate UBA8089 contig_274567, whole genome shotgun sequence.
DMAK01000334	TPA_asm: Acidimicrobiaceae bacterium isolate UBA8089 contig_37108, whole genome shotgun sequence.
DMAK01000335	TPA_asm: Acidimicrobiaceae bacterium isolate UBA8089 contig_169209, whole genome shotgun sequence.
DMAK01000336	TPA_asm: Acidimicrobiaceae bacterium isolate UBA8089 contig_24584, whole genome shotgun sequence.
DMAK01000337	TPA_asm: Acidimicrobiaceae bacterium isolate UBA8089 contig_107670, whole genome shotgun sequence.
DMAK01000338	TPA_asm: Acidimicrobiaceae bacterium isolate UBA8089 contig_49582, whole genome shotgun sequence.
DMAK01000339	TPA_asm: Acidimicrobiaceae bacterium isolate UBA8089 contig_68723, whole genome shotgun sequence.
DMAK01000340	TPA_asm: Acidimicrobiaceae bacterium isolate UBA8089 contig_329138, whole genome shotgun sequence.
DMAK01000341	TPA_asm: Acidimicrobiaceae bacterium isolate UBA8089 contig_148635, whole genome shotgun sequence.
DMAK01000342	TPA_asm: Acidimicrobiaceae bacterium isolate UBA8089 contig_116440, whole genome shotgun sequence.
DMAK01000343	TPA_asm: Acidimicrobiaceae bacterium isolate UBA8089 contig_95564, whole genome shotgun sequence.
DMAK01000344	TPA_asm: Acidimicrobiaceae bacterium isolate UBA8089 contig_272037, whole genome shotgun sequence.
DMAK01000345	TPA_asm: Acidimicrobiaceae bacterium isolate UBA8089 contig_122804, whole genome shotgun sequence.
DMAK01000346	TPA_asm: Acidimicrobiaceae bacterium isolate UBA8089 contig_294528, whole genome shotgun sequence.
DMAK01000347	TPA_asm: Acidimicrobiaceae bacterium isolate UBA8089 contig_187293, whole genome shotgun sequence.
DMAK01000348	TPA_asm: Acidimicrobiaceae bacterium isolate UBA8089 contig_57336, whole genome shotgun sequence.
DMAK01000349	TPA_asm: Acidimicrobiaceae bacterium isolate UBA8089 contig_32410, whole genome shotgun sequence.
DMAK01000350	TPA_asm: Acidimicrobiaceae bacterium isolate UBA8089 contig_265248, whole genome shotgun sequence.
DMAK01000351	TPA_asm: Acidimicrobiaceae bacterium isolate UBA8089 contig_108496, whole genome shotgun sequence.
DMAK01000352	TPA_asm: Acidimicrobiaceae bacterium isolate UBA8089 contig_224267, whole genome shotgun sequence.
DMAK01000353	TPA_asm: Acidimicrobiaceae bacterium isolate UBA8089 contig_6335, whole genome shotgun sequence.
DMAK01000354	TPA_asm: Acidimicrobiaceae bacterium isolate UBA8089 contig_309722, whole genome shotgun sequence.
DMAK01000355	TPA_asm: Acidimicrobiaceae bacterium isolate UBA8089 contig_74459, whole genome shotgun sequence.
DMAK01000356	TPA_asm: Acidimicrobiaceae bacterium isolate UBA8089 contig_15380, whole genome shotgun sequence.
DMAK01000357	TPA_asm: Acidimicrobiaceae bacterium isolate UBA8089 contig_156879, whole genome shotgun sequence.
DMAK01000358	TPA_asm: Acidimicrobiaceae bacterium isolate UBA8089 contig_77370, whole genome shotgun sequence.
DMAK01000359	TPA_asm: Acidimicrobiaceae bacterium isolate UBA8089 contig_20718, whole genome shotgun sequence.
DMAK01000360	TPA_asm: Acidimicrobiaceae bacterium isolate UBA8089 contig_128859, whole genome shotgun sequence.
DMAK01000361	TPA_asm: Acidimicrobiaceae bacterium isolate UBA8089 contig_127515, whole genome shotgun sequence.
DMAK01000362	TPA_asm: Acidimicrobiaceae bacterium isolate UBA8089 contig_252633, whole genome shotgun sequence.
DMAK01000363	TPA_asm: Acidimicrobiaceae bacterium isolate UBA8089 contig_58291, whole genome shotgun sequence.
DMAK01000364	TPA_asm: Acidimicrobiaceae bacterium isolate UBA8089 contig_57026, whole genome shotgun sequence.
DMAK01000365	TPA_asm: Acidimicrobiaceae bacterium isolate UBA8089 contig_228598, whole genome shotgun sequence.
DMAK01000366	TPA_asm: Acidimicrobiaceae bacterium isolate UBA8089 contig_236277, whole genome shotgun sequence.
DMAK01000367	TPA_asm: Acidimicrobiaceae bacterium isolate UBA8089 contig_116142, whole genome shotgun sequence.
DMAK01000368	TPA_asm: Acidimicrobiaceae bacterium isolate UBA8089 contig_54483, whole genome shotgun sequence.
DMAK01000369	TPA_asm: Acidimicrobiaceae bacterium isolate UBA8089 contig_320138, whole genome shotgun sequence.
DMAK01000370	TPA_asm: Acidimicrobiaceae bacterium isolate UBA8089 contig_224413, whole genome shotgun sequence.
DMAK01000371	TPA_asm: Acidimicrobiaceae bacterium isolate UBA8089 contig_114845, whole genome shotgun sequence.
DMAK01000372	TPA_asm: Acidimicrobiaceae bacterium isolate UBA8089 contig_174032, whole genome shotgun sequence.
DMAK01000373	TPA_asm: Acidimicrobiaceae bacterium isolate UBA8089 contig_195910, whole genome shotgun sequence.
DMAK01000374	TPA_asm: Acidimicrobiaceae bacterium isolate UBA8089 contig_27422, whole genome shotgun sequence.
DMAK01000375	TPA_asm: Acidimicrobiaceae bacterium isolate UBA8089 contig_213542, whole genome shotgun sequence.
DMAK01000376	TPA_asm: Acidimicrobiaceae bacterium isolate UBA8089 contig_19959, whole genome shotgun sequence.
DMAK01000377	TPA_asm: Acidimicrobiaceae bacterium isolate UBA8089 contig_243936, whole genome shotgun sequence.
DMAK01000378	TPA_asm: Acidimicrobiaceae bacterium isolate UBA8089 contig_1554, whole genome shotgun sequence.
DMAK01000379	TPA_asm: Acidimicrobiaceae bacterium isolate UBA8089 contig_118600, whole genome shotgun sequence.
DMAK01000380	TPA_asm: Acidimicrobiaceae bacterium isolate UBA8089 contig_5581, whole genome shotgun sequence.
DMAK01000381	TPA_asm: Acidimicrobiaceae bacterium isolate UBA8089 contig_285713, whole genome shotgun sequence.
DMAK01000382	TPA_asm: Acidimicrobiaceae bacterium isolate UBA8089 contig_158032, whole genome shotgun sequence.
DMAK01000383	TPA_asm: Acidimicrobiaceae bacterium isolate UBA8089 contig_221988, whole genome shotgun sequence.
DMAK01000384	TPA_asm: Acidimicrobiaceae bacterium isolate UBA8089 contig_225387, whole genome shotgun sequence.
DMAK01000385	TPA_asm: Acidimicrobiaceae bacterium isolate UBA8089 contig_287179, whole genome shotgun sequence.
DMAK01000386	TPA_asm: Acidimicrobiaceae bacterium isolate UBA8089 contig_10450, whole genome shotgun sequence.
DMAK01000387	TPA_asm: Acidimicrobiaceae bacterium isolate UBA8089 contig_231338, whole genome shotgun sequence.
DMAK01000388	TPA_asm: Acidimicrobiaceae bacterium isolate UBA8089 contig_113119, whole genome shotgun sequence.
DMAK01000389	TPA_asm: Acidimicrobiaceae bacterium isolate UBA8089 contig_186159, whole genome shotgun sequence.
DMAK01000390	TPA_asm: Acidimicrobiaceae bacterium isolate UBA8089 contig_87008, whole genome shotgun sequence.
DMAK01000391	TPA_asm: Acidimicrobiaceae bacterium isolate UBA8089 contig_25095, whole genome shotgun sequence.
DMAK01000392	TPA_asm: Acidimicrobiaceae bacterium isolate UBA8089 contig_48983, whole genome shotgun sequence.
DMAK01000393	TPA_asm: Acidimicrobiaceae bacterium isolate UBA8089 contig_56792, whole genome shotgun sequence.
DMAK01000394	TPA_asm: Acidimicrobiaceae bacterium isolate UBA8089 contig_133813, whole genome shotgun sequence.
DMAK01000395	TPA_asm: Acidimicrobiaceae bacterium isolate UBA8089 contig_273994, whole genome shotgun sequence.
DMAK01000396	TPA_asm: Acidimicrobiaceae bacterium isolate UBA8089 contig_244318, whole genome shotgun sequence.
DMDQ01000001	TPA_asm: Acidimicrobiaceae bacterium isolate UBA12538 contig_287250, whole genome shotgun sequence.
DMDQ01000002	TPA_asm: Acidimicrobiaceae bacterium isolate UBA12538 contig_251095, whole genome shotgun sequence.
DMDQ01000003	TPA_asm: Acidimicrobiaceae bacterium isolate UBA12538 contig_145154, whole genome shotgun sequence.
DMDQ01000004	TPA_asm: Acidimicrobiaceae bacterium isolate UBA12538 contig_363409, whole genome shotgun sequence.
DMDQ01000005	TPA_asm: Acidimicrobiaceae bacterium isolate UBA12538 contig_139878, whole genome shotgun sequence.
DMDQ01000006	TPA_asm: Acidimicrobiaceae bacterium isolate UBA12538 contig_249057, whole genome shotgun sequence.
DMDQ01000007	TPA_asm: Acidimicrobiaceae bacterium isolate UBA12538 contig_246260, whole genome shotgun sequence.
DMDQ01000008	TPA_asm: Acidimicrobiaceae bacterium isolate UBA12538 contig_121876, whole genome shotgun sequence.
DMDQ01000009	TPA_asm: Acidimicrobiaceae bacterium isolate UBA12538 contig_22764, whole genome shotgun sequence.
DMDQ01000010	TPA_asm: Acidimicrobiaceae bacterium isolate UBA12538 contig_35178, whole genome shotgun sequence.
DMDQ01000011	TPA_asm: Acidimicrobiaceae bacterium isolate UBA12538 contig_100765, whole genome shotgun sequence.
DMDQ01000012	TPA_asm: Acidimicrobiaceae bacterium isolate UBA12538 contig_235903, whole genome shotgun sequence.
DMDQ01000013	TPA_asm: Acidimicrobiaceae bacterium isolate UBA12538 contig_120079, whole genome shotgun sequence.
DMDQ01000014	TPA_asm: Acidimicrobiaceae bacterium isolate UBA12538 contig_24196, whole genome shotgun sequence.
DMDQ01000015	TPA_asm: Acidimicrobiaceae bacterium isolate UBA12538 contig_308941, whole genome shotgun sequence.
DMDQ01000016	TPA_asm: Acidimicrobiaceae bacterium isolate UBA12538 contig_111339, whole genome shotgun sequence.
DMDQ01000017	TPA_asm: Acidimicrobiaceae bacterium isolate UBA12538 contig_74468, whole genome shotgun sequence.
DMDQ01000018	TPA_asm: Acidimicrobiaceae bacterium isolate UBA12538 contig_123413, whole genome shotgun sequence.
DMDQ01000019	TPA_asm: Acidimicrobiaceae bacterium isolate UBA12538 contig_359454, whole genome shotgun sequence.
DMDQ01000020	TPA_asm: Acidimicrobiaceae bacterium isolate UBA12538 contig_8213, whole genome shotgun sequence.
DMDQ01000021	TPA_asm: Acidimicrobiaceae bacterium isolate UBA12538 contig_8196, whole genome shotgun sequence.
DMDQ01000022	TPA_asm: Acidimicrobiaceae bacterium isolate UBA12538 contig_24481, whole genome shotgun sequence.
DMDQ01000023	TPA_asm: Acidimicrobiaceae bacterium isolate UBA12538 contig_161303, whole genome shotgun sequence.
DMDQ01000024	TPA_asm: Acidimicrobiaceae bacterium isolate UBA12538 contig_162972, whole genome shotgun sequence.
DMDQ01000025	TPA_asm: Acidimicrobiaceae bacterium isolate UBA12538 contig_25968, whole genome shotgun sequence.
DMDQ01000026	TPA_asm: Acidimicrobiaceae bacterium isolate UBA12538 contig_13748, whole genome shotgun sequence.
DMDQ01000027	TPA_asm: Acidimicrobiaceae bacterium isolate UBA12538 contig_212049, whole genome shotgun sequence.
DMDQ01000028	TPA_asm: Acidimicrobiaceae bacterium isolate UBA12538 contig_208286, whole genome shotgun sequence.
DMDQ01000029	TPA_asm: Acidimicrobiaceae bacterium isolate UBA12538 contig_221737, whole genome shotgun sequence.
DMDQ01000030	TPA_asm: Acidimicrobiaceae bacterium isolate UBA12538 contig_19966, whole genome shotgun sequence.
DMDQ01000031	TPA_asm: Acidimicrobiaceae bacterium isolate UBA12538 contig_355597, whole genome shotgun sequence.
DMDQ01000032	TPA_asm: Acidimicrobiaceae bacterium isolate UBA12538 contig_243963, whole genome shotgun sequence.
DMDQ01000033	TPA_asm: Acidimicrobiaceae bacterium isolate UBA12538 contig_248491, whole genome shotgun sequence.
DMDQ01000034	TPA_asm: Acidimicrobiaceae bacterium isolate UBA12538 contig_77048, whole genome shotgun sequence.
DMDQ01000035	TPA_asm: Acidimicrobiaceae bacterium isolate UBA12538 contig_343095, whole genome shotgun sequence.
DMDQ01000036	TPA_asm: Acidimicrobiaceae bacterium isolate UBA12538 contig_100421, whole genome shotgun sequence.
DMDQ01000037	TPA_asm: Acidimicrobiaceae bacterium isolate UBA12538 contig_360818, whole genome shotgun sequence.
DMDQ01000038	TPA_asm: Acidimicrobiaceae bacterium isolate UBA12538 contig_218041, whole genome shotgun sequence.
DMDQ01000039	TPA_asm: Acidimicrobiaceae bacterium isolate UBA12538 contig_267375, whole genome shotgun sequence.
DMDQ01000040	TPA_asm: Acidimicrobiaceae bacterium isolate UBA12538 contig_18075, whole genome shotgun sequence.
DMDQ01000041	TPA_asm: Acidimicrobiaceae bacterium isolate UBA12538 contig_163224, whole genome shotgun sequence.
DMDQ01000042	TPA_asm: Acidimicrobiaceae bacterium isolate UBA12538 contig_325138, whole genome shotgun sequence.
DMDQ01000043	TPA_asm: Acidimicrobiaceae bacterium isolate UBA12538 contig_66930, whole genome shotgun sequence.
DMDQ01000044	TPA_asm: Acidimicrobiaceae bacterium isolate UBA12538 contig_167053, whole genome shotgun sequence.
DMDQ01000045	TPA_asm: Acidimicrobiaceae bacterium isolate UBA12538 contig_235891, whole genome shotgun sequence.
DMDQ01000046	TPA_asm: Acidimicrobiaceae bacterium isolate UBA12538 contig_93517, whole genome shotgun sequence.
DMDQ01000047	TPA_asm: Acidimicrobiaceae bacterium isolate UBA12538 contig_87053, whole genome shotgun sequence.
DMDQ01000048	TPA_asm: Acidimicrobiaceae bacterium isolate UBA12538 contig_153701, whole genome shotgun sequence.
DMDQ01000049	TPA_asm: Acidimicrobiaceae bacterium isolate UBA12538 contig_95775, whole genome shotgun sequence.
DMDQ01000050	TPA_asm: Acidimicrobiaceae bacterium isolate UBA12538 contig_36906, whole genome shotgun sequence.
DMDQ01000051	TPA_asm: Acidimicrobiaceae bacterium isolate UBA12538 contig_159525, whole genome shotgun sequence.
DMDQ01000052	TPA_asm: Acidimicrobiaceae bacterium isolate UBA12538 contig_360702, whole genome shotgun sequence.
DMDQ01000053	TPA_asm: Acidimicrobiaceae bacterium isolate UBA12538 contig_113560, whole genome shotgun sequence.
DMDQ01000054	TPA_asm: Acidimicrobiaceae bacterium isolate UBA12538 contig_43569, whole genome shotgun sequence.
DMDQ01000055	TPA_asm: Acidimicrobiaceae bacterium isolate UBA12538 contig_92076, whole genome shotgun sequence.
DMDQ01000056	TPA_asm: Acidimicrobiaceae bacterium isolate UBA12538 contig_54640, whole genome shotgun sequence.
DMDQ01000057	TPA_asm: Acidimicrobiaceae bacterium isolate UBA12538 contig_193345, whole genome shotgun sequence.
DMDQ01000058	TPA_asm: Acidimicrobiaceae bacterium isolate UBA12538 contig_93637, whole genome shotgun sequence.
DMDQ01000059	TPA_asm: Acidimicrobiaceae bacterium isolate UBA12538 contig_6306, whole genome shotgun sequence.
DMDQ01000060	TPA_asm: Acidimicrobiaceae bacterium isolate UBA12538 contig_205817, whole genome shotgun sequence.
DMDQ01000061	TPA_asm: Acidimicrobiaceae bacterium isolate UBA12538 contig_249265, whole genome shotgun sequence.
DMDQ01000062	TPA_asm: Acidimicrobiaceae bacterium isolate UBA12538 contig_254150, whole genome shotgun sequence.
DMDQ01000063	TPA_asm: Acidimicrobiaceae bacterium isolate UBA12538 contig_108881, whole genome shotgun sequence.
DMDQ01000064	TPA_asm: Acidimicrobiaceae bacterium isolate UBA12538 contig_110507, whole genome shotgun sequence.
DMDQ01000065	TPA_asm: Acidimicrobiaceae bacterium isolate UBA12538 contig_251291, whole genome shotgun sequence.
DMDQ01000066	TPA_asm: Acidimicrobiaceae bacterium isolate UBA12538 contig_285008, whole genome shotgun sequence.
DMDQ01000067	TPA_asm: Acidimicrobiaceae bacterium isolate UBA12538 contig_372804, whole genome shotgun sequence.
DMDQ01000068	TPA_asm: Acidimicrobiaceae bacterium isolate UBA12538 contig_203707, whole genome shotgun sequence.
DMDQ01000069	TPA_asm: Acidimicrobiaceae bacterium isolate UBA12538 contig_88896, whole genome shotgun sequence.
DMDQ01000070	TPA_asm: Acidimicrobiaceae bacterium isolate UBA12538 contig_281157, whole genome shotgun sequence.
DMDQ01000071	TPA_asm: Acidimicrobiaceae bacterium isolate UBA12538 contig_227671, whole genome shotgun sequence.
DMDQ01000072	TPA_asm: Acidimicrobiaceae bacterium isolate UBA12538 contig_113033, whole genome shotgun sequence.
DMDQ01000073	TPA_asm: Acidimicrobiaceae bacterium isolate UBA12538 contig_81577, whole genome shotgun sequence.
DMDQ01000074	TPA_asm: Acidimicrobiaceae bacterium isolate UBA12538 contig_199558, whole genome shotgun sequence.
DMDQ01000075	TPA_asm: Acidimicrobiaceae bacterium isolate UBA12538 contig_253556, whole genome shotgun sequence.
DMDQ01000076	TPA_asm: Acidimicrobiaceae bacterium isolate UBA12538 contig_18144, whole genome shotgun sequence.
DMDQ01000077	TPA_asm: Acidimicrobiaceae bacterium isolate UBA12538 contig_378472, whole genome shotgun sequence.
DMDQ01000078	TPA_asm: Acidimicrobiaceae bacterium isolate UBA12538 contig_314993, whole genome shotgun sequence.
DMDQ01000079	TPA_asm: Acidimicrobiaceae bacterium isolate UBA12538 contig_335069, whole genome shotgun sequence.
DMDQ01000080	TPA_asm: Acidimicrobiaceae bacterium isolate UBA12538 contig_392148, whole genome shotgun sequence.
DMDQ01000081	TPA_asm: Acidimicrobiaceae bacterium isolate UBA12538 contig_102085, whole genome shotgun sequence.
DMDQ01000082	TPA_asm: Acidimicrobiaceae bacterium isolate UBA12538 contig_317753, whole genome shotgun sequence.
DMDQ01000083	TPA_asm: Acidimicrobiaceae bacterium isolate UBA12538 contig_127803, whole genome shotgun sequence.
DMDQ01000084	TPA_asm: Acidimicrobiaceae bacterium isolate UBA12538 contig_384761, whole genome shotgun sequence.
DMDQ01000085	TPA_asm: Acidimicrobiaceae bacterium isolate UBA12538 contig_72305, whole genome shotgun sequence.
DMDQ01000086	TPA_asm: Acidimicrobiaceae bacterium isolate UBA12538 contig_215688, whole genome shotgun sequence.
DMDQ01000087	TPA_asm: Acidimicrobiaceae bacterium isolate UBA12538 contig_191541, whole genome shotgun sequence.
DMDQ01000088	TPA_asm: Acidimicrobiaceae bacterium isolate UBA12538 contig_118639, whole genome shotgun sequence.
DMDQ01000089	TPA_asm: Acidimicrobiaceae bacterium isolate UBA12538 contig_35967, whole genome shotgun sequence.
DMDQ01000090	TPA_asm: Acidimicrobiaceae bacterium isolate UBA12538 contig_502787, whole genome shotgun sequence.
DMDQ01000091	TPA_asm: Acidimicrobiaceae bacterium isolate UBA12538 contig_121913, whole genome shotgun sequence.
DMDQ01000092	TPA_asm: Acidimicrobiaceae bacterium isolate UBA12538 contig_61766, whole genome shotgun sequence.
DMDQ01000093	TPA_asm: Acidimicrobiaceae bacterium isolate UBA12538 contig_51066, whole genome shotgun sequence.
DMDQ01000094	TPA_asm: Acidimicrobiaceae bacterium isolate UBA12538 contig_190794, whole genome shotgun sequence.
DMDQ01000095	TPA_asm: Acidimicrobiaceae bacterium isolate UBA12538 contig_9046, whole genome shotgun sequence.
DMDQ01000096	TPA_asm: Acidimicrobiaceae bacterium isolate UBA12538 contig_54986, whole genome shotgun sequence.
DMDQ01000097	TPA_asm: Acidimicrobiaceae bacterium isolate UBA12538 contig_178096, whole genome shotgun sequence.
DMDQ01000098	TPA_asm: Acidimicrobiaceae bacterium isolate UBA12538 contig_128004, whole genome shotgun sequence.
DMDQ01000099	TPA_asm: Acidimicrobiaceae bacterium isolate UBA12538 contig_192118, whole genome shotgun sequence.
DMDQ01000100	TPA_asm: Acidimicrobiaceae bacterium isolate UBA12538 contig_178302, whole genome shotgun sequence.
DMDQ01000101	TPA_asm: Acidimicrobiaceae bacterium isolate UBA12538 contig_132398, whole genome shotgun sequence.
DMDQ01000102	TPA_asm: Acidimicrobiaceae bacterium isolate UBA12538 contig_153963, whole genome shotgun sequence.
DMDQ01000103	TPA_asm: Acidimicrobiaceae bacterium isolate UBA12538 contig_35759, whole genome shotgun sequence.
DMDQ01000104	TPA_asm: Acidimicrobiaceae bacterium isolate UBA12538 contig_78349, whole genome shotgun sequence.
DMDQ01000105	TPA_asm: Acidimicrobiaceae bacterium isolate UBA12538 contig_255506, whole genome shotgun sequence.
DMDQ01000106	TPA_asm: Acidimicrobiaceae bacterium isolate UBA12538 contig_187242, whole genome shotgun sequence.
DMDQ01000107	TPA_asm: Acidimicrobiaceae bacterium isolate UBA12538 contig_202428, whole genome shotgun sequence.
DMDQ01000108	TPA_asm: Acidimicrobiaceae bacterium isolate UBA12538 contig_168176, whole genome shotgun sequence.
DMDQ01000109	TPA_asm: Acidimicrobiaceae bacterium isolate UBA12538 contig_232807, whole genome shotgun sequence.
DMDQ01000110	TPA_asm: Acidimicrobiaceae bacterium isolate UBA12538 contig_136124, whole genome shotgun sequence.
DMDQ01000111	TPA_asm: Acidimicrobiaceae bacterium isolate UBA12538 contig_366645, whole genome shotgun sequence.
DMDQ01000112	TPA_asm: Acidimicrobiaceae bacterium isolate UBA12538 contig_308379, whole genome shotgun sequence.
DMDQ01000113	TPA_asm: Acidimicrobiaceae bacterium isolate UBA12538 contig_131779, whole genome shotgun sequence.
DMDQ01000114	TPA_asm: Acidimicrobiaceae bacterium isolate UBA12538 contig_315658, whole genome shotgun sequence.
DMDQ01000115	TPA_asm: Acidimicrobiaceae bacterium isolate UBA12538 contig_385687, whole genome shotgun sequence.
DMDQ01000116	TPA_asm: Acidimicrobiaceae bacterium isolate UBA12538 contig_89943, whole genome shotgun sequence.
DMDQ01000117	TPA_asm: Acidimicrobiaceae bacterium isolate UBA12538 contig_40490, whole genome shotgun sequence.
DMDQ01000118	TPA_asm: Acidimicrobiaceae bacterium isolate UBA12538 contig_162037, whole genome shotgun sequence.
DMDQ01000119	TPA_asm: Acidimicrobiaceae bacterium isolate UBA12538 contig_62778, whole genome shotgun sequence.
DMDQ01000120	TPA_asm: Acidimicrobiaceae bacterium isolate UBA12538 contig_180034, whole genome shotgun sequence.
DMDQ01000121	TPA_asm: Acidimicrobiaceae bacterium isolate UBA12538 contig_196427, whole genome shotgun sequence.
DMDQ01000122	TPA_asm: Acidimicrobiaceae bacterium isolate UBA12538 contig_11652, whole genome shotgun sequence.
DMDQ01000123	TPA_asm: Acidimicrobiaceae bacterium isolate UBA12538 contig_166638, whole genome shotgun sequence.
DMDQ01000124	TPA_asm: Acidimicrobiaceae bacterium isolate UBA12538 contig_256483, whole genome shotgun sequence.
DMDQ01000125	TPA_asm: Acidimicrobiaceae bacterium isolate UBA12538 contig_196762, whole genome shotgun sequence.
DMDQ01000126	TPA_asm: Acidimicrobiaceae bacterium isolate UBA12538 contig_193334, whole genome shotgun sequence.
DMDQ01000127	TPA_asm: Acidimicrobiaceae bacterium isolate UBA12538 contig_267382, whole genome shotgun sequence.
DMDQ01000128	TPA_asm: Acidimicrobiaceae bacterium isolate UBA12538 contig_137805, whole genome shotgun sequence.
DMDQ01000129	TPA_asm: Acidimicrobiaceae bacterium isolate UBA12538 contig_63296, whole genome shotgun sequence.
DMDQ01000130	TPA_asm: Acidimicrobiaceae bacterium isolate UBA12538 contig_114635, whole genome shotgun sequence.
DMDQ01000131	TPA_asm: Acidimicrobiaceae bacterium isolate UBA12538 contig_11950, whole genome shotgun sequence.
DMDQ01000132	TPA_asm: Acidimicrobiaceae bacterium isolate UBA12538 contig_219083, whole genome shotgun sequence.
DMDQ01000133	TPA_asm: Acidimicrobiaceae bacterium isolate UBA12538 contig_7349, whole genome shotgun sequence.
DMDQ01000134	TPA_asm: Acidimicrobiaceae bacterium isolate UBA12538 contig_346136, whole genome shotgun sequence.
DMDQ01000135	TPA_asm: Acidimicrobiaceae bacterium isolate UBA12538 contig_190218, whole genome shotgun sequence.
DMDQ01000136	TPA_asm: Acidimicrobiaceae bacterium isolate UBA12538 contig_99681, whole genome shotgun sequence.
DMDQ01000137	TPA_asm: Acidimicrobiaceae bacterium isolate UBA12538 contig_59035, whole genome shotgun sequence.
DMDQ01000138	TPA_asm: Acidimicrobiaceae bacterium isolate UBA12538 contig_231268, whole genome shotgun sequence.
DMDQ01000139	TPA_asm: Acidimicrobiaceae bacterium isolate UBA12538 contig_173103, whole genome shotgun sequence.
DMDQ01000140	TPA_asm: Acidimicrobiaceae bacterium isolate UBA12538 contig_364453, whole genome shotgun sequence.
DMDQ01000141	TPA_asm: Acidimicrobiaceae bacterium isolate UBA12538 contig_227060, whole genome shotgun sequence.
DMDQ01000142	TPA_asm: Acidimicrobiaceae bacterium isolate UBA12538 contig_261937, whole genome shotgun sequence.
DMDQ01000143	TPA_asm: Acidimicrobiaceae bacterium isolate UBA12538 contig_218361, whole genome shotgun sequence.
DMDQ01000144	TPA_asm: Acidimicrobiaceae bacterium isolate UBA12538 contig_101657, whole genome shotgun sequence.
DMDQ01000145	TPA_asm: Acidimicrobiaceae bacterium isolate UBA12538 contig_136702, whole genome shotgun sequence.
DMDQ01000146	TPA_asm: Acidimicrobiaceae bacterium isolate UBA12538 contig_243427, whole genome shotgun sequence.
DMDQ01000147	TPA_asm: Acidimicrobiaceae bacterium isolate UBA12538 contig_65269, whole genome shotgun sequence.
DMDQ01000148	TPA_asm: Acidimicrobiaceae bacterium isolate UBA12538 contig_118748, whole genome shotgun sequence.
DMDQ01000149	TPA_asm: Acidimicrobiaceae bacterium isolate UBA12538 contig_50874, whole genome shotgun sequence.
DMDQ01000150	TPA_asm: Acidimicrobiaceae bacterium isolate UBA12538 contig_166069, whole genome shotgun sequence.
DMDQ01000151	TPA_asm: Acidimicrobiaceae bacterium isolate UBA12538 contig_22926, whole genome shotgun sequence.
DMDQ01000152	TPA_asm: Acidimicrobiaceae bacterium isolate UBA12538 contig_530, whole genome shotgun sequence.
DMDQ01000153	TPA_asm: Acidimicrobiaceae bacterium isolate UBA12538 contig_211434, whole genome shotgun sequence.
DMDQ01000154	TPA_asm: Acidimicrobiaceae bacterium isolate UBA12538 contig_104876, whole genome shotgun sequence.
DMDQ01000155	TPA_asm: Acidimicrobiaceae bacterium isolate UBA12538 contig_360417, whole genome shotgun sequence.
DMDQ01000156	TPA_asm: Acidimicrobiaceae bacterium isolate UBA12538 contig_281337, whole genome shotgun sequence.
DMDQ01000157	TPA_asm: Acidimicrobiaceae bacterium isolate UBA12538 contig_79973, whole genome shotgun sequence.
DMDQ01000158	TPA_asm: Acidimicrobiaceae bacterium isolate UBA12538 contig_100433, whole genome shotgun sequence.
DMDQ01000159	TPA_asm: Acidimicrobiaceae bacterium isolate UBA12538 contig_176140, whole genome shotgun sequence.
DMDQ01000160	TPA_asm: Acidimicrobiaceae bacterium isolate UBA12538 contig_43329, whole genome shotgun sequence.
DMDQ01000161	TPA_asm: Acidimicrobiaceae bacterium isolate UBA12538 contig_236417, whole genome shotgun sequence.
DMDQ01000162	TPA_asm: Acidimicrobiaceae bacterium isolate UBA12538 contig_453717, whole genome shotgun sequence.
DMDQ01000163	TPA_asm: Acidimicrobiaceae bacterium isolate UBA12538 contig_165632, whole genome shotgun sequence.
DMDQ01000164	TPA_asm: Acidimicrobiaceae bacterium isolate UBA12538 contig_255141, whole genome shotgun sequence.
DMDQ01000165	TPA_asm: Acidimicrobiaceae bacterium isolate UBA12538 contig_269212, whole genome shotgun sequence.
DMDQ01000166	TPA_asm: Acidimicrobiaceae bacterium isolate UBA12538 contig_106229, whole genome shotgun sequence.
DMDQ01000167	TPA_asm: Acidimicrobiaceae bacterium isolate UBA12538 contig_50444, whole genome shotgun sequence.
DMDQ01000168	TPA_asm: Acidimicrobiaceae bacterium isolate UBA12538 contig_231809, whole genome shotgun sequence.
DMDQ01000169	TPA_asm: Acidimicrobiaceae bacterium isolate UBA12538 contig_128634, whole genome shotgun sequence.
DMDQ01000170	TPA_asm: Acidimicrobiaceae bacterium isolate UBA12538 contig_267513, whole genome shotgun sequence.
DMDQ01000171	TPA_asm: Acidimicrobiaceae bacterium isolate UBA12538 contig_281468, whole genome shotgun sequence.
DMDQ01000172	TPA_asm: Acidimicrobiaceae bacterium isolate UBA12538 contig_131406, whole genome shotgun sequence.
DMDQ01000173	TPA_asm: Acidimicrobiaceae bacterium isolate UBA12538 contig_46510, whole genome shotgun sequence.
DMDQ01000174	TPA_asm: Acidimicrobiaceae bacterium isolate UBA12538 contig_287371, whole genome shotgun sequence.
DMDQ01000175	TPA_asm: Acidimicrobiaceae bacterium isolate UBA12538 contig_20734, whole genome shotgun sequence.
DMDQ01000176	TPA_asm: Acidimicrobiaceae bacterium isolate UBA12538 contig_58463, whole genome shotgun sequence.
DMDQ01000177	TPA_asm: Acidimicrobiaceae bacterium isolate UBA12538 contig_39860, whole genome shotgun sequence.
DMDQ01000178	TPA_asm: Acidimicrobiaceae bacterium isolate UBA12538 contig_456910, whole genome shotgun sequence.
DMDQ01000179	TPA_asm: Acidimicrobiaceae bacterium isolate UBA12538 contig_112254, whole genome shotgun sequence.
DMDQ01000180	TPA_asm: Acidimicrobiaceae bacterium isolate UBA12538 contig_199983, whole genome shotgun sequence.
DMDQ01000181	TPA_asm: Acidimicrobiaceae bacterium isolate UBA12538 contig_286479, whole genome shotgun sequence.
DMDQ01000182	TPA_asm: Acidimicrobiaceae bacterium isolate UBA12538 contig_28211, whole genome shotgun sequence.
DMDQ01000183	TPA_asm: Acidimicrobiaceae bacterium isolate UBA12538 contig_367593, whole genome shotgun sequence.
DMDQ01000184	TPA_asm: Acidimicrobiaceae bacterium isolate UBA12538 contig_392153, whole genome shotgun sequence.
DMDQ01000185	TPA_asm: Acidimicrobiaceae bacterium isolate UBA12538 contig_618, whole genome shotgun sequence.
DMDQ01000186	TPA_asm: Acidimicrobiaceae bacterium isolate UBA12538 contig_139356, whole genome shotgun sequence.
DMDQ01000187	TPA_asm: Acidimicrobiaceae bacterium isolate UBA12538 contig_49465, whole genome shotgun sequence.
DMDQ01000188	TPA_asm: Acidimicrobiaceae bacterium isolate UBA12538 contig_186318, whole genome shotgun sequence.
DMDQ01000189	TPA_asm: Acidimicrobiaceae bacterium isolate UBA12538 contig_90058, whole genome shotgun sequence.
DMDQ01000190	TPA_asm: Acidimicrobiaceae bacterium isolate UBA12538 contig_225757, whole genome shotgun sequence.
DMDQ01000191	TPA_asm: Acidimicrobiaceae bacterium isolate UBA12538 contig_323820, whole genome shotgun sequence.
DMDQ01000192	TPA_asm: Acidimicrobiaceae bacterium isolate UBA12538 contig_221477, whole genome shotgun sequence.
DMDQ01000193	TPA_asm: Acidimicrobiaceae bacterium isolate UBA12538 contig_435837, whole genome shotgun sequence.
DMDQ01000194	TPA_asm: Acidimicrobiaceae bacterium isolate UBA12538 contig_324005, whole genome shotgun sequence.
DMDQ01000195	TPA_asm: Acidimicrobiaceae bacterium isolate UBA12538 contig_121489, whole genome shotgun sequence.
DMDQ01000196	TPA_asm: Acidimicrobiaceae bacterium isolate UBA12538 contig_57269, whole genome shotgun sequence.
DMDQ01000197	TPA_asm: Acidimicrobiaceae bacterium isolate UBA12538 contig_207383, whole genome shotgun sequence.
DMDQ01000198	TPA_asm: Acidimicrobiaceae bacterium isolate UBA12538 contig_155952, whole genome shotgun sequence.
DMDQ01000199	TPA_asm: Acidimicrobiaceae bacterium isolate UBA12538 contig_103664, whole genome shotgun sequence.
DMDQ01000200	TPA_asm: Acidimicrobiaceae bacterium isolate UBA12538 contig_99296, whole genome shotgun sequence.
DMDQ01000201	TPA_asm: Acidimicrobiaceae bacterium isolate UBA12538 contig_99299, whole genome shotgun sequence.
DMDQ01000202	TPA_asm: Acidimicrobiaceae bacterium isolate UBA12538 contig_190257, whole genome shotgun sequence.
DMDQ01000203	TPA_asm: Acidimicrobiaceae bacterium isolate UBA12538 contig_103756, whole genome shotgun sequence.
DMDQ01000204	TPA_asm: Acidimicrobiaceae bacterium isolate UBA12538 contig_90375, whole genome shotgun sequence.
DMDQ01000205	TPA_asm: Acidimicrobiaceae bacterium isolate UBA12538 contig_208503, whole genome shotgun sequence.
DMDQ01000206	TPA_asm: Acidimicrobiaceae bacterium isolate UBA12538 contig_143873, whole genome shotgun sequence.
DMDQ01000207	TPA_asm: Acidimicrobiaceae bacterium isolate UBA12538 contig_62837, whole genome shotgun sequence.
DMDQ01000208	TPA_asm: Acidimicrobiaceae bacterium isolate UBA12538 contig_122571, whole genome shotgun sequence.
DMDQ01000209	TPA_asm: Acidimicrobiaceae bacterium isolate UBA12538 contig_43599, whole genome shotgun sequence.
DMDQ01000210	TPA_asm: Acidimicrobiaceae bacterium isolate UBA12538 contig_97336, whole genome shotgun sequence.
DMDQ01000211	TPA_asm: Acidimicrobiaceae bacterium isolate UBA12538 contig_98760, whole genome shotgun sequence.
DMDQ01000212	TPA_asm: Acidimicrobiaceae bacterium isolate UBA12538 contig_333900, whole genome shotgun sequence.
DMDQ01000213	TPA_asm: Acidimicrobiaceae bacterium isolate UBA12538 contig_97727, whole genome shotgun sequence.
DMDQ01000214	TPA_asm: Acidimicrobiaceae bacterium isolate UBA12538 contig_124621, whole genome shotgun sequence.
DMDQ01000215	TPA_asm: Acidimicrobiaceae bacterium isolate UBA12538 contig_150485, whole genome shotgun sequence.
DMDQ01000216	TPA_asm: Acidimicrobiaceae bacterium isolate UBA12538 contig_407124, whole genome shotgun sequence.
DMDQ01000217	TPA_asm: Acidimicrobiaceae bacterium isolate UBA12538 contig_189542, whole genome shotgun sequence.
DMDQ01000218	TPA_asm: Acidimicrobiaceae bacterium isolate UBA12538 contig_88407, whole genome shotgun sequence.
DMDQ01000219	TPA_asm: Acidimicrobiaceae bacterium isolate UBA12538 contig_340279, whole genome shotgun sequence.
DMDQ01000220	TPA_asm: Acidimicrobiaceae bacterium isolate UBA12538 contig_224293, whole genome shotgun sequence.
DMDQ01000221	TPA_asm: Acidimicrobiaceae bacterium isolate UBA12538 contig_256819, whole genome shotgun sequence.
DMDQ01000222	TPA_asm: Acidimicrobiaceae bacterium isolate UBA12538 contig_119839, whole genome shotgun sequence.
DMDQ01000223	TPA_asm: Acidimicrobiaceae bacterium isolate UBA12538 contig_346412, whole genome shotgun sequence.
DMDQ01000224	TPA_asm: Acidimicrobiaceae bacterium isolate UBA12538 contig_35354, whole genome shotgun sequence.
DMDQ01000225	TPA_asm: Acidimicrobiaceae bacterium isolate UBA12538 contig_64640, whole genome shotgun sequence.
DMDQ01000226	TPA_asm: Acidimicrobiaceae bacterium isolate UBA12538 contig_247838, whole genome shotgun sequence.
DMDQ01000227	TPA_asm: Acidimicrobiaceae bacterium isolate UBA12538 contig_196598, whole genome shotgun sequence.
DMDQ01000228	TPA_asm: Acidimicrobiaceae bacterium isolate UBA12538 contig_183540, whole genome shotgun sequence.
DMDQ01000229	TPA_asm: Acidimicrobiaceae bacterium isolate UBA12538 contig_440070, whole genome shotgun sequence.
DMDQ01000230	TPA_asm: Acidimicrobiaceae bacterium isolate UBA12538 contig_233259, whole genome shotgun sequence.
DMDQ01000231	TPA_asm: Acidimicrobiaceae bacterium isolate UBA12538 contig_148824, whole genome shotgun sequence.
DMDQ01000232	TPA_asm: Acidimicrobiaceae bacterium isolate UBA12538 contig_25050, whole genome shotgun sequence.
DMDQ01000233	TPA_asm: Acidimicrobiaceae bacterium isolate UBA12538 contig_329944, whole genome shotgun sequence.
DMDQ01000234	TPA_asm: Acidimicrobiaceae bacterium isolate UBA12538 contig_58430, whole genome shotgun sequence.
DMDQ01000235	TPA_asm: Acidimicrobiaceae bacterium isolate UBA12538 contig_45949, whole genome shotgun sequence.
DMDQ01000236	TPA_asm: Acidimicrobiaceae bacterium isolate UBA12538 contig_313281, whole genome shotgun sequence.
DMDQ01000237	TPA_asm: Acidimicrobiaceae bacterium isolate UBA12538 contig_28553, whole genome shotgun sequence.
DMDQ01000238	TPA_asm: Acidimicrobiaceae bacterium isolate UBA12538 contig_313280, whole genome shotgun sequence.
DMDQ01000239	TPA_asm: Acidimicrobiaceae bacterium isolate UBA12538 contig_217963, whole genome shotgun sequence.
DMDQ01000240	TPA_asm: Acidimicrobiaceae bacterium isolate UBA12538 contig_183760, whole genome shotgun sequence.
DMDQ01000241	TPA_asm: Acidimicrobiaceae bacterium isolate UBA12538 contig_186905, whole genome shotgun sequence.
DMDQ01000242	TPA_asm: Acidimicrobiaceae bacterium isolate UBA12538 contig_38433, whole genome shotgun sequence.
DMDQ01000243	TPA_asm: Acidimicrobiaceae bacterium isolate UBA12538 contig_11037, whole genome shotgun sequence.
DMDQ01000244	TPA_asm: Acidimicrobiaceae bacterium isolate UBA12538 contig_141589, whole genome shotgun sequence.
DMDQ01000245	TPA_asm: Acidimicrobiaceae bacterium isolate UBA12538 contig_91650, whole genome shotgun sequence.
DMDQ01000246	TPA_asm: Acidimicrobiaceae bacterium isolate UBA12538 contig_18160, whole genome shotgun sequence.
DMDQ01000247	TPA_asm: Acidimicrobiaceae bacterium isolate UBA12538 contig_91244, whole genome shotgun sequence.
DMDQ01000248	TPA_asm: Acidimicrobiaceae bacterium isolate UBA12538 contig_214828, whole genome shotgun sequence.
DMDQ01000249	TPA_asm: Acidimicrobiaceae bacterium isolate UBA12538 contig_162585, whole genome shotgun sequence.
DMDQ01000250	TPA_asm: Acidimicrobiaceae bacterium isolate UBA12538 contig_35503, whole genome shotgun sequence.
DMDQ01000251	TPA_asm: Acidimicrobiaceae bacterium isolate UBA12538 contig_225084, whole genome shotgun sequence.
DMDQ01000252	TPA_asm: Acidimicrobiaceae bacterium isolate UBA12538 contig_35547, whole genome shotgun sequence.
DMDQ01000253	TPA_asm: Acidimicrobiaceae bacterium isolate UBA12538 contig_211476, whole genome shotgun sequence.
DMDQ01000254	TPA_asm: Acidimicrobiaceae bacterium isolate UBA12538 contig_330805, whole genome shotgun sequence.
DMDQ01000255	TPA_asm: Acidimicrobiaceae bacterium isolate UBA12538 contig_221445, whole genome shotgun sequence.
DMDQ01000256	TPA_asm: Acidimicrobiaceae bacterium isolate UBA12538 contig_221992, whole genome shotgun sequence.
DMDQ01000257	TPA_asm: Acidimicrobiaceae bacterium isolate UBA12538 contig_173005, whole genome shotgun sequence.
DMDQ01000258	TPA_asm: Acidimicrobiaceae bacterium isolate UBA12538 contig_131330, whole genome shotgun sequence.
DMDQ01000259	TPA_asm: Acidimicrobiaceae bacterium isolate UBA12538 contig_287745, whole genome shotgun sequence.
DMDQ01000260	TPA_asm: Acidimicrobiaceae bacterium isolate UBA12538 contig_104803, whole genome shotgun sequence.
DMDQ01000261	TPA_asm: Acidimicrobiaceae bacterium isolate UBA12538 contig_164075, whole genome shotgun sequence.
DMDQ01000262	TPA_asm: Acidimicrobiaceae bacterium isolate UBA12538 contig_236061, whole genome shotgun sequence.
DMDQ01000263	TPA_asm: Acidimicrobiaceae bacterium isolate UBA12538 contig_326130, whole genome shotgun sequence.
DMDQ01000264	TPA_asm: Acidimicrobiaceae bacterium isolate UBA12538 contig_103764, whole genome shotgun sequence.
DMDQ01000265	TPA_asm: Acidimicrobiaceae bacterium isolate UBA12538 contig_69266, whole genome shotgun sequence.
DMDQ01000266	TPA_asm: Acidimicrobiaceae bacterium isolate UBA12538 contig_189425, whole genome shotgun sequence.
DMDQ01000267	TPA_asm: Acidimicrobiaceae bacterium isolate UBA12538 contig_352593, whole genome shotgun sequence.
DMDQ01000268	TPA_asm: Acidimicrobiaceae bacterium isolate UBA12538 contig_73719, whole genome shotgun sequence.
DMDQ01000269	TPA_asm: Acidimicrobiaceae bacterium isolate UBA12538 contig_64978, whole genome shotgun sequence.
DMDQ01000270	TPA_asm: Acidimicrobiaceae bacterium isolate UBA12538 contig_308749, whole genome shotgun sequence.
DMDQ01000271	TPA_asm: Acidimicrobiaceae bacterium isolate UBA12538 contig_226594, whole genome shotgun sequence.
DMDQ01000272	TPA_asm: Acidimicrobiaceae bacterium isolate UBA12538 contig_279425, whole genome shotgun sequence.
DMDQ01000273	TPA_asm: Acidimicrobiaceae bacterium isolate UBA12538 contig_312389, whole genome shotgun sequence.
DMDQ01000274	TPA_asm: Acidimicrobiaceae bacterium isolate UBA12538 contig_77486, whole genome shotgun sequence.
DMDQ01000275	TPA_asm: Acidimicrobiaceae bacterium isolate UBA12538 contig_232013, whole genome shotgun sequence.
DMDQ01000276	TPA_asm: Acidimicrobiaceae bacterium isolate UBA12538 contig_315779, whole genome shotgun sequence.
DMDQ01000277	TPA_asm: Acidimicrobiaceae bacterium isolate UBA12538 contig_245975, whole genome shotgun sequence.
DMDQ01000278	TPA_asm: Acidimicrobiaceae bacterium isolate UBA12538 contig_258213, whole genome shotgun sequence.
DMDQ01000279	TPA_asm: Acidimicrobiaceae bacterium isolate UBA12538 contig_235243, whole genome shotgun sequence.
DMDQ01000280	TPA_asm: Acidimicrobiaceae bacterium isolate UBA12538 contig_155898, whole genome shotgun sequence.
DMDQ01000281	TPA_asm: Acidimicrobiaceae bacterium isolate UBA12538 contig_223412, whole genome shotgun sequence.
DMDQ01000282	TPA_asm: Acidimicrobiaceae bacterium isolate UBA12538 contig_313794, whole genome shotgun sequence.
DMDQ01000283	TPA_asm: Acidimicrobiaceae bacterium isolate UBA12538 contig_509109, whole genome shotgun sequence.
DMDQ01000284	TPA_asm: Acidimicrobiaceae bacterium isolate UBA12538 contig_72447, whole genome shotgun sequence.
DMDQ01000285	TPA_asm: Acidimicrobiaceae bacterium isolate UBA12538 contig_492057, whole genome shotgun sequence.
DMDQ01000286	TPA_asm: Acidimicrobiaceae bacterium isolate UBA12538 contig_260103, whole genome shotgun sequence.
DMDQ01000287	TPA_asm: Acidimicrobiaceae bacterium isolate UBA12538 contig_305222, whole genome shotgun sequence.
DMDQ01000288	TPA_asm: Acidimicrobiaceae bacterium isolate UBA12538 contig_40247, whole genome shotgun sequence.
DMDQ01000289	TPA_asm: Acidimicrobiaceae bacterium isolate UBA12538 contig_171472, whole genome shotgun sequence.
DMDQ01000290	TPA_asm: Acidimicrobiaceae bacterium isolate UBA12538 contig_26534, whole genome shotgun sequence.
DMDQ01000291	TPA_asm: Acidimicrobiaceae bacterium isolate UBA12538 contig_85105, whole genome shotgun sequence.
DMDQ01000292	TPA_asm: Acidimicrobiaceae bacterium isolate UBA12538 contig_102472, whole genome shotgun sequence.
DMDQ01000293	TPA_asm: Acidimicrobiaceae bacterium isolate UBA12538 contig_94118, whole genome shotgun sequence.
DMDQ01000294	TPA_asm: Acidimicrobiaceae bacterium isolate UBA12538 contig_171677, whole genome shotgun sequence.
DMDQ01000295	TPA_asm: Acidimicrobiaceae bacterium isolate UBA12538 contig_369222, whole genome shotgun sequence.
DMDQ01000296	TPA_asm: Acidimicrobiaceae bacterium isolate UBA12538 contig_31930, whole genome shotgun sequence.
DMDQ01000297	TPA_asm: Acidimicrobiaceae bacterium isolate UBA12538 contig_197667, whole genome shotgun sequence.
DMDQ01000298	TPA_asm: Acidimicrobiaceae bacterium isolate UBA12538 contig_376128, whole genome shotgun sequence.
DMDQ01000299	TPA_asm: Acidimicrobiaceae bacterium isolate UBA12538 contig_344549, whole genome shotgun sequence.
DMDQ01000300	TPA_asm: Acidimicrobiaceae bacterium isolate UBA12538 contig_16475, whole genome shotgun sequence.
DMDQ01000301	TPA_asm: Acidimicrobiaceae bacterium isolate UBA12538 contig_242754, whole genome shotgun sequence.
DMDQ01000302	TPA_asm: Acidimicrobiaceae bacterium isolate UBA12538 contig_192314, whole genome shotgun sequence.
DMDQ01000303	TPA_asm: Acidimicrobiaceae bacterium isolate UBA12538 contig_117188, whole genome shotgun sequence.
DMDQ01000304	TPA_asm: Acidimicrobiaceae bacterium isolate UBA12538 contig_117263, whole genome shotgun sequence.
DMDQ01000305	TPA_asm: Acidimicrobiaceae bacterium isolate UBA12538 contig_141139, whole genome shotgun sequence.
DMDQ01000306	TPA_asm: Acidimicrobiaceae bacterium isolate UBA12538 contig_314802, whole genome shotgun sequence.
DMDQ01000307	TPA_asm: Acidimicrobiaceae bacterium isolate UBA12538 contig_24236, whole genome shotgun sequence.
DMDQ01000308	TPA_asm: Acidimicrobiaceae bacterium isolate UBA12538 contig_20181, whole genome shotgun sequence.
DMDQ01000309	TPA_asm: Acidimicrobiaceae bacterium isolate UBA12538 contig_243477, whole genome shotgun sequence.
DMDQ01000310	TPA_asm: Acidimicrobiaceae bacterium isolate UBA12538 contig_407932, whole genome shotgun sequence.
DMDQ01000311	TPA_asm: Acidimicrobiaceae bacterium isolate UBA12538 contig_124737, whole genome shotgun sequence.
DMDQ01000312	TPA_asm: Acidimicrobiaceae bacterium isolate UBA12538 contig_235238, whole genome shotgun sequence.
DMDQ01000313	TPA_asm: Acidimicrobiaceae bacterium isolate UBA12538 contig_230698, whole genome shotgun sequence.
DMDQ01000314	TPA_asm: Acidimicrobiaceae bacterium isolate UBA12538 contig_27672, whole genome shotgun sequence.
DMDQ01000315	TPA_asm: Acidimicrobiaceae bacterium isolate UBA12538 contig_79676, whole genome shotgun sequence.
DMDQ01000316	TPA_asm: Acidimicrobiaceae bacterium isolate UBA12538 contig_284594, whole genome shotgun sequence.
DMDQ01000317	TPA_asm: Acidimicrobiaceae bacterium isolate UBA12538 contig_43308, whole genome shotgun sequence.
DMDQ01000318	TPA_asm: Acidimicrobiaceae bacterium isolate UBA12538 contig_89327, whole genome shotgun sequence.
DMDQ01000319	TPA_asm: Acidimicrobiaceae bacterium isolate UBA12538 contig_158181, whole genome shotgun sequence.
DMDQ01000320	TPA_asm: Acidimicrobiaceae bacterium isolate UBA12538 contig_230047, whole genome shotgun sequence.
DMDQ01000321	TPA_asm: Acidimicrobiaceae bacterium isolate UBA12538 contig_216950, whole genome shotgun sequence.
DMDQ01000322	TPA_asm: Acidimicrobiaceae bacterium isolate UBA12538 contig_189208, whole genome shotgun sequence.
DMDQ01000323	TPA_asm: Acidimicrobiaceae bacterium isolate UBA12538 contig_167038, whole genome shotgun sequence.
DMDQ01000324	TPA_asm: Acidimicrobiaceae bacterium isolate UBA12538 contig_321988, whole genome shotgun sequence.
DMDQ01000325	TPA_asm: Acidimicrobiaceae bacterium isolate UBA12538 contig_183552, whole genome shotgun sequence.
DMDQ01000326	TPA_asm: Acidimicrobiaceae bacterium isolate UBA12538 contig_168938, whole genome shotgun sequence.
DMDQ01000327	TPA_asm: Acidimicrobiaceae bacterium isolate UBA12538 contig_18803, whole genome shotgun sequence.
DMDQ01000328	TPA_asm: Acidimicrobiaceae bacterium isolate UBA12538 contig_163058, whole genome shotgun sequence.
DMDQ01000329	TPA_asm: Acidimicrobiaceae bacterium isolate UBA12538 contig_148370, whole genome shotgun sequence.
DMDQ01000330	TPA_asm: Acidimicrobiaceae bacterium isolate UBA12538 contig_154235, whole genome shotgun sequence.
DMDQ01000331	TPA_asm: Acidimicrobiaceae bacterium isolate UBA12538 contig_99486, whole genome shotgun sequence.
DMDQ01000332	TPA_asm: Acidimicrobiaceae bacterium isolate UBA12538 contig_86742, whole genome shotgun sequence.
DMDQ01000333	TPA_asm: Acidimicrobiaceae bacterium isolate UBA12538 contig_126350, whole genome shotgun sequence.
DMDQ01000334	TPA_asm: Acidimicrobiaceae bacterium isolate UBA12538 contig_72402, whole genome shotgun sequence.
DMDQ01000335	TPA_asm: Acidimicrobiaceae bacterium isolate UBA12538 contig_39887, whole genome shotgun sequence.
DMDQ01000336	TPA_asm: Acidimicrobiaceae bacterium isolate UBA12538 contig_142239, whole genome shotgun sequence.
DMDQ01000337	TPA_asm: Acidimicrobiaceae bacterium isolate UBA12538 contig_184854, whole genome shotgun sequence.
DMDQ01000338	TPA_asm: Acidimicrobiaceae bacterium isolate UBA12538 contig_167998, whole genome shotgun sequence.
DMDQ01000339	TPA_asm: Acidimicrobiaceae bacterium isolate UBA12538 contig_373007, whole genome shotgun sequence.
DMDQ01000340	TPA_asm: Acidimicrobiaceae bacterium isolate UBA12538 contig_179409, whole genome shotgun sequence.
DMDQ01000341	TPA_asm: Acidimicrobiaceae bacterium isolate UBA12538 contig_141351, whole genome shotgun sequence.
DMDQ01000342	TPA_asm: Acidimicrobiaceae bacterium isolate UBA12538 contig_49976, whole genome shotgun sequence.
DMDQ01000343	TPA_asm: Acidimicrobiaceae bacterium isolate UBA12538 contig_230980, whole genome shotgun sequence.
DMDQ01000344	TPA_asm: Acidimicrobiaceae bacterium isolate UBA12538 contig_302456, whole genome shotgun sequence.
DMDQ01000345	TPA_asm: Acidimicrobiaceae bacterium isolate UBA12538 contig_66026, whole genome shotgun sequence.
DMDQ01000346	TPA_asm: Acidimicrobiaceae bacterium isolate UBA12538 contig_132122, whole genome shotgun sequence.
DMDQ01000347	TPA_asm: Acidimicrobiaceae bacterium isolate UBA12538 contig_30897, whole genome shotgun sequence.
DMDQ01000348	TPA_asm: Acidimicrobiaceae bacterium isolate UBA12538 contig_197257, whole genome shotgun sequence.
DMDQ01000349	TPA_asm: Acidimicrobiaceae bacterium isolate UBA12538 contig_348221, whole genome shotgun sequence.
DMDQ01000350	TPA_asm: Acidimicrobiaceae bacterium isolate UBA12538 contig_320978, whole genome shotgun sequence.
DMDQ01000351	TPA_asm: Acidimicrobiaceae bacterium isolate UBA12538 contig_241400, whole genome shotgun sequence.
DMDQ01000352	TPA_asm: Acidimicrobiaceae bacterium isolate UBA12538 contig_5176, whole genome shotgun sequence.
DMDQ01000353	TPA_asm: Acidimicrobiaceae bacterium isolate UBA12538 contig_86288, whole genome shotgun sequence.
DMDQ01000354	TPA_asm: Acidimicrobiaceae bacterium isolate UBA12538 contig_253887, whole genome shotgun sequence.
DMDQ01000355	TPA_asm: Acidimicrobiaceae bacterium isolate UBA12538 contig_220456, whole genome shotgun sequence.
DMDQ01000356	TPA_asm: Acidimicrobiaceae bacterium isolate UBA12538 contig_131329, whole genome shotgun sequence.
DMDQ01000357	TPA_asm: Acidimicrobiaceae bacterium isolate UBA12538 contig_263965, whole genome shotgun sequence.
DMDQ01000358	TPA_asm: Acidimicrobiaceae bacterium isolate UBA12538 contig_40209, whole genome shotgun sequence.
DMDQ01000359	TPA_asm: Acidimicrobiaceae bacterium isolate UBA12538 contig_314080, whole genome shotgun sequence.
DMDQ01000360	TPA_asm: Acidimicrobiaceae bacterium isolate UBA12538 contig_153690, whole genome shotgun sequence.
DMDQ01000361	TPA_asm: Acidimicrobiaceae bacterium isolate UBA12538 contig_2101, whole genome shotgun sequence.
DMDQ01000362	TPA_asm: Acidimicrobiaceae bacterium isolate UBA12538 contig_172010, whole genome shotgun sequence.
DMDQ01000363	TPA_asm: Acidimicrobiaceae bacterium isolate UBA12538 contig_108501, whole genome shotgun sequence.
DMDQ01000364	TPA_asm: Acidimicrobiaceae bacterium isolate UBA12538 contig_171743, whole genome shotgun sequence.
DMDQ01000365	TPA_asm: Acidimicrobiaceae bacterium isolate UBA12538 contig_114332, whole genome shotgun sequence.
DMDQ01000366	TPA_asm: Acidimicrobiaceae bacterium isolate UBA12538 contig_169803, whole genome shotgun sequence.
DMDQ01000367	TPA_asm: Acidimicrobiaceae bacterium isolate UBA12538 contig_370354, whole genome shotgun sequence.
DMDQ01000368	TPA_asm: Acidimicrobiaceae bacterium isolate UBA12538 contig_111022, whole genome shotgun sequence.
DMDQ01000369	TPA_asm: Acidimicrobiaceae bacterium isolate UBA12538 contig_377859, whole genome shotgun sequence.
DMDT01000001	TPA_asm: Acidimicrobium sp. isolate UBA9921 contig_5645, whole genome shotgun sequence.
DMDT01000002	TPA_asm: Acidimicrobium sp. isolate UBA9921 contig_6568, whole genome shotgun sequence.
DMDT01000003	TPA_asm: Acidimicrobium sp. isolate UBA9921 contig_1445, whole genome shotgun sequence.
DMDT01000004	TPA_asm: Acidimicrobium sp. isolate UBA9921 contig_6275, whole genome shotgun sequence.
DMDT01000005	TPA_asm: Acidimicrobium sp. isolate UBA9921 contig_1536, whole genome shotgun sequence.
DMDT01000006	TPA_asm: Acidimicrobium sp. isolate UBA9921 contig_7568, whole genome shotgun sequence.
DMDT01000007	TPA_asm: Acidimicrobium sp. isolate UBA9921 contig_5156, whole genome shotgun sequence.
DMDT01000008	TPA_asm: Acidimicrobium sp. isolate UBA9921 contig_11678, whole genome shotgun sequence.
DMDT01000009	TPA_asm: Acidimicrobium sp. isolate UBA9921 contig_3313, whole genome shotgun sequence.
DMDT01000010	TPA_asm: Acidimicrobium sp. isolate UBA9921 contig_3513, whole genome shotgun sequence.
DMDT01000011	TPA_asm: Acidimicrobium sp. isolate UBA9921 contig_2981, whole genome shotgun sequence.
DMDT01000012	TPA_asm: Acidimicrobium sp. isolate UBA9921 contig_273, whole genome shotgun sequence.
DMDT01000013	TPA_asm: Acidimicrobium sp. isolate UBA9921 contig_3101, whole genome shotgun sequence.
DMDT01000014	TPA_asm: Acidimicrobium sp. isolate UBA9921 contig_2110, whole genome shotgun sequence.
DMDT01000015	TPA_asm: Acidimicrobium sp. isolate UBA9921 contig_5974, whole genome shotgun sequence.
DMDT01000016	TPA_asm: Acidimicrobium sp. isolate UBA9921 contig_6766, whole genome shotgun sequence.
DMDT01000017	TPA_asm: Acidimicrobium sp. isolate UBA9921 contig_14354, whole genome shotgun sequence.
DMDT01000018	TPA_asm: Acidimicrobium sp. isolate UBA9921 contig_470, whole genome shotgun sequence.
DMDT01000019	TPA_asm: Acidimicrobium sp. isolate UBA9921 contig_2617, whole genome shotgun sequence.
DMDT01000020	TPA_asm: Acidimicrobium sp. isolate UBA9921 contig_2591, whole genome shotgun sequence.
DMDT01000021	TPA_asm: Acidimicrobium sp. isolate UBA9921 contig_1537, whole genome shotgun sequence.
DMDT01000022	TPA_asm: Acidimicrobium sp. isolate UBA9921 contig_2290, whole genome shotgun sequence.
DMDT01000023	TPA_asm: Acidimicrobium sp. isolate UBA9921 contig_6609, whole genome shotgun sequence.
DMDT01000024	TPA_asm: Acidimicrobium sp. isolate UBA9921 contig_5052, whole genome shotgun sequence.
DMDT01000025	TPA_asm: Acidimicrobium sp. isolate UBA9921 contig_7283, whole genome shotgun sequence.
DMDT01000026	TPA_asm: Acidimicrobium sp. isolate UBA9921 contig_3226, whole genome shotgun sequence.
DMDT01000027	TPA_asm: Acidimicrobium sp. isolate UBA9921 contig_3131, whole genome shotgun sequence.
DMDT01000028	TPA_asm: Acidimicrobium sp. isolate UBA9921 contig_4947, whole genome shotgun sequence.
DMDT01000029	TPA_asm: Acidimicrobium sp. isolate UBA9921 contig_6778, whole genome shotgun sequence.
DMDT01000030	TPA_asm: Acidimicrobium sp. isolate UBA9921 contig_3501, whole genome shotgun sequence.
DMDT01000031	TPA_asm: Acidimicrobium sp. isolate UBA9921 contig_3748, whole genome shotgun sequence.
DMDT01000032	TPA_asm: Acidimicrobium sp. isolate UBA9921 contig_1444, whole genome shotgun sequence.
DMDT01000033	TPA_asm: Acidimicrobium sp. isolate UBA9921 contig_634, whole genome shotgun sequence.
DMDT01000034	TPA_asm: Acidimicrobium sp. isolate UBA9921 contig_7042, whole genome shotgun sequence.
DMDT01000035	TPA_asm: Acidimicrobium sp. isolate UBA9921 contig_4058, whole genome shotgun sequence.
DMDT01000036	TPA_asm: Acidimicrobium sp. isolate UBA9921 contig_3629, whole genome shotgun sequence.
DMDT01000037	TPA_asm: Acidimicrobium sp. isolate UBA9921 contig_5250, whole genome shotgun sequence.
DMDT01000038	TPA_asm: Acidimicrobium sp. isolate UBA9921 contig_4387, whole genome shotgun sequence.
DMDT01000039	TPA_asm: Acidimicrobium sp. isolate UBA9921 contig_4148, whole genome shotgun sequence.
DMDT01000040	TPA_asm: Acidimicrobium sp. isolate UBA9921 contig_734, whole genome shotgun sequence.
DMDT01000041	TPA_asm: Acidimicrobium sp. isolate UBA9921 contig_737, whole genome shotgun sequence.
DMDT01000042	TPA_asm: Acidimicrobium sp. isolate UBA9921 contig_2359, whole genome shotgun sequence.
DMDT01000043	TPA_asm: Acidimicrobium sp. isolate UBA9921 contig_1848, whole genome shotgun sequence.
DMDT01000044	TPA_asm: Acidimicrobium sp. isolate UBA9921 contig_8989, whole genome shotgun sequence.
DMDT01000045	TPA_asm: Acidimicrobium sp. isolate UBA9921 contig_346, whole genome shotgun sequence.
DMDT01000046	TPA_asm: Acidimicrobium sp. isolate UBA9921 contig_106, whole genome shotgun sequence.
DMDT01000047	TPA_asm: Acidimicrobium sp. isolate UBA9921 contig_6487, whole genome shotgun sequence.
DMDT01000048	TPA_asm: Acidimicrobium sp. isolate UBA9921 contig_3695, whole genome shotgun sequence.
DMDT01000049	TPA_asm: Acidimicrobium sp. isolate UBA9921 contig_3892, whole genome shotgun sequence.
DMDT01000050	TPA_asm: Acidimicrobium sp. isolate UBA9921 contig_6055, whole genome shotgun sequence.
DMDT01000051	TPA_asm: Acidimicrobium sp. isolate UBA9921 contig_5735, whole genome shotgun sequence.
DMDT01000052	TPA_asm: Acidimicrobium sp. isolate UBA9921 contig_4954, whole genome shotgun sequence.
DMDT01000053	TPA_asm: Acidimicrobium sp. isolate UBA9921 contig_2038, whole genome shotgun sequence.
DMDT01000054	TPA_asm: Acidimicrobium sp. isolate UBA9921 contig_1931, whole genome shotgun sequence.
DMDT01000055	TPA_asm: Acidimicrobium sp. isolate UBA9921 contig_6464, whole genome shotgun sequence.
DMDT01000056	TPA_asm: Acidimicrobium sp. isolate UBA9921 contig_1218, whole genome shotgun sequence.
DMDT01000057	TPA_asm: Acidimicrobium sp. isolate UBA9921 contig_7193, whole genome shotgun sequence.
DMDT01000058	TPA_asm: Acidimicrobium sp. isolate UBA9921 contig_2847, whole genome shotgun sequence.
DMDT01000059	TPA_asm: Acidimicrobium sp. isolate UBA9921 contig_625, whole genome shotgun sequence.
DMDT01000060	TPA_asm: Acidimicrobium sp. isolate UBA9921 contig_10924, whole genome shotgun sequence.
DMDT01000061	TPA_asm: Acidimicrobium sp. isolate UBA9921 contig_3630, whole genome shotgun sequence.
DMDT01000062	TPA_asm: Acidimicrobium sp. isolate UBA9921 contig_3733, whole genome shotgun sequence.
DMDT01000063	TPA_asm: Acidimicrobium sp. isolate UBA9921 contig_1117, whole genome shotgun sequence.
DMDT01000064	TPA_asm: Acidimicrobium sp. isolate UBA9921 contig_2513, whole genome shotgun sequence.
DMDT01000065	TPA_asm: Acidimicrobium sp. isolate UBA9921 contig_5486, whole genome shotgun sequence.
DMDT01000066	TPA_asm: Acidimicrobium sp. isolate UBA9921 contig_4490, whole genome shotgun sequence.
DMDT01000067	TPA_asm: Acidimicrobium sp. isolate UBA9921 contig_1851, whole genome shotgun sequence.
DMDT01000068	TPA_asm: Acidimicrobium sp. isolate UBA9921 contig_5655, whole genome shotgun sequence.
DMDT01000069	TPA_asm: Acidimicrobium sp. isolate UBA9921 contig_2257, whole genome shotgun sequence.
DMDT01000070	TPA_asm: Acidimicrobium sp. isolate UBA9921 contig_4724, whole genome shotgun sequence.
DMDT01000071	TPA_asm: Acidimicrobium sp. isolate UBA9921 contig_6328, whole genome shotgun sequence.
DMDT01000072	TPA_asm: Acidimicrobium sp. isolate UBA9921 contig_5536, whole genome shotgun sequence.
DMDT01000073	TPA_asm: Acidimicrobium sp. isolate UBA9921 contig_3487, whole genome shotgun sequence.
DMDT01000074	TPA_asm: Acidimicrobium sp. isolate UBA9921 contig_2477, whole genome shotgun sequence.
DMDT01000075	TPA_asm: Acidimicrobium sp. isolate UBA9921 contig_6450, whole genome shotgun sequence.
DMDT01000076	TPA_asm: Acidimicrobium sp. isolate UBA9921 contig_581, whole genome shotgun sequence.
DMDT01000077	TPA_asm: Acidimicrobium sp. isolate UBA9921 contig_4430, whole genome shotgun sequence.
DMDT01000078	TPA_asm: Acidimicrobium sp. isolate UBA9921 contig_2259, whole genome shotgun sequence.
DMDT01000079	TPA_asm: Acidimicrobium sp. isolate UBA9921 contig_1464, whole genome shotgun sequence.
DMDT01000080	TPA_asm: Acidimicrobium sp. isolate UBA9921 contig_4929, whole genome shotgun sequence.
DMDT01000081	TPA_asm: Acidimicrobium sp. isolate UBA9921 contig_3018, whole genome shotgun sequence.
DMDT01000082	TPA_asm: Acidimicrobium sp. isolate UBA9921 contig_5799, whole genome shotgun sequence.
DMDT01000083	TPA_asm: Acidimicrobium sp. isolate UBA9921 contig_3729, whole genome shotgun sequence.
DMDT01000084	TPA_asm: Acidimicrobium sp. isolate UBA9921 contig_1268, whole genome shotgun sequence.
DMDT01000085	TPA_asm: Acidimicrobium sp. isolate UBA9921 contig_5337, whole genome shotgun sequence.
DMDT01000086	TPA_asm: Acidimicrobium sp. isolate UBA9921 contig_6297, whole genome shotgun sequence.
DMDT01000087	TPA_asm: Acidimicrobium sp. isolate UBA9921 contig_3721, whole genome shotgun sequence.
DMDT01000088	TPA_asm: Acidimicrobium sp. isolate UBA9921 contig_8273, whole genome shotgun sequence.
DMDT01000089	TPA_asm: Acidimicrobium sp. isolate UBA9921 contig_1302, whole genome shotgun sequence.
DMDT01000090	TPA_asm: Acidimicrobium sp. isolate UBA9921 contig_1842, whole genome shotgun sequence.
DMDT01000091	TPA_asm: Acidimicrobium sp. isolate UBA9921 contig_12983, whole genome shotgun sequence.
DMDT01000092	TPA_asm: Acidimicrobium sp. isolate UBA9921 contig_1400, whole genome shotgun sequence.
DMDT01000093	TPA_asm: Acidimicrobium sp. isolate UBA9921 contig_4488, whole genome shotgun sequence.
DMDT01000094	TPA_asm: Acidimicrobium sp. isolate UBA9921 contig_12202, whole genome shotgun sequence.
DMDT01000095	TPA_asm: Acidimicrobium sp. isolate UBA9921 contig_2330, whole genome shotgun sequence.
DMDT01000096	TPA_asm: Acidimicrobium sp. isolate UBA9921 contig_4892, whole genome shotgun sequence.
DMDT01000097	TPA_asm: Acidimicrobium sp. isolate UBA9921 contig_9553, whole genome shotgun sequence.
DMDT01000098	TPA_asm: Acidimicrobium sp. isolate UBA9921 contig_6100, whole genome shotgun sequence.
DMDT01000099	TPA_asm: Acidimicrobium sp. isolate UBA9921 contig_5145, whole genome shotgun sequence.
DMDT01000100	TPA_asm: Acidimicrobium sp. isolate UBA9921 contig_8399, whole genome shotgun sequence.
DMDT01000101	TPA_asm: Acidimicrobium sp. isolate UBA9921 contig_1801, whole genome shotgun sequence.
DMDT01000102	TPA_asm: Acidimicrobium sp. isolate UBA9921 contig_3312, whole genome shotgun sequence.
DMDT01000103	TPA_asm: Acidimicrobium sp. isolate UBA9921 contig_4636, whole genome shotgun sequence.
DMDT01000104	TPA_asm: Acidimicrobium sp. isolate UBA9921 contig_3316, whole genome shotgun sequence.
DMDT01000105	TPA_asm: Acidimicrobium sp. isolate UBA9921 contig_5051, whole genome shotgun sequence.
DMDT01000106	TPA_asm: Acidimicrobium sp. isolate UBA9921 contig_10204, whole genome shotgun sequence.
DMDT01000107	TPA_asm: Acidimicrobium sp. isolate UBA9921 contig_4180, whole genome shotgun sequence.
DMDT01000108	TPA_asm: Acidimicrobium sp. isolate UBA9921 contig_5759, whole genome shotgun sequence.
DMDT01000109	TPA_asm: Acidimicrobium sp. isolate UBA9921 contig_3596, whole genome shotgun sequence.
DMDT01000110	TPA_asm: Acidimicrobium sp. isolate UBA9921 contig_1882, whole genome shotgun sequence.
DMDT01000111	TPA_asm: Acidimicrobium sp. isolate UBA9921 contig_9707, whole genome shotgun sequence.
DMDT01000112	TPA_asm: Acidimicrobium sp. isolate UBA9921 contig_3144, whole genome shotgun sequence.
DMDT01000113	TPA_asm: Acidimicrobium sp. isolate UBA9921 contig_4935, whole genome shotgun sequence.
DMDT01000114	TPA_asm: Acidimicrobium sp. isolate UBA9921 contig_3069, whole genome shotgun sequence.
DMDT01000115	TPA_asm: Acidimicrobium sp. isolate UBA9921 contig_3574, whole genome shotgun sequence.
DMDT01000116	TPA_asm: Acidimicrobium sp. isolate UBA9921 contig_764, whole genome shotgun sequence.
DMDT01000117	TPA_asm: Acidimicrobium sp. isolate UBA9921 contig_2492, whole genome shotgun sequence.
DMDT01000118	TPA_asm: Acidimicrobium sp. isolate UBA9921 contig_3099, whole genome shotgun sequence.
DMDT01000119	TPA_asm: Acidimicrobium sp. isolate UBA9921 contig_3716, whole genome shotgun sequence.
DMDT01000120	TPA_asm: Acidimicrobium sp. isolate UBA9921 contig_3863, whole genome shotgun sequence.
DMDT01000121	TPA_asm: Acidimicrobium sp. isolate UBA9921 contig_8144, whole genome shotgun sequence.
DMDT01000122	TPA_asm: Acidimicrobium sp. isolate UBA9921 contig_336, whole genome shotgun sequence.
DMDT01000123	TPA_asm: Acidimicrobium sp. isolate UBA9921 contig_2411, whole genome shotgun sequence.
DMDT01000124	TPA_asm: Acidimicrobium sp. isolate UBA9921 contig_7740, whole genome shotgun sequence.
DMDT01000125	TPA_asm: Acidimicrobium sp. isolate UBA9921 contig_4335, whole genome shotgun sequence.
DMDT01000126	TPA_asm: Acidimicrobium sp. isolate UBA9921 contig_9046, whole genome shotgun sequence.
DMDT01000127	TPA_asm: Acidimicrobium sp. isolate UBA9921 contig_4883, whole genome shotgun sequence.
DMDT01000128	TPA_asm: Acidimicrobium sp. isolate UBA9921 contig_3306, whole genome shotgun sequence.
DMDT01000129	TPA_asm: Acidimicrobium sp. isolate UBA9921 contig_5746, whole genome shotgun sequence.
DMDT01000130	TPA_asm: Acidimicrobium sp. isolate UBA9921 contig_973, whole genome shotgun sequence.
DMDT01000131	TPA_asm: Acidimicrobium sp. isolate UBA9921 contig_7645, whole genome shotgun sequence.
DMDT01000132	TPA_asm: Acidimicrobium sp. isolate UBA9921 contig_1817, whole genome shotgun sequence.
DMDT01000133	TPA_asm: Acidimicrobium sp. isolate UBA9921 contig_4580, whole genome shotgun sequence.
DMDT01000134	TPA_asm: Acidimicrobium sp. isolate UBA9921 contig_3556, whole genome shotgun sequence.
DMDT01000135	TPA_asm: Acidimicrobium sp. isolate UBA9921 contig_2465, whole genome shotgun sequence.
DMDT01000136	TPA_asm: Acidimicrobium sp. isolate UBA9921 contig_6734, whole genome shotgun sequence.
DMDT01000137	TPA_asm: Acidimicrobium sp. isolate UBA9921 contig_1081, whole genome shotgun sequence.
DMDT01000138	TPA_asm: Acidimicrobium sp. isolate UBA9921 contig_3179, whole genome shotgun sequence.
DMDT01000139	TPA_asm: Acidimicrobium sp. isolate UBA9921 contig_5846, whole genome shotgun sequence.
DMDT01000140	TPA_asm: Acidimicrobium sp. isolate UBA9921 contig_1084, whole genome shotgun sequence.
DMDT01000141	TPA_asm: Acidimicrobium sp. isolate UBA9921 contig_5594, whole genome shotgun sequence.
DMDT01000142	TPA_asm: Acidimicrobium sp. isolate UBA9921 contig_1498, whole genome shotgun sequence.
DMDT01000143	TPA_asm: Acidimicrobium sp. isolate UBA9921 contig_3078, whole genome shotgun sequence.
DMDT01000144	TPA_asm: Acidimicrobium sp. isolate UBA9921 contig_2413, whole genome shotgun sequence.
DMDT01000145	TPA_asm: Acidimicrobium sp. isolate UBA9921 contig_775, whole genome shotgun sequence.
DMDT01000146	TPA_asm: Acidimicrobium sp. isolate UBA9921 contig_7929, whole genome shotgun sequence.
DMDT01000147	TPA_asm: Acidimicrobium sp. isolate UBA9921 contig_4022, whole genome shotgun sequence.
DMDT01000148	TPA_asm: Acidimicrobium sp. isolate UBA9921 contig_300, whole genome shotgun sequence.
DMDT01000149	TPA_asm: Acidimicrobium sp. isolate UBA9921 contig_672, whole genome shotgun sequence.
DMDT01000150	TPA_asm: Acidimicrobium sp. isolate UBA9921 contig_1969, whole genome shotgun sequence.
DMDT01000151	TPA_asm: Acidimicrobium sp. isolate UBA9921 contig_4005, whole genome shotgun sequence.
DMDT01000152	TPA_asm: Acidimicrobium sp. isolate UBA9921 contig_5662, whole genome shotgun sequence.
DMDT01000153	TPA_asm: Acidimicrobium sp. isolate UBA9921 contig_5070, whole genome shotgun sequence.
DMDT01000154	TPA_asm: Acidimicrobium sp. isolate UBA9921 contig_8803, whole genome shotgun sequence.
DMDT01000155	TPA_asm: Acidimicrobium sp. isolate UBA9921 contig_3992, whole genome shotgun sequence.
DMDT01000156	TPA_asm: Acidimicrobium sp. isolate UBA9921 contig_7656, whole genome shotgun sequence.
DMDT01000157	TPA_asm: Acidimicrobium sp. isolate UBA9921 contig_5270, whole genome shotgun sequence.
DMDT01000158	TPA_asm: Acidimicrobium sp. isolate UBA9921 contig_3837, whole genome shotgun sequence.
DMDT01000159	TPA_asm: Acidimicrobium sp. isolate UBA9921 contig_7013, whole genome shotgun sequence.
DMDT01000160	TPA_asm: Acidimicrobium sp. isolate UBA9921 contig_2884, whole genome shotgun sequence.
DMDT01000161	TPA_asm: Acidimicrobium sp. isolate UBA9921 contig_1554, whole genome shotgun sequence.
DMDT01000162	TPA_asm: Acidimicrobium sp. isolate UBA9921 contig_3377, whole genome shotgun sequence.
DMDT01000163	TPA_asm: Acidimicrobium sp. isolate UBA9921 contig_417, whole genome shotgun sequence.
DMDT01000164	TPA_asm: Acidimicrobium sp. isolate UBA9921 contig_1622, whole genome shotgun sequence.
DMDT01000165	TPA_asm: Acidimicrobium sp. isolate UBA9921 contig_2963, whole genome shotgun sequence.
DMDT01000166	TPA_asm: Acidimicrobium sp. isolate UBA9921 contig_744, whole genome shotgun sequence.
DMDT01000167	TPA_asm: Acidimicrobium sp. isolate UBA9921 contig_2176, whole genome shotgun sequence.
DMDT01000168	TPA_asm: Acidimicrobium sp. isolate UBA9921 contig_4983, whole genome shotgun sequence.
DMDT01000169	TPA_asm: Acidimicrobium sp. isolate UBA9921 contig_317, whole genome shotgun sequence.
DMDT01000170	TPA_asm: Acidimicrobium sp. isolate UBA9921 contig_6813, whole genome shotgun sequence.
DMDT01000171	TPA_asm: Acidimicrobium sp. isolate UBA9921 contig_5699, whole genome shotgun sequence.
DMDT01000172	TPA_asm: Acidimicrobium sp. isolate UBA9921 contig_3474, whole genome shotgun sequence.
DMDT01000173	TPA_asm: Acidimicrobium sp. isolate UBA9921 contig_4114, whole genome shotgun sequence.
DMDT01000174	TPA_asm: Acidimicrobium sp. isolate UBA9921 contig_4501, whole genome shotgun sequence.
DMDT01000175	TPA_asm: Acidimicrobium sp. isolate UBA9921 contig_7945, whole genome shotgun sequence.
DMDT01000176	TPA_asm: Acidimicrobium sp. isolate UBA9921 contig_990, whole genome shotgun sequence.
DMDT01000177	TPA_asm: Acidimicrobium sp. isolate UBA9921 contig_2165, whole genome shotgun sequence.
DMDT01000178	TPA_asm: Acidimicrobium sp. isolate UBA9921 contig_1957, whole genome shotgun sequence.
DMDT01000179	TPA_asm: Acidimicrobium sp. isolate UBA9921 contig_1956, whole genome shotgun sequence.
DMDT01000180	TPA_asm: Acidimicrobium sp. isolate UBA9921 contig_5316, whole genome shotgun sequence.
DMDT01000181	TPA_asm: Acidimicrobium sp. isolate UBA9921 contig_5906, whole genome shotgun sequence.
DMDT01000182	TPA_asm: Acidimicrobium sp. isolate UBA9921 contig_1548, whole genome shotgun sequence.
DMDT01000183	TPA_asm: Acidimicrobium sp. isolate UBA9921 contig_5002, whole genome shotgun sequence.
DMDT01000184	TPA_asm: Acidimicrobium sp. isolate UBA9921 contig_6157, whole genome shotgun sequence.
DMDT01000185	TPA_asm: Acidimicrobium sp. isolate UBA9921 contig_4585, whole genome shotgun sequence.
DMDT01000186	TPA_asm: Acidimicrobium sp. isolate UBA9921 contig_2506, whole genome shotgun sequence.
DMDT01000187	TPA_asm: Acidimicrobium sp. isolate UBA9921 contig_5908, whole genome shotgun sequence.
DMDT01000188	TPA_asm: Acidimicrobium sp. isolate UBA9921 contig_4849, whole genome shotgun sequence.
DMDT01000189	TPA_asm: Acidimicrobium sp. isolate UBA9921 contig_6556, whole genome shotgun sequence.
DMDT01000190	TPA_asm: Acidimicrobium sp. isolate UBA9921 contig_3114, whole genome shotgun sequence.
DMDT01000191	TPA_asm: Acidimicrobium sp. isolate UBA9921 contig_4686, whole genome shotgun sequence.
DMDT01000192	TPA_asm: Acidimicrobium sp. isolate UBA9921 contig_3686, whole genome shotgun sequence.
DMDT01000193	TPA_asm: Acidimicrobium sp. isolate UBA9921 contig_4993, whole genome shotgun sequence.
DMDT01000194	TPA_asm: Acidimicrobium sp. isolate UBA9921 contig_6073, whole genome shotgun sequence.
DMDT01000195	TPA_asm: Acidimicrobium sp. isolate UBA9921 contig_2130, whole genome shotgun sequence.
DMDT01000196	TPA_asm: Acidimicrobium sp. isolate UBA9921 contig_999, whole genome shotgun sequence.
DMDT01000197	TPA_asm: Acidimicrobium sp. isolate UBA9921 contig_2740, whole genome shotgun sequence.
DMDT01000198	TPA_asm: Acidimicrobium sp. isolate UBA9921 contig_560, whole genome shotgun sequence.
DMDT01000199	TPA_asm: Acidimicrobium sp. isolate UBA9921 contig_4370, whole genome shotgun sequence.
DMDT01000200	TPA_asm: Acidimicrobium sp. isolate UBA9921 contig_4169, whole genome shotgun sequence.
DMDT01000201	TPA_asm: Acidimicrobium sp. isolate UBA9921 contig_4168, whole genome shotgun sequence.
DMDT01000202	TPA_asm: Acidimicrobium sp. isolate UBA9921 contig_5275, whole genome shotgun sequence.
DMDT01000203	TPA_asm: Acidimicrobium sp. isolate UBA9921 contig_4084, whole genome shotgun sequence.
DMDT01000204	TPA_asm: Acidimicrobium sp. isolate UBA9921 contig_1384, whole genome shotgun sequence.
DMDT01000205	TPA_asm: Acidimicrobium sp. isolate UBA9921 contig_3911, whole genome shotgun sequence.
DMDT01000206	TPA_asm: Acidimicrobium sp. isolate UBA9921 contig_4516, whole genome shotgun sequence.
DMDT01000207	TPA_asm: Acidimicrobium sp. isolate UBA9921 contig_1115, whole genome shotgun sequence.
DMDT01000208	TPA_asm: Acidimicrobium sp. isolate UBA9921 contig_1945, whole genome shotgun sequence.
DMDT01000209	TPA_asm: Acidimicrobium sp. isolate UBA9921 contig_3039, whole genome shotgun sequence.
DMDT01000210	TPA_asm: Acidimicrobium sp. isolate UBA9921 contig_3261, whole genome shotgun sequence.
DMDT01000211	TPA_asm: Acidimicrobium sp. isolate UBA9921 contig_6966, whole genome shotgun sequence.
DMDT01000212	TPA_asm: Acidimicrobium sp. isolate UBA9921 contig_4203, whole genome shotgun sequence.
DMDT01000213	TPA_asm: Acidimicrobium sp. isolate UBA9921 contig_6963, whole genome shotgun sequence.
DMHC01000001	TPA_asm: Acidimicrobiaceae bacterium isolate UBA12001 contig_244389, whole genome shotgun sequence.
DMHC01000002	TPA_asm: Acidimicrobiaceae bacterium isolate UBA12001 contig_67257, whole genome shotgun sequence.
DMHC01000003	TPA_asm: Acidimicrobiaceae bacterium isolate UBA12001 contig_130509, whole genome shotgun sequence.
DMHC01000004	TPA_asm: Acidimicrobiaceae bacterium isolate UBA12001 contig_25300, whole genome shotgun sequence.
DMHC01000005	TPA_asm: Acidimicrobiaceae bacterium isolate UBA12001 contig_150790, whole genome shotgun sequence.
DMHC01000006	TPA_asm: Acidimicrobiaceae bacterium isolate UBA12001 contig_191954, whole genome shotgun sequence.
DMHC01000007	TPA_asm: Acidimicrobiaceae bacterium isolate UBA12001 contig_35880, whole genome shotgun sequence.
DMHC01000008	TPA_asm: Acidimicrobiaceae bacterium isolate UBA12001 contig_143195, whole genome shotgun sequence.
DMHC01000009	TPA_asm: Acidimicrobiaceae bacterium isolate UBA12001 contig_56090, whole genome shotgun sequence.
DMHC01000010	TPA_asm: Acidimicrobiaceae bacterium isolate UBA12001 contig_172681, whole genome shotgun sequence.
DMHC01000011	TPA_asm: Acidimicrobiaceae bacterium isolate UBA12001 contig_45775, whole genome shotgun sequence.
DMHC01000012	TPA_asm: Acidimicrobiaceae bacterium isolate UBA12001 contig_5861, whole genome shotgun sequence.
DMHC01000013	TPA_asm: Acidimicrobiaceae bacterium isolate UBA12001 contig_58815, whole genome shotgun sequence.
DMHC01000014	TPA_asm: Acidimicrobiaceae bacterium isolate UBA12001 contig_36282, whole genome shotgun sequence.
DMHC01000015	TPA_asm: Acidimicrobiaceae bacterium isolate UBA12001 contig_216085, whole genome shotgun sequence.
DMHC01000016	TPA_asm: Acidimicrobiaceae bacterium isolate UBA12001 contig_107857, whole genome shotgun sequence.
DMHC01000017	TPA_asm: Acidimicrobiaceae bacterium isolate UBA12001 contig_10482, whole genome shotgun sequence.
DMHC01000018	TPA_asm: Acidimicrobiaceae bacterium isolate UBA12001 contig_209857, whole genome shotgun sequence.
DMHC01000019	TPA_asm: Acidimicrobiaceae bacterium isolate UBA12001 contig_6455, whole genome shotgun sequence.
DMHC01000020	TPA_asm: Acidimicrobiaceae bacterium isolate UBA12001 contig_51077, whole genome shotgun sequence.
DMHC01000021	TPA_asm: Acidimicrobiaceae bacterium isolate UBA12001 contig_95648, whole genome shotgun sequence.
DMHC01000022	TPA_asm: Acidimicrobiaceae bacterium isolate UBA12001 contig_60324, whole genome shotgun sequence.
DMHC01000023	TPA_asm: Acidimicrobiaceae bacterium isolate UBA12001 contig_150493, whole genome shotgun sequence.
DMHC01000024	TPA_asm: Acidimicrobiaceae bacterium isolate UBA12001 contig_112622, whole genome shotgun sequence.
DMHC01000025	TPA_asm: Acidimicrobiaceae bacterium isolate UBA12001 contig_220958, whole genome shotgun sequence.
DMHC01000026	TPA_asm: Acidimicrobiaceae bacterium isolate UBA12001 contig_195658, whole genome shotgun sequence.
DMHC01000027	TPA_asm: Acidimicrobiaceae bacterium isolate UBA12001 contig_46513, whole genome shotgun sequence.
DMHC01000028	TPA_asm: Acidimicrobiaceae bacterium isolate UBA12001 contig_77534, whole genome shotgun sequence.
DMHC01000029	TPA_asm: Acidimicrobiaceae bacterium isolate UBA12001 contig_77536, whole genome shotgun sequence.
DMHC01000030	TPA_asm: Acidimicrobiaceae bacterium isolate UBA12001 contig_144290, whole genome shotgun sequence.
DMHC01000031	TPA_asm: Acidimicrobiaceae bacterium isolate UBA12001 contig_34812, whole genome shotgun sequence.
DMHC01000032	TPA_asm: Acidimicrobiaceae bacterium isolate UBA12001 contig_51254, whole genome shotgun sequence.
DMHC01000033	TPA_asm: Acidimicrobiaceae bacterium isolate UBA12001 contig_66647, whole genome shotgun sequence.
DMHC01000034	TPA_asm: Acidimicrobiaceae bacterium isolate UBA12001 contig_23449, whole genome shotgun sequence.
DMHC01000035	TPA_asm: Acidimicrobiaceae bacterium isolate UBA12001 contig_140065, whole genome shotgun sequence.
DMHC01000036	TPA_asm: Acidimicrobiaceae bacterium isolate UBA12001 contig_77325, whole genome shotgun sequence.
DMHC01000037	TPA_asm: Acidimicrobiaceae bacterium isolate UBA12001 contig_84607, whole genome shotgun sequence.
DMHC01000038	TPA_asm: Acidimicrobiaceae bacterium isolate UBA12001 contig_84600, whole genome shotgun sequence.
DMHC01000039	TPA_asm: Acidimicrobiaceae bacterium isolate UBA12001 contig_22631, whole genome shotgun sequence.
DMHC01000040	TPA_asm: Acidimicrobiaceae bacterium isolate UBA12001 contig_72881, whole genome shotgun sequence.
DMHC01000041	TPA_asm: Acidimicrobiaceae bacterium isolate UBA12001 contig_25739, whole genome shotgun sequence.
DMHC01000042	TPA_asm: Acidimicrobiaceae bacterium isolate UBA12001 contig_146094, whole genome shotgun sequence.
DMHC01000043	TPA_asm: Acidimicrobiaceae bacterium isolate UBA12001 contig_208078, whole genome shotgun sequence.
DMHC01000044	TPA_asm: Acidimicrobiaceae bacterium isolate UBA12001 contig_63679, whole genome shotgun sequence.
DMHC01000045	TPA_asm: Acidimicrobiaceae bacterium isolate UBA12001 contig_68216, whole genome shotgun sequence.
DMHC01000046	TPA_asm: Acidimicrobiaceae bacterium isolate UBA12001 contig_49044, whole genome shotgun sequence.
DMHC01000047	TPA_asm: Acidimicrobiaceae bacterium isolate UBA12001 contig_147778, whole genome shotgun sequence.
DMHC01000048	TPA_asm: Acidimicrobiaceae bacterium isolate UBA12001 contig_7074, whole genome shotgun sequence.
DMHC01000049	TPA_asm: Acidimicrobiaceae bacterium isolate UBA12001 contig_95980, whole genome shotgun sequence.
DMHC01000050	TPA_asm: Acidimicrobiaceae bacterium isolate UBA12001 contig_42169, whole genome shotgun sequence.
DMHC01000051	TPA_asm: Acidimicrobiaceae bacterium isolate UBA12001 contig_165851, whole genome shotgun sequence.
DMHC01000052	TPA_asm: Acidimicrobiaceae bacterium isolate UBA12001 contig_45735, whole genome shotgun sequence.
DMHC01000053	TPA_asm: Acidimicrobiaceae bacterium isolate UBA12001 contig_29048, whole genome shotgun sequence.
DMHC01000054	TPA_asm: Acidimicrobiaceae bacterium isolate UBA12001 contig_45304, whole genome shotgun sequence.
DMHC01000055	TPA_asm: Acidimicrobiaceae bacterium isolate UBA12001 contig_226849, whole genome shotgun sequence.
DMHC01000056	TPA_asm: Acidimicrobiaceae bacterium isolate UBA12001 contig_73858, whole genome shotgun sequence.
DMHC01000057	TPA_asm: Acidimicrobiaceae bacterium isolate UBA12001 contig_114749, whole genome shotgun sequence.
DMHC01000058	TPA_asm: Acidimicrobiaceae bacterium isolate UBA12001 contig_114063, whole genome shotgun sequence.
DMHC01000059	TPA_asm: Acidimicrobiaceae bacterium isolate UBA12001 contig_5196, whole genome shotgun sequence.
DMHC01000060	TPA_asm: Acidimicrobiaceae bacterium isolate UBA12001 contig_20177, whole genome shotgun sequence.
DMHC01000061	TPA_asm: Acidimicrobiaceae bacterium isolate UBA12001 contig_99158, whole genome shotgun sequence.
DMHC01000062	TPA_asm: Acidimicrobiaceae bacterium isolate UBA12001 contig_206283, whole genome shotgun sequence.
DMHC01000063	TPA_asm: Acidimicrobiaceae bacterium isolate UBA12001 contig_27228, whole genome shotgun sequence.
DMHC01000064	TPA_asm: Acidimicrobiaceae bacterium isolate UBA12001 contig_177058, whole genome shotgun sequence.
DMHC01000065	TPA_asm: Acidimicrobiaceae bacterium isolate UBA12001 contig_126057, whole genome shotgun sequence.
DMHC01000066	TPA_asm: Acidimicrobiaceae bacterium isolate UBA12001 contig_144827, whole genome shotgun sequence.
DMHC01000067	TPA_asm: Acidimicrobiaceae bacterium isolate UBA12001 contig_13609, whole genome shotgun sequence.
DMHC01000068	TPA_asm: Acidimicrobiaceae bacterium isolate UBA12001 contig_102560, whole genome shotgun sequence.
DMHC01000069	TPA_asm: Acidimicrobiaceae bacterium isolate UBA12001 contig_24176, whole genome shotgun sequence.
DMHC01000070	TPA_asm: Acidimicrobiaceae bacterium isolate UBA12001 contig_47868, whole genome shotgun sequence.
DMHC01000071	TPA_asm: Acidimicrobiaceae bacterium isolate UBA12001 contig_71677, whole genome shotgun sequence.
DMHC01000072	TPA_asm: Acidimicrobiaceae bacterium isolate UBA12001 contig_159714, whole genome shotgun sequence.
DMHC01000073	TPA_asm: Acidimicrobiaceae bacterium isolate UBA12001 contig_100022, whole genome shotgun sequence.
DMHC01000074	TPA_asm: Acidimicrobiaceae bacterium isolate UBA12001 contig_200138, whole genome shotgun sequence.
DMHC01000075	TPA_asm: Acidimicrobiaceae bacterium isolate UBA12001 contig_45643, whole genome shotgun sequence.
DMHC01000076	TPA_asm: Acidimicrobiaceae bacterium isolate UBA12001 contig_80105, whole genome shotgun sequence.
DMHC01000077	TPA_asm: Acidimicrobiaceae bacterium isolate UBA12001 contig_78618, whole genome shotgun sequence.
DMHC01000078	TPA_asm: Acidimicrobiaceae bacterium isolate UBA12001 contig_6559, whole genome shotgun sequence.
DMHC01000079	TPA_asm: Acidimicrobiaceae bacterium isolate UBA12001 contig_93925, whole genome shotgun sequence.
DMHC01000080	TPA_asm: Acidimicrobiaceae bacterium isolate UBA12001 contig_143971, whole genome shotgun sequence.
DMHC01000081	TPA_asm: Acidimicrobiaceae bacterium isolate UBA12001 contig_33241, whole genome shotgun sequence.
DMHC01000082	TPA_asm: Acidimicrobiaceae bacterium isolate UBA12001 contig_68880, whole genome shotgun sequence.
DMHC01000083	TPA_asm: Acidimicrobiaceae bacterium isolate UBA12001 contig_43298, whole genome shotgun sequence.
DMHC01000084	TPA_asm: Acidimicrobiaceae bacterium isolate UBA12001 contig_128343, whole genome shotgun sequence.
DMHC01000085	TPA_asm: Acidimicrobiaceae bacterium isolate UBA12001 contig_71458, whole genome shotgun sequence.
DMHC01000086	TPA_asm: Acidimicrobiaceae bacterium isolate UBA12001 contig_144006, whole genome shotgun sequence.
DMHC01000087	TPA_asm: Acidimicrobiaceae bacterium isolate UBA12001 contig_167552, whole genome shotgun sequence.
DMHC01000088	TPA_asm: Acidimicrobiaceae bacterium isolate UBA12001 contig_155848, whole genome shotgun sequence.
DMHC01000089	TPA_asm: Acidimicrobiaceae bacterium isolate UBA12001 contig_108511, whole genome shotgun sequence.
DMHC01000090	TPA_asm: Acidimicrobiaceae bacterium isolate UBA12001 contig_53242, whole genome shotgun sequence.
DMHC01000091	TPA_asm: Acidimicrobiaceae bacterium isolate UBA12001 contig_87590, whole genome shotgun sequence.
DMHC01000092	TPA_asm: Acidimicrobiaceae bacterium isolate UBA12001 contig_93204, whole genome shotgun sequence.
DMHC01000093	TPA_asm: Acidimicrobiaceae bacterium isolate UBA12001 contig_141170, whole genome shotgun sequence.
DMHC01000094	TPA_asm: Acidimicrobiaceae bacterium isolate UBA12001 contig_80813, whole genome shotgun sequence.
DMHC01000095	TPA_asm: Acidimicrobiaceae bacterium isolate UBA12001 contig_5229, whole genome shotgun sequence.
DMHC01000096	TPA_asm: Acidimicrobiaceae bacterium isolate UBA12001 contig_31653, whole genome shotgun sequence.
DMHC01000097	TPA_asm: Acidimicrobiaceae bacterium isolate UBA12001 contig_85098, whole genome shotgun sequence.
DMHC01000098	TPA_asm: Acidimicrobiaceae bacterium isolate UBA12001 contig_43057, whole genome shotgun sequence.
DMHC01000099	TPA_asm: Acidimicrobiaceae bacterium isolate UBA12001 contig_109605, whole genome shotgun sequence.
DMHC01000100	TPA_asm: Acidimicrobiaceae bacterium isolate UBA12001 contig_64204, whole genome shotgun sequence.
DMHC01000101	TPA_asm: Acidimicrobiaceae bacterium isolate UBA12001 contig_68795, whole genome shotgun sequence.
DMHC01000102	TPA_asm: Acidimicrobiaceae bacterium isolate UBA12001 contig_155402, whole genome shotgun sequence.
DMHC01000103	TPA_asm: Acidimicrobiaceae bacterium isolate UBA12001 contig_42187, whole genome shotgun sequence.
DMHC01000104	TPA_asm: Acidimicrobiaceae bacterium isolate UBA12001 contig_69955, whole genome shotgun sequence.
DMHC01000105	TPA_asm: Acidimicrobiaceae bacterium isolate UBA12001 contig_77226, whole genome shotgun sequence.
DMHC01000106	TPA_asm: Acidimicrobiaceae bacterium isolate UBA12001 contig_107263, whole genome shotgun sequence.
DMHC01000107	TPA_asm: Acidimicrobiaceae bacterium isolate UBA12001 contig_138954, whole genome shotgun sequence.
DMHC01000108	TPA_asm: Acidimicrobiaceae bacterium isolate UBA12001 contig_190135, whole genome shotgun sequence.
DMHC01000109	TPA_asm: Acidimicrobiaceae bacterium isolate UBA12001 contig_140934, whole genome shotgun sequence.
DMHC01000110	TPA_asm: Acidimicrobiaceae bacterium isolate UBA12001 contig_116216, whole genome shotgun sequence.
DMHC01000111	TPA_asm: Acidimicrobiaceae bacterium isolate UBA12001 contig_102425, whole genome shotgun sequence.
DMHC01000112	TPA_asm: Acidimicrobiaceae bacterium isolate UBA12001 contig_76729, whole genome shotgun sequence.
DMHC01000113	TPA_asm: Acidimicrobiaceae bacterium isolate UBA12001 contig_32713, whole genome shotgun sequence.
DMHC01000114	TPA_asm: Acidimicrobiaceae bacterium isolate UBA12001 contig_89653, whole genome shotgun sequence.
DMHC01000115	TPA_asm: Acidimicrobiaceae bacterium isolate UBA12001 contig_74548, whole genome shotgun sequence.
DMHC01000116	TPA_asm: Acidimicrobiaceae bacterium isolate UBA12001 contig_14268, whole genome shotgun sequence.
DMHC01000117	TPA_asm: Acidimicrobiaceae bacterium isolate UBA12001 contig_20048, whole genome shotgun sequence.
DMHC01000118	TPA_asm: Acidimicrobiaceae bacterium isolate UBA12001 contig_40711, whole genome shotgun sequence.
DMHC01000119	TPA_asm: Acidimicrobiaceae bacterium isolate UBA12001 contig_133839, whole genome shotgun sequence.
DMHC01000120	TPA_asm: Acidimicrobiaceae bacterium isolate UBA12001 contig_123811, whole genome shotgun sequence.
DMHC01000121	TPA_asm: Acidimicrobiaceae bacterium isolate UBA12001 contig_72159, whole genome shotgun sequence.
DMHC01000122	TPA_asm: Acidimicrobiaceae bacterium isolate UBA12001 contig_182383, whole genome shotgun sequence.
DMHC01000123	TPA_asm: Acidimicrobiaceae bacterium isolate UBA12001 contig_45907, whole genome shotgun sequence.
DMHC01000124	TPA_asm: Acidimicrobiaceae bacterium isolate UBA12001 contig_48852, whole genome shotgun sequence.
DMHC01000125	TPA_asm: Acidimicrobiaceae bacterium isolate UBA12001 contig_201774, whole genome shotgun sequence.
DMHC01000126	TPA_asm: Acidimicrobiaceae bacterium isolate UBA12001 contig_8830, whole genome shotgun sequence.
DMHC01000127	TPA_asm: Acidimicrobiaceae bacterium isolate UBA12001 contig_187164, whole genome shotgun sequence.
DMHC01000128	TPA_asm: Acidimicrobiaceae bacterium isolate UBA12001 contig_121773, whole genome shotgun sequence.
DMHC01000129	TPA_asm: Acidimicrobiaceae bacterium isolate UBA12001 contig_65698, whole genome shotgun sequence.
DMHC01000130	TPA_asm: Acidimicrobiaceae bacterium isolate UBA12001 contig_174497, whole genome shotgun sequence.
DMHC01000131	TPA_asm: Acidimicrobiaceae bacterium isolate UBA12001 contig_121418, whole genome shotgun sequence.
DMHC01000132	TPA_asm: Acidimicrobiaceae bacterium isolate UBA12001 contig_72727, whole genome shotgun sequence.
DMHC01000133	TPA_asm: Acidimicrobiaceae bacterium isolate UBA12001 contig_62446, whole genome shotgun sequence.
DMHC01000134	TPA_asm: Acidimicrobiaceae bacterium isolate UBA12001 contig_8122, whole genome shotgun sequence.
DMHC01000135	TPA_asm: Acidimicrobiaceae bacterium isolate UBA12001 contig_122101, whole genome shotgun sequence.
DMHC01000136	TPA_asm: Acidimicrobiaceae bacterium isolate UBA12001 contig_22000, whole genome shotgun sequence.
DMHC01000137	TPA_asm: Acidimicrobiaceae bacterium isolate UBA12001 contig_155625, whole genome shotgun sequence.
DMHC01000138	TPA_asm: Acidimicrobiaceae bacterium isolate UBA12001 contig_53597, whole genome shotgun sequence.
DMHC01000139	TPA_asm: Acidimicrobiaceae bacterium isolate UBA12001 contig_6469, whole genome shotgun sequence.
DMHC01000140	TPA_asm: Acidimicrobiaceae bacterium isolate UBA12001 contig_175874, whole genome shotgun sequence.
DMHC01000141	TPA_asm: Acidimicrobiaceae bacterium isolate UBA12001 contig_94258, whole genome shotgun sequence.
DMHC01000142	TPA_asm: Acidimicrobiaceae bacterium isolate UBA12001 contig_75746, whole genome shotgun sequence.
DMHC01000143	TPA_asm: Acidimicrobiaceae bacterium isolate UBA12001 contig_162824, whole genome shotgun sequence.
DMHC01000144	TPA_asm: Acidimicrobiaceae bacterium isolate UBA12001 contig_71542, whole genome shotgun sequence.
DMHC01000145	TPA_asm: Acidimicrobiaceae bacterium isolate UBA12001 contig_89930, whole genome shotgun sequence.
DMHC01000146	TPA_asm: Acidimicrobiaceae bacterium isolate UBA12001 contig_103616, whole genome shotgun sequence.
DMHC01000147	TPA_asm: Acidimicrobiaceae bacterium isolate UBA12001 contig_73296, whole genome shotgun sequence.
DMHC01000148	TPA_asm: Acidimicrobiaceae bacterium isolate UBA12001 contig_91776, whole genome shotgun sequence.
DMHC01000149	TPA_asm: Acidimicrobiaceae bacterium isolate UBA12001 contig_58752, whole genome shotgun sequence.
DMHC01000150	TPA_asm: Acidimicrobiaceae bacterium isolate UBA12001 contig_77966, whole genome shotgun sequence.
DMHC01000151	TPA_asm: Acidimicrobiaceae bacterium isolate UBA12001 contig_149418, whole genome shotgun sequence.
DMHC01000152	TPA_asm: Acidimicrobiaceae bacterium isolate UBA12001 contig_189253, whole genome shotgun sequence.
DMHC01000153	TPA_asm: Acidimicrobiaceae bacterium isolate UBA12001 contig_216756, whole genome shotgun sequence.
DMHC01000154	TPA_asm: Acidimicrobiaceae bacterium isolate UBA12001 contig_71495, whole genome shotgun sequence.
DMHC01000155	TPA_asm: Acidimicrobiaceae bacterium isolate UBA12001 contig_141282, whole genome shotgun sequence.
DMHC01000156	TPA_asm: Acidimicrobiaceae bacterium isolate UBA12001 contig_11230, whole genome shotgun sequence.
DMHC01000157	TPA_asm: Acidimicrobiaceae bacterium isolate UBA12001 contig_207953, whole genome shotgun sequence.
DMHC01000158	TPA_asm: Acidimicrobiaceae bacterium isolate UBA12001 contig_35511, whole genome shotgun sequence.
DMHC01000159	TPA_asm: Acidimicrobiaceae bacterium isolate UBA12001 contig_4006, whole genome shotgun sequence.
DMHC01000160	TPA_asm: Acidimicrobiaceae bacterium isolate UBA12001 contig_34185, whole genome shotgun sequence.
DMHC01000161	TPA_asm: Acidimicrobiaceae bacterium isolate UBA12001 contig_77455, whole genome shotgun sequence.
DMHC01000162	TPA_asm: Acidimicrobiaceae bacterium isolate UBA12001 contig_9624, whole genome shotgun sequence.
DMHC01000163	TPA_asm: Acidimicrobiaceae bacterium isolate UBA12001 contig_104468, whole genome shotgun sequence.
DMHC01000164	TPA_asm: Acidimicrobiaceae bacterium isolate UBA12001 contig_76817, whole genome shotgun sequence.
DMHC01000165	TPA_asm: Acidimicrobiaceae bacterium isolate UBA12001 contig_12555, whole genome shotgun sequence.
DMHC01000166	TPA_asm: Acidimicrobiaceae bacterium isolate UBA12001 contig_67116, whole genome shotgun sequence.
DMHC01000167	TPA_asm: Acidimicrobiaceae bacterium isolate UBA12001 contig_114921, whole genome shotgun sequence.
DMHC01000168	TPA_asm: Acidimicrobiaceae bacterium isolate UBA12001 contig_112781, whole genome shotgun sequence.
DMHC01000169	TPA_asm: Acidimicrobiaceae bacterium isolate UBA12001 contig_47143, whole genome shotgun sequence.
DMHC01000170	TPA_asm: Acidimicrobiaceae bacterium isolate UBA12001 contig_109860, whole genome shotgun sequence.
DMHC01000171	TPA_asm: Acidimicrobiaceae bacterium isolate UBA12001 contig_63840, whole genome shotgun sequence.
DMHC01000172	TPA_asm: Acidimicrobiaceae bacterium isolate UBA12001 contig_32506, whole genome shotgun sequence.
DMHC01000173	TPA_asm: Acidimicrobiaceae bacterium isolate UBA12001 contig_99312, whole genome shotgun sequence.
DMHC01000174	TPA_asm: Acidimicrobiaceae bacterium isolate UBA12001 contig_78776, whole genome shotgun sequence.
DMHC01000175	TPA_asm: Acidimicrobiaceae bacterium isolate UBA12001 contig_43094, whole genome shotgun sequence.
DMHC01000176	TPA_asm: Acidimicrobiaceae bacterium isolate UBA12001 contig_59849, whole genome shotgun sequence.
DMHC01000177	TPA_asm: Acidimicrobiaceae bacterium isolate UBA12001 contig_76466, whole genome shotgun sequence.
DMHC01000178	TPA_asm: Acidimicrobiaceae bacterium isolate UBA12001 contig_169156, whole genome shotgun sequence.
DMHC01000179	TPA_asm: Acidimicrobiaceae bacterium isolate UBA12001 contig_152252, whole genome shotgun sequence.
DMHC01000180	TPA_asm: Acidimicrobiaceae bacterium isolate UBA12001 contig_286536, whole genome shotgun sequence.
DMHC01000181	TPA_asm: Acidimicrobiaceae bacterium isolate UBA12001 contig_172149, whole genome shotgun sequence.
DMHC01000182	TPA_asm: Acidimicrobiaceae bacterium isolate UBA12001 contig_183643, whole genome shotgun sequence.
DMHC01000183	TPA_asm: Acidimicrobiaceae bacterium isolate UBA12001 contig_15324, whole genome shotgun sequence.
DMHC01000184	TPA_asm: Acidimicrobiaceae bacterium isolate UBA12001 contig_79429, whole genome shotgun sequence.
DMHC01000185	TPA_asm: Acidimicrobiaceae bacterium isolate UBA12001 contig_1526, whole genome shotgun sequence.
DMHC01000186	TPA_asm: Acidimicrobiaceae bacterium isolate UBA12001 contig_199224, whole genome shotgun sequence.
DMHC01000187	TPA_asm: Acidimicrobiaceae bacterium isolate UBA12001 contig_232609, whole genome shotgun sequence.
DMHC01000188	TPA_asm: Acidimicrobiaceae bacterium isolate UBA12001 contig_24167, whole genome shotgun sequence.
DMHC01000189	TPA_asm: Acidimicrobiaceae bacterium isolate UBA12001 contig_60879, whole genome shotgun sequence.
DMHC01000190	TPA_asm: Acidimicrobiaceae bacterium isolate UBA12001 contig_143457, whole genome shotgun sequence.
DMHC01000191	TPA_asm: Acidimicrobiaceae bacterium isolate UBA12001 contig_107436, whole genome shotgun sequence.
DMHC01000192	TPA_asm: Acidimicrobiaceae bacterium isolate UBA12001 contig_6233, whole genome shotgun sequence.
DMHC01000193	TPA_asm: Acidimicrobiaceae bacterium isolate UBA12001 contig_51875, whole genome shotgun sequence.
DMHC01000194	TPA_asm: Acidimicrobiaceae bacterium isolate UBA12001 contig_27240, whole genome shotgun sequence.
DMHC01000195	TPA_asm: Acidimicrobiaceae bacterium isolate UBA12001 contig_152380, whole genome shotgun sequence.
DMHC01000196	TPA_asm: Acidimicrobiaceae bacterium isolate UBA12001 contig_250234, whole genome shotgun sequence.
DMHC01000197	TPA_asm: Acidimicrobiaceae bacterium isolate UBA12001 contig_6863, whole genome shotgun sequence.
DMHC01000198	TPA_asm: Acidimicrobiaceae bacterium isolate UBA12001 contig_13178, whole genome shotgun sequence.
DMHC01000199	TPA_asm: Acidimicrobiaceae bacterium isolate UBA12001 contig_27889, whole genome shotgun sequence.
DMHC01000200	TPA_asm: Acidimicrobiaceae bacterium isolate UBA12001 contig_24710, whole genome shotgun sequence.
DMHC01000201	TPA_asm: Acidimicrobiaceae bacterium isolate UBA12001 contig_117270, whole genome shotgun sequence.
DMHC01000202	TPA_asm: Acidimicrobiaceae bacterium isolate UBA12001 contig_40244, whole genome shotgun sequence.
DMHC01000203	TPA_asm: Acidimicrobiaceae bacterium isolate UBA12001 contig_187821, whole genome shotgun sequence.
DMHC01000204	TPA_asm: Acidimicrobiaceae bacterium isolate UBA12001 contig_26042, whole genome shotgun sequence.
DMHC01000205	TPA_asm: Acidimicrobiaceae bacterium isolate UBA12001 contig_135033, whole genome shotgun sequence.
DMHC01000206	TPA_asm: Acidimicrobiaceae bacterium isolate UBA12001 contig_69442, whole genome shotgun sequence.
DMHC01000207	TPA_asm: Acidimicrobiaceae bacterium isolate UBA12001 contig_245063, whole genome shotgun sequence.
DMHC01000208	TPA_asm: Acidimicrobiaceae bacterium isolate UBA12001 contig_3232, whole genome shotgun sequence.
DMHC01000209	TPA_asm: Acidimicrobiaceae bacterium isolate UBA12001 contig_121514, whole genome shotgun sequence.
DMHC01000210	TPA_asm: Acidimicrobiaceae bacterium isolate UBA12001 contig_139938, whole genome shotgun sequence.
DMHC01000211	TPA_asm: Acidimicrobiaceae bacterium isolate UBA12001 contig_86977, whole genome shotgun sequence.
DMHC01000212	TPA_asm: Acidimicrobiaceae bacterium isolate UBA12001 contig_161616, whole genome shotgun sequence.
DMHC01000213	TPA_asm: Acidimicrobiaceae bacterium isolate UBA12001 contig_270165, whole genome shotgun sequence.
DMHC01000214	TPA_asm: Acidimicrobiaceae bacterium isolate UBA12001 contig_48046, whole genome shotgun sequence.
DMHC01000215	TPA_asm: Acidimicrobiaceae bacterium isolate UBA12001 contig_185593, whole genome shotgun sequence.
DMHC01000216	TPA_asm: Acidimicrobiaceae bacterium isolate UBA12001 contig_22347, whole genome shotgun sequence.
DMHC01000217	TPA_asm: Acidimicrobiaceae bacterium isolate UBA12001 contig_12517, whole genome shotgun sequence.
DMHC01000218	TPA_asm: Acidimicrobiaceae bacterium isolate UBA12001 contig_105654, whole genome shotgun sequence.
DMHC01000219	TPA_asm: Acidimicrobiaceae bacterium isolate UBA12001 contig_43340, whole genome shotgun sequence.
DMHC01000220	TPA_asm: Acidimicrobiaceae bacterium isolate UBA12001 contig_167041, whole genome shotgun sequence.
DMHC01000221	TPA_asm: Acidimicrobiaceae bacterium isolate UBA12001 contig_151541, whole genome shotgun sequence.
DMHC01000222	TPA_asm: Acidimicrobiaceae bacterium isolate UBA12001 contig_173855, whole genome shotgun sequence.
DMHC01000223	TPA_asm: Acidimicrobiaceae bacterium isolate UBA12001 contig_44313, whole genome shotgun sequence.
DMHC01000224	TPA_asm: Acidimicrobiaceae bacterium isolate UBA12001 contig_76255, whole genome shotgun sequence.
DMHC01000225	TPA_asm: Acidimicrobiaceae bacterium isolate UBA12001 contig_68395, whole genome shotgun sequence.
DMHC01000226	TPA_asm: Acidimicrobiaceae bacterium isolate UBA12001 contig_12896, whole genome shotgun sequence.
DMHC01000227	TPA_asm: Acidimicrobiaceae bacterium isolate UBA12001 contig_53179, whole genome shotgun sequence.
DMHC01000228	TPA_asm: Acidimicrobiaceae bacterium isolate UBA12001 contig_68628, whole genome shotgun sequence.
DMHC01000229	TPA_asm: Acidimicrobiaceae bacterium isolate UBA12001 contig_104418, whole genome shotgun sequence.
DMHC01000230	TPA_asm: Acidimicrobiaceae bacterium isolate UBA12001 contig_186489, whole genome shotgun sequence.
DMHC01000231	TPA_asm: Acidimicrobiaceae bacterium isolate UBA12001 contig_54803, whole genome shotgun sequence.
DMHC01000232	TPA_asm: Acidimicrobiaceae bacterium isolate UBA12001 contig_44530, whole genome shotgun sequence.
DMHC01000233	TPA_asm: Acidimicrobiaceae bacterium isolate UBA12001 contig_115956, whole genome shotgun sequence.
DMHC01000234	TPA_asm: Acidimicrobiaceae bacterium isolate UBA12001 contig_75957, whole genome shotgun sequence.
DMHC01000235	TPA_asm: Acidimicrobiaceae bacterium isolate UBA12001 contig_78784, whole genome shotgun sequence.
DMHC01000236	TPA_asm: Acidimicrobiaceae bacterium isolate UBA12001 contig_85471, whole genome shotgun sequence.
DMHC01000237	TPA_asm: Acidimicrobiaceae bacterium isolate UBA12001 contig_165903, whole genome shotgun sequence.
DMHC01000238	TPA_asm: Acidimicrobiaceae bacterium isolate UBA12001 contig_102006, whole genome shotgun sequence.
DMHC01000239	TPA_asm: Acidimicrobiaceae bacterium isolate UBA12001 contig_194722, whole genome shotgun sequence.
DMHC01000240	TPA_asm: Acidimicrobiaceae bacterium isolate UBA12001 contig_13130, whole genome shotgun sequence.
DMHC01000241	TPA_asm: Acidimicrobiaceae bacterium isolate UBA12001 contig_109120, whole genome shotgun sequence.
DMHC01000242	TPA_asm: Acidimicrobiaceae bacterium isolate UBA12001 contig_42088, whole genome shotgun sequence.
DMHC01000243	TPA_asm: Acidimicrobiaceae bacterium isolate UBA12001 contig_8231, whole genome shotgun sequence.
DMHC01000244	TPA_asm: Acidimicrobiaceae bacterium isolate UBA12001 contig_91837, whole genome shotgun sequence.
DMHC01000245	TPA_asm: Acidimicrobiaceae bacterium isolate UBA12001 contig_49597, whole genome shotgun sequence.
DMHC01000246	TPA_asm: Acidimicrobiaceae bacterium isolate UBA12001 contig_49595, whole genome shotgun sequence.
DMHC01000247	TPA_asm: Acidimicrobiaceae bacterium isolate UBA12001 contig_7148, whole genome shotgun sequence.
DMHC01000248	TPA_asm: Acidimicrobiaceae bacterium isolate UBA12001 contig_80176, whole genome shotgun sequence.
DMHC01000249	TPA_asm: Acidimicrobiaceae bacterium isolate UBA12001 contig_41809, whole genome shotgun sequence.
DMHC01000250	TPA_asm: Acidimicrobiaceae bacterium isolate UBA12001 contig_171959, whole genome shotgun sequence.
DMHC01000251	TPA_asm: Acidimicrobiaceae bacterium isolate UBA12001 contig_130258, whole genome shotgun sequence.
DMHC01000252	TPA_asm: Acidimicrobiaceae bacterium isolate UBA12001 contig_2714, whole genome shotgun sequence.
DMHC01000253	TPA_asm: Acidimicrobiaceae bacterium isolate UBA12001 contig_100432, whole genome shotgun sequence.
DMHC01000254	TPA_asm: Acidimicrobiaceae bacterium isolate UBA12001 contig_43918, whole genome shotgun sequence.
DMHC01000255	TPA_asm: Acidimicrobiaceae bacterium isolate UBA12001 contig_145609, whole genome shotgun sequence.
DMHC01000256	TPA_asm: Acidimicrobiaceae bacterium isolate UBA12001 contig_252560, whole genome shotgun sequence.
DMHC01000257	TPA_asm: Acidimicrobiaceae bacterium isolate UBA12001 contig_241484, whole genome shotgun sequence.
DMHC01000258	TPA_asm: Acidimicrobiaceae bacterium isolate UBA12001 contig_28648, whole genome shotgun sequence.
DMHC01000259	TPA_asm: Acidimicrobiaceae bacterium isolate UBA12001 contig_95123, whole genome shotgun sequence.
DMHC01000260	TPA_asm: Acidimicrobiaceae bacterium isolate UBA12001 contig_87501, whole genome shotgun sequence.
DMHC01000261	TPA_asm: Acidimicrobiaceae bacterium isolate UBA12001 contig_34905, whole genome shotgun sequence.
DMHC01000262	TPA_asm: Acidimicrobiaceae bacterium isolate UBA12001 contig_73459, whole genome shotgun sequence.
DMHC01000263	TPA_asm: Acidimicrobiaceae bacterium isolate UBA12001 contig_149949, whole genome shotgun sequence.
DMHC01000264	TPA_asm: Acidimicrobiaceae bacterium isolate UBA12001 contig_86439, whole genome shotgun sequence.
DMHC01000265	TPA_asm: Acidimicrobiaceae bacterium isolate UBA12001 contig_10230, whole genome shotgun sequence.
DMHC01000266	TPA_asm: Acidimicrobiaceae bacterium isolate UBA12001 contig_54448, whole genome shotgun sequence.
DMHC01000267	TPA_asm: Acidimicrobiaceae bacterium isolate UBA12001 contig_155047, whole genome shotgun sequence.
DMHC01000268	TPA_asm: Acidimicrobiaceae bacterium isolate UBA12001 contig_93678, whole genome shotgun sequence.
DMHC01000269	TPA_asm: Acidimicrobiaceae bacterium isolate UBA12001 contig_37357, whole genome shotgun sequence.
DMHC01000270	TPA_asm: Acidimicrobiaceae bacterium isolate UBA12001 contig_23995, whole genome shotgun sequence.
DMHC01000271	TPA_asm: Acidimicrobiaceae bacterium isolate UBA12001 contig_249195, whole genome shotgun sequence.
DMHC01000272	TPA_asm: Acidimicrobiaceae bacterium isolate UBA12001 contig_104320, whole genome shotgun sequence.
DMHC01000273	TPA_asm: Acidimicrobiaceae bacterium isolate UBA12001 contig_81056, whole genome shotgun sequence.
DMHC01000274	TPA_asm: Acidimicrobiaceae bacterium isolate UBA12001 contig_107337, whole genome shotgun sequence.
DMHC01000275	TPA_asm: Acidimicrobiaceae bacterium isolate UBA12001 contig_131473, whole genome shotgun sequence.
DMHC01000276	TPA_asm: Acidimicrobiaceae bacterium isolate UBA12001 contig_51183, whole genome shotgun sequence.
DMHC01000277	TPA_asm: Acidimicrobiaceae bacterium isolate UBA12001 contig_211682, whole genome shotgun sequence.
DMHC01000278	TPA_asm: Acidimicrobiaceae bacterium isolate UBA12001 contig_102047, whole genome shotgun sequence.
DMHC01000279	TPA_asm: Acidimicrobiaceae bacterium isolate UBA12001 contig_25475, whole genome shotgun sequence.
DMHC01000280	TPA_asm: Acidimicrobiaceae bacterium isolate UBA12001 contig_152519, whole genome shotgun sequence.
DMHC01000281	TPA_asm: Acidimicrobiaceae bacterium isolate UBA12001 contig_125231, whole genome shotgun sequence.
DMHC01000282	TPA_asm: Acidimicrobiaceae bacterium isolate UBA12001 contig_32698, whole genome shotgun sequence.
DMHC01000283	TPA_asm: Acidimicrobiaceae bacterium isolate UBA12001 contig_18501, whole genome shotgun sequence.
DMHC01000284	TPA_asm: Acidimicrobiaceae bacterium isolate UBA12001 contig_75383, whole genome shotgun sequence.
DMHC01000285	TPA_asm: Acidimicrobiaceae bacterium isolate UBA12001 contig_22873, whole genome shotgun sequence.
DMHC01000286	TPA_asm: Acidimicrobiaceae bacterium isolate UBA12001 contig_170820, whole genome shotgun sequence.
DMHC01000287	TPA_asm: Acidimicrobiaceae bacterium isolate UBA12001 contig_20536, whole genome shotgun sequence.
DMHC01000288	TPA_asm: Acidimicrobiaceae bacterium isolate UBA12001 contig_107748, whole genome shotgun sequence.
DMHC01000289	TPA_asm: Acidimicrobiaceae bacterium isolate UBA12001 contig_165158, whole genome shotgun sequence.
DMHC01000290	TPA_asm: Acidimicrobiaceae bacterium isolate UBA12001 contig_50769, whole genome shotgun sequence.
DMHC01000291	TPA_asm: Acidimicrobiaceae bacterium isolate UBA12001 contig_87967, whole genome shotgun sequence.
DMHC01000292	TPA_asm: Acidimicrobiaceae bacterium isolate UBA12001 contig_1899, whole genome shotgun sequence.
DMHC01000293	TPA_asm: Acidimicrobiaceae bacterium isolate UBA12001 contig_120233, whole genome shotgun sequence.
DMHC01000294	TPA_asm: Acidimicrobiaceae bacterium isolate UBA12001 contig_19588, whole genome shotgun sequence.
DMHC01000295	TPA_asm: Acidimicrobiaceae bacterium isolate UBA12001 contig_155260, whole genome shotgun sequence.
DMHC01000296	TPA_asm: Acidimicrobiaceae bacterium isolate UBA12001 contig_81877, whole genome shotgun sequence.
DMHC01000297	TPA_asm: Acidimicrobiaceae bacterium isolate UBA12001 contig_205020, whole genome shotgun sequence.
DMHC01000298	TPA_asm: Acidimicrobiaceae bacterium isolate UBA12001 contig_98936, whole genome shotgun sequence.
DMHC01000299	TPA_asm: Acidimicrobiaceae bacterium isolate UBA12001 contig_51904, whole genome shotgun sequence.
DMHC01000300	TPA_asm: Acidimicrobiaceae bacterium isolate UBA12001 contig_53014, whole genome shotgun sequence.
DMHC01000301	TPA_asm: Acidimicrobiaceae bacterium isolate UBA12001 contig_72250, whole genome shotgun sequence.
DMHC01000302	TPA_asm: Acidimicrobiaceae bacterium isolate UBA12001 contig_203976, whole genome shotgun sequence.
DMHC01000303	TPA_asm: Acidimicrobiaceae bacterium isolate UBA12001 contig_1364, whole genome shotgun sequence.
DMHC01000304	TPA_asm: Acidimicrobiaceae bacterium isolate UBA12001 contig_184473, whole genome shotgun sequence.
DMHC01000305	TPA_asm: Acidimicrobiaceae bacterium isolate UBA12001 contig_33483, whole genome shotgun sequence.
DMHC01000306	TPA_asm: Acidimicrobiaceae bacterium isolate UBA12001 contig_205053, whole genome shotgun sequence.
DMHC01000307	TPA_asm: Acidimicrobiaceae bacterium isolate UBA12001 contig_69372, whole genome shotgun sequence.
DMHC01000308	TPA_asm: Acidimicrobiaceae bacterium isolate UBA12001 contig_8298, whole genome shotgun sequence.
DMHC01000309	TPA_asm: Acidimicrobiaceae bacterium isolate UBA12001 contig_207501, whole genome shotgun sequence.
DMHC01000310	TPA_asm: Acidimicrobiaceae bacterium isolate UBA12001 contig_33996, whole genome shotgun sequence.
DMHC01000311	TPA_asm: Acidimicrobiaceae bacterium isolate UBA12001 contig_66148, whole genome shotgun sequence.
DMHC01000312	TPA_asm: Acidimicrobiaceae bacterium isolate UBA12001 contig_147495, whole genome shotgun sequence.
DMHC01000313	TPA_asm: Acidimicrobiaceae bacterium isolate UBA12001 contig_279240, whole genome shotgun sequence.
DMHC01000314	TPA_asm: Acidimicrobiaceae bacterium isolate UBA12001 contig_86495, whole genome shotgun sequence.
DMHC01000315	TPA_asm: Acidimicrobiaceae bacterium isolate UBA12001 contig_43778, whole genome shotgun sequence.
DMHC01000316	TPA_asm: Acidimicrobiaceae bacterium isolate UBA12001 contig_86314, whole genome shotgun sequence.
DMHC01000317	TPA_asm: Acidimicrobiaceae bacterium isolate UBA12001 contig_164711, whole genome shotgun sequence.
DMHC01000318	TPA_asm: Acidimicrobiaceae bacterium isolate UBA12001 contig_54244, whole genome shotgun sequence.
DMHC01000319	TPA_asm: Acidimicrobiaceae bacterium isolate UBA12001 contig_134268, whole genome shotgun sequence.
DMHC01000320	TPA_asm: Acidimicrobiaceae bacterium isolate UBA12001 contig_71182, whole genome shotgun sequence.
DMHC01000321	TPA_asm: Acidimicrobiaceae bacterium isolate UBA12001 contig_23097, whole genome shotgun sequence.
DMHC01000322	TPA_asm: Acidimicrobiaceae bacterium isolate UBA12001 contig_54342, whole genome shotgun sequence.
DMHC01000323	TPA_asm: Acidimicrobiaceae bacterium isolate UBA12001 contig_59104, whole genome shotgun sequence.
DMHC01000324	TPA_asm: Acidimicrobiaceae bacterium isolate UBA12001 contig_258712, whole genome shotgun sequence.
DMHC01000325	TPA_asm: Acidimicrobiaceae bacterium isolate UBA12001 contig_114124, whole genome shotgun sequence.
DMHC01000326	TPA_asm: Acidimicrobiaceae bacterium isolate UBA12001 contig_76234, whole genome shotgun sequence.
DMHC01000327	TPA_asm: Acidimicrobiaceae bacterium isolate UBA12001 contig_35271, whole genome shotgun sequence.
DMHC01000328	TPA_asm: Acidimicrobiaceae bacterium isolate UBA12001 contig_222303, whole genome shotgun sequence.
DMHC01000329	TPA_asm: Acidimicrobiaceae bacterium isolate UBA12001 contig_2365, whole genome shotgun sequence.
DMHC01000330	TPA_asm: Acidimicrobiaceae bacterium isolate UBA12001 contig_78007, whole genome shotgun sequence.
DMHC01000331	TPA_asm: Acidimicrobiaceae bacterium isolate UBA12001 contig_95707, whole genome shotgun sequence.
DMHC01000332	TPA_asm: Acidimicrobiaceae bacterium isolate UBA12001 contig_28505, whole genome shotgun sequence.
DMHC01000333	TPA_asm: Acidimicrobiaceae bacterium isolate UBA12001 contig_5421, whole genome shotgun sequence.
DMHC01000334	TPA_asm: Acidimicrobiaceae bacterium isolate UBA12001 contig_50292, whole genome shotgun sequence.
DMHC01000335	TPA_asm: Acidimicrobiaceae bacterium isolate UBA12001 contig_206185, whole genome shotgun sequence.
DMHC01000336	TPA_asm: Acidimicrobiaceae bacterium isolate UBA12001 contig_93150, whole genome shotgun sequence.
DMHC01000337	TPA_asm: Acidimicrobiaceae bacterium isolate UBA12001 contig_110474, whole genome shotgun sequence.
DMHC01000338	TPA_asm: Acidimicrobiaceae bacterium isolate UBA12001 contig_56536, whole genome shotgun sequence.
DMHC01000339	TPA_asm: Acidimicrobiaceae bacterium isolate UBA12001 contig_17526, whole genome shotgun sequence.
DMHC01000340	TPA_asm: Acidimicrobiaceae bacterium isolate UBA12001 contig_159079, whole genome shotgun sequence.
DMHC01000341	TPA_asm: Acidimicrobiaceae bacterium isolate UBA12001 contig_45929, whole genome shotgun sequence.
DMHC01000342	TPA_asm: Acidimicrobiaceae bacterium isolate UBA12001 contig_8957, whole genome shotgun sequence.
DMHC01000343	TPA_asm: Acidimicrobiaceae bacterium isolate UBA12001 contig_9139, whole genome shotgun sequence.
DMHC01000344	TPA_asm: Acidimicrobiaceae bacterium isolate UBA12001 contig_28800, whole genome shotgun sequence.
DMHC01000345	TPA_asm: Acidimicrobiaceae bacterium isolate UBA12001 contig_76949, whole genome shotgun sequence.
DMHC01000346	TPA_asm: Acidimicrobiaceae bacterium isolate UBA12001 contig_280929, whole genome shotgun sequence.
DMHC01000347	TPA_asm: Acidimicrobiaceae bacterium isolate UBA12001 contig_25040, whole genome shotgun sequence.
DMHC01000348	TPA_asm: Acidimicrobiaceae bacterium isolate UBA12001 contig_88754, whole genome shotgun sequence.
DMHC01000349	TPA_asm: Acidimicrobiaceae bacterium isolate UBA12001 contig_33692, whole genome shotgun sequence.
DMHC01000350	TPA_asm: Acidimicrobiaceae bacterium isolate UBA12001 contig_132167, whole genome shotgun sequence.
DMHC01000351	TPA_asm: Acidimicrobiaceae bacterium isolate UBA12001 contig_212852, whole genome shotgun sequence.
DMHC01000352	TPA_asm: Acidimicrobiaceae bacterium isolate UBA12001 contig_45651, whole genome shotgun sequence.
DMHC01000353	TPA_asm: Acidimicrobiaceae bacterium isolate UBA12001 contig_177621, whole genome shotgun sequence.
DMHC01000354	TPA_asm: Acidimicrobiaceae bacterium isolate UBA12001 contig_231882, whole genome shotgun sequence.
DMHC01000355	TPA_asm: Acidimicrobiaceae bacterium isolate UBA12001 contig_182327, whole genome shotgun sequence.
DMHC01000356	TPA_asm: Acidimicrobiaceae bacterium isolate UBA12001 contig_61419, whole genome shotgun sequence.
DMHC01000357	TPA_asm: Acidimicrobiaceae bacterium isolate UBA12001 contig_23460, whole genome shotgun sequence.
DMHC01000358	TPA_asm: Acidimicrobiaceae bacterium isolate UBA12001 contig_65856, whole genome shotgun sequence.
DMHC01000359	TPA_asm: Acidimicrobiaceae bacterium isolate UBA12001 contig_86595, whole genome shotgun sequence.
DMHC01000360	TPA_asm: Acidimicrobiaceae bacterium isolate UBA12001 contig_19458, whole genome shotgun sequence.
DMHC01000361	TPA_asm: Acidimicrobiaceae bacterium isolate UBA12001 contig_116320, whole genome shotgun sequence.
DMHC01000362	TPA_asm: Acidimicrobiaceae bacterium isolate UBA12001 contig_117388, whole genome shotgun sequence.
DMHC01000363	TPA_asm: Acidimicrobiaceae bacterium isolate UBA12001 contig_80941, whole genome shotgun sequence.
DMHC01000364	TPA_asm: Acidimicrobiaceae bacterium isolate UBA12001 contig_169359, whole genome shotgun sequence.
DMHC01000365	TPA_asm: Acidimicrobiaceae bacterium isolate UBA12001 contig_118616, whole genome shotgun sequence.
DMHC01000366	TPA_asm: Acidimicrobiaceae bacterium isolate UBA12001 contig_113975, whole genome shotgun sequence.
DMHC01000367	TPA_asm: Acidimicrobiaceae bacterium isolate UBA12001 contig_37261, whole genome shotgun sequence.
DMHC01000368	TPA_asm: Acidimicrobiaceae bacterium isolate UBA12001 contig_58498, whole genome shotgun sequence.
DMHC01000369	TPA_asm: Acidimicrobiaceae bacterium isolate UBA12001 contig_9378, whole genome shotgun sequence.
DMHC01000370	TPA_asm: Acidimicrobiaceae bacterium isolate UBA12001 contig_38954, whole genome shotgun sequence.
DMHC01000371	TPA_asm: Acidimicrobiaceae bacterium isolate UBA12001 contig_142761, whole genome shotgun sequence.
DMHC01000372	TPA_asm: Acidimicrobiaceae bacterium isolate UBA12001 contig_13876, whole genome shotgun sequence.
DMHC01000373	TPA_asm: Acidimicrobiaceae bacterium isolate UBA12001 contig_199730, whole genome shotgun sequence.
DMHC01000374	TPA_asm: Acidimicrobiaceae bacterium isolate UBA12001 contig_156175, whole genome shotgun sequence.
DMHC01000375	TPA_asm: Acidimicrobiaceae bacterium isolate UBA12001 contig_158419, whole genome shotgun sequence.
DMHC01000376	TPA_asm: Acidimicrobiaceae bacterium isolate UBA12001 contig_66356, whole genome shotgun sequence.
DMNK01000001	TPA_asm: Acidimicrobiaceae bacterium isolate UBA8190 contig_20551, whole genome shotgun sequence.
DMNK01000002	TPA_asm: Acidimicrobiaceae bacterium isolate UBA8190 contig_7561, whole genome shotgun sequence.
DMNK01000003	TPA_asm: Acidimicrobiaceae bacterium isolate UBA8190 contig_1431, whole genome shotgun sequence.
DMNK01000004	TPA_asm: Acidimicrobiaceae bacterium isolate UBA8190 contig_686, whole genome shotgun sequence.
DMNK01000005	TPA_asm: Acidimicrobiaceae bacterium isolate UBA8190 contig_13824, whole genome shotgun sequence.
DMNK01000006	TPA_asm: Acidimicrobiaceae bacterium isolate UBA8190 contig_49, whole genome shotgun sequence.
DMNK01000007	TPA_asm: Acidimicrobiaceae bacterium isolate UBA8190 contig_1331, whole genome shotgun sequence.
DMNK01000008	TPA_asm: Acidimicrobiaceae bacterium isolate UBA8190 contig_3754, whole genome shotgun sequence.
DMNK01000009	TPA_asm: Acidimicrobiaceae bacterium isolate UBA8190 contig_472, whole genome shotgun sequence.
DMNK01000010	TPA_asm: Acidimicrobiaceae bacterium isolate UBA8190 contig_1232, whole genome shotgun sequence.
DMNK01000011	TPA_asm: Acidimicrobiaceae bacterium isolate UBA8190 contig_602, whole genome shotgun sequence.
[truncated: 36,973 more rows]

## Sheet: Actinomarinales assemblies
Genome assemblies from order Actinomarinales analyzed in current work:
GCA_002457795.1_ASM245779v1
GCA_003370495.1_ASM337049v1
GCA_004213405.1_ASM421340v1
GCA_004214055.1_ASM421405v1
GCA_004214075.1_ASM421407v1
GCA_902509835.1_AG-313-C08
GCA_902510055.1_AG-313-C18
GCA_902510605.1_AG-313-I22
GCA_902510965.1_AG-313-L19
GCA_902510995.1_AG-313-L14
GCA_902514495.1_AG-319-P18
GCA_902514895.1_AG-325-B11
GCA_902516035.1_AG-325-G22
GCA_902516125.1_AG-325-J06
GCA_902517215.1_AG-325-O21
GCA_902517765.1_AG-333-A21
GCA_902518205.1_AG-333-C02
GCA_902519195.1_AG-333-E15
GCA_902519215.1_AG-333-E10
GCA_902519845.1_AG-333-G05
GCA_902519985.1_AG-333-G15
GCA_902520235.1_AG-333-G23
GCA_902521955.1_AG-333-M17
GCA_902523335.1_AG-895-F02
GCA_902524725.1_AG-895-L13
GCA_902526825.1_AG-337-K14
GCA_902527655.1_AG-337-M20
GCA_902528335.1_AG-337-O17
GCA_902528745.1_AG-896-K22
GCA_902528835.1_AG-896-L10
GCA_902529675.1_AG-343-C03
GCA_902529825.1_AG-343-C08
GCA_902530605.1_AG-897-D06
GCA_902532585.1_AG-343-K18
GCA_902533105.1_AG-343-M08
GCA_902533455.1_AG-343-N10
GCA_902533795.1_AG-343-O04
GCA_902534215.1_AG-343-P09
GCA_902534495.1_AG-349-A01
GCA_902535055.1_AG-349-C02
GCA_902535385.1_AG-349-C17
GCA_902535815.1_AG-349-E07
GCA_902536255.1_AG-349-F20
GCA_902537075.1_AG-349-J05
GCA_902537675.1_AG-349-L05
GCA_902539685.1_AG-359-A10
GCA_902542315.1_AG-359-K22
GCA_902543035.1_AG-359-N14
GCA_902543325.1_AG-359-P15
GCA_902544295.1_AG-360-D02
GCA_902546435.1_AG-360-L09
GCA_902548855.1_AG-901-O02
GCA_902549535.1_AG-903-A05
GCA_902550005.1_AG-903-C17
GCA_902550185.1_AG-903-D11
GCA_902550825.1_AG-365-C09
GCA_902551005.1_AG-365-D04
GCA_902551065.1_AG-903-I02
GCA_902551135.1_AG-903-G18
GCA_902551245.1_AG-365-D22
GCA_902551335.1_AG-365-E08
GCA_902552935.1_AG-903-P01
GCA_902553565.1_AG-365-M22
GCA_902553665.1_AG-365-N16
GCA_902555055.1_AG-390-B19
GCA_902555985.1_AG-390-E09
GCA_902556835.1_AG-390-G07
GCA_902557015.1_AG-390-G21
GCA_902557685.1_AG-905-B08
GCA_902558015.1_AG-390-K15
GCA_902558285.1_AG-390-L05
GCA_902558305.1_AG-905-D21
GCA_902560055.1_AG-390-P10
GCA_902560775.1_AG-905-P13
GCA_902560935.1_AG-404-B23
GCA_902562335.1_AG-404-I14
GCA_902562745.1_AG-404-J06
GCA_902563725.1_AG-907-K08
GCA_902563935.1_AG-404-N18
GCA_902564375.1_AG-404-P04
GCA_902565555.1_AG-410-G07
GCA_902565645.1_AG-410-G16
GCA_902565805.1_AG-410-J08
GCA_902566205.1_AG-908-C16
GCA_902566515.1_AG-410-M23
GCA_902566645.1_AG-908-E09
GCA_902567885.1_AG-414-E04
GCA_902568005.1_AG-908-K19
GCA_902568415.1_AG-414-G13
GCA_902569845.1_AG-414-M13
GCA_902570245.1_AG-414-P03
GCA_902570655.1_AG-422-A14
GCA_902570755.1_AG-422-A20
GCA_902571075.1_AG-422-B20
GCA_902571105.1_AG-422-B21
GCA_902571385.1_AG-422-C10
GCA_902571435.1_AG-422-C19
GCA_902572085.1_AG-422-E15
GCA_902573165.1_AG-422-I19
GCA_902573285.1_AG-910-A16
GCA_902573505.1_AG-422-J23
GCA_902574095.1_AG-910-D03
GCA_902575115.1_AG-422-P13
GCA_902575515.1_AG-426-A15
GCA_902576135.1_AG-910-L02
GCA_902576605.1_AG-910-M10
GCA_902576625.1_AG-426-D23
GCA_902577015.1_AG-426-F13
GCA_902577835.1_AG-426-J16
GCA_902577955.1_AG-426-J07
GCA_902578135.1_AG-426-L21
GCA_902578225.1_AG-911-D11
GCA_902578335.1_AG-426-K05
GCA_902578555.1_AG-426-M14
GCA_902579425.1_AG-430-A14
GCA_902579945.1_AG-430-E05
GCA_902580215.1_AG-911-M23
GCA_902580345.1_AG-430-E08
GCA_902580845.1_AG-426-M21
GCA_902580875.1_AG-426-M18
GCA_902582695.1_AG-912-D06
GCA_902583145.1_AG-430-M11
GCA_902583205.1_AG-430-M19
GCA_902584165.1_AG-430-O18
GCA_902584385.1_AG-430-N17
GCA_902584395.1_AG-912-O03
GCA_902585205.1_AG-435-A07
GCA_902585225.1_AG-912-N21
GCA_902585685.1_AG-435-F08
GCA_902586275.1_AG-913-C11
GCA_902586345.1_AG-435-F09
GCA_902587025.1_AG-913-F10
GCA_902587185.1_AG-913-K07
GCA_902588145.1_AG-435-P10
GCA_902588195.1_AG-913-L11
GCA_902588495.1_AG-913-O16
GCA_902588755.1_AG-439-B05
GCA_902589105.1_AG-439-A17
GCA_902589945.1_AG-439-K09
GCA_902590085.1_AG-439-J04
GCA_902590785.1_AG-439-L07
GCA_902590875.1_AG-439-N06
GCA_902591325.1_AG-439-N21
GCA_902591975.1_AG-447-D11
GCA_902592455.1_AG-447-B23
GCA_902593295.1_AG-447-D20
GCA_902593435.1_AG-915-E18
GCA_902593475.1_AG-447-G15
GCA_902593535.1_AG-447-F17
GCA_902593595.1_AG-915-E02
GCA_902593795.1_AG-447-I21
GCA_902593885.1_AG-447-I19
GCA_902594735.1_AG-915-K05
GCA_902595055.1_AG-447-M18
GCA_902595165.1_AG-447-N10
GCA_902595195.1_AG-447-L16
GCA_902595365.1_AG-447-L17
GCA_902595545.1_AG-447-M13
GCA_902595965.1_AG-447-O20
GCA_902596525.1_AG-916-D09
GCA_902596545.1_AG-447-P23
GCA_902596715.1_AG-916-D18
GCA_902596995.1_AG-453-D06
GCA_902597375.1_AG-453-E11
GCA_902598235.1_AG-453-G09
GCA_902598445.1_AG-453-G14
GCA_902599475.1_AG-916-N16
GCA_902599555.1_AG-453-L02
GCA_902599645.1_AG-453-L04
GCA_902600045.1_AG-916-P22
GCA_902600175.1_AG-917-A10
GCA_902600215.1_AG-917-A11
GCA_902600525.1_AG-453-N22
GCA_902600885.1_AG-453-O20
GCA_902600955.1_AG-453-P07
GCA_902600985.1_AG-453-P02
GCA_902602665.1_AG-457-E08
GCA_902603575.1_AG-457-L03
GCA_902604835.1_AG-461-C10
GCA_902605465.1_AG-461-G18
GCA_902605845.1_AG-461-K18
GCA_902606825.1_AG-464-B09
GCA_902609265.1_AG-470-E13
GCA_902609285.1_AG-470-F09
GCA_902609965.1_AG-917-L07
GCA_902610815.1_AG-917-O09
GCA_902612135.1_AG-918-F16
GCA_902613615.1_AG-891-I09
GCA_902614685.1_AG-919-C09
GCA_902615365.1_AG-919-F05
GCA_902615855.1_AG-919-G14
GCA_902619385.1_AG-920-F19
GCA_902619825.1_AG-920-J05
GCA_902619885.1_AG-920-J06
GCA_902622665.1_AH-287-A16
GCA_902623085.1_AH-287-B11
GCA_902624395.1_AH-287-G04
GCA_902625455.1_AH-287-M22
GCA_902626065.1_AH-321-A09
GCA_902626295.1_AH-321-B21
GCA_902627635.1_AH-321-L10
GCA_902628045.1_AH-321-N21
GCA_902629095.1_AH-324-G14
GCA_902630965.1_AH-326-D23
GCA_902631555.1_AH-326-G19
GCA_902633365.1_AG-918-B15
GCA_902633385.1_AG-918-B05
GCA_902633565.1_AG-470-O09
GCA_902633625.1_AG-470-P18
GCA_902634185.1_AG-913-G17
GCA_902635065.1_AG-914-L21
GCA_902635255.1_AG-447-C10
GCA_902635395.1_AG-915-F11
GCA_902635945.1_AG-447-N19

## Sheet: Actinomarinales sequences
Accession number:	Details:
NTKZ01000001	Candidatus Actinomarinales bacterium MED-G02 Ca-Actinomarinales-MED-G02-C1, whole genome shotgun sequence.
NTKZ01000002	Candidatus Actinomarinales bacterium MED-G02 Ca-Actinomarinales-MED-G02-C2, whole genome shotgun sequence.
NTKZ01000003	Candidatus Actinomarinales bacterium MED-G02 Ca-Actinomarinales-MED-G02-C3, whole genome shotgun sequence.
NTKZ01000004	Candidatus Actinomarinales bacterium MED-G02 Ca-Actinomarinales-MED-G02-C4, whole genome shotgun sequence.
NTKZ01000005	Candidatus Actinomarinales bacterium MED-G02 Ca-Actinomarinales-MED-G02-C5, whole genome shotgun sequence.
NTKZ01000006	Candidatus Actinomarinales bacterium MED-G02 Ca-Actinomarinales-MED-G02-C6, whole genome shotgun sequence.
NTKZ01000007	Candidatus Actinomarinales bacterium MED-G02 Ca-Actinomarinales-MED-G02-C7, whole genome shotgun sequence.
NTKZ01000008	Candidatus Actinomarinales bacterium MED-G02 Ca-Actinomarinales-MED-G02-C8, whole genome shotgun sequence.
NTKZ01000009	Candidatus Actinomarinales bacterium MED-G02 Ca-Actinomarinales-MED-G02-C9, whole genome shotgun sequence.
NTKZ01000010	Candidatus Actinomarinales bacterium MED-G02 Ca-Actinomarinales-MED-G02-C10, whole genome shotgun sequence.
NTKZ01000011	Candidatus Actinomarinales bacterium MED-G02 Ca-Actinomarinales-MED-G02-C11, whole genome shotgun sequence.
NTKZ01000012	Candidatus Actinomarinales bacterium MED-G02 Ca-Actinomarinales-MED-G02-C12, whole genome shotgun sequence.
NTKZ01000013	Candidatus Actinomarinales bacterium MED-G02 Ca-Actinomarinales-MED-G02-C13, whole genome shotgun sequence.
NTKZ01000014	Candidatus Actinomarinales bacterium MED-G02 Ca-Actinomarinales-MED-G02-C14, whole genome shotgun sequence.
NTKZ01000015	Candidatus Actinomarinales bacterium MED-G02 Ca-Actinomarinales-MED-G02-C15, whole genome shotgun sequence.
NTKZ01000016	Candidatus Actinomarinales bacterium MED-G02 Ca-Actinomarinales-MED-G02-C16, whole genome shotgun sequence.
NTKZ01000017	Candidatus Actinomarinales bacterium MED-G02 Ca-Actinomarinales-MED-G02-C17, whole genome shotgun sequence.
NTKZ01000018	Candidatus Actinomarinales bacterium MED-G02 Ca-Actinomarinales-MED-G02-C18, whole genome shotgun sequence.
NTKZ01000019	Candidatus Actinomarinales bacterium MED-G02 Ca-Actinomarinales-MED-G02-C19, whole genome shotgun sequence.
NTKZ01000020	Candidatus Actinomarinales bacterium MED-G02 Ca-Actinomarinales-MED-G02-C20, whole genome shotgun sequence.
NTKZ01000021	Candidatus Actinomarinales bacterium MED-G02 Ca-Actinomarinales-MED-G02-C21, whole genome shotgun sequence.
NTKZ01000022	Candidatus Actinomarinales bacterium MED-G02 Ca-Actinomarinales-MED-G02-C22, whole genome shotgun sequence.
QQTA01000001	Candidatus Actinomarina sp. HD9-500m-PIT-SAG01 HD9-500m-PIT-SAG01_CONTIG_18, whole genome shotgun sequence.
QQTA01000002	Candidatus Actinomarina sp. HD9-500m-PIT-SAG01 HD9-500m-PIT-SAG01_CONTIG_5, whole genome shotgun sequence.
QQTA01000003	Candidatus Actinomarina sp. HD9-500m-PIT-SAG01 HD9-500m-PIT-SAG01_CONTIG_4, whole genome shotgun sequence.
QQTA01000004	Candidatus Actinomarina sp. HD9-500m-PIT-SAG01 HD9-500m-PIT-SAG01_CONTIG_7, whole genome shotgun sequence.
QQTA01000005	Candidatus Actinomarina sp. HD9-500m-PIT-SAG01 HD9-500m-PIT-SAG01_CONTIG_6, whole genome shotgun sequence.
QQTA01000006	Candidatus Actinomarina sp. HD9-500m-PIT-SAG01 HD9-500m-PIT-SAG01_CONTIG_11, whole genome shotgun sequence.
QQTA01000007	Candidatus Actinomarina sp. HD9-500m-PIT-SAG01 HD9-500m-PIT-SAG01_CONTIG_1, whole genome shotgun sequence.
QQTA01000008	Candidatus Actinomarina sp. HD9-500m-PIT-SAG01 HD9-500m-PIT-SAG01_CONTIG_2, whole genome shotgun sequence.
QQTA01000009	Candidatus Actinomarina sp. HD9-500m-PIT-SAG01 HD9-500m-PIT-SAG01_CONTIG_3, whole genome shotgun sequence.
SGYR01000001	Candidatus Actinomarinales bacterium isolate MED-G97 Ca-Actinomarinales-MED-G97-C1, whole genome shotgun sequence.
SGYR01000002	Candidatus Actinomarinales bacterium isolate MED-G97 Ca-Actinomarinales-MED-G97-C2, whole genome shotgun sequence.
SGYR01000003	Candidatus Actinomarinales bacterium isolate MED-G97 Ca-Actinomarinales-MED-G97-C3, whole genome shotgun sequence.
SGYR01000004	Candidatus Actinomarinales bacterium isolate MED-G97 Ca-Actinomarinales-MED-G97-C4, whole genome shotgun sequence.
SGYR01000005	Candidatus Actinomarinales bacterium isolate MED-G97 Ca-Actinomarinales-MED-G97-C5, whole genome shotgun sequence.
SGYR01000006	Candidatus Actinomarinales bacterium isolate MED-G97 Ca-Actinomarinales-MED-G97-C6, whole genome shotgun sequence.
SGYR01000007	Candidatus Actinomarinales bacterium isolate MED-G97 Ca-Actinomarinales-MED-G97-C7, whole genome shotgun sequence.
SGYR01000008	Candidatus Actinomarinales bacterium isolate MED-G97 Ca-Actinomarinales-MED-G97-C8, whole genome shotgun sequence.
SGYR01000009	Candidatus Actinomarinales bacterium isolate MED-G97 Ca-Actinomarinales-MED-G97-C9, whole genome shotgun sequence.
SGYR01000010	Candidatus Actinomarinales bacterium isolate MED-G97 Ca-Actinomarinales-MED-G97-C10, whole genome shotgun sequence.
SGYR01000011	Candidatus Actinomarinales bacterium isolate MED-G97 Ca-Actinomarinales-MED-G97-C11, whole genome shotgun sequence.
SGYR01000012	Candidatus Actinomarinales bacterium isolate MED-G97 Ca-Actinomarinales-MED-G97-C12, whole genome shotgun sequence.
SGYR01000013	Candidatus Actinomarinales bacterium isolate MED-G97 Ca-Actinomarinales-MED-G97-C13, whole genome shotgun sequence.
SGYR01000014	Candidatus Actinomarinales bacterium isolate MED-G97 Ca-Actinomarinales-MED-G97-C14, whole genome shotgun sequence.
SGYR01000015	Candidatus Actinomarinales bacterium isolate MED-G97 Ca-Actinomarinales-MED-G97-C15, whole genome shotgun sequence.
SGYR01000016	Candidatus Actinomarinales bacterium isolate MED-G97 Ca-Actinomarinales-MED-G97-C16, whole genome shotgun sequence.
SGYR01000017	Candidatus Actinomarinales bacterium isolate MED-G97 Ca-Actinomarinales-MED-G97-C17, whole genome shotgun sequence.
SGYR01000018	Candidatus Actinomarinales bacterium isolate MED-G97 Ca-Actinomarinales-MED-G97-C18, whole genome shotgun sequence.
SGYR01000019	Candidatus Actinomarinales bacterium isolate MED-G97 Ca-Actinomarinales-MED-G97-C19, whole genome shotgun sequence.
SGYR01000020	Candidatus Actinomarinales bacterium isolate MED-G97 Ca-Actinomarinales-MED-G97-C20, whole genome shotgun sequence.
SGYR01000021	Candidatus Actinomarinales bacterium isolate MED-G97 Ca-Actinomarinales-MED-G97-C21, whole genome shotgun sequence.
SGYR01000022	Candidatus Actinomarinales bacterium isolate MED-G97 Ca-Actinomarinales-MED-G97-C22, whole genome shotgun sequence.
SGYR01000023	Candidatus Actinomarinales bacterium isolate MED-G97 Ca-Actinomarinales-MED-G97-C23, whole genome shotgun sequence.
SGYS01000001	Candidatus Actinomarinales bacterium isolate MED-G98 Ca-Actinomarinales-MED-G98-C1, whole genome shotgun sequence.
SGYS01000002	Candidatus Actinomarinales bacterium isolate MED-G98 Ca-Actinomarinales-MED-G98-C2, whole genome shotgun sequence.
SGYS01000003	Candidatus Actinomarinales bacterium isolate MED-G98 Ca-Actinomarinales-MED-G98-C3, whole genome shotgun sequence.
SGYS01000004	Candidatus Actinomarinales bacterium isolate MED-G98 Ca-Actinomarinales-MED-G98-C4, whole genome shotgun sequence.
SGYS01000005	Candidatus Actinomarinales bacterium isolate MED-G98 Ca-Actinomarinales-MED-G98-C5, whole genome shotgun sequence.
SGYS01000006	Candidatus Actinomarinales bacterium isolate MED-G98 Ca-Actinomarinales-MED-G98-C6, whole genome shotgun sequence.
SGYS01000007	Candidatus Actinomarinales bacterium isolate MED-G98 Ca-Actinomarinales-MED-G98-C7, whole genome shotgun sequence.
SGYS01000008	Candidatus Actinomarinales bacterium isolate MED-G98 Ca-Actinomarinales-MED-G98-C8, whole genome shotgun sequence.
SGYS01000009	Candidatus Actinomarinales bacterium isolate MED-G98 Ca-Actinomarinales-MED-G98-C9, whole genome shotgun sequence.
SGYS01000010	Candidatus Actinomarinales bacterium isolate MED-G98 Ca-Actinomarinales-MED-G98-C10, whole genome shotgun sequence.
SGYS01000011	Candidatus Actinomarinales bacterium isolate MED-G98 Ca-Actinomarinales-MED-G98-C11, whole genome shotgun sequence.
SGYS01000012	Candidatus Actinomarinales bacterium isolate MED-G98 Ca-Actinomarinales-MED-G98-C12, whole genome shotgun sequence.
SGYS01000013	Candidatus Actinomarinales bacterium isolate MED-G98 Ca-Actinomarinales-MED-G98-C13, whole genome shotgun sequence.
SGYS01000014	Candidatus Actinomarinales bacterium isolate MED-G98 Ca-Actinomarinales-MED-G98-C14, whole genome shotgun sequence.
SGYS01000015	Candidatus Actinomarinales bacterium isolate MED-G98 Ca-Actinomarinales-MED-G98-C15, whole genome shotgun sequence.
SGYS01000016	Candidatus Actinomarinales bacterium isolate MED-G98 Ca-Actinomarinales-MED-G98-C16, whole genome shotgun sequence.
SGYS01000017	Candidatus Actinomarinales bacterium isolate MED-G98 Ca-Actinomarinales-MED-G98-C17, whole genome shotgun sequence.
SGYS01000018	Candidatus Actinomarinales bacterium isolate MED-G98 Ca-Actinomarinales-MED-G98-C18, whole genome shotgun sequence.
SGYS01000019	Candidatus Actinomarinales bacterium isolate MED-G98 Ca-Actinomarinales-MED-G98-C19, whole genome shotgun sequence.
SGYS01000020	Candidatus Actinomarinales bacterium isolate MED-G98 Ca-Actinomarinales-MED-G98-C20, whole genome shotgun sequence.
SGYS01000021	Candidatus Actinomarinales bacterium isolate MED-G98 Ca-Actinomarinales-MED-G98-C21, whole genome shotgun sequence.
SGYS01000022	Candidatus Actinomarinales bacterium isolate MED-G98 Ca-Actinomarinales-MED-G98-C22, whole genome shotgun sequence.
SGYS01000023	Candidatus Actinomarinales bacterium isolate MED-G98 Ca-Actinomarinales-MED-G98-C23, whole genome shotgun sequence.
SGYS01000024	Candidatus Actinomarinales bacterium isolate MED-G98 Ca-Actinomarinales-MED-G98-C24, whole genome shotgun sequence.
SGYS01000025	Candidatus Actinomarinales bacterium isolate MED-G98 Ca-Actinomarinales-MED-G98-C25, whole genome shotgun sequence.
SGYS01000026	Candidatus Actinomarinales bacterium isolate MED-G98 Ca-Actinomarinales-MED-G98-C26, whole genome shotgun sequence.
SGYS01000027	Candidatus Actinomarinales bacterium isolate MED-G98 Ca-Actinomarinales-MED-G98-C27, whole genome shotgun sequence.
SGYS01000028	Candidatus Actinomarinales bacterium isolate MED-G98 Ca-Actinomarinales-MED-G98-C28, whole genome shotgun sequence.
SGYS01000029	Candidatus Actinomarinales bacterium isolate MED-G98 Ca-Actinomarinales-MED-G98-C29, whole genome shotgun sequence.
SGYS01000030	Candidatus Actinomarinales bacterium isolate MED-G98 Ca-Actinomarinales-MED-G98-C30, whole genome shotgun sequence.
SGYS01000031	Candidatus Actinomarinales bacterium isolate MED-G98 Ca-Actinomarinales-MED-G98-C31, whole genome shotgun sequence.
SGYS01000032	Candidatus Actinomarinales bacterium isolate MED-G98 Ca-Actinomarinales-MED-G98-C32, whole genome shotgun sequence.
SGYS01000033	Candidatus Actinomarinales bacterium isolate MED-G98 Ca-Actinomarinales-MED-G98-C33, whole genome shotgun sequence.
SGYS01000034	Candidatus Actinomarinales bacterium isolate MED-G98 Ca-Actinomarinales-MED-G98-C34, whole genome shotgun sequence.
SGYS01000035	Candidatus Actinomarinales bacterium isolate MED-G98 Ca-Actinomarinales-MED-G98-C35, whole genome shotgun sequence.
SGYS01000036	Candidatus Actinomarinales bacterium isolate MED-G98 Ca-Actinomarinales-MED-G98-C36, whole genome shotgun sequence.
SGYS01000037	Candidatus Actinomarinales bacterium isolate MED-G98 Ca-Actinomarinales-MED-G98-C37, whole genome shotgun sequence.
SGYS01000038	Candidatus Actinomarinales bacterium isolate MED-G98 Ca-Actinomarinales-MED-G98-C38, whole genome shotgun sequence.
SGYS01000039	Candidatus Actinomarinales bacterium isolate MED-G98 Ca-Actinomarinales-MED-G98-C39, whole genome shotgun sequence.
SGYS01000040	Candidatus Actinomarinales bacterium isolate MED-G98 Ca-Actinomarinales-MED-G98-C40, whole genome shotgun sequence.
SGYS01000041	Candidatus Actinomarinales bacterium isolate MED-G98 Ca-Actinomarinales-MED-G98-C41, whole genome shotgun sequence.
SGYS01000042	Candidatus Actinomarinales bacterium isolate MED-G98 Ca-Actinomarinales-MED-G98-C42, whole genome shotgun sequence.
SGYS01000043	Candidatus Actinomarinales bacterium isolate MED-G98 Ca-Actinomarinales-MED-G98-C43, whole genome shotgun sequence.
SGYS01000044	Candidatus Actinomarinales bacterium isolate MED-G98 Ca-Actinomarinales-MED-G98-C44, whole genome shotgun sequence.
SGYS01000045	Candidatus Actinomarinales bacterium isolate MED-G98 Ca-Actinomarinales-MED-G98-C45, whole genome shotgun sequence.
SGYS01000046	Candidatus Actinomarinales bacterium isolate MED-G98 Ca-Actinomarinales-MED-G98-C46, whole genome shotgun sequence.
SGYS01000047	Candidatus Actinomarinales bacterium isolate MED-G98 Ca-Actinomarinales-MED-G98-C47, whole genome shotgun sequence.
SGYS01000048	Candidatus Actinomarinales bacterium isolate MED-G98 Ca-Actinomarinales-MED-G98-C48, whole genome shotgun sequence.
SGYS01000049	Candidatus Actinomarinales bacterium isolate MED-G98 Ca-Actinomarinales-MED-G98-C49, whole genome shotgun sequence.
SGYS01000050	Candidatus Actinomarinales bacterium isolate MED-G98 Ca-Actinomarinales-MED-G98-C50, whole genome shotgun sequence.
SGYS01000051	Candidatus Actinomarinales bacterium isolate MED-G98 Ca-Actinomarinales-MED-G98-C51, whole genome shotgun sequence.
SGYT01000001	Candidatus Actinomarinales bacterium isolate MED-G99 Ca-Actinomarinales-MED-G99-C1, whole genome shotgun sequence.
SGYT01000002	Candidatus Actinomarinales bacterium isolate MED-G99 Ca-Actinomarinales-MED-G99-C2, whole genome shotgun sequence.
SGYT01000003	Candidatus Actinomarinales bacterium isolate MED-G99 Ca-Actinomarinales-MED-G99-C3, whole genome shotgun sequence.
SGYT01000004	Candidatus Actinomarinales bacterium isolate MED-G99 Ca-Actinomarinales-MED-G99-C4, whole genome shotgun sequence.
SGYT01000005	Candidatus Actinomarinales bacterium isolate MED-G99 Ca-Actinomarinales-MED-G99-C5, whole genome shotgun sequence.
SGYT01000006	Candidatus Actinomarinales bacterium isolate MED-G99 Ca-Actinomarinales-MED-G99-C6, whole genome shotgun sequence.
SGYT01000007	Candidatus Actinomarinales bacterium isolate MED-G99 Ca-Actinomarinales-MED-G99-C7, whole genome shotgun sequence.
SGYT01000008	Candidatus Actinomarinales bacterium isolate MED-G99 Ca-Actinomarinales-MED-G99-C8, whole genome shotgun sequence.
SGYT01000009	Candidatus Actinomarinales bacterium isolate MED-G99 Ca-Actinomarinales-MED-G99-C9, whole genome shotgun sequence.
SGYT01000010	Candidatus Actinomarinales bacterium isolate MED-G99 Ca-Actinomarinales-MED-G99-C10, whole genome shotgun sequence.
SGYT01000011	Candidatus Actinomarinales bacterium isolate MED-G99 Ca-Actinomarinales-MED-G99-C11, whole genome shotgun sequence.
SGYT01000012	Candidatus Actinomarinales bacterium isolate MED-G99 Ca-Actinomarinales-MED-G99-C12, whole genome shotgun sequence.
SGYT01000013	Candidatus Actinomarinales bacterium isolate MED-G99 Ca-Actinomarinales-MED-G99-C13, whole genome shotgun sequence.
SGYT01000014	Candidatus Actinomarinales bacterium isolate MED-G99 Ca-Actinomarinales-MED-G99-C14, whole genome shotgun sequence.
SGYT01000015	Candidatus Actinomarinales bacterium isolate MED-G99 Ca-Actinomarinales-MED-G99-C15, whole genome shotgun sequence.
SGYT01000016	Candidatus Actinomarinales bacterium isolate MED-G99 Ca-Actinomarinales-MED-G99-C16, whole genome shotgun sequence.
SGYT01000017	Candidatus Actinomarinales bacterium isolate MED-G99 Ca-Actinomarinales-MED-G99-C17, whole genome shotgun sequence.
SGYT01000018	Candidatus Actinomarinales bacterium isolate MED-G99 Ca-Actinomarinales-MED-G99-C18, whole genome shotgun sequence.
SGYT01000019	Candidatus Actinomarinales bacterium isolate MED-G99 Ca-Actinomarinales-MED-G99-C19, whole genome shotgun sequence.
SGYT01000020	Candidatus Actinomarinales bacterium isolate MED-G99 Ca-Actinomarinales-MED-G99-C20, whole genome shotgun sequence.
SGYT01000021	Candidatus Actinomarinales bacterium isolate MED-G99 Ca-Actinomarinales-MED-G99-C21, whole genome shotgun sequence.
SGYT01000022	Candidatus Actinomarinales bacterium isolate MED-G99 Ca-Actinomarinales-MED-G99-C22, whole genome shotgun sequence.
SGYT01000023	Candidatus Actinomarinales bacterium isolate MED-G99 Ca-Actinomarinales-MED-G99-C23, whole genome shotgun sequence.
SGYT01000024	Candidatus Actinomarinales bacterium isolate MED-G99 Ca-Actinomarinales-MED-G99-C24, whole genome shotgun sequence.
SGYT01000025	Candidatus Actinomarinales bacterium isolate MED-G99 Ca-Actinomarinales-MED-G99-C25, whole genome shotgun sequence.
SGYT01000026	Candidatus Actinomarinales bacterium isolate MED-G99 Ca-Actinomarinales-MED-G99-C26, whole genome shotgun sequence.
SGYT01000027	Candidatus Actinomarinales bacterium isolate MED-G99 Ca-Actinomarinales-MED-G99-C27, whole genome shotgun sequence.
SGYT01000028	Candidatus Actinomarinales bacterium isolate MED-G99 Ca-Actinomarinales-MED-G99-C28, whole genome shotgun sequence.
SGYT01000029	Candidatus Actinomarinales bacterium isolate MED-G99 Ca-Actinomarinales-MED-G99-C29, whole genome shotgun sequence.
SGYT01000030	Candidatus Actinomarinales bacterium isolate MED-G99 Ca-Actinomarinales-MED-G99-C30, whole genome shotgun sequence.
SGYT01000031	Candidatus Actinomarinales bacterium isolate MED-G99 Ca-Actinomarinales-MED-G99-C31, whole genome shotgun sequence.
SGYT01000032	Candidatus Actinomarinales bacterium isolate MED-G99 Ca-Actinomarinales-MED-G99-C32, whole genome shotgun sequence.
SGYT01000033	Candidatus Actinomarinales bacterium isolate MED-G99 Ca-Actinomarinales-MED-G99-C33, whole genome shotgun sequence.
SGYT01000034	Candidatus Actinomarinales bacterium isolate MED-G99 Ca-Actinomarinales-MED-G99-C34, whole genome shotgun sequence.
SGYT01000035	Candidatus Actinomarinales bacterium isolate MED-G99 Ca-Actinomarinales-MED-G99-C35, whole genome shotgun sequence.
SGYT01000036	Candidatus Actinomarinales bacterium isolate MED-G99 Ca-Actinomarinales-MED-G99-C36, whole genome shotgun sequence.
SGYT01000037	Candidatus Actinomarinales bacterium isolate MED-G99 Ca-Actinomarinales-MED-G99-C37, whole genome shotgun sequence.

## Sheet: Actinomycetales assemblies
Genome assemblies from order Actinomycetales analyzed in current work:
GCA_000092365.1_ASM9236v1
GCA_000146285.1_ASM14628v1
GCA_000146895.1_ASM14689v1
GCA_000148485.2_ASM14848v1
GCA_000154225.1_ASM15422v1
GCA_000159015.1_ASM15901v1
GCA_000159035.1_ASM15903v1
GCA_000160615.1_ASM16061v1
GCA_000162895.1_ASM16289v1
GCA_000163415.1_ASM16341v1
GCA_000175315.3_Acti_vis_C505_V3
GCA_000176775.1_ASM17677v1
GCA_000185285.1_ASM18528v1
GCA_000185425.1_ASM18542v1
GCA_000185445.1_ASM18544v1
GCA_000186965.1_ASM18696v1
GCA_000195595.1_ASM19559v1
GCA_000196535.1_ASM19653v1
GCA_000220835.1_ASM22083v1
GCA_000223355.2_ASM22335v1
GCA_000239695.1_Acti_grae_C83_V1
GCA_000239715.1_Actinomyces_sp_F0330_V1
GCA_000277685.1_AgeorgiaeF0490v1.0
GCA_000278725.1_AspICM47v1.0
GCA_000282935.1_AspICM39v1.0
GCA_000283035.1_AspICM58v1.0
GCA_000285995.1_AneasH279v1.0
GCA_000296275.1_AmassiliensisF0489v1.0
GCA_000296485.1_Acti_neui_BVS029A5_V1
GCA_000296505.1_Acti_turi_ACS-279-V-COL4_V1
GCA_000315465.1_Acti_mass_ACS-171-V-COL2_V1
GCA_000318335.2_ASM31833v2
GCA_000364865.1_ASM36486v1
GCA_000411135.1_Acti_scha_FB123-CNA2_V1
GCA_000411155.1_Acti_euro_ACS-120-V-COL10B_V1
GCA_000411415.1_Acti_sp_HPA0247_V1
GCA_000466165.1_ASM46616v1
GCA_000466185.1_ASM46618v1
GCA_000466205.2_ASM46620v2
GCA_000466245.1_ASM46624v1
GCA_000466265.1_ASM46626v1
GCA_000508425.1_ActUrg_DORA_12_velvet_1.1
GCA_000508625.1_Vbc_DORA_20_velvet_1.1
GCA_000565035.1_AspICM54v1.0
GCA_000612055.1_ASM61205v1
GCA_000724605.1_ASM72460v1
GCA_000758745.1_04_NF40v01
GCA_000758755.1_04_NF40_HMP1627v01
GCA_000758775.1_04_NF40_HMP1628v01
GCA_000758825.1_04_NF40_HMP1631v01
GCA_000816065.1_ASM81606v1
GCA_001183565.1_ASM118356v1
GCA_001262055.1_ASM126205v1
GCA_001278845.1_ASM127884v1
GCA_001281085.1_ASM128108v1
GCA_001462375.1_ASM146237v1
GCA_001469025.1_ASM146902v1
GCA_001546135.1_ASM154613v1
GCA_001553285.1_ASM155328v1
GCA_001553565.1_ASM155356v1
GCA_001553935.1_ASM155393v1
GCA_001652275.1_ASM165227v1
GCA_001682715.1_ASM168271v1
GCA_001685155.1_ASM168515v1
GCA_001685165.1_ASM168516v1
GCA_001703655.1_wgs1
GCA_001746855.1_ASM174685v1
GCA_001807285.1_ASM180728v1
GCA_001807435.1_ASM180743v1
GCA_001807465.1_ASM180746v1
GCA_001808405.1_ASM180840v1
GCA_001808465.1_ASM180846v1
GCA_001812065.1_ASM181206v1
GCA_001812345.1_ASM181234v1
GCA_001812395.1_ASM181239v1
GCA_001812965.1_ASM181296v1
GCA_001813085.1_ASM181308v1
GCA_001814535.1_ASM181453v1
GCA_001838165.1_ASM183816v1
GCA_001856685.1_ASM185668v1
GCA_001907235.1_ASM190723v1
GCA_001907245.1_ASM190724v1
GCA_001907275.1_ASM190727v1
GCA_001907295.1_ASM190729v1
GCA_001929365.1_ASM192936v1
GCA_001929375.1_ASM192937v1
GCA_001936115.1_ASM193611v1
GCA_001937365.1_ASM193736v1
GCA_001937385.1_ASM193738v1
GCA_001937415.1_ASM193741v1
GCA_001937425.1_ASM193742v1
GCA_001937445.1_ASM193744v1
GCA_001937475.1_ASM193747v1
GCA_001937485.1_ASM193748v1
GCA_001937505.1_ASM193750v1
GCA_001937535.1_ASM193753v1
GCA_001937545.1_ASM193754v1
GCA_001937555.1_ASM193755v1
GCA_001937595.1_ASM193759v1
GCA_001937605.1_ASM193760v1
GCA_001937615.1_ASM193761v1
GCA_001937655.1_ASM193765v1
GCA_001937665.1_ASM193766v1
GCA_001937675.1_ASM193767v1
GCA_001937715.1_ASM193771v1
GCA_001937725.1_ASM193772v1
GCA_001937735.1_ASM193773v1
GCA_001956355.1_ASM195635v1
GCA_001956365.1_ASM195636v1
GCA_001956415.1_ASM195641v1
GCA_001956435.1_ASM195643v1
GCA_001956445.1_ASM195644v1
GCA_001956475.1_ASM195647v1
GCA_001956485.1_ASM195648v1
GCA_001956505.1_ASM195650v1
GCA_001956515.1_ASM195651v1
GCA_001956555.1_ASM195655v1
GCA_001956565.1_ASM195656v1
GCA_001956575.1_ASM195657v1
GCA_001956585.1_ASM195658v1
GCA_001956635.1_ASM195663v1
GCA_001995055.1_ASM199505v1
GCA_002071825.1_ASM207182v1
GCA_002076915.1_ASM207691v1
GCA_002154335.2_ASM215433v2
GCA_002172465.1_ASM217246v1
GCA_002206485.2_ASM220648v2
GCA_002355915.1_ASM235591v1
GCA_002356195.1_ASM235619v1
GCA_002701665.2_ASM270166v2
GCA_002748145.1_ASM274814v1
GCA_002748155.1_ASM274815v1
GCA_002762575.1_ASM276257v1
GCA_002837415.1_ASM283741v1
GCA_002847525.1_ASM284752v1
GCA_002847545.1_ASM284754v1
GCA_002847555.1_ASM284755v1
GCA_002847585.1_ASM284758v1
GCA_002848005.1_ASM284800v1
GCA_002849225.1_ASM284922v1
GCA_002860625.1_ASM286062v1
GCA_002860645.1_ASM286064v1
GCA_002860685.1_ASM286068v1
GCA_002860725.1_ASM286072v1
GCA_002860745.1_ASM286074v1
GCA_002861525.1_ASM286152v1
GCA_002871455.1_ASM287145v1
GCA_002871945.1_ASM287194v1
GCA_002871975.1_ASM287197v1
GCA_002871995.1_ASM287199v1
GCA_002872015.1_ASM287201v1
GCA_002872055.1_ASM287205v1
GCA_002999235.1_ASM299923v1
GCA_003055835.1_ASM305583v1
GCA_003073475.1_ASM307347v1
GCA_003076295.1_ASM307629v1
GCA_003076315.1_ASM307631v1
GCA_003123745.1_ASM312374v1
GCA_003248585.1_ASM324858v1
GCA_003287775.1_ASM328777v1
GCA_003287795.1_ASM328779v1
GCA_003591215.1_ASM359121v1
GCA_003606385.1_ASM360638v1
GCA_003639015.1_ASM363901v1
GCA_003697065.1_ASM369706v1
GCA_003858455.1_ASM385845v1
GCA_003858495.1_ASM385849v1
GCA_003858505.1_ASM385850v1
GCA_003860075.1_ASM386007v1
GCA_003933715.1_ASM393371v1
GCA_003952265.1_ASM395226v1
GCA_003957255.1_ASM395725v1
GCA_003957265.1_ASM395726v1
GCA_003971195.1_ASM397119v1
GCA_003971445.1_ASM397144v1
GCA_003971465.1_ASM397146v1
GCA_003971485.1_ASM397148v1
GCA_003971545.1_ASM397154v1
GCA_004146005.1_ASM414600v1
GCA_004173295.1_ASM417329v1
GCA_004331995.1_ASM433199v1
GCA_004379115.1_ASM437911v1
GCA_004525795.1_ASM452579v1
GCA_005696555.1_ASM569655v1
GCA_005696695.1_ASM569669v1
GCA_006088775.1_ASM608877v1
GCA_006546825.1_ASM654682v1
GCA_006546835.1_ASM654683v1
GCA_007280395.1_ASM728039v1
GCA_007281225.1_ASM728122v1
GCA_008693165.1_ASM869316v1
GCA_009695705.1_ASM969570v1
GCA_009695935.1_ASM969593v1
GCA_009696615.1_ASM969661v1
GCA_009730335.1_ASM973033v1
GCA_009930875.1_ASM993087v1
GCA_900098745.1_Acetnomyces_glycerinotoleransG10
GCA_900102025.1_IMG-taxon_2675903157_annotated_assembly
GCA_900103565.1_IMG-taxon_2608642100_annotated_assembly
GCA_900103885.1_IMG-taxon_2651870319_annotated_assembly
GCA_900105015.1_IMG-taxon_2634166153_annotated_assembly
GCA_900105865.1_IMG-taxon_2634166335_annotated_assembly
GCA_900106055.1_IMG-taxon_2630968294_annotated_assembly
GCA_900107735.1_IMG-taxon_2593339153_annotated_assembly
GCA_900141725.1_IMG-taxon_2651870314_annotated_assembly
GCA_900163555.1_ASM90016355v1
GCA_900444995.1_50256_F01
GCA_900445025.1_51670_G01
GCA_900445045.1_49888_F01
GCA_900445275.1_55685_C01
GCA_900450465.1_49888_C01
GCA_900450555.1_49595_A01
GCA_900453215.1_50861_D01
GCA_900453235.1_50618_G01
GCA_900453275.1_57792_B02
GCA_900453315.1_49243_A02
GCA_900460345.1_52223_D01
GCA_900475915.1_48128_H02
GCA_900637165.1_49699_G02
GCA_900637225.1_50279_H01
GCA_900637295.1_50477_G01
GCA_900637955.1_54424_G02
GCA_900637975.1_53550_F01

## Sheet: Actinomycetales sequences
Accession number:	Details:
AP017894	Actinomyces naeslundii DNA, complete genome.
AP017896	Actinomyces sp. Chiba101 DNA, complete genome.
BDIO01000001	Actinomyces denticolens DSM 20671 DNA, contig: ADENT20671_contig_01, whole genome shotgun sequence.
BDIO01000002	Actinomyces denticolens DSM 20671 DNA, contig: ADENT20671_contig_02, whole genome shotgun sequence.
BDIO01000003	Actinomyces denticolens DSM 20671 DNA, contig: ADENT20671_contig_03, whole genome shotgun sequence.
BDIO01000004	Actinomyces denticolens DSM 20671 DNA, contig: ADENT20671_contig_04, whole genome shotgun sequence.
BDIO01000005	Actinomyces denticolens DSM 20671 DNA, contig: ADENT20671_contig_05, whole genome shotgun sequence.
BDIO01000006	Actinomyces denticolens DSM 20671 DNA, contig: ADENT20671_contig_06, whole genome shotgun sequence.
BDIO01000007	Actinomyces denticolens DSM 20671 DNA, contig: ADENT20671_contig_07, whole genome shotgun sequence.
BDIO01000008	Actinomyces denticolens DSM 20671 DNA, contig: ADENT20671_contig_08, whole genome shotgun sequence.
CP002045	Arcanobacterium haemolyticum DSM 20595, complete genome.
CP020468	Actinomyces gaoshouyii strain pika_114 chromosome, complete genome.
CP025249	Actinomyces sp. 432 chromosome, complete genome.
CP027236	Actinomyces sp. oral taxon 897 strain F0631 chromosome, complete genome.
CP027237	Actinomyces sp. oral taxon 897 strain F0631 plasmid unnamed1, complete sequence.
CP028833	Trueperella pyogenes strain Arash114 chromosome, complete genome.
CP029001	Trueperella pyogenes strain TP4479 chromosome, complete genome.
CP029004	Trueperella pyogenes strain TP-2849 chromosome, complete genome.
CP029033	Actinobaculum sp. 313 chromosome, complete genome.
CP032514	Actinomyces sp. 2129 chromosome.
CP033902	Trueperella pyogenes strain TP1 chromosome, complete genome.
CP033903	Trueperella pyogenes strain TP2 chromosome, complete genome.
CP033904	Trueperella pyogenes strain TP3 chromosome, complete genome.
CP033905	Trueperella pyogenes strain TP4 chromosome, complete genome.
CP034038	Arcanobacterium haemolyticum strain SCDR 1 chromosome.
CP034438	Flaviflexus salsibiostraticola strain KCTC 33148 chromosome, complete genome.
CP034593	Flaviflexus sp. H23T48 chromosome, complete genome.
CP040005	Actinomyces sp. oral taxon 171 str. F0337 chromosome, complete genome.
CP040006	Schaalia odontolytica strain XH001 chromosome, complete genome.
CP046315	Schaalia odontolytica strain FDAARGOS_732 chromosome, complete genome.
FNAU01000001	Actinobaculum suis strain DSM 20639 genome assembly, contig: Ga0104498_101, whole genome shotgun sequence.
FNAU01000002	Actinobaculum suis strain DSM 20639 genome assembly, contig: Ga0104498_102, whole genome shotgun sequence.
FNAU01000003	Actinobaculum suis strain DSM 20639 genome assembly, contig: Ga0104498_103, whole genome shotgun sequence.
FNAU01000004	Actinobaculum suis strain DSM 20639 genome assembly, contig: Ga0104498_104, whole genome shotgun sequence.
FNAU01000005	Actinobaculum suis strain DSM 20639 genome assembly, contig: Ga0104498_105, whole genome shotgun sequence.
FNAU01000006	Actinobaculum suis strain DSM 20639 genome assembly, contig: Ga0104498_106, whole genome shotgun sequence.
FNAU01000007	Actinobaculum suis strain DSM 20639 genome assembly, contig: Ga0104498_107, whole genome shotgun sequence.
FNAU01000008	Actinobaculum suis strain DSM 20639 genome assembly, contig: Ga0104498_108, whole genome shotgun sequence.
FNAU01000009	Actinobaculum suis strain DSM 20639 genome assembly, contig: Ga0104498_109, whole genome shotgun sequence.
FNAU01000010	Actinobaculum suis strain DSM 20639 genome assembly, contig: Ga0104498_110, whole genome shotgun sequence.
FNAU01000011	Actinobaculum suis strain DSM 20639 genome assembly, contig: Ga0104498_111, whole genome shotgun sequence.
FNAU01000012	Actinobaculum suis strain DSM 20639 genome assembly, contig: Ga0104498_112, whole genome shotgun sequence.
FNAU01000013	Actinobaculum suis strain DSM 20639 genome assembly, contig: Ga0104498_113, whole genome shotgun sequence.
FNAU01000014	Actinobaculum suis strain DSM 20639 genome assembly, contig: Ga0104498_114, whole genome shotgun sequence.
FNAU01000015	Actinobaculum suis strain DSM 20639 genome assembly, contig: Ga0104498_115, whole genome shotgun sequence.
FNAU01000016	Actinobaculum suis strain DSM 20639 genome assembly, contig: Ga0104498_116, whole genome shotgun sequence.
FNAU01000017	Actinobaculum suis strain DSM 20639 genome assembly, contig: Ga0104498_117, whole genome shotgun sequence.
FNAU01000018	Actinobaculum suis strain DSM 20639 genome assembly, contig: Ga0104498_118, whole genome shotgun sequence.
FNAU01000019	Actinobaculum suis strain DSM 20639 genome assembly, contig: Ga0104498_119, whole genome shotgun sequence.
FNAU01000020	Actinobaculum suis strain DSM 20639 genome assembly, contig: Ga0104498_120, whole genome shotgun sequence.
FNAU01000021	Actinobaculum suis strain DSM 20639 genome assembly, contig: Ga0104498_121, whole genome shotgun sequence.
FNAU01000022	Actinobaculum suis strain DSM 20639 genome assembly, contig: Ga0104498_122, whole genome shotgun sequence.
FNAU01000023	Actinobaculum suis strain DSM 20639 genome assembly, contig: Ga0104498_123, whole genome shotgun sequence.
FNAU01000024	Actinobaculum suis strain DSM 20639 genome assembly, contig: Ga0104498_124, whole genome shotgun sequence.
FNAU01000025	Actinobaculum suis strain DSM 20639 genome assembly, contig: Ga0104498_125, whole genome shotgun sequence.
FNAU01000027	Actinobaculum suis strain DSM 20639 genome assembly, contig: Ga0104498_127, whole genome shotgun sequence.
FNAU01000028	Actinobaculum suis strain DSM 20639 genome assembly, contig: Ga0104498_128, whole genome shotgun sequence.
FNAU01000029	Actinobaculum suis strain DSM 20639 genome assembly, contig: Ga0104498_129, whole genome shotgun sequence.
FNAU01000030	Actinobaculum suis strain DSM 20639 genome assembly, contig: Ga0104498_130, whole genome shotgun sequence.
FNAU01000031	Actinobaculum suis strain DSM 20639 genome assembly, contig: Ga0104498_131, whole genome shotgun sequence.
FNAU01000032	Actinobaculum suis strain DSM 20639 genome assembly, contig: Ga0104498_132, whole genome shotgun sequence.
FNAU01000033	Actinobaculum suis strain DSM 20639 genome assembly, contig: Ga0104498_133, whole genome shotgun sequence.
FNAU01000034	Actinobaculum suis strain DSM 20639 genome assembly, contig: Ga0104498_134, whole genome shotgun sequence.
FNAU01000035	Actinobaculum suis strain DSM 20639 genome assembly, contig: Ga0104498_135, whole genome shotgun sequence.
FNAU01000036	Actinobaculum suis strain DSM 20639 genome assembly, contig: Ga0104498_136, whole genome shotgun sequence.
FNAU01000037	Actinobaculum suis strain DSM 20639 genome assembly, contig: Ga0104498_137, whole genome shotgun sequence.
FNAU01000038	Actinobaculum suis strain DSM 20639 genome assembly, contig: Ga0104498_138, whole genome shotgun sequence.
FNHU01000001	Actinomyces ruminicola strain KPR-7B genome assembly, contig: Ga0059092_101, whole genome shotgun sequence.
FNHU01000002	Actinomyces ruminicola strain KPR-7B genome assembly, contig: Ga0059092_102, whole genome shotgun sequence.
FNHU01000003	Actinomyces ruminicola strain KPR-7B genome assembly, contig: Ga0059092_103, whole genome shotgun sequence.
FNHU01000004	Actinomyces ruminicola strain KPR-7B genome assembly, contig: Ga0059092_104, whole genome shotgun sequence.
FNHU01000005	Actinomyces ruminicola strain KPR-7B genome assembly, contig: Ga0059092_105, whole genome shotgun sequence.
FNHU01000006	Actinomyces ruminicola strain KPR-7B genome assembly, contig: Ga0059092_106, whole genome shotgun sequence.
FNHU01000007	Actinomyces ruminicola strain KPR-7B genome assembly, contig: Ga0059092_107, whole genome shotgun sequence.
FNHU01000008	Actinomyces ruminicola strain KPR-7B genome assembly, contig: Ga0059092_108, whole genome shotgun sequence.
FNHU01000009	Actinomyces ruminicola strain KPR-7B genome assembly, contig: Ga0059092_109, whole genome shotgun sequence.
FNHU01000010	Actinomyces ruminicola strain KPR-7B genome assembly, contig: Ga0059092_110, whole genome shotgun sequence.
FNHU01000011	Actinomyces ruminicola strain KPR-7B genome assembly, contig: Ga0059092_111, whole genome shotgun sequence.
FNHU01000012	Actinomyces ruminicola strain KPR-7B genome assembly, contig: Ga0059092_112, whole genome shotgun sequence.
FNHU01000013	Actinomyces ruminicola strain KPR-7B genome assembly, contig: Ga0059092_113, whole genome shotgun sequence.
FNHU01000014	Actinomyces ruminicola strain KPR-7B genome assembly, contig: Ga0059092_114, whole genome shotgun sequence.
FNHU01000015	Actinomyces ruminicola strain KPR-7B genome assembly, contig: Ga0059092_115, whole genome shotgun sequence.
FNHU01000016	Actinomyces ruminicola strain KPR-7B genome assembly, contig: Ga0059092_116, whole genome shotgun sequence.
FNHU01000017	Actinomyces ruminicola strain KPR-7B genome assembly, contig: Ga0059092_117, whole genome shotgun sequence.
FNHU01000018	Actinomyces ruminicola strain KPR-7B genome assembly, contig: Ga0059092_118, whole genome shotgun sequence.
FNHU01000019	Actinomyces ruminicola strain KPR-7B genome assembly, contig: Ga0059092_119, whole genome shotgun sequence.
FNHU01000020	Actinomyces ruminicola strain KPR-7B genome assembly, contig: Ga0059092_120, whole genome shotgun sequence.
FNHU01000021	Actinomyces ruminicola strain KPR-7B genome assembly, contig: Ga0059092_121, whole genome shotgun sequence.
FNHU01000022	Actinomyces ruminicola strain KPR-7B genome assembly, contig: Ga0059092_122, whole genome shotgun sequence.
FNHU01000023	Actinomyces ruminicola strain KPR-7B genome assembly, contig: Ga0059092_123, whole genome shotgun sequence.
FNHU01000024	Actinomyces ruminicola strain KPR-7B genome assembly, contig: Ga0059092_124, whole genome shotgun sequence.
FNHU01000025	Actinomyces ruminicola strain KPR-7B genome assembly, contig: Ga0059092_125, whole genome shotgun sequence.
FNHU01000026	Actinomyces ruminicola strain KPR-7B genome assembly, contig: Ga0059092_126, whole genome shotgun sequence.
FNHU01000027	Actinomyces ruminicola strain KPR-7B genome assembly, contig: Ga0059092_127, whole genome shotgun sequence.
FNHU01000028	Actinomyces ruminicola strain KPR-7B genome assembly, contig: Ga0059092_128, whole genome shotgun sequence.
FNHU01000030	Actinomyces ruminicola strain KPR-7B genome assembly, contig: Ga0059092_130, whole genome shotgun sequence.
FNHU01000031	Actinomyces ruminicola strain KPR-7B genome assembly, contig: Ga0059092_131, whole genome shotgun sequence.
FNHU01000032	Actinomyces ruminicola strain KPR-7B genome assembly, contig: Ga0059092_132, whole genome shotgun sequence.
FNHU01000033	Actinomyces ruminicola strain KPR-7B genome assembly, contig: Ga0059092_133, whole genome shotgun sequence.
FNHU01000034	Actinomyces ruminicola strain KPR-7B genome assembly, contig: Ga0059092_134, whole genome shotgun sequence.
FNHU01000035	Actinomyces ruminicola strain KPR-7B genome assembly, contig: Ga0059092_135, whole genome shotgun sequence.
FNHU01000036	Actinomyces ruminicola strain KPR-7B genome assembly, contig: Ga0059092_136, whole genome shotgun sequence.
FNHU01000037	Actinomyces ruminicola strain KPR-7B genome assembly, contig: Ga0059092_137, whole genome shotgun sequence.
FNHU01000038	Actinomyces ruminicola strain KPR-7B genome assembly, contig: Ga0059092_138, whole genome shotgun sequence.
FNIM01000001	Actinomyces ruminicola strain DSM 27982 genome assembly, contig: Ga0104383_101, whole genome shotgun sequence.
FNIM01000002	Actinomyces ruminicola strain DSM 27982 genome assembly, contig: Ga0104383_102, whole genome shotgun sequence.
FNIM01000003	Actinomyces ruminicola strain DSM 27982 genome assembly, contig: Ga0104383_103, whole genome shotgun sequence.
FNIM01000004	Actinomyces ruminicola strain DSM 27982 genome assembly, contig: Ga0104383_104, whole genome shotgun sequence.
FNIM01000005	Actinomyces ruminicola strain DSM 27982 genome assembly, contig: Ga0104383_105, whole genome shotgun sequence.
FNIM01000006	Actinomyces ruminicola strain DSM 27982 genome assembly, contig: Ga0104383_106, whole genome shotgun sequence.
FNIM01000007	Actinomyces ruminicola strain DSM 27982 genome assembly, contig: Ga0104383_107, whole genome shotgun sequence.
FNIM01000008	Actinomyces ruminicola strain DSM 27982 genome assembly, contig: Ga0104383_108, whole genome shotgun sequence.
FNIM01000009	Actinomyces ruminicola strain DSM 27982 genome assembly, contig: Ga0104383_109, whole genome shotgun sequence.
FNIM01000010	Actinomyces ruminicola strain DSM 27982 genome assembly, contig: Ga0104383_110, whole genome shotgun sequence.
FNIM01000011	Actinomyces ruminicola strain DSM 27982 genome assembly, contig: Ga0104383_111, whole genome shotgun sequence.
FNIM01000012	Actinomyces ruminicola strain DSM 27982 genome assembly, contig: Ga0104383_112, whole genome shotgun sequence.
FNIM01000013	Actinomyces ruminicola strain DSM 27982 genome assembly, contig: Ga0104383_113, whole genome shotgun sequence.
FNIM01000014	Actinomyces ruminicola strain DSM 27982 genome assembly, contig: Ga0104383_114, whole genome shotgun sequence.
FNIM01000015	Actinomyces ruminicola strain DSM 27982 genome assembly, contig: Ga0104383_115, whole genome shotgun sequence.
FNIM01000016	Actinomyces ruminicola strain DSM 27982 genome assembly, contig: Ga0104383_116, whole genome shotgun sequence.
FNIM01000017	Actinomyces ruminicola strain DSM 27982 genome assembly, contig: Ga0104383_117, whole genome shotgun sequence.
FNIM01000018	Actinomyces ruminicola strain DSM 27982 genome assembly, contig: Ga0104383_118, whole genome shotgun sequence.
FNIM01000019	Actinomyces ruminicola strain DSM 27982 genome assembly, contig: Ga0104383_119, whole genome shotgun sequence.
FNIM01000020	Actinomyces ruminicola strain DSM 27982 genome assembly, contig: Ga0104383_120, whole genome shotgun sequence.
FNIM01000021	Actinomyces ruminicola strain DSM 27982 genome assembly, contig: Ga0104383_121, whole genome shotgun sequence.
FNIM01000022	Actinomyces ruminicola strain DSM 27982 genome assembly, contig: Ga0104383_122, whole genome shotgun sequence.
FNIM01000023	Actinomyces ruminicola strain DSM 27982 genome assembly, contig: Ga0104383_123, whole genome shotgun sequence.
FNIM01000024	Actinomyces ruminicola strain DSM 27982 genome assembly, contig: Ga0104383_124, whole genome shotgun sequence.
FNIM01000025	Actinomyces ruminicola strain DSM 27982 genome assembly, contig: Ga0104383_125, whole genome shotgun sequence.
FNIM01000026	Actinomyces ruminicola strain DSM 27982 genome assembly, contig: Ga0104383_126, whole genome shotgun sequence.
FNIM01000027	Actinomyces ruminicola strain DSM 27982 genome assembly, contig: Ga0104383_127, whole genome shotgun sequence.
FNIM01000028	Actinomyces ruminicola strain DSM 27982 genome assembly, contig: Ga0104383_128, whole genome shotgun sequence.
FNIM01000029	Actinomyces ruminicola strain DSM 27982 genome assembly, contig: Ga0104383_129, whole genome shotgun sequence.
FNIM01000030	Actinomyces ruminicola strain DSM 27982 genome assembly, contig: Ga0104383_130, whole genome shotgun sequence.
FNIM01000032	Actinomyces ruminicola strain DSM 27982 genome assembly, contig: Ga0104383_132, whole genome shotgun sequence.
FNIM01000033	Actinomyces ruminicola strain DSM 27982 genome assembly, contig: Ga0104383_133, whole genome shotgun sequence.
FNIM01000034	Actinomyces ruminicola strain DSM 27982 genome assembly, contig: Ga0104383_134, whole genome shotgun sequence.
FNIM01000035	Actinomyces ruminicola strain DSM 27982 genome assembly, contig: Ga0104383_135, whole genome shotgun sequence.
FNIM01000036	Actinomyces ruminicola strain DSM 27982 genome assembly, contig: Ga0104383_136, whole genome shotgun sequence.
FNIM01000037	Actinomyces ruminicola strain DSM 27982 genome assembly, contig: Ga0104383_137, whole genome shotgun sequence.
FNIM01000038	Actinomyces ruminicola strain DSM 27982 genome assembly, contig: Ga0104383_138, whole genome shotgun sequence.
FNIM01000039	Actinomyces ruminicola strain DSM 27982 genome assembly, contig: Ga0104383_139, whole genome shotgun sequence.
FNLK01000001	Actinomyces meyeri strain DSM 20733 genome assembly, contig: Ga0074706_101, whole genome shotgun sequence.
FNLK01000002	Actinomyces meyeri strain DSM 20733 genome assembly, contig: Ga0074706_102, whole genome shotgun sequence.
FNLK01000003	Actinomyces meyeri strain DSM 20733 genome assembly, contig: Ga0074706_103, whole genome shotgun sequence.
FNLK01000004	Actinomyces meyeri strain DSM 20733 genome assembly, contig: Ga0074706_104, whole genome shotgun sequence.
FNLK01000005	Actinomyces meyeri strain DSM 20733 genome assembly, contig: Ga0074706_105, whole genome shotgun sequence.
FNLK01000006	Actinomyces meyeri strain DSM 20733 genome assembly, contig: Ga0074706_106, whole genome shotgun sequence.
FNLK01000007	Actinomyces meyeri strain DSM 20733 genome assembly, contig: Ga0074706_107, whole genome shotgun sequence.
FNLK01000008	Actinomyces meyeri strain DSM 20733 genome assembly, contig: Ga0074706_108, whole genome shotgun sequence.
FNLK01000009	Actinomyces meyeri strain DSM 20733 genome assembly, contig: Ga0074706_109, whole genome shotgun sequence.
FNLK01000010	Actinomyces meyeri strain DSM 20733 genome assembly, contig: Ga0074706_110, whole genome shotgun sequence.
FNLK01000011	Actinomyces meyeri strain DSM 20733 genome assembly, contig: Ga0074706_111, whole genome shotgun sequence.
FNLK01000012	Actinomyces meyeri strain DSM 20733 genome assembly, contig: Ga0074706_112, whole genome shotgun sequence.
FNLK01000013	Actinomyces meyeri strain DSM 20733 genome assembly, contig: Ga0074706_113, whole genome shotgun sequence.
FNLK01000014	Actinomyces meyeri strain DSM 20733 genome assembly, contig: Ga0074706_114, whole genome shotgun sequence.
FNLK01000015	Actinomyces meyeri strain DSM 20733 genome assembly, contig: Ga0074706_115, whole genome shotgun sequence.
FNQV01000001	Actinomyces nasicola strain KPR-1 genome assembly, contig: IE50DRAFT_scaffold00001.1, whole genome shotgun sequence.
FNQV01000002	Actinomyces nasicola strain KPR-1 genome assembly, contig: IE50DRAFT_scaffold00002.2, whole genome shotgun sequence.
FNQV01000003	Actinomyces nasicola strain KPR-1 genome assembly, contig: IE50DRAFT_scaffold00003.3, whole genome shotgun sequence.
FNQV01000004	Actinomyces nasicola strain KPR-1 genome assembly, contig: IE50DRAFT_scaffold00004.4, whole genome shotgun sequence.
FNQV01000005	Actinomyces nasicola strain KPR-1 genome assembly, contig: IE50DRAFT_scaffold00005.5, whole genome shotgun sequence.
FNQV01000006	Actinomyces nasicola strain KPR-1 genome assembly, contig: IE50DRAFT_scaffold00006.6, whole genome shotgun sequence.
FNQV01000007	Actinomyces nasicola strain KPR-1 genome assembly, contig: IE50DRAFT_scaffold00007.7, whole genome shotgun sequence.
FNQV01000008	Actinomyces nasicola strain KPR-1 genome assembly, contig: IE50DRAFT_scaffold00008.8, whole genome shotgun sequence.
FNQV01000009	Actinomyces nasicola strain KPR-1 genome assembly, contig: IE50DRAFT_scaffold00009.9, whole genome shotgun sequence.
FNQV01000010	Actinomyces nasicola strain KPR-1 genome assembly, contig: IE50DRAFT_scaffold00010.10, whole genome shotgun sequence.
FNQV01000011	Actinomyces nasicola strain KPR-1 genome assembly, contig: IE50DRAFT_scaffold00011.11, whole genome shotgun sequence.
FNQV01000012	Actinomyces nasicola strain KPR-1 genome assembly, contig: IE50DRAFT_scaffold00012.12, whole genome shotgun sequence.
FNQV01000013	Actinomyces nasicola strain KPR-1 genome assembly, contig: IE50DRAFT_scaffold00013.13, whole genome shotgun sequence.
FNQV01000014	Actinomyces nasicola strain KPR-1 genome assembly, contig: IE50DRAFT_scaffold00014.14, whole genome shotgun sequence.
FNQV01000015	Actinomyces nasicola strain KPR-1 genome assembly, contig: IE50DRAFT_scaffold00015.15, whole genome shotgun sequence.
FNQV01000016	Actinomyces nasicola strain KPR-1 genome assembly, contig: IE50DRAFT_scaffold00016.16, whole genome shotgun sequence.
FNQV01000017	Actinomyces nasicola strain KPR-1 genome assembly, contig: IE50DRAFT_scaffold00017.17, whole genome shotgun sequence.
FNQV01000018	Actinomyces nasicola strain KPR-1 genome assembly, contig: IE50DRAFT_scaffold00018.18, whole genome shotgun sequence.
FNQV01000019	Actinomyces nasicola strain KPR-1 genome assembly, contig: IE50DRAFT_scaffold00019.19, whole genome shotgun sequence.
FNQV01000020	Actinomyces nasicola strain KPR-1 genome assembly, contig: IE50DRAFT_scaffold00020.20, whole genome shotgun sequence.
FNQV01000021	Actinomyces nasicola strain KPR-1 genome assembly, contig: IE50DRAFT_scaffold00021.21, whole genome shotgun sequence.
FNQV01000022	Actinomyces nasicola strain KPR-1 genome assembly, contig: IE50DRAFT_scaffold00022.22, whole genome shotgun sequence.
FNQV01000023	Actinomyces nasicola strain KPR-1 genome assembly, contig: IE50DRAFT_scaffold00023.23, whole genome shotgun sequence.
FNQV01000024	Actinomyces nasicola strain KPR-1 genome assembly, contig: IE50DRAFT_scaffold00024.24, whole genome shotgun sequence.
FNQV01000025	Actinomyces nasicola strain KPR-1 genome assembly, contig: IE50DRAFT_scaffold00025.25, whole genome shotgun sequence.
FNQV01000026	Actinomyces nasicola strain KPR-1 genome assembly, contig: IE50DRAFT_scaffold00026.26, whole genome shotgun sequence.
FNQV01000027	Actinomyces nasicola strain KPR-1 genome assembly, contig: IE50DRAFT_scaffold00027.27, whole genome shotgun sequence.
FNQV01000028	Actinomyces nasicola strain KPR-1 genome assembly, contig: IE50DRAFT_scaffold00028.28, whole genome shotgun sequence.
FNQV01000029	Actinomyces nasicola strain KPR-1 genome assembly, contig: IE50DRAFT_scaffold00029.29, whole genome shotgun sequence.
FQTT01000001	Actinomyces glycerinitolerans isolate G10_assembly1 genome assembly, contig: scaffold_01, whole genome shotgun sequence.
FQTT01000002	Actinomyces glycerinitolerans isolate G10_assembly1 genome assembly, contig: scaffold_02, whole genome shotgun sequence.
FQTT01000003	Actinomyces glycerinitolerans isolate G10_assembly1 genome assembly, contig: scaffold_03, whole genome shotgun sequence.
FQTT01000004	Actinomyces glycerinitolerans isolate G10_assembly1 genome assembly, contig: scaffold_04, whole genome shotgun sequence.
FQTT01000005	Actinomyces glycerinitolerans isolate G10_assembly1 genome assembly, contig: scaffold_05, whole genome shotgun sequence.
FQTT01000006	Actinomyces glycerinitolerans isolate G10_assembly1 genome assembly, contig: scaffold_06, whole genome shotgun sequence.
FQTT01000007	Actinomyces glycerinitolerans isolate G10_assembly1 genome assembly, contig: scaffold_07, whole genome shotgun sequence.
FQTT01000008	Actinomyces glycerinitolerans isolate G10_assembly1 genome assembly, contig: scaffold_08, whole genome shotgun sequence.
FQTT01000009	Actinomyces glycerinitolerans isolate G10_assembly1 genome assembly, contig: scaffold_09, whole genome shotgun sequence.
FQTT01000010	Actinomyces glycerinitolerans isolate G10_assembly1 genome assembly, contig: scaffold_10, whole genome shotgun sequence.
FQTT01000011	Actinomyces glycerinitolerans isolate G10_assembly1 genome assembly, contig: scaffold_11, whole genome shotgun sequence.
FQTT01000012	Actinomyces glycerinitolerans isolate G10_assembly1 genome assembly, contig: scaffold_12, whole genome shotgun sequence.
FQTT01000013	Actinomyces glycerinitolerans isolate G10_assembly1 genome assembly, contig: scaffold_13, whole genome shotgun sequence.
FQTT01000014	Actinomyces glycerinitolerans isolate G10_assembly1 genome assembly, contig: scaffold_14, whole genome shotgun sequence.
FQTT01000015	Actinomyces glycerinitolerans isolate G10_assembly1 genome assembly, contig: scaffold_15, whole genome shotgun sequence.
FQTT01000016	Actinomyces glycerinitolerans isolate G10_assembly1 genome assembly, contig: scaffold_16, whole genome shotgun sequence.
FQTT01000018	Actinomyces glycerinitolerans isolate G10_assembly1 genome assembly, contig: scaffold_18, whole genome shotgun sequence.
FQTT01000019	Actinomyces glycerinitolerans isolate G10_assembly1 genome assembly, contig: scaffold_19, whole genome shotgun sequence.
FQYL01000001	Actinomyces denticolens strain PA genome assembly, contig: Ga0104373_101, whole genome shotgun sequence.
FQYL01000002	Actinomyces denticolens strain PA genome assembly, contig: Ga0104373_102, whole genome shotgun sequence.
FQYL01000003	Actinomyces denticolens strain PA genome assembly, contig: Ga0104373_103, whole genome shotgun sequence.
FQYL01000004	Actinomyces denticolens strain PA genome assembly, contig: Ga0104373_104, whole genome shotgun sequence.
FQYL01000005	Actinomyces denticolens strain PA genome assembly, contig: Ga0104373_105, whole genome shotgun sequence.
FQYL01000006	Actinomyces denticolens strain PA genome assembly, contig: Ga0104373_106, whole genome shotgun sequence.
FQYL01000007	Actinomyces denticolens strain PA genome assembly, contig: Ga0104373_107, whole genome shotgun sequence.
FQYL01000008	Actinomyces denticolens strain PA genome assembly, contig: Ga0104373_108, whole genome shotgun sequence.
FQYL01000009	Actinomyces denticolens strain PA genome assembly, contig: Ga0104373_109, whole genome shotgun sequence.
FQYL01000010	Actinomyces denticolens strain PA genome assembly, contig: Ga0104373_110, whole genome shotgun sequence.
FQYL01000011	Actinomyces denticolens strain PA genome assembly, contig: Ga0104373_111, whole genome shotgun sequence.
FQYL01000012	Actinomyces denticolens strain PA genome assembly, contig: Ga0104373_112, whole genome shotgun sequence.
FQYL01000013	Actinomyces denticolens strain PA genome assembly, contig: Ga0104373_113, whole genome shotgun sequence.
FQYL01000014	Actinomyces denticolens strain PA genome assembly, contig: Ga0104373_114, whole genome shotgun sequence.
FQYL01000015	Actinomyces denticolens strain PA genome assembly, contig: Ga0104373_115, whole genome shotgun sequence.
FQYL01000016	Actinomyces denticolens strain PA genome assembly, contig: Ga0104373_116, whole genome shotgun sequence.
FQYL01000017	Actinomyces denticolens strain PA genome assembly, contig: Ga0104373_117, whole genome shotgun sequence.
FQYL01000018	Actinomyces denticolens strain PA genome assembly, contig: Ga0104373_118, whole genome shotgun sequence.
FQYL01000019	Actinomyces denticolens strain PA genome assembly, contig: Ga0104373_119, whole genome shotgun sequence.
FQYL01000020	Actinomyces denticolens strain PA genome assembly, contig: Ga0104373_120, whole genome shotgun sequence.
FQYL01000021	Actinomyces denticolens strain PA genome assembly, contig: Ga0104373_121, whole genome shotgun sequence.
FQYL01000022	Actinomyces denticolens strain PA genome assembly, contig: Ga0104373_122, whole genome shotgun sequence.
FQYL01000023	Actinomyces denticolens strain PA genome assembly, contig: Ga0104373_123, whole genome shotgun sequence.
FQYL01000024	Actinomyces denticolens strain PA genome assembly, contig: Ga0104373_124, whole genome shotgun sequence.
FQYL01000025	Actinomyces denticolens strain PA genome assembly, contig: Ga0104373_125, whole genome shotgun sequence.
FQYL01000026	Actinomyces denticolens strain PA genome assembly, contig: Ga0104373_126, whole genome shotgun sequence.
FQYL01000028	Actinomyces denticolens strain PA genome assembly, contig: Ga0104373_128, whole genome shotgun sequence.
FQYL01000030	Actinomyces denticolens strain PA genome assembly, contig: Ga0104373_130, whole genome shotgun sequence.
FQYL01000031	Actinomyces denticolens strain PA genome assembly, contig: Ga0104373_131, whole genome shotgun sequence.
FQYL01000032	Actinomyces denticolens strain PA genome assembly, contig: Ga0104373_132, whole genome shotgun sequence.
FQYL01000033	Actinomyces denticolens strain PA genome assembly, contig: Ga0104373_133, whole genome shotgun sequence.
FUHX01000001	Actinomycetales bacterium JB111 genome assembly, contig: Scaffold47, whole genome shotgun sequence.
FUHX01000002	Actinomycetales bacterium JB111 genome assembly, contig: Scaffold69, whole genome shotgun sequence.
FUHX01000003	Actinomycetales bacterium JB111 genome assembly, contig: Scaffold55, whole genome shotgun sequence.
FUHX01000004	Actinomycetales bacterium JB111 genome assembly, contig: Scaffold2, whole genome shotgun sequence.
FUHX01000005	Actinomycetales bacterium JB111 genome assembly, contig: Scaffold37, whole genome shotgun sequence.
FUHX01000006	Actinomycetales bacterium JB111 genome assembly, contig: Scaffold70, whole genome shotgun sequence.
FUHX01000007	Actinomycetales bacterium JB111 genome assembly, contig: Scaffold30, whole genome shotgun sequence.
FUHX01000008	Actinomycetales bacterium JB111 genome assembly, contig: Scaffold72, whole genome shotgun sequence.
FUHX01000009	Actinomycetales bacterium JB111 genome assembly, contig: Scaffold5, whole genome shotgun sequence.
FUHX01000010	Actinomycetales bacterium JB111 genome assembly, contig: Scaffold13, whole genome shotgun sequence.
FUHX01000011	Actinomycetales bacterium JB111 genome assembly, contig: Scaffold3, whole genome shotgun sequence.
FUHX01000012	Actinomycetales bacterium JB111 genome assembly, contig: Scaffold6, whole genome shotgun sequence.
FUHX01000013	Actinomycetales bacterium JB111 genome assembly, contig: Scaffold20, whole genome shotgun sequence.
FUHX01000014	Actinomycetales bacterium JB111 genome assembly, contig: Scaffold49, whole genome shotgun sequence.
FUHX01000016	Actinomycetales bacterium JB111 genome assembly, contig: Scaffold51, whole genome shotgun sequence.
FUHX01000017	Actinomycetales bacterium JB111 genome assembly, contig: Scaffold78, whole genome shotgun sequence.
FUHX01000018	Actinomycetales bacterium JB111 genome assembly, contig: Scaffold48, whole genome shotgun sequence.
FUHX01000019	Actinomycetales bacterium JB111 genome assembly, contig: Scaffold4, whole genome shotgun sequence.
FUHX01000020	Actinomycetales bacterium JB111 genome assembly, contig: Scaffold19, whole genome shotgun sequence.
FUHX01000021	Actinomycetales bacterium JB111 genome assembly, contig: Scaffold67, whole genome shotgun sequence.
FUHX01000022	Actinomycetales bacterium JB111 genome assembly, contig: Scaffold28, whole genome shotgun sequence.
FUHX01000023	Actinomycetales bacterium JB111 genome assembly, contig: Scaffold59, whole genome shotgun sequence.
FUHX01000024	Actinomycetales bacterium JB111 genome assembly, contig: Scaffold15, whole genome shotgun sequence.
FUHX01000025	Actinomycetales bacterium JB111 genome assembly, contig: Scaffold9, whole genome shotgun sequence.
FUHX01000026	Actinomycetales bacterium JB111 genome assembly, contig: Scaffold24, whole genome shotgun sequence.
FUHX01000027	Actinomycetales bacterium JB111 genome assembly, contig: Scaffold27, whole genome shotgun sequence.
FUHX01000028	Actinomycetales bacterium JB111 genome assembly, contig: Scaffold41, whole genome shotgun sequence.
FUHX01000029	Actinomycetales bacterium JB111 genome assembly, contig: Scaffold42, whole genome shotgun sequence.
FUHX01000031	Actinomycetales bacterium JB111 genome assembly, contig: Scaffold50, whole genome shotgun sequence.
FUHX01000032	Actinomycetales bacterium JB111 genome assembly, contig: Scaffold34, whole genome shotgun sequence.
FUHX01000033	Actinomycetales bacterium JB111 genome assembly, contig: Scaffold8, whole genome shotgun sequence.
FUHX01000034	Actinomycetales bacterium JB111 genome assembly, contig: Scaffold74, whole genome shotgun sequence.
FUHX01000035	Actinomycetales bacterium JB111 genome assembly, contig: Scaffold71, whole genome shotgun sequence.
FUHX01000036	Actinomycetales bacterium JB111 genome assembly, contig: Scaffold53, whole genome shotgun sequence.
FUHX01000037	Actinomycetales bacterium JB111 genome assembly, contig: Scaffold29, whole genome shotgun sequence.
FUHX01000038	Actinomycetales bacterium JB111 genome assembly, contig: Scaffold36, whole genome shotgun sequence.
FUHX01000039	Actinomycetales bacterium JB111 genome assembly, contig: Scaffold43, whole genome shotgun sequence.
FUHX01000040	Actinomycetales bacterium JB111 genome assembly, contig: Scaffold52, whole genome shotgun sequence.
FUHX01000041	Actinomycetales bacterium JB111 genome assembly, contig: Scaffold12, whole genome shotgun sequence.
FUHX01000042	Actinomycetales bacterium JB111 genome assembly, contig: Scaffold33, whole genome shotgun sequence.
FUHX01000043	Actinomycetales bacterium JB111 genome assembly, contig: Scaffold10, whole genome shotgun sequence.
FUHX01000044	Actinomycetales bacterium JB111 genome assembly, contig: Scaffold23, whole genome shotgun sequence.
FUHX01000045	Actinomycetales bacterium JB111 genome assembly, contig: Scaffold17, whole genome shotgun sequence.
FUHX01000046	Actinomycetales bacterium JB111 genome assembly, contig: Scaffold40, whole genome shotgun sequence.
FUHX01000047	Actinomycetales bacterium JB111 genome assembly, contig: Scaffold32, whole genome shotgun sequence.
FUHX01000048	Actinomycetales bacterium JB111 genome assembly, contig: Scaffold38, whole genome shotgun sequence.
FUHX01000049	Actinomycetales bacterium JB111 genome assembly, contig: Scaffold54, whole genome shotgun sequence.
FUHX01000050	Actinomycetales bacterium JB111 genome assembly, contig: Scaffold44, whole genome shotgun sequence.
FUHX01000051	Actinomycetales bacterium JB111 genome assembly, contig: Scaffold68, whole genome shotgun sequence.
FUHX01000052	Actinomycetales bacterium JB111 genome assembly, contig: Scaffold11, whole genome shotgun sequence.
FUHX01000053	Actinomycetales bacterium JB111 genome assembly, contig: Scaffold58, whole genome shotgun sequence.
FUHX01000054	Actinomycetales bacterium JB111 genome assembly, contig: Scaffold84, whole genome shotgun sequence.
FUHX01000055	Actinomycetales bacterium JB111 genome assembly, contig: Scaffold79, whole genome shotgun sequence.
FUHX01000056	Actinomycetales bacterium JB111 genome assembly, contig: Scaffold31, whole genome shotgun sequence.
FUHX01000057	Actinomycetales bacterium JB111 genome assembly, contig: Scaffold63, whole genome shotgun sequence.
FUHX01000058	Actinomycetales bacterium JB111 genome assembly, contig: Scaffold35, whole genome shotgun sequence.
FUHX01000059	Actinomycetales bacterium JB111 genome assembly, contig: Scaffold76, whole genome shotgun sequence.
FUHX01000060	Actinomycetales bacterium JB111 genome assembly, contig: Scaffold57, whole genome shotgun sequence.
FUHX01000061	Actinomycetales bacterium JB111 genome assembly, contig: Scaffold65, whole genome shotgun sequence.
FUHX01000062	Actinomycetales bacterium JB111 genome assembly, contig: Scaffold73, whole genome shotgun sequence.
FUHX01000063	Actinomycetales bacterium JB111 genome assembly, contig: Scaffold61, whole genome shotgun sequence.
FUHX01000064	Actinomycetales bacterium JB111 genome assembly, contig: Scaffold25, whole genome shotgun sequence.
FUHX01000065	Actinomycetales bacterium JB111 genome assembly, contig: Scaffold46, whole genome shotgun sequence.
FUHX01000066	Actinomycetales bacterium JB111 genome assembly, contig: Scaffold56, whole genome shotgun sequence.
FUHX01000067	Actinomycetales bacterium JB111 genome assembly, contig: Scaffold14, whole genome shotgun sequence.
FUHX01000068	Actinomycetales bacterium JB111 genome assembly, contig: Scaffold77, whole genome shotgun sequence.
FUHX01000070	Actinomycetales bacterium JB111 genome assembly, contig: Scaffold39, whole genome shotgun sequence.
FUHX01000072	Actinomycetales bacterium JB111 genome assembly, contig: Scaffold16, whole genome shotgun sequence.
FUHX01000073	Actinomycetales bacterium JB111 genome assembly, contig: Scaffold7, whole genome shotgun sequence.
FUHX01000074	Actinomycetales bacterium JB111 genome assembly, contig: Scaffold64, whole genome shotgun sequence.
FUHX01000075	Actinomycetales bacterium JB111 genome assembly, contig: Scaffold80, whole genome shotgun sequence.
FUHX01000076	Actinomycetales bacterium JB111 genome assembly, contig: Scaffold22, whole genome shotgun sequence.
FUHX01000077	Actinomycetales bacterium JB111 genome assembly, contig: Scaffold18, whole genome shotgun sequence.
FUHX01000078	Actinomycetales bacterium JB111 genome assembly, contig: Scaffold60, whole genome shotgun sequence.
FUHX01000079	Actinomycetales bacterium JB111 genome assembly, contig: Scaffold1, whole genome shotgun sequence.
FUHX01000080	Actinomycetales bacterium JB111 genome assembly, contig: Scaffold62, whole genome shotgun sequence.
FUHX01000081	Actinomycetales bacterium JB111 genome assembly, contig: Scaffold21, whole genome shotgun sequence.
FUHX01000083	Actinomycetales bacterium JB111 genome assembly, contig: Scaffold26, whole genome shotgun sequence.
FUHX01000084	Actinomycetales bacterium JB111 genome assembly, contig: Scaffold75, whole genome shotgun sequence.
FUHX01000085	Actinomycetales bacterium JB111 genome assembly, contig: Scaffold45, whole genome shotgun sequence.
GL385912	Mobiluncus curtisii subsp. curtisii ATCC 35241 genomic scaffold SCAFFOLD1, whole genome shotgun sequence.
GL385914	Mobiluncus curtisii subsp. curtisii ATCC 35241 genomic scaffold SCAFFOLD3, whole genome shotgun sequence.
GL385915	Mobiluncus curtisii subsp. curtisii ATCC 35241 genomic scaffold SCAFFOLD4, whole genome shotgun sequence.
GL385916	Mobiluncus curtisii subsp. curtisii ATCC 35241 genomic scaffold SCAFFOLD5, whole genome shotgun sequence.
GL385917	Mobiluncus curtisii subsp. curtisii ATCC 35241 genomic scaffold SCAFFOLD6, whole genome shotgun sequence.
GL385918	Mobiluncus curtisii subsp. curtisii ATCC 35241 genomic scaffold SCAFFOLD7, whole genome shotgun sequence.
GL385919	Mobiluncus curtisii subsp. curtisii ATCC 35241 genomic scaffold SCAFFOLD8, whole genome shotgun sequence.
LR134350	Actinomyces howellii strain NCTC11636 genome assembly, chromosome: 1.
LR134357	Actinomyces israelii strain NCTC12972 genome assembly, chromosome: 1.
LR134363	Actinomyces slackii strain NCTC11923 genome assembly, chromosome: 1.
LR134476	Trueperella bialowiezensis strain NCTC13354 genome assembly, chromosome: 1.
LR134477	Actinomyces viscosus strain NCTC10951 genome assembly, chromosome: 1.
LS483427	Arcanobacterium haemolyticum strain NCTC8452 genome assembly, chromosome: 1.
LT629792	Actinomyces radingae strain DSM 9169 genome assembly, chromosome: I.
LT629804	Arcanobacterium phocae strain DSM 10002 genome assembly, chromosome: I.
MSRM01000001	Actinomyces naeslundii strain T23P-1 T23P-1_contig001, whole genome shotgun sequence.
MSRM01000002	Actinomyces naeslundii strain T23P-1 T23P-1_contig002, whole genome shotgun sequence.
MSRM01000003	Actinomyces naeslundii strain T23P-1 T23P-1_contig003, whole genome shotgun sequence.
MSRM01000004	Actinomyces naeslundii strain T23P-1 T23P-1_contig004, whole genome shotgun sequence.
MSRM01000005	Actinomyces naeslundii strain T23P-1 T23P-1_contig005, whole genome shotgun sequence.
MSRM01000006	Actinomyces naeslundii strain T23P-1 T23P-1_contig006, whole genome shotgun sequence.
MSRM01000007	Actinomyces naeslundii strain T23P-1 T23P-1_contig007, whole genome shotgun sequence.
MSRM01000008	Actinomyces naeslundii strain T23P-1 T23P-1_contig008, whole genome shotgun sequence.
MSRM01000009	Actinomyces naeslundii strain T23P-1 T23P-1_contig009, whole genome shotgun sequence.
MSRM01000010	Actinomyces naeslundii strain T23P-1 T23P-1_contig010, whole genome shotgun sequence.
MSRM01000011	Actinomyces naeslundii strain T23P-1 T23P-1_contig011, whole genome shotgun sequence.
MSRM01000012	Actinomyces naeslundii strain T23P-1 T23P-1_contig012, whole genome shotgun sequence.
MSRM01000013	Actinomyces naeslundii strain T23P-1 T23P-1_contig013, whole genome shotgun sequence.
MSRM01000014	Actinomyces naeslundii strain T23P-1 T23P-1_contig014, whole genome shotgun sequence.
MSRM01000015	Actinomyces naeslundii strain T23P-1 T23P-1_contig015, whole genome shotgun sequence.
MSRM01000016	Actinomyces naeslundii strain T23P-1 T23P-1_contig016, whole genome shotgun sequence.
MSRM01000017	Actinomyces naeslundii strain T23P-1 T23P-1_contig017, whole genome shotgun sequence.
MSRM01000018	Actinomyces naeslundii strain T23P-1 T23P-1_contig018, whole genome shotgun sequence.
MSRM01000019	Actinomyces naeslundii strain T23P-1 T23P-1_contig019, whole genome shotgun sequence.
MSRM01000020	Actinomyces naeslundii strain T23P-1 T23P-1_contig020, whole genome shotgun sequence.
MSRM01000021	Actinomyces naeslundii strain T23P-1 T23P-1_contig021, whole genome shotgun sequence.
MSRM01000022	Actinomyces naeslundii strain T23P-1 T23P-1_contig022, whole genome shotgun sequence.
MSRM01000023	Actinomyces naeslundii strain T23P-1 T23P-1_contig023, whole genome shotgun sequence.
MSRM01000024	Actinomyces naeslundii strain T23P-1 T23P-1_contig024, whole genome shotgun sequence.
MSRM01000025	Actinomyces naeslundii strain T23P-1 T23P-1_contig025, whole genome shotgun sequence.
MSRM01000026	Actinomyces naeslundii strain T23P-1 T23P-1_contig026, whole genome shotgun sequence.
MSRM01000027	Actinomyces naeslundii strain T23P-1 T23P-1_contig027, whole genome shotgun sequence.
MSRM01000028	Actinomyces naeslundii strain T23P-1 T23P-1_contig028, whole genome shotgun sequence.
MSRM01000029	Actinomyces naeslundii strain T23P-1 T23P-1_contig029, whole genome shotgun sequence.
MSRM01000030	Actinomyces naeslundii strain T23P-1 T23P-1_contig030, whole genome shotgun sequence.
MSRM01000031	Actinomyces naeslundii strain T23P-1 T23P-1_contig031, whole genome shotgun sequence.
MSRM01000032	Actinomyces naeslundii strain T23P-1 T23P-1_contig033, whole genome shotgun sequence.
MSRM01000033	Actinomyces naeslundii strain T23P-1 T23P-1_contig034, whole genome shotgun sequence.
MSRM01000034	Actinomyces naeslundii strain T23P-1 T23P-1_contig035, whole genome shotgun sequence.
MSRM01000035	Actinomyces naeslundii strain T23P-1 T23P-1_contig036, whole genome shotgun sequence.
MSRM01000036	Actinomyces naeslundii strain T23P-1 T23P-1_contig037, whole genome shotgun sequence.
MSRM01000037	Actinomyces naeslundii strain T23P-1 T23P-1_contig038, whole genome shotgun sequence.
MSRM01000038	Actinomyces naeslundii strain T23P-1 T23P-1_contig039, whole genome shotgun sequence.
MSRM01000039	Actinomyces naeslundii strain T23P-1 T23P-1_contig040, whole genome shotgun sequence.
MSRM01000040	Actinomyces naeslundii strain T23P-1 T23P-1_contig041, whole genome shotgun sequence.
MSRM01000041	Actinomyces naeslundii strain T23P-1 T23P-1_contig042, whole genome shotgun sequence.
MSRM01000042	Actinomyces naeslundii strain T23P-1 T23P-1_contig043, whole genome shotgun sequence.
MSRM01000043	Actinomyces naeslundii strain T23P-1 T23P-1_contig044, whole genome shotgun sequence.
MSRM01000044	Actinomyces naeslundii strain T23P-1 T23P-1_contig045, whole genome shotgun sequence.
MSRM01000045	Actinomyces naeslundii strain T23P-1 T23P-1_contig046, whole genome shotgun sequence.
MSRM01000046	Actinomyces naeslundii strain T23P-1 T23P-1_contig047, whole genome shotgun sequence.
MSRM01000047	Actinomyces naeslundii strain T23P-1 T23P-1_contig048, whole genome shotgun sequence.
MSRM01000048	Actinomyces naeslundii strain T23P-1 T23P-1_contig049, whole genome shotgun sequence.
MSRM01000049	Actinomyces naeslundii strain T23P-1 T23P-1_contig050, whole genome shotgun sequence.
MSRM01000050	Actinomyces naeslundii strain T23P-1 T23P-1_contig051, whole genome shotgun sequence.
MSRM01000051	Actinomyces naeslundii strain T23P-1 T23P-1_contig052, whole genome shotgun sequence.
MSRM01000052	Actinomyces naeslundii strain T23P-1 T23P-1_contig053, whole genome shotgun sequence.
MSRM01000053	Actinomyces naeslundii strain T23P-1 T23P-1_contig054, whole genome shotgun sequence.
MSRM01000054	Actinomyces naeslundii strain T23P-1 T23P-1_contig055, whole genome shotgun sequence.
MSRM01000055	Actinomyces naeslundii strain T23P-1 T23P-1_contig056, whole genome shotgun sequence.
MSRM01000056	Actinomyces naeslundii strain T23P-1 T23P-1_contig057, whole genome shotgun sequence.
MSRM01000057	Actinomyces naeslundii strain T23P-1 T23P-1_contig058, whole genome shotgun sequence.
MSRM01000058	Actinomyces naeslundii strain T23P-1 T23P-1_contig059, whole genome shotgun sequence.
MSRM01000059	Actinomyces naeslundii strain T23P-1 T23P-1_contig062, whole genome shotgun sequence.
MSRM01000060	Actinomyces naeslundii strain T23P-1 T23P-1_contig063, whole genome shotgun sequence.
MSRM01000061	Actinomyces naeslundii strain T23P-1 T23P-1_contig064, whole genome shotgun sequence.
MSRM01000062	Actinomyces naeslundii strain T23P-1 T23P-1_contig065, whole genome shotgun sequence.
MSRM01000063	Actinomyces naeslundii strain T23P-1 T23P-1_contig066, whole genome shotgun sequence.
MSRM01000064	Actinomyces naeslundii strain T23P-1 T23P-1_contig067, whole genome shotgun sequence.
MSRM01000065	Actinomyces naeslundii strain T23P-1 T23P-1_contig068, whole genome shotgun sequence.
MSRM01000066	Actinomyces naeslundii strain T23P-1 T23P-1_contig069, whole genome shotgun sequence.
MSRM01000067	Actinomyces naeslundii strain T23P-1 T23P-1_contig071, whole genome shotgun sequence.
MSRM01000068	Actinomyces naeslundii strain T23P-1 T23P-1_contig073, whole genome shotgun sequence.
MSRM01000069	Actinomyces naeslundii strain T23P-1 T23P-1_contig075, whole genome shotgun sequence.
MSRM01000070	Actinomyces naeslundii strain T23P-1 T23P-1_contig076, whole genome shotgun sequence.
MSRM01000071	Actinomyces naeslundii strain T23P-1 T23P-1_contig077, whole genome shotgun sequence.
MSRM01000072	Actinomyces naeslundii strain T23P-1 T23P-1_contig079, whole genome shotgun sequence.
MSRM01000073	Actinomyces naeslundii strain T23P-1 T23P-1_contig080, whole genome shotgun sequence.
MSRM01000074	Actinomyces naeslundii strain T23P-1 T23P-1_contig082, whole genome shotgun sequence.
MSRM01000075	Actinomyces naeslundii strain T23P-1 T23P-1_contig083, whole genome shotgun sequence.
MSRM01000076	Actinomyces naeslundii strain T23P-1 T23P-1_contig084, whole genome shotgun sequence.
MSRM01000077	Actinomyces naeslundii strain T23P-1 T23P-1_contig085, whole genome shotgun sequence.
MSRM01000078	Actinomyces naeslundii strain T23P-1 T23P-1_contig086, whole genome shotgun sequence.
MSRM01000079	Actinomyces naeslundii strain T23P-1 T23P-1_contig087, whole genome shotgun sequence.
MSRM01000080	Actinomyces naeslundii strain T23P-1 T23P-1_contig088, whole genome shotgun sequence.
MSRM01000081	Actinomyces naeslundii strain T23P-1 T23P-1_contig089, whole genome shotgun sequence.
MSRM01000082	Actinomyces naeslundii strain T23P-1 T23P-1_contig090, whole genome shotgun sequence.
MSRM01000083	Actinomyces naeslundii strain T23P-1 T23P-1_contig091, whole genome shotgun sequence.
MSRM01000084	Actinomyces naeslundii strain T23P-1 T23P-1_contig092, whole genome shotgun sequence.
MSRM01000085	Actinomyces naeslundii strain T23P-1 T23P-1_contig093, whole genome shotgun sequence.
MSRM01000086	Actinomyces naeslundii strain T23P-1 T23P-1_contig094, whole genome shotgun sequence.
MSRM01000087	Actinomyces naeslundii strain T23P-1 T23P-1_contig095, whole genome shotgun sequence.
MSRM01000088	Actinomyces naeslundii strain T23P-1 T23P-1_contig096, whole genome shotgun sequence.
MSRM01000089	Actinomyces naeslundii strain T23P-1 T23P-1_contig097, whole genome shotgun sequence.
MSRM01000090	Actinomyces naeslundii strain T23P-1 T23P-1_contig098, whole genome shotgun sequence.
MSRM01000091	Actinomyces naeslundii strain T23P-1 T23P-1_contig099, whole genome shotgun sequence.
MSRM01000092	Actinomyces naeslundii strain T23P-1 T23P-1_contig100, whole genome shotgun sequence.
MSRM01000093	Actinomyces naeslundii strain T23P-1 T23P-1_contig101, whole genome shotgun sequence.
MSRM01000094	Actinomyces naeslundii strain T23P-1 T23P-1_contig102, whole genome shotgun sequence.
MSRM01000095	Actinomyces naeslundii strain T23P-1 T23P-1_contig103, whole genome shotgun sequence.
MSRM01000096	Actinomyces naeslundii strain T23P-1 T23P-1_contig104, whole genome shotgun sequence.
MSRM01000097	Actinomyces naeslundii strain T23P-1 T23P-1_contig105, whole genome shotgun sequence.
MSRM01000098	Actinomyces naeslundii strain T23P-1 T23P-1_contig106, whole genome shotgun sequence.
MSRM01000099	Actinomyces naeslundii strain T23P-1 T23P-1_contig108, whole genome shotgun sequence.
MSRM01000100	Actinomyces naeslundii strain T23P-1 T23P-1_contig109, whole genome shotgun sequence.
MSRM01000101	Actinomyces naeslundii strain T23P-1 T23P-1_contig110, whole genome shotgun sequence.
MSRM01000102	Actinomyces naeslundii strain T23P-1 T23P-1_contig111, whole genome shotgun sequence.
MSRM01000103	Actinomyces naeslundii strain T23P-1 T23P-1_contig112, whole genome shotgun sequence.
MSRM01000104	Actinomyces naeslundii strain T23P-1 T23P-1_contig113, whole genome shotgun sequence.
MSRN01000001	Actinomyces naeslundii strain S65A S65A_contig001, whole genome shotgun sequence.
MSRN01000002	Actinomyces naeslundii strain S65A S65A_contig002, whole genome shotgun sequence.
MSRN01000003	Actinomyces naeslundii strain S65A S65A_contig003, whole genome shotgun sequence.
MSRN01000004	Actinomyces naeslundii strain S65A S65A_contig004, whole genome shotgun sequence.
MSRN01000005	Actinomyces naeslundii strain S65A S65A_contig005, whole genome shotgun sequence.
MSRN01000006	Actinomyces naeslundii strain S65A S65A_contig006, whole genome shotgun sequence.
MSRN01000007	Actinomyces naeslundii strain S65A S65A_contig007, whole genome shotgun sequence.
MSRN01000008	Actinomyces naeslundii strain S65A S65A_contig008, whole genome shotgun sequence.
MSRN01000009	Actinomyces naeslundii strain S65A S65A_contig009, whole genome shotgun sequence.
MSRN01000010	Actinomyces naeslundii strain S65A S65A_contig010, whole genome shotgun sequence.
MSRN01000011	Actinomyces naeslundii strain S65A S65A_contig011, whole genome shotgun sequence.
MSRN01000012	Actinomyces naeslundii strain S65A S65A_contig012, whole genome shotgun sequence.
MSRN01000013	Actinomyces naeslundii strain S65A S65A_contig013, whole genome shotgun sequence.
MSRN01000014	Actinomyces naeslundii strain S65A S65A_contig014, whole genome shotgun sequence.
MSRN01000015	Actinomyces naeslundii strain S65A S65A_contig015, whole genome shotgun sequence.
MSRN01000016	Actinomyces naeslundii strain S65A S65A_contig016, whole genome shotgun sequence.
MSRN01000017	Actinomyces naeslundii strain S65A S65A_contig017, whole genome shotgun sequence.
MSRN01000018	Actinomyces naeslundii strain S65A S65A_contig018, whole genome shotgun sequence.
MSRN01000019	Actinomyces naeslundii strain S65A S65A_contig019, whole genome shotgun sequence.
MSRN01000020	Actinomyces naeslundii strain S65A S65A_contig020, whole genome shotgun sequence.
MSRN01000021	Actinomyces naeslundii strain S65A S65A_contig021, whole genome shotgun sequence.
MSRN01000022	Actinomyces naeslundii strain S65A S65A_contig022, whole genome shotgun sequence.
MSRN01000023	Actinomyces naeslundii strain S65A S65A_contig023, whole genome shotgun sequence.
MSRN01000024	Actinomyces naeslundii strain S65A S65A_contig024, whole genome shotgun sequence.
MSRN01000025	Actinomyces naeslundii strain S65A S65A_contig025, whole genome shotgun sequence.
MSRN01000026	Actinomyces naeslundii strain S65A S65A_contig026, whole genome shotgun sequence.
MSRN01000027	Actinomyces naeslundii strain S65A S65A_contig028, whole genome shotgun sequence.
MSRN01000028	Actinomyces naeslundii strain S65A S65A_contig029, whole genome shotgun sequence.
MSRN01000029	Actinomyces naeslundii strain S65A S65A_contig030, whole genome shotgun sequence.
MSRN01000030	Actinomyces naeslundii strain S65A S65A_contig031, whole genome shotgun sequence.
MSRN01000031	Actinomyces naeslundii strain S65A S65A_contig033, whole genome shotgun sequence.
MSRN01000032	Actinomyces naeslundii strain S65A S65A_contig034, whole genome shotgun sequence.
MSRN01000033	Actinomyces naeslundii strain S65A S65A_contig036, whole genome shotgun sequence.
MSRO01000001	Actinomyces naeslundii strain S44D S44D_contig001, whole genome shotgun sequence.
MSRO01000002	Actinomyces naeslundii strain S44D S44D_contig002, whole genome shotgun sequence.
MSRO01000003	Actinomyces naeslundii strain S44D S44D_contig003, whole genome shotgun sequence.
MSRO01000004	Actinomyces naeslundii strain S44D S44D_contig004, whole genome shotgun sequence.
MSRO01000005	Actinomyces naeslundii strain S44D S44D_contig005, whole genome shotgun sequence.
MSRO01000006	Actinomyces naeslundii strain S44D S44D_contig006, whole genome shotgun sequence.
MSRO01000007	Actinomyces naeslundii strain S44D S44D_contig007, whole genome shotgun sequence.
MSRO01000008	Actinomyces naeslundii strain S44D S44D_contig008, whole genome shotgun sequence.
MSRO01000009	Actinomyces naeslundii strain S44D S44D_contig009, whole genome shotgun sequence.
MSRO01000010	Actinomyces naeslundii strain S44D S44D_contig010, whole genome shotgun sequence.
MSRO01000011	Actinomyces naeslundii strain S44D S44D_contig011, whole genome shotgun sequence.
MSRO01000012	Actinomyces naeslundii strain S44D S44D_contig012, whole genome shotgun sequence.
MSRO01000013	Actinomyces naeslundii strain S44D S44D_contig013, whole genome shotgun sequence.
MSRO01000014	Actinomyces naeslundii strain S44D S44D_contig014, whole genome shotgun sequence.
MSRO01000015	Actinomyces naeslundii strain S44D S44D_contig015, whole genome shotgun sequence.
MSRO01000016	Actinomyces naeslundii strain S44D S44D_contig016, whole genome shotgun sequence.
MSRO01000017	Actinomyces naeslundii strain S44D S44D_contig017, whole genome shotgun sequence.
MSRO01000018	Actinomyces naeslundii strain S44D S44D_contig018, whole genome shotgun sequence.
MSRO01000019	Actinomyces naeslundii strain S44D S44D_contig019, whole genome shotgun sequence.
MSRO01000020	Actinomyces naeslundii strain S44D S44D_contig020, whole genome shotgun sequence.
MSRO01000021	Actinomyces naeslundii strain S44D S44D_contig021, whole genome shotgun sequence.
MSRO01000022	Actinomyces naeslundii strain S44D S44D_contig022, whole genome shotgun sequence.
MSRO01000023	Actinomyces naeslundii strain S44D S44D_contig023, whole genome shotgun sequence.
MSRO01000024	Actinomyces naeslundii strain S44D S44D_contig024, whole genome shotgun sequence.
MSRO01000025	Actinomyces naeslundii strain S44D S44D_contig025, whole genome shotgun sequence.
MSRO01000026	Actinomyces naeslundii strain S44D S44D_contig026, whole genome shotgun sequence.
MSRO01000027	Actinomyces naeslundii strain S44D S44D_contig027, whole genome shotgun sequence.
MSRO01000028	Actinomyces naeslundii strain S44D S44D_contig028, whole genome shotgun sequence.
MSRO01000029	Actinomyces naeslundii strain S44D S44D_contig029, whole genome shotgun sequence.
MSRO01000030	Actinomyces naeslundii strain S44D S44D_contig030, whole genome shotgun sequence.
MSRO01000031	Actinomyces naeslundii strain S44D S44D_contig031, whole genome shotgun sequence.
MSRO01000032	Actinomyces naeslundii strain S44D S44D_contig032, whole genome shotgun sequence.
MSRO01000033	Actinomyces naeslundii strain S44D S44D_contig033, whole genome shotgun sequence.
MSRO01000034	Actinomyces naeslundii strain S44D S44D_contig034, whole genome shotgun sequence.
MSRO01000035	Actinomyces naeslundii strain S44D S44D_contig035, whole genome shotgun sequence.
MSRO01000036	Actinomyces naeslundii strain S44D S44D_contig036, whole genome shotgun sequence.
MSRO01000037	Actinomyces naeslundii strain S44D S44D_contig037, whole genome shotgun sequence.
MSRO01000038	Actinomyces naeslundii strain S44D S44D_contig038, whole genome shotgun sequence.
MSRO01000039	Actinomyces naeslundii strain S44D S44D_contig039, whole genome shotgun sequence.
MSRO01000040	Actinomyces naeslundii strain S44D S44D_contig040, whole genome shotgun sequence.
MSRO01000041	Actinomyces naeslundii strain S44D S44D_contig041, whole genome shotgun sequence.
MSRO01000042	Actinomyces naeslundii strain S44D S44D_contig042, whole genome shotgun sequence.
MSRO01000043	Actinomyces naeslundii strain S44D S44D_contig043, whole genome shotgun sequence.
MSRO01000044	Actinomyces naeslundii strain S44D S44D_contig044, whole genome shotgun sequence.
MSRO01000045	Actinomyces naeslundii strain S44D S44D_contig045, whole genome shotgun sequence.
MSRO01000046	Actinomyces naeslundii strain S44D S44D_contig046, whole genome shotgun sequence.
MSRO01000047	Actinomyces naeslundii strain S44D S44D_contig048, whole genome shotgun sequence.
MSRO01000048	Actinomyces naeslundii strain S44D S44D_contig049, whole genome shotgun sequence.
MSRO01000049	Actinomyces naeslundii strain S44D S44D_contig050, whole genome shotgun sequence.
MSRO01000050	Actinomyces naeslundii strain S44D S44D_contig051, whole genome shotgun sequence.
MSRO01000051	Actinomyces naeslundii strain S44D S44D_contig052, whole genome shotgun sequence.
MSRO01000052	Actinomyces naeslundii strain S44D S44D_contig053, whole genome shotgun sequence.
MSRP01000001	Actinomyces naeslundii strain S43L S43L_contig001, whole genome shotgun sequence.
MSRP01000002	Actinomyces naeslundii strain S43L S43L_contig002, whole genome shotgun sequence.
MSRP01000003	Actinomyces naeslundii strain S43L S43L_contig003, whole genome shotgun sequence.
MSRP01000004	Actinomyces naeslundii strain S43L S43L_contig004, whole genome shotgun sequence.
MSRP01000005	Actinomyces naeslundii strain S43L S43L_contig005, whole genome shotgun sequence.
MSRP01000006	Actinomyces naeslundii strain S43L S43L_contig006, whole genome shotgun sequence.
MSRP01000007	Actinomyces naeslundii strain S43L S43L_contig007, whole genome shotgun sequence.
MSRP01000008	Actinomyces naeslundii strain S43L S43L_contig008, whole genome shotgun sequence.
MSRP01000009	Actinomyces naeslundii strain S43L S43L_contig009, whole genome shotgun sequence.
MSRP01000010	Actinomyces naeslundii strain S43L S43L_contig010, whole genome shotgun sequence.
MSRP01000011	Actinomyces naeslundii strain S43L S43L_contig011, whole genome shotgun sequence.
MSRP01000012	Actinomyces naeslundii strain S43L S43L_contig012, whole genome shotgun sequence.
MSRP01000013	Actinomyces naeslundii strain S43L S43L_contig013, whole genome shotgun sequence.
MSRP01000014	Actinomyces naeslundii strain S43L S43L_contig014, whole genome shotgun sequence.
MSRP01000015	Actinomyces naeslundii strain S43L S43L_contig015, whole genome shotgun sequence.
MSRP01000016	Actinomyces naeslundii strain S43L S43L_contig016, whole genome shotgun sequence.
MSRP01000017	Actinomyces naeslundii strain S43L S43L_contig017, whole genome shotgun sequence.
MSRP01000018	Actinomyces naeslundii strain S43L S43L_contig019, whole genome shotgun sequence.
MSRP01000019	Actinomyces naeslundii strain S43L S43L_contig020, whole genome shotgun sequence.
MSRP01000020	Actinomyces naeslundii strain S43L S43L_contig021, whole genome shotgun sequence.
MSRP01000021	Actinomyces naeslundii strain S43L S43L_contig022, whole genome shotgun sequence.
MSRP01000022	Actinomyces naeslundii strain S43L S43L_contig023, whole genome shotgun sequence.
MSRP01000023	Actinomyces naeslundii strain S43L S43L_contig024, whole genome shotgun sequence.
MSRP01000024	Actinomyces naeslundii strain S43L S43L_contig025, whole genome shotgun sequence.
MSRP01000025	Actinomyces naeslundii strain S43L S43L_contig026, whole genome shotgun sequence.
MSRP01000026	Actinomyces naeslundii strain S43L S43L_contig027, whole genome shotgun sequence.
MSRP01000027	Actinomyces naeslundii strain S43L S43L_contig028, whole genome shotgun sequence.
MSRP01000028	Actinomyces naeslundii strain S43L S43L_contig029, whole genome shotgun sequence.
MSRP01000029	Actinomyces naeslundii strain S43L S43L_contig030, whole genome shotgun sequence.
MSRP01000030	Actinomyces naeslundii strain S43L S43L_contig032, whole genome shotgun sequence.
MSRP01000031	Actinomyces naeslundii strain S43L S43L_contig034, whole genome shotgun sequence.
MSRP01000032	Actinomyces naeslundii strain S43L S43L_contig035, whole genome shotgun sequence.
MSRP01000033	Actinomyces naeslundii strain S43L S43L_contig037, whole genome shotgun sequence.
MSRP01000034	Actinomyces naeslundii strain S43L S43L_contig105, whole genome shotgun sequence.
MSRQ01000001	Actinomyces naeslundii strain R24330 R24330_contig001, whole genome shotgun sequence.
MSRQ01000002	Actinomyces naeslundii strain R24330 R24330_contig002, whole genome shotgun sequence.
MSRQ01000003	Actinomyces naeslundii strain R24330 R24330_contig003, whole genome shotgun sequence.
MSRQ01000004	Actinomyces naeslundii strain R24330 R24330_contig004, whole genome shotgun sequence.
MSRQ01000005	Actinomyces naeslundii strain R24330 R24330_contig005, whole genome shotgun sequence.
MSRQ01000006	Actinomyces naeslundii strain R24330 R24330_contig006, whole genome shotgun sequence.
MSRQ01000007	Actinomyces naeslundii strain R24330 R24330_contig007, whole genome shotgun sequence.
MSRQ01000008	Actinomyces naeslundii strain R24330 R24330_contig008, whole genome shotgun sequence.
MSRQ01000009	Actinomyces naeslundii strain R24330 R24330_contig009, whole genome shotgun sequence.
MSRQ01000010	Actinomyces naeslundii strain R24330 R24330_contig010, whole genome shotgun sequence.
MSRQ01000011	Actinomyces naeslundii strain R24330 R24330_contig011, whole genome shotgun sequence.
MSRQ01000012	Actinomyces naeslundii strain R24330 R24330_contig012, whole genome shotgun sequence.
MSRQ01000013	Actinomyces naeslundii strain R24330 R24330_contig013, whole genome shotgun sequence.
MSRQ01000014	Actinomyces naeslundii strain R24330 R24330_contig014, whole genome shotgun sequence.
MSRQ01000015	Actinomyces naeslundii strain R24330 R24330_contig015, whole genome shotgun sequence.
MSRQ01000016	Actinomyces naeslundii strain R24330 R24330_contig016, whole genome shotgun sequence.
MSRQ01000017	Actinomyces naeslundii strain R24330 R24330_contig017, whole genome shotgun sequence.
MSRQ01000018	Actinomyces naeslundii strain R24330 R24330_contig018, whole genome shotgun sequence.
MSRQ01000019	Actinomyces naeslundii strain R24330 R24330_contig019, whole genome shotgun sequence.
MSRQ01000020	Actinomyces naeslundii strain R24330 R24330_contig020, whole genome shotgun sequence.
MSRQ01000021	Actinomyces naeslundii strain R24330 R24330_contig021, whole genome shotgun sequence.
MSRQ01000022	Actinomyces naeslundii strain R24330 R24330_contig022, whole genome shotgun sequence.
MSRQ01000023	Actinomyces naeslundii strain R24330 R24330_contig023, whole genome shotgun sequence.
MSRQ01000024	Actinomyces naeslundii strain R24330 R24330_contig024, whole genome shotgun sequence.
MSRQ01000025	Actinomyces naeslundii strain R24330 R24330_contig025, whole genome shotgun sequence.
MSRQ01000026	Actinomyces naeslundii strain R24330 R24330_contig026, whole genome shotgun sequence.
MSRQ01000027	Actinomyces naeslundii strain R24330 R24330_contig027, whole genome shotgun sequence.
MSRQ01000028	Actinomyces naeslundii strain R24330 R24330_contig028, whole genome shotgun sequence.
MSRQ01000029	Actinomyces naeslundii strain R24330 R24330_contig029, whole genome shotgun sequence.
MSRQ01000030	Actinomyces naeslundii strain R24330 R24330_contig030, whole genome shotgun sequence.
MSRQ01000031	Actinomyces naeslundii strain R24330 R24330_contig031, whole genome shotgun sequence.
MSRQ01000032	Actinomyces naeslundii strain R24330 R24330_contig032, whole genome shotgun sequence.
MSRQ01000033	Actinomyces naeslundii strain R24330 R24330_contig033, whole genome shotgun sequence.
MSRQ01000034	Actinomyces naeslundii strain R24330 R24330_contig034, whole genome shotgun sequence.
MSRQ01000035	Actinomyces naeslundii strain R24330 R24330_contig036, whole genome shotgun sequence.
MSRQ01000036	Actinomyces naeslundii strain R24330 R24330_contig038, whole genome shotgun sequence.
MSRQ01000037	Actinomyces naeslundii strain R24330 R24330_contig039, whole genome shotgun sequence.
MSRQ01000038	Actinomyces naeslundii strain R24330 R24330_contig040, whole genome shotgun sequence.
MSRQ01000039	Actinomyces naeslundii strain R24330 R24330_contig041, whole genome shotgun sequence.
MSRQ01000040	Actinomyces naeslundii strain R24330 R24330_contig042, whole genome shotgun sequence.
MSRQ01000041	Actinomyces naeslundii strain R24330 R24330_contig043, whole genome shotgun sequence.
MSRQ01000042	Actinomyces naeslundii strain R24330 R24330_contig044, whole genome shotgun sequence.
MSRQ01000043	Actinomyces naeslundii strain R24330 R24330_contig045, whole genome shotgun sequence.
MSRQ01000044	Actinomyces naeslundii strain R24330 R24330_contig046, whole genome shotgun sequence.
MSRQ01000045	Actinomyces naeslundii strain R24330 R24330_contig048, whole genome shotgun sequence.
MSRQ01000046	Actinomyces naeslundii strain R24330 R24330_contig049, whole genome shotgun sequence.
MSRQ01000047	Actinomyces naeslundii strain R24330 R24330_contig050, whole genome shotgun sequence.
MSRQ01000048	Actinomyces naeslundii strain R24330 R24330_contig051, whole genome shotgun sequence.
MSRQ01000049	Actinomyces naeslundii strain R24330 R24330_contig052, whole genome shotgun sequence.
MSRQ01000050	Actinomyces naeslundii strain R24330 R24330_contig053, whole genome shotgun sequence.
MSRQ01000051	Actinomyces naeslundii strain R24330 R24330_contig055, whole genome shotgun sequence.
MSRQ01000052	Actinomyces naeslundii strain R24330 R24330_contig056, whole genome shotgun sequence.
MSRQ01000053	Actinomyces naeslundii strain R24330 R24330_contig057, whole genome shotgun sequence.
MSRQ01000054	Actinomyces naeslundii strain R24330 R24330_contig058, whole genome shotgun sequence.
MSRQ01000055	Actinomyces naeslundii strain R24330 R24330_contig059, whole genome shotgun sequence.
MSRQ01000056	Actinomyces naeslundii strain R24330 R24330_contig060, whole genome shotgun sequence.
MSRQ01000057	Actinomyces naeslundii strain R24330 R24330_contig061, whole genome shotgun sequence.
MSRQ01000058	Actinomyces naeslundii strain R24330 R24330_contig062, whole genome shotgun sequence.
MSRQ01000059	Actinomyces naeslundii strain R24330 R24330_contig063, whole genome shotgun sequence.
MSRQ01000060	Actinomyces naeslundii strain R24330 R24330_contig064, whole genome shotgun sequence.
MSRQ01000061	Actinomyces naeslundii strain R24330 R24330_contig065, whole genome shotgun sequence.
MSRR01000001	Actinomyces naeslundii strain NCTC 10301 NCTC10301_contig001, whole genome shotgun sequence.
MSRR01000002	Actinomyces naeslundii strain NCTC 10301 NCTC10301_contig002, whole genome shotgun sequence.
MSRR01000003	Actinomyces naeslundii strain NCTC 10301 NCTC10301_contig003, whole genome shotgun sequence.
MSRR01000004	Actinomyces naeslundii strain NCTC 10301 NCTC10301_contig004, whole genome shotgun sequence.
MSRR01000005	Actinomyces naeslundii strain NCTC 10301 NCTC10301_contig005, whole genome shotgun sequence.
MSRR01000006	Actinomyces naeslundii strain NCTC 10301 NCTC10301_contig006, whole genome shotgun sequence.
MSRR01000007	Actinomyces naeslundii strain NCTC 10301 NCTC10301_contig007, whole genome shotgun sequence.
MSRR01000008	Actinomyces naeslundii strain NCTC 10301 NCTC10301_contig008, whole genome shotgun sequence.
MSRR01000009	Actinomyces naeslundii strain NCTC 10301 NCTC10301_contig009, whole genome shotgun sequence.
MSRR01000010	Actinomyces naeslundii strain NCTC 10301 NCTC10301_contig010, whole genome shotgun sequence.
MSRR01000011	Actinomyces naeslundii strain NCTC 10301 NCTC10301_contig011, whole genome shotgun sequence.
MSRR01000012	Actinomyces naeslundii strain NCTC 10301 NCTC10301_contig012, whole genome shotgun sequence.
MSRR01000013	Actinomyces naeslundii strain NCTC 10301 NCTC10301_contig013, whole genome shotgun sequence.
MSRR01000014	Actinomyces naeslundii strain NCTC 10301 NCTC10301_contig014, whole genome shotgun sequence.
MSRR01000015	Actinomyces naeslundii strain NCTC 10301 NCTC10301_contig015, whole genome shotgun sequence.
MSRR01000016	Actinomyces naeslundii strain NCTC 10301 NCTC10301_contig016, whole genome shotgun sequence.
MSRR01000017	Actinomyces naeslundii strain NCTC 10301 NCTC10301_contig017, whole genome shotgun sequence.
MSRR01000018	Actinomyces naeslundii strain NCTC 10301 NCTC10301_contig018, whole genome shotgun sequence.
MSRR01000019	Actinomyces naeslundii strain NCTC 10301 NCTC10301_contig019, whole genome shotgun sequence.
MSRR01000020	Actinomyces naeslundii strain NCTC 10301 NCTC10301_contig020, whole genome shotgun sequence.
MSRR01000021	Actinomyces naeslundii strain NCTC 10301 NCTC10301_contig021, whole genome shotgun sequence.
MSRR01000022	Actinomyces naeslundii strain NCTC 10301 NCTC10301_contig022, whole genome shotgun sequence.
MSRR01000023	Actinomyces naeslundii strain NCTC 10301 NCTC10301_contig023, whole genome shotgun sequence.
MSRR01000024	Actinomyces naeslundii strain NCTC 10301 NCTC10301_contig024, whole genome shotgun sequence.
MSRR01000025	Actinomyces naeslundii strain NCTC 10301 NCTC10301_contig025, whole genome shotgun sequence.
MSRR01000026	Actinomyces naeslundii strain NCTC 10301 NCTC10301_contig026, whole genome shotgun sequence.
MSRR01000027	Actinomyces naeslundii strain NCTC 10301 NCTC10301_contig027, whole genome shotgun sequence.
MSRR01000028	Actinomyces naeslundii strain NCTC 10301 NCTC10301_contig028, whole genome shotgun sequence.
MSRR01000029	Actinomyces naeslundii strain NCTC 10301 NCTC10301_contig029, whole genome shotgun sequence.
MSRR01000030	Actinomyces naeslundii strain NCTC 10301 NCTC10301_contig030, whole genome shotgun sequence.
MSRR01000031	Actinomyces naeslundii strain NCTC 10301 NCTC10301_contig031, whole genome shotgun sequence.
MSRR01000032	Actinomyces naeslundii strain NCTC 10301 NCTC10301_contig033, whole genome shotgun sequence.
MSRR01000033	Actinomyces naeslundii strain NCTC 10301 NCTC10301_contig034, whole genome shotgun sequence.
MSRR01000034	Actinomyces naeslundii strain NCTC 10301 NCTC10301_contig035, whole genome shotgun sequence.
MSRR01000035	Actinomyces naeslundii strain NCTC 10301 NCTC10301_contig036, whole genome shotgun sequence.
MSRR01000036	Actinomyces naeslundii strain NCTC 10301 NCTC10301_contig037, whole genome shotgun sequence.
MSRR01000037	Actinomyces naeslundii strain NCTC 10301 NCTC10301_contig039, whole genome shotgun sequence.
MSRR01000038	Actinomyces naeslundii strain NCTC 10301 NCTC10301_contig040, whole genome shotgun sequence.
MSRR01000039	Actinomyces naeslundii strain NCTC 10301 NCTC10301_contig042, whole genome shotgun sequence.
MSRR01000040	Actinomyces naeslundii strain NCTC 10301 NCTC10301_contig043, whole genome shotgun sequence.
MSRR01000041	Actinomyces naeslundii strain NCTC 10301 NCTC10301_contig044, whole genome shotgun sequence.
MSRR01000042	Actinomyces naeslundii strain NCTC 10301 NCTC10301_contig045, whole genome shotgun sequence.
MSRR01000043	Actinomyces naeslundii strain NCTC 10301 NCTC10301_contig046, whole genome shotgun sequence.
MSRR01000044	Actinomyces naeslundii strain NCTC 10301 NCTC10301_contig047, whole genome shotgun sequence.
MSRR01000045	Actinomyces naeslundii strain NCTC 10301 NCTC10301_contig049, whole genome shotgun sequence.
MSRR01000046	Actinomyces naeslundii strain NCTC 10301 NCTC10301_contig050, whole genome shotgun sequence.
MSRR01000047	Actinomyces naeslundii strain NCTC 10301 NCTC10301_contig051, whole genome shotgun sequence.
MSRS01000001	Actinomyces naeslundii strain MB-1 MB-1_contig001, whole genome shotgun sequence.
MSRS01000002	Actinomyces naeslundii strain MB-1 MB-1_contig002, whole genome shotgun sequence.
MSRS01000003	Actinomyces naeslundii strain MB-1 MB-1_contig003, whole genome shotgun sequence.
MSRS01000004	Actinomyces naeslundii strain MB-1 MB-1_contig004, whole genome shotgun sequence.
MSRS01000005	Actinomyces naeslundii strain MB-1 MB-1_contig005, whole genome shotgun sequence.
MSRS01000006	Actinomyces naeslundii strain MB-1 MB-1_contig006, whole genome shotgun sequence.
MSRS01000007	Actinomyces naeslundii strain MB-1 MB-1_contig007, whole genome shotgun sequence.
MSRS01000008	Actinomyces naeslundii strain MB-1 MB-1_contig008, whole genome shotgun sequence.
MSRS01000009	Actinomyces naeslundii strain MB-1 MB-1_contig009, whole genome shotgun sequence.
MSRS01000010	Actinomyces naeslundii strain MB-1 MB-1_contig010, whole genome shotgun sequence.
MSRS01000011	Actinomyces naeslundii strain MB-1 MB-1_contig012, whole genome shotgun sequence.
MSRS01000012	Actinomyces naeslundii strain MB-1 MB-1_contig013, whole genome shotgun sequence.
MSRS01000013	Actinomyces naeslundii strain MB-1 MB-1_contig014, whole genome shotgun sequence.
MSRS01000014	Actinomyces naeslundii strain MB-1 MB-1_contig015, whole genome shotgun sequence.
MSRS01000015	Actinomyces naeslundii strain MB-1 MB-1_contig016, whole genome shotgun sequence.
MSRS01000016	Actinomyces naeslundii strain MB-1 MB-1_contig017, whole genome shotgun sequence.
MSRS01000017	Actinomyces naeslundii strain MB-1 MB-1_contig018, whole genome shotgun sequence.
MSRS01000018	Actinomyces naeslundii strain MB-1 MB-1_contig019, whole genome shotgun sequence.
MSRS01000019	Actinomyces naeslundii strain MB-1 MB-1_contig020, whole genome shotgun sequence.
MSRS01000020	Actinomyces naeslundii strain MB-1 MB-1_contig021, whole genome shotgun sequence.
MSRS01000021	Actinomyces naeslundii strain MB-1 MB-1_contig023, whole genome shotgun sequence.
MSRS01000022	Actinomyces naeslundii strain MB-1 MB-1_contig024, whole genome shotgun sequence.
MSRS01000023	Actinomyces naeslundii strain MB-1 MB-1_contig025, whole genome shotgun sequence.
MSRS01000024	Actinomyces naeslundii strain MB-1 MB-1_contig027, whole genome shotgun sequence.
MSRS01000025	Actinomyces naeslundii strain MB-1 MB-1_contig028, whole genome shotgun sequence.
MSRS01000026	Actinomyces naeslundii strain MB-1 MB-1_contig029, whole genome shotgun sequence.
MSRS01000027	Actinomyces naeslundii strain MB-1 MB-1_contig030, whole genome shotgun sequence.
MSRS01000028	Actinomyces naeslundii strain MB-1 MB-1_contig031, whole genome shotgun sequence.
MSRS01000029	Actinomyces naeslundii strain MB-1 MB-1_contig032, whole genome shotgun sequence.
MSRS01000030	Actinomyces naeslundii strain MB-1 MB-1_contig033, whole genome shotgun sequence.
MSRS01000031	Actinomyces naeslundii strain MB-1 MB-1_contig034, whole genome shotgun sequence.
MSRS01000032	Actinomyces naeslundii strain MB-1 MB-1_contig035, whole genome shotgun sequence.
MSRS01000033	Actinomyces naeslundii strain MB-1 MB-1_contig037, whole genome shotgun sequence.
MSRS01000034	Actinomyces naeslundii strain MB-1 MB-1_contig038, whole genome shotgun sequence.
MSRS01000035	Actinomyces naeslundii strain MB-1 MB-1_contig039, whole genome shotgun sequence.
MSRS01000036	Actinomyces naeslundii strain MB-1 MB-1_contig040, whole genome shotgun sequence.
MSRS01000037	Actinomyces naeslundii strain MB-1 MB-1_contig041, whole genome shotgun sequence.
MSRS01000038	Actinomyces naeslundii strain MB-1 MB-1_contig042, whole genome shotgun sequence.
MSRS01000039	Actinomyces naeslundii strain MB-1 MB-1_contig045, whole genome shotgun sequence.
MSRS01000040	Actinomyces naeslundii strain MB-1 MB-1_contig046, whole genome shotgun sequence.
MSRS01000041	Actinomyces naeslundii strain MB-1 MB-1_contig047, whole genome shotgun sequence.
MSRT01000001	Actinomyces naeslundii strain G127B G127B_contig001, whole genome shotgun sequence.
MSRT01000002	Actinomyces naeslundii strain G127B G127B_contig002, whole genome shotgun sequence.
MSRT01000003	Actinomyces naeslundii strain G127B G127B_contig003, whole genome shotgun sequence.
MSRT01000004	Actinomyces naeslundii strain G127B G127B_contig004, whole genome shotgun sequence.
MSRT01000005	Actinomyces naeslundii strain G127B G127B_contig005, whole genome shotgun sequence.
MSRT01000006	Actinomyces naeslundii strain G127B G127B_contig006, whole genome shotgun sequence.
MSRT01000007	Actinomyces naeslundii strain G127B G127B_contig007, whole genome shotgun sequence.
MSRT01000008	Actinomyces naeslundii strain G127B G127B_contig008, whole genome shotgun sequence.
MSRT01000009	Actinomyces naeslundii strain G127B G127B_contig009, whole genome shotgun sequence.
MSRT01000010	Actinomyces naeslundii strain G127B G127B_contig011, whole genome shotgun sequence.
MSRT01000011	Actinomyces naeslundii strain G127B G127B_contig012, whole genome shotgun sequence.
MSRT01000012	Actinomyces naeslundii strain G127B G127B_contig013, whole genome shotgun sequence.
MSRT01000013	Actinomyces naeslundii strain G127B G127B_contig014, whole genome shotgun sequence.
MSRT01000014	Actinomyces naeslundii strain G127B G127B_contig015, whole genome shotgun sequence.
MSRT01000015	Actinomyces naeslundii strain G127B G127B_contig016, whole genome shotgun sequence.
MSRT01000016	Actinomyces naeslundii strain G127B G127B_contig017, whole genome shotgun sequence.
MSRT01000017	Actinomyces naeslundii strain G127B G127B_contig018, whole genome shotgun sequence.
MSRT01000018	Actinomyces naeslundii strain G127B G127B_contig019, whole genome shotgun sequence.
MSRT01000019	Actinomyces naeslundii strain G127B G127B_contig020, whole genome shotgun sequence.
MSRT01000020	Actinomyces naeslundii strain G127B G127B_contig021, whole genome shotgun sequence.
MSRT01000021	Actinomyces naeslundii strain G127B G127B_contig022, whole genome shotgun sequence.
MSRT01000022	Actinomyces naeslundii strain G127B G127B_contig023, whole genome shotgun sequence.
MSRT01000023	Actinomyces naeslundii strain G127B G127B_contig024, whole genome shotgun sequence.
MSRT01000024	Actinomyces naeslundii strain G127B G127B_contig025, whole genome shotgun sequence.
MSRT01000025	Actinomyces naeslundii strain G127B G127B_contig026, whole genome shotgun sequence.
MSRT01000026	Actinomyces naeslundii strain G127B G127B_contig027, whole genome shotgun sequence.
MSRT01000027	Actinomyces naeslundii strain G127B G127B_contig028, whole genome shotgun sequence.
MSRT01000028	Actinomyces naeslundii strain G127B G127B_contig029, whole genome shotgun sequence.
MSRT01000029	Actinomyces naeslundii strain G127B G127B_contig030, whole genome shotgun sequence.
MSRT01000030	Actinomyces naeslundii strain G127B G127B_contig032, whole genome shotgun sequence.
MSRT01000031	Actinomyces naeslundii strain G127B G127B_contig033, whole genome shotgun sequence.
MSRT01000032	Actinomyces naeslundii strain G127B G127B_contig034, whole genome shotgun sequence.
MSRT01000033	Actinomyces naeslundii strain G127B G127B_contig035, whole genome shotgun sequence.
MSRT01000034	Actinomyces naeslundii strain G127B G127B_contig036, whole genome shotgun sequence.
MSRT01000035	Actinomyces naeslundii strain G127B G127B_contig037, whole genome shotgun sequence.
MSRT01000036	Actinomyces naeslundii strain G127B G127B_contig039, whole genome shotgun sequence.
MSRT01000037	Actinomyces naeslundii strain G127B G127B_contig040, whole genome shotgun sequence.
MSRT01000038	Actinomyces naeslundii strain G127B G127B_contig042, whole genome shotgun sequence.
MSRT01000039	Actinomyces naeslundii strain G127B G127B_contig044, whole genome shotgun sequence.
MSRT01000041	Actinomyces naeslundii strain G127B G127B_contig046, whole genome shotgun sequence.
MSRT01000042	Actinomyces naeslundii strain G127B G127B_contig047, whole genome shotgun sequence.
MSRU01000001	Actinomyces naeslundii strain CCUG 35334 CCUG35334_contig001, whole genome shotgun sequence.
MSRU01000002	Actinomyces naeslundii strain CCUG 35334 CCUG35334_contig002, whole genome shotgun sequence.
MSRU01000003	Actinomyces naeslundii strain CCUG 35334 CCUG35334_contig003, whole genome shotgun sequence.
MSRU01000004	Actinomyces naeslundii strain CCUG 35334 CCUG35334_contig004, whole genome shotgun sequence.
MSRU01000005	Actinomyces naeslundii strain CCUG 35334 CCUG35334_contig005, whole genome shotgun sequence.
MSRU01000006	Actinomyces naeslundii strain CCUG 35334 CCUG35334_contig006, whole genome shotgun sequence.
MSRU01000007	Actinomyces naeslundii strain CCUG 35334 CCUG35334_contig007, whole genome shotgun sequence.
MSRU01000008	Actinomyces naeslundii strain CCUG 35334 CCUG35334_contig008, whole genome shotgun sequence.
MSRU01000009	Actinomyces naeslundii strain CCUG 35334 CCUG35334_contig009, whole genome shotgun sequence.
MSRU01000010	Actinomyces naeslundii strain CCUG 35334 CCUG35334_contig010, whole genome shotgun sequence.
MSRU01000011	Actinomyces naeslundii strain CCUG 35334 CCUG35334_contig011, whole genome shotgun sequence.
MSRU01000012	Actinomyces naeslundii strain CCUG 35334 CCUG35334_contig012, whole genome shotgun sequence.
MSRU01000013	Actinomyces naeslundii strain CCUG 35334 CCUG35334_contig013, whole genome shotgun sequence.
MSRU01000014	Actinomyces naeslundii strain CCUG 35334 CCUG35334_contig014, whole genome shotgun sequence.
MSRU01000015	Actinomyces naeslundii strain CCUG 35334 CCUG35334_contig015, whole genome shotgun sequence.
MSRU01000016	Actinomyces naeslundii strain CCUG 35334 CCUG35334_contig016, whole genome shotgun sequence.
MSRU01000017	Actinomyces naeslundii strain CCUG 35334 CCUG35334_contig017, whole genome shotgun sequence.
MSRU01000018	Actinomyces naeslundii strain CCUG 35334 CCUG35334_contig018, whole genome shotgun sequence.
MSRU01000019	Actinomyces naeslundii strain CCUG 35334 CCUG35334_contig019, whole genome shotgun sequence.
MSRU01000020	Actinomyces naeslundii strain CCUG 35334 CCUG35334_contig020, whole genome shotgun sequence.
MSRU01000021	Actinomyces naeslundii strain CCUG 35334 CCUG35334_contig021, whole genome shotgun sequence.
MSRU01000022	Actinomyces naeslundii strain CCUG 35334 CCUG35334_contig022, whole genome shotgun sequence.
MSRU01000023	Actinomyces naeslundii strain CCUG 35334 CCUG35334_contig023, whole genome shotgun sequence.
MSRU01000024	Actinomyces naeslundii strain CCUG 35334 CCUG35334_contig024, whole genome shotgun sequence.
MSRU01000025	Actinomyces naeslundii strain CCUG 35334 CCUG35334_contig025, whole genome shotgun sequence.
MSRU01000026	Actinomyces naeslundii strain CCUG 35334 CCUG35334_contig026, whole genome shotgun sequence.
MSRU01000027	Actinomyces naeslundii strain CCUG 35334 CCUG35334_contig027, whole genome shotgun sequence.
MSRU01000028	Actinomyces naeslundii strain CCUG 35334 CCUG35334_contig028, whole genome shotgun sequence.
MSRU01000029	Actinomyces naeslundii strain CCUG 35334 CCUG35334_contig030, whole genome shotgun sequence.
MSRU01000030	Actinomyces naeslundii strain CCUG 35334 CCUG35334_contig031, whole genome shotgun sequence.
MSRU01000031	Actinomyces naeslundii strain CCUG 35334 CCUG35334_contig032, whole genome shotgun sequence.
MSRU01000032	Actinomyces naeslundii strain CCUG 35334 CCUG35334_contig033, whole genome shotgun sequence.
MSRU01000033	Actinomyces naeslundii strain CCUG 35334 CCUG35334_contig034, whole genome shotgun sequence.
MSRU01000034	Actinomyces naeslundii strain CCUG 35334 CCUG35334_contig035, whole genome shotgun sequence.
MSRU01000035	Actinomyces naeslundii strain CCUG 35334 CCUG35334_contig036, whole genome shotgun sequence.
MSRU01000036	Actinomyces naeslundii strain CCUG 35334 CCUG35334_contig037, whole genome shotgun sequence.
MSRU01000037	Actinomyces naeslundii strain CCUG 35334 CCUG35334_contig038, whole genome shotgun sequence.
MSRU01000038	Actinomyces naeslundii strain CCUG 35334 CCUG35334_contig039, whole genome shotgun sequence.
MSRU01000039	Actinomyces naeslundii strain CCUG 35334 CCUG35334_contig041, whole genome shotgun sequence.
MSRU01000040	Actinomyces naeslundii strain CCUG 35334 CCUG35334_contig042, whole genome shotgun sequence.
MSRU01000041	Actinomyces naeslundii strain CCUG 35334 CCUG35334_contig043, whole genome shotgun sequence.
MSRU01000042	Actinomyces naeslundii strain CCUG 35334 CCUG35334_contig045, whole genome shotgun sequence.
MSRU01000043	Actinomyces naeslundii strain CCUG 35334 CCUG35334_contig046, whole genome shotgun sequence.
MSRU01000044	Actinomyces naeslundii strain CCUG 35334 CCUG35334_contig047, whole genome shotgun sequence.
MSRU01000045	Actinomyces naeslundii strain CCUG 35334 CCUG35334_contig049, whole genome shotgun sequence.
MSRU01000046	Actinomyces naeslundii strain CCUG 35334 CCUG35334_contig050, whole genome shotgun sequence.
MSRU01000047	Actinomyces naeslundii strain CCUG 35334 CCUG35334_contig051, whole genome shotgun sequence.
MTPX02000001	Actinomyces sp. CtC 72 NODE_27_length_42009_cov_19.5854_ID_53, whole genome shotgun sequence.
MTPX02000002	Actinomyces sp. CtC 72 NODE_79_length_4581_cov_12.647_ID_157, whole genome shotgun sequence.
MTPX02000003	Actinomyces sp. CtC 72 NODE_43_length_20868_cov_16.6502_ID_85, whole genome shotgun sequence.
MTPX02000004	Actinomyces sp. CtC 72 NODE_47_length_18560_cov_19.9261_ID_93, whole genome shotgun sequence.
MTPX02000005	Actinomyces sp. CtC 72 NODE_26_length_42157_cov_24.2401_ID_51, whole genome shotgun sequence.
MTPX02000006	Actinomyces sp. CtC 72 NODE_55_length_12756_cov_23.8747_ID_109, whole genome shotgun sequence.
MTPX02000007	Actinomyces sp. CtC 72 NODE_21_length_50225_cov_18.0177_ID_41, whole genome shotgun sequence.
MTPX02000008	Actinomyces sp. CtC 72 NODE_20_length_50679_cov_22.7541_ID_39, whole genome shotgun sequence.
MTPX02000009	Actinomyces sp. CtC 72 NODE_10_length_103695_cov_21.3181_ID_19, whole genome shotgun sequence.
MTPX02000010	Actinomyces sp. CtC 72 NODE_38_length_31205_cov_17.0221_ID_75, whole genome shotgun sequence.
MTPX02000011	Actinomyces sp. CtC 72 NODE_41_length_24437_cov_23.9788_ID_81, whole genome shotgun sequence.
MTPX02000012	Actinomyces sp. CtC 72 NODE_72_length_6288_cov_32.8851_ID_143, whole genome shotgun sequence.
MTPX02000013	Actinomyces sp. CtC 72 NODE_44_length_20541_cov_17.0936_ID_87, whole genome shotgun sequence.
MTPX02000014	Actinomyces sp. CtC 72 NODE_16_length_70977_cov_22.3146_ID_31, whole genome shotgun sequence.
MTPX02000015	Actinomyces sp. CtC 72 NODE_49_length_16638_cov_14.9901_ID_97, whole genome shotgun sequence.
MTPX02000016	Actinomyces sp. CtC 72 NODE_89_length_2381_cov_9.25986_ID_177, whole genome shotgun sequence.
MTPX02000017	Actinomyces sp. CtC 72 NODE_22_length_49948_cov_19.7499_ID_43, whole genome shotgun sequence.
MTPX02000018	Actinomyces sp. CtC 72 NODE_63_length_10945_cov_28.2814_ID_125, whole genome shotgun sequence.
MTPX02000019	Actinomyces sp. CtC 72 NODE_6_length_129491_cov_25.1056_ID_11, whole genome shotgun sequence.
MTPX02000020	Actinomyces sp. CtC 72 NODE_19_length_50894_cov_23.3608_ID_37, whole genome shotgun sequence.
MTPX02000021	Actinomyces sp. CtC 72 NODE_42_length_21189_cov_18.7965_ID_83, whole genome shotgun sequence.
MTPX02000022	Actinomyces sp. CtC 72 NODE_36_length_32146_cov_23.2164_ID_71, whole genome shotgun sequence.
MTPX02000023	Actinomyces sp. CtC 72 NODE_59_length_11943_cov_11.4997_ID_117, whole genome shotgun sequence.
MTPX02000024	Actinomyces sp. CtC 72 NODE_60_length_11900_cov_18.4246_ID_119, whole genome shotgun sequence.
MTPX02000025	Actinomyces sp. CtC 72 NODE_24_length_46757_cov_26.5261_ID_47, whole genome shotgun sequence.
MTPX02000026	Actinomyces sp. CtC 72 NODE_18_length_56430_cov_21.7574_ID_35, whole genome shotgun sequence.
MTPX02000027	Actinomyces sp. CtC 72 NODE_80_length_3939_cov_47.8383_ID_159, whole genome shotgun sequence.
MTPX02000028	Actinomyces sp. CtC 72 NODE_13_length_75063_cov_21.4618_ID_25, whole genome shotgun sequence.
MTPX02000029	Actinomyces sp. CtC 72 NODE_87_length_2682_cov_13.8242_ID_173, whole genome shotgun sequence.
MTPX02000030	Actinomyces sp. CtC 72 NODE_64_length_10935_cov_15.6916_ID_127, whole genome shotgun sequence.
MTPX02000031	Actinomyces sp. CtC 72 NODE_11_length_87550_cov_22.8008_ID_21, whole genome shotgun sequence.
MTPX02000032	Actinomyces sp. CtC 72 NODE_23_length_47881_cov_19.9388_ID_45, whole genome shotgun sequence.
MTPX02000033	Actinomyces sp. CtC 72 NODE_30_length_36984_cov_20.1603_ID_59, whole genome shotgun sequence.
MTPX02000034	Actinomyces sp. CtC 72 NODE_52_length_14862_cov_27.9091_ID_103, whole genome shotgun sequence.
MTPX02000035	Actinomyces sp. CtC 72 NODE_9_length_112139_cov_25.5224_ID_17, whole genome shotgun sequence.
MTPX02000036	Actinomyces sp. CtC 72 NODE_68_length_8431_cov_11.4749_ID_135, whole genome shotgun sequence.
MTPX02000037	Actinomyces sp. CtC 72 NODE_33_length_34962_cov_22.5053_ID_65, whole genome shotgun sequence.
MTPX02000038	Actinomyces sp. CtC 72 NODE_74_length_5614_cov_16.1699_ID_147, whole genome shotgun sequence.
MTPX02000039	Actinomyces sp. CtC 72 NODE_8_length_120042_cov_25.671_ID_15, whole genome shotgun sequence.
MTPX02000040	Actinomyces sp. CtC 72 NODE_12_length_84787_cov_29.3911_ID_23, whole genome shotgun sequence.
MTPX02000041	Actinomyces sp. CtC 72 NODE_1_length_225663_cov_24.3254_ID_1, whole genome shotgun sequence.
MTPX02000042	Actinomyces sp. CtC 72 NODE_2_length_218067_cov_27.2878_ID_3, whole genome shotgun sequence.
MTPX02000043	Actinomyces sp. CtC 72 NODE_46_length_19340_cov_16.1704_ID_91, whole genome shotgun sequence.
MTPX02000044	Actinomyces sp. CtC 72 NODE_40_length_25281_cov_28.3783_ID_79, whole genome shotgun sequence.
MTPX02000045	Actinomyces sp. CtC 72 NODE_31_length_36296_cov_17.5013_ID_61, whole genome shotgun sequence.
MTPX02000046	Actinomyces sp. CtC 72 NODE_17_length_69278_cov_25.2629_ID_33, whole genome shotgun sequence.
MTPX02000047	Actinomyces sp. CtC 72 NODE_61_length_11889_cov_11.5159_ID_121, whole genome shotgun sequence.
MTPX02000048	Actinomyces sp. CtC 72 NODE_83_length_3390_cov_18.9347_ID_165, whole genome shotgun sequence.
MTPX02000049	Actinomyces sp. CtC 72 NODE_88_length_2487_cov_13.0708_ID_175, whole genome shotgun sequence.
MTPX02000050	Actinomyces sp. CtC 72 NODE_51_length_14881_cov_20.2347_ID_101, whole genome shotgun sequence.
MTPX02000051	Actinomyces sp. CtC 72 NODE_3_length_142395_cov_18.7322_ID_5, whole genome shotgun sequence.
MTPX02000052	Actinomyces sp. CtC 72 NODE_62_length_11314_cov_14.5538_ID_123, whole genome shotgun sequence.
MTPX02000053	Actinomyces sp. CtC 72 NODE_78_length_4856_cov_14.0706_ID_155, whole genome shotgun sequence.
MTPX02000054	Actinomyces sp. CtC 72 NODE_82_length_3519_cov_17.3231_ID_163, whole genome shotgun sequence.
MTPX02000055	Actinomyces sp. CtC 72 NODE_71_length_6492_cov_11.4603_ID_141, whole genome shotgun sequence.
MTPX02000056	Actinomyces sp. CtC 72 NODE_53_length_14365_cov_13.6248_ID_105, whole genome shotgun sequence.
MTPX02000057	Actinomyces sp. CtC 72 NODE_32_length_35428_cov_15.1773_ID_63, whole genome shotgun sequence.
MTPX02000058	Actinomyces sp. CtC 72 NODE_65_length_9342_cov_11.4266_ID_129, whole genome shotgun sequence.
MTPX02000059	Actinomyces sp. CtC 72 NODE_14_length_74975_cov_20.525_ID_27, whole genome shotgun sequence.
MTPX02000060	Actinomyces sp. CtC 72 NODE_15_length_72183_cov_19.0253_ID_29, whole genome shotgun sequence.
MTPX02000061	Actinomyces sp. CtC 72 NODE_35_length_32304_cov_18.3603_ID_69, whole genome shotgun sequence.
MTPX02000062	Actinomyces sp. CtC 72 NODE_50_length_15564_cov_16.01_ID_99, whole genome shotgun sequence.
MTPX02000063	Actinomyces sp. CtC 72 NODE_34_length_33141_cov_20.3052_ID_67, whole genome shotgun sequence.
MTPX02000064	Actinomyces sp. CtC 72 NODE_39_length_27091_cov_18.2282_ID_77, whole genome shotgun sequence.
MTPX02000065	Actinomyces sp. CtC 72 NODE_57_length_12565_cov_18.1191_ID_113, whole genome shotgun sequence.
MTPX02000066	Actinomyces sp. CtC 72 NODE_90_length_2355_cov_6.35106_ID_179, whole genome shotgun sequence.
MTPX02000067	Actinomyces sp. CtC 72 NODE_77_length_4859_cov_20.0752_ID_153, whole genome shotgun sequence.
MTPX02000068	Actinomyces sp. CtC 72 NODE_5_length_131649_cov_17.1989_ID_9, whole genome shotgun sequence.
MTPX02000069	Actinomyces sp. CtC 72 NODE_28_length_40268_cov_18.4583_ID_55, whole genome shotgun sequence.
MTPX02000070	Actinomyces sp. CtC 72 NODE_54_length_13413_cov_16.8342_ID_107, whole genome shotgun sequence.
MTPX02000071	Actinomyces sp. CtC 72 NODE_48_length_17398_cov_18.4322_ID_95, whole genome shotgun sequence.
MTPX02000072	Actinomyces sp. CtC 72 NODE_29_length_37417_cov_18.7789_ID_57, whole genome shotgun sequence.
MTPX02000073	Actinomyces sp. CtC 72 NODE_37_length_31880_cov_21.0761_ID_73, whole genome shotgun sequence.
MTPX02000074	Actinomyces sp. CtC 72 NODE_58_length_12548_cov_15.0774_ID_115, whole genome shotgun sequence.
MTPX02000075	Actinomyces sp. CtC 72 NODE_4_length_134202_cov_18.3105_ID_7, whole genome shotgun sequence.
MTPX02000076	Actinomyces sp. CtC 72 NODE_81_length_3791_cov_16.0864_ID_161, whole genome shotgun sequence.
MTPX02000077	Actinomyces sp. CtC 72 NODE_25_length_44245_cov_29.2183_ID_49, whole genome shotgun sequence.
MTPX02000078	Actinomyces sp. CtC 72 NODE_45_length_19575_cov_12.202_ID_89, whole genome shotgun sequence.
MTPX02000079	Actinomyces sp. CtC 72 NODE_66_length_8927_cov_17.8193_ID_131, whole genome shotgun sequence.
MTPX02000080	Actinomyces sp. CtC 72 NODE_92_length_1852_cov_8.06047_ID_183, whole genome shotgun sequence.
MTPX02000081	Actinomyces sp. CtC 72 NODE_67_length_8919_cov_16.3822_ID_133, whole genome shotgun sequence.
MTPX02000082	Actinomyces sp. CtC 72 NODE_7_length_128294_cov_19.4082_ID_13, whole genome shotgun sequence.
MTPX02000083	Actinomyces sp. CtC 72 NODE_70_length_7037_cov_19.6281_ID_139, whole genome shotgun sequence.
MTPX02000085	Actinomyces sp. CtC 72 NODE_56_length_12479_cov_39.8636_ID_111, whole genome shotgun sequence.
MTPX02000086	Actinomyces sp. CtC 72 NODE_69_length_8421_cov_45.2056_ID_137, whole genome shotgun sequence.
MTPX02000087	Actinomyces sp. CtC 72 NODE_75_length_5222_cov_36.2108_ID_149, whole genome shotgun sequence.
MTPX02000088	Actinomyces sp. CtC 72 NODE_76_length_5137_cov_31.6886_ID_151, whole genome shotgun sequence.
MTPX02000089	Actinomyces sp. CtC 72 NODE_84_length_3332_cov_27.1188_ID_167, whole genome shotgun sequence.
MTPX02000090	Actinomyces sp. CtC 72 NODE_85_length_2813_cov_32.7388_ID_169, whole genome shotgun sequence.
MTPX02000091	Actinomyces sp. CtC 72 NODE_86_length_2690_cov_45.7418_ID_171, whole genome shotgun sequence.
MTPX02000092	Actinomyces sp. CtC 72 NODE_91_length_2066_cov_44.8531_ID_181, whole genome shotgun sequence.
MTPX02000093	Actinomyces sp. CtC 72 NODE_93_length_1599_cov_47.7493_ID_185, whole genome shotgun sequence.
MTPX02000094	Actinomyces sp. CtC 72 NODE_94_length_1355_cov_39.6019_ID_187, whole genome shotgun sequence.
MTPX02000095	Actinomyces sp. CtC 72 NODE_95_length_1310_cov_42.4021_ID_189, whole genome shotgun sequence.
MTPX02000096	Actinomyces sp. CtC 72 NODE_96_length_1274_cov_43.2187_ID_191, whole genome shotgun sequence.
MTPX02000097	Actinomyces sp. CtC 72 NODE_97_length_1251_cov_54.1198_ID_193, whole genome shotgun sequence.
MTPX02000098	Actinomyces sp. CtC 72 NODE_98_length_1130_cov_41.3802_ID_195, whole genome shotgun sequence.
MTPX02000099	Actinomyces sp. CtC 72 NODE_99_length_1082_cov_29.177_ID_197, whole genome shotgun sequence.
MVGS01000001	Trueperella pyogenes strain UFV1 _contig_2_consensus_14, whole genome shotgun sequence.
MVGS01000002	Trueperella pyogenes strain UFV1 _contig_2_consensus_13, whole genome shotgun sequence.
MVGS01000003	Trueperella pyogenes strain UFV1 _contig_2_consensus_12, whole genome shotgun sequence.
MVGS01000004	Trueperella pyogenes strain UFV1 _contig_2_consensus_11, whole genome shotgun sequence.
MVGS01000005	Trueperella pyogenes strain UFV1 _contig_2_consensus_10, whole genome shotgun sequence.
MVGS01000006	Trueperella pyogenes strain UFV1 _contig_2_consensus_9, whole genome shotgun sequence.
MVGS01000007	Trueperella pyogenes strain UFV1 _contig_2_consensus_8, whole genome shotgun sequence.
MVGS01000008	Trueperella pyogenes strain UFV1 _contig_2_consensus_7, whole genome shotgun sequence.
MVGS01000009	Trueperella pyogenes strain UFV1 _contig_2_consensus_6, whole genome shotgun sequence.
MVGS01000010	Trueperella pyogenes strain UFV1 _contig_2_consensus_5, whole genome shotgun sequence.
MVGS01000011	Trueperella pyogenes strain UFV1 _contig_2_consensus_4, whole genome shotgun sequence.
MVGS01000012	Trueperella pyogenes strain UFV1 _contig_2_consensus_3, whole genome shotgun sequence.
MVGS01000013	Trueperella pyogenes strain UFV1 _contig_2_consensus_2, whole genome shotgun sequence.
MVGS01000014	Trueperella pyogenes strain UFV1 _contig_2_consensus_1, whole genome shotgun sequence.
MVGS01000015	Trueperella pyogenes strain UFV1 _contig_2_consensus_0, whole genome shotgun sequence.
MVGS01000016	Trueperella pyogenes strain UFV1 _contig_8_consensus_1, whole genome shotgun sequence.
MVGS01000017	Trueperella pyogenes strain UFV1 _contig_8_consensus_0, whole genome shotgun sequence.
MVGS01000018	Trueperella pyogenes strain UFV1 _contig_6_consensus_10, whole genome shotgun sequence.
MVGS01000019	Trueperella pyogenes strain UFV1 _contig_6_consensus_9, whole genome shotgun sequence.
MVGS01000020	Trueperella pyogenes strain UFV1 _contig_6_consensus_8, whole genome shotgun sequence.
MVGS01000021	Trueperella pyogenes strain UFV1 _contig_6_consensus_7, whole genome shotgun sequence.
MVGS01000022	Trueperella pyogenes strain UFV1 _contig_6_consensus_6, whole genome shotgun sequence.
MVGS01000023	Trueperella pyogenes strain UFV1 _contig_6_consensus_5, whole genome shotgun sequence.
MVGS01000024	Trueperella pyogenes strain UFV1 _contig_6_consensus_4, whole genome shotgun sequence.
MVGS01000025	Trueperella pyogenes strain UFV1 _contig_6_consensus_3, whole genome shotgun sequence.
MVGS01000026	Trueperella pyogenes strain UFV1 _contig_6_consensus_2, whole genome shotgun sequence.
MVGS01000027	Trueperella pyogenes strain UFV1 _contig_6_consensus_1, whole genome shotgun sequence.
MVGS01000028	Trueperella pyogenes strain UFV1 _contig_6_consensus_0, whole genome shotgun sequence.
MVGS01000029	Trueperella pyogenes strain UFV1 _contig_1_consensus_10, whole genome shotgun sequence.
MVGS01000030	Trueperella pyogenes strain UFV1 _contig_1_consensus_9, whole genome shotgun sequence.
MVGS01000031	Trueperella pyogenes strain UFV1 _contig_1_consensus_8, whole genome shotgun sequence.
MVGS01000032	Trueperella pyogenes strain UFV1 _contig_1_consensus_7, whole genome shotgun sequence.
MVGS01000033	Trueperella pyogenes strain UFV1 _contig_1_consensus_6, whole genome shotgun sequence.
MVGS01000034	Trueperella pyogenes strain UFV1 _contig_1_consensus_5, whole genome shotgun sequence.
MVGS01000035	Trueperella pyogenes strain UFV1 _contig_1_consensus_4, whole genome shotgun sequence.
MVGS01000036	Trueperella pyogenes strain UFV1 _contig_1_consensus_3, whole genome shotgun sequence.
MVGS01000037	Trueperella pyogenes strain UFV1 _contig_1_consensus_2, whole genome shotgun sequence.
MVGS01000038	Trueperella pyogenes strain UFV1 _contig_1_consensus_1, whole genome shotgun sequence.
MVGS01000039	Trueperella pyogenes strain UFV1 _contig_1_consensus_0, whole genome shotgun sequence.
MVGS01000040	Trueperella pyogenes strain UFV1 _contig_3_consensus_1, whole genome shotgun sequence.
MVGS01000041	Trueperella pyogenes strain UFV1 _contig_3_consensus_0, whole genome shotgun sequence.
MVGS01000042	Trueperella pyogenes strain UFV1 _contig_7_consensus_5, whole genome shotgun sequence.
MVGS01000043	Trueperella pyogenes strain UFV1 _contig_7_consensus_4, whole genome shotgun sequence.
MVGS01000044	Trueperella pyogenes strain UFV1 _contig_7_consensus_3, whole genome shotgun sequence.
MVGS01000045	Trueperella pyogenes strain UFV1 _contig_7_consensus_2, whole genome shotgun sequence.
MVGS01000046	Trueperella pyogenes strain UFV1 _contig_7_consensus_1, whole genome shotgun sequence.
MVGS01000047	Trueperella pyogenes strain UFV1 _contig_7_consensus_0, whole genome shotgun sequence.
MVGS01000048	Trueperella pyogenes strain UFV1 _contig_10_consensus_2, whole genome shotgun sequence.
MVGS01000049	Trueperella pyogenes strain UFV1 _contig_10_consensus_1, whole genome shotgun sequence.
MVGS01000050	Trueperella pyogenes strain UFV1 _contig_10_consensus_0, whole genome shotgun sequence.
MVGS01000051	Trueperella pyogenes strain UFV1 _contig_5_consensus_2, whole genome shotgun sequence.
MVGS01000052	Trueperella pyogenes strain UFV1 _contig_5_consensus_26, whole genome shotgun sequence.
MVGS01000053	Trueperella pyogenes strain UFV1 _contig_5_consensus_25, whole genome shotgun sequence.
MVGS01000054	Trueperella pyogenes strain UFV1 _contig_5_consensus_24, whole genome shotgun sequence.
MVGS01000055	Trueperella pyogenes strain UFV1 _contig_5_consensus_23, whole genome shotgun sequence.
MVGS01000056	Trueperella pyogenes strain UFV1 _contig_5_consensus_22, whole genome shotgun sequence.
MVGS01000057	Trueperella pyogenes strain UFV1 _contig_5_consensus_21, whole genome shotgun sequence.
MVGS01000058	Trueperella pyogenes strain UFV1 _contig_5_consensus_20, whole genome shotgun sequence.
MVGS01000059	Trueperella pyogenes strain UFV1 _contig_5_consensus_19, whole genome shotgun sequence.
MVGS01000060	Trueperella pyogenes strain UFV1 _contig_5_consensus_18, whole genome shotgun sequence.
MVGS01000061	Trueperella pyogenes strain UFV1 _contig_5_consensus_17, whole genome shotgun sequence.
MVGS01000062	Trueperella pyogenes strain UFV1 _contig_5_consensus_16, whole genome shotgun sequence.
MVGS01000063	Trueperella pyogenes strain UFV1 _contig_5_consensus_15, whole genome shotgun sequence.
MVGS01000064	Trueperella pyogenes strain UFV1 _contig_5_consensus_14, whole genome shotgun sequence.
MVGS01000065	Trueperella pyogenes strain UFV1 _contig_5_consensus_13, whole genome shotgun sequence.
MVGS01000066	Trueperella pyogenes strain UFV1 _contig_5_consensus_12, whole genome shotgun sequence.
MVGS01000067	Trueperella pyogenes strain UFV1 _contig_5_consensus_11, whole genome shotgun sequence.
MVGS01000068	Trueperella pyogenes strain UFV1 _contig_5_consensus_10, whole genome shotgun sequence.
MVGS01000069	Trueperella pyogenes strain UFV1 _contig_5_consensus_9, whole genome shotgun sequence.
MVGS01000070	Trueperella pyogenes strain UFV1 _contig_5_consensus_8, whole genome shotgun sequence.
MVGS01000071	Trueperella pyogenes strain UFV1 _contig_5_consensus_7, whole genome shotgun sequence.
MVGS01000072	Trueperella pyogenes strain UFV1 _contig_5_consensus_6, whole genome shotgun sequence.
MVGS01000073	Trueperella pyogenes strain UFV1 _contig_5_consensus_5, whole genome shotgun sequence.
MVGS01000074	Trueperella pyogenes strain UFV1 _contig_5_consensus_4, whole genome shotgun sequence.
MVGS01000075	Trueperella pyogenes strain UFV1 _contig_5_consensus_3, whole genome shotgun sequence.
MVGS01000076	Trueperella pyogenes strain UFV1 _contig_5_consensus_1, whole genome shotgun sequence.
MVGS01000077	Trueperella pyogenes strain UFV1 _contig_5_consensus_0, whole genome shotgun sequence.
MVGS01000078	Trueperella pyogenes strain UFV1 _contig_21_consensus_1, whole genome shotgun sequence.
MVGS01000079	Trueperella pyogenes strain UFV1 _contig_21_consensus_0, whole genome shotgun sequence.
MVGS01000080	Trueperella pyogenes strain UFV1 _contig_20_consensus_0, whole genome shotgun sequence.
MVGS01000081	Trueperella pyogenes strain UFV1 _contig_12_consensus_0, whole genome shotgun sequence.
MVGS01000082	Trueperella pyogenes strain UFV1 _contig_15_consensus_0, whole genome shotgun sequence.
MVGS01000083	Trueperella pyogenes strain UFV1 _contig_9_consensus_8, whole genome shotgun sequence.
MVGS01000084	Trueperella pyogenes strain UFV1 _contig_9_consensus_7, whole genome shotgun sequence.
MVGS01000085	Trueperella pyogenes strain UFV1 _contig_9_consensus_6, whole genome shotgun sequence.
MVGS01000086	Trueperella pyogenes strain UFV1 _contig_9_consensus_5, whole genome shotgun sequence.
MVGS01000087	Trueperella pyogenes strain UFV1 _contig_9_consensus_4, whole genome shotgun sequence.
MVGS01000088	Trueperella pyogenes strain UFV1 _contig_9_consensus_3, whole genome shotgun sequence.
MVGS01000089	Trueperella pyogenes strain UFV1 _contig_9_consensus_2, whole genome shotgun sequence.
MVGS01000090	Trueperella pyogenes strain UFV1 _contig_9_consensus_1, whole genome shotgun sequence.
MVGS01000091	Trueperella pyogenes strain UFV1 _contig_9_consensus_0, whole genome shotgun sequence.
MVGS01000092	Trueperella pyogenes strain UFV1 _contig_11_consensus_2, whole genome shotgun sequence.
MVGS01000093	Trueperella pyogenes strain UFV1 _contig_11_consensus_1, whole genome shotgun sequence.
MVGS01000094	Trueperella pyogenes strain UFV1 _contig_11_consensus_0, whole genome shotgun sequence.
MVGS01000095	Trueperella pyogenes strain UFV1 _contig_4_consensus_9, whole genome shotgun sequence.
MVGS01000096	Trueperella pyogenes strain UFV1 _contig_4_consensus_8, whole genome shotgun sequence.
MVGS01000097	Trueperella pyogenes strain UFV1 _contig_4_consensus_7, whole genome shotgun sequence.
MVGS01000098	Trueperella pyogenes strain UFV1 _contig_4_consensus_6, whole genome shotgun sequence.
MVGS01000099	Trueperella pyogenes strain UFV1 _contig_4_consensus_5, whole genome shotgun sequence.
MVGS01000100	Trueperella pyogenes strain UFV1 _contig_4_consensus_4, whole genome shotgun sequence.
MVGS01000101	Trueperella pyogenes strain UFV1 _contig_4_consensus_3, whole genome shotgun sequence.
MVGS01000102	Trueperella pyogenes strain UFV1 _contig_4_consensus_2, whole genome shotgun sequence.
MVGS01000103	Trueperella pyogenes strain UFV1 _contig_4_consensus_1, whole genome shotgun sequence.
MVGS01000104	Trueperella pyogenes strain UFV1 _contig_4_consensus_0, whole genome shotgun sequence.
NBNH01000001	Actinomycetales bacterium mxb001 NODE_354_length_1130_cov_49.4452, whole genome shotgun sequence.
NBNH01000003	Actinomycetales bacterium mxb001 NODE_1496_length_1422_cov_37.6728, whole genome shotgun sequence.
NBNH01000005	Actinomycetales bacterium mxb001 NODE_7175_length_1831_cov_18.4568, whole genome shotgun sequence.
NBNH01000007	Actinomycetales bacterium mxb001 NODE_8763_length_6780_cov_45.0179, whole genome shotgun sequence.
NBNH01000008	Actinomycetales bacterium mxb001 NODE_12496_length_1749_cov_10.7138, whole genome shotgun sequence.
NBNH01000009	Actinomycetales bacterium mxb001 NODE_12656_length_1015_cov_35.8953, whole genome shotgun sequence.
NBNH01000010	Actinomycetales bacterium mxb001 NODE_13899_length_3202_cov_14.576, whole genome shotgun sequence.
NBNH01000011	Actinomycetales bacterium mxb001 NODE_17045_length_8909_cov_26.2207, whole genome shotgun sequence.
NBNH01000012	Actinomycetales bacterium mxb001 NODE_17760_length_22872_cov_52.7212, whole genome shotgun sequence.
NBNH01000013	Actinomycetales bacterium mxb001 NODE_17762_length_90782_cov_51.2532, whole genome shotgun sequence.
NBNH01000014	Actinomycetales bacterium mxb001 NODE_18736_length_17898_cov_19.7283, whole genome shotgun sequence.
NBNH01000015	Actinomycetales bacterium mxb001 NODE_18869_length_2174_cov_27.1799, whole genome shotgun sequence.
NBNH01000016	Actinomycetales bacterium mxb001 NODE_20482_length_1702_cov_13.8095, whole genome shotgun sequence.
NBNH01000017	Actinomycetales bacterium mxb001 NODE_21643_length_6434_cov_10.4295, whole genome shotgun sequence.
NBNH01000018	Actinomycetales bacterium mxb001 NODE_22503_length_4053_cov_39.3824, whole genome shotgun sequence.
NBNH01000019	Actinomycetales bacterium mxb001 NODE_22878_length_7486_cov_25.9075, whole genome shotgun sequence.
NBNH01000020	Actinomycetales bacterium mxb001 NODE_25241_length_4442_cov_22.9565, whole genome shotgun sequence.
NBNH01000021	Actinomycetales bacterium mxb001 NODE_25444_length_5586_cov_36.2039, whole genome shotgun sequence.
NBNH01000023	Actinomycetales bacterium mxb001 NODE_29718_length_2229_cov_23.7325, whole genome shotgun sequence.
NBNH01000025	Actinomycetales bacterium mxb001 NODE_30590_length_14082_cov_61.465, whole genome shotgun sequence.
NBNH01000026	Actinomycetales bacterium mxb001 NODE_30591_length_24538_cov_44.494, whole genome shotgun sequence.
NBNH01000029	Actinomycetales bacterium mxb001 NODE_31304_length_23984_cov_54.2064, whole genome shotgun sequence.
NBNH01000030	Actinomycetales bacterium mxb001 NODE_35113_length_1374_cov_26.362, whole genome shotgun sequence.
NBNH01000032	Actinomycetales bacterium mxb001 NODE_38733_length_1923_cov_29.8322, whole genome shotgun sequence.
NBNH01000033	Actinomycetales bacterium mxb001 NODE_39071_length_2050_cov_38.0523, whole genome shotgun sequence.
NBNH01000034	Actinomycetales bacterium mxb001 NODE_39416_length_16714_cov_39.9911, whole genome shotgun sequence.
NBNH01000035	Actinomycetales bacterium mxb001 NODE_39417_length_1742_cov_16.1883, whole genome shotgun sequence.
NBNH01000036	Actinomycetales bacterium mxb001 NODE_39693_length_2574_cov_15.2108, whole genome shotgun sequence.
NBNH01000037	Actinomycetales bacterium mxb001 NODE_40121_length_7993_cov_21.1552, whole genome shotgun sequence.
NBNH01000038	Actinomycetales bacterium mxb001 NODE_44958_length_1661_cov_41.9793, whole genome shotgun sequence.
NBNH01000039	Actinomycetales bacterium mxb001 NODE_46415_length_44883_cov_50.3331, whole genome shotgun sequence.
NBNH01000040	Actinomycetales bacterium mxb001 NODE_47183_length_16745_cov_62.0509, whole genome shotgun sequence.
NBNH01000041	Actinomycetales bacterium mxb001 NODE_47232_length_1639_cov_41.7234, whole genome shotgun sequence.
NBNH01000042	Actinomycetales bacterium mxb001 NODE_47709_length_3317_cov_34.605, whole genome shotgun sequence.
NBNH01000043	Actinomycetales bacterium mxb001 NODE_47710_length_1808_cov_19.9852, whole genome shotgun sequence.
NBNH01000045	Actinomycetales bacterium mxb001 NODE_52244_length_1855_cov_29.1801, whole genome shotgun sequence.
NBNH01000046	Actinomycetales bacterium mxb001 NODE_54942_length_1037_cov_46.5054, whole genome shotgun sequence.
NBNH01000048	Actinomycetales bacterium mxb001 NODE_59968_length_7722_cov_53.8947, whole genome shotgun sequence.
NBNH01000050	Actinomycetales bacterium mxb001 NODE_62035_length_2199_cov_34.0773, whole genome shotgun sequence.
NBNH01000051	Actinomycetales bacterium mxb001 NODE_65520_length_1167_cov_15.8781, whole genome shotgun sequence.
NBNH01000052	Actinomycetales bacterium mxb001 NODE_66019_length_2206_cov_19.3897, whole genome shotgun sequence.
NBNH01000053	Actinomycetales bacterium mxb001 NODE_66020_length_4099_cov_18.2373, whole genome shotgun sequence.
NBNH01000054	Actinomycetales bacterium mxb001 NODE_69316_length_1483_cov_33.9934, whole genome shotgun sequence.
NBNH01000055	Actinomycetales bacterium mxb001 NODE_72719_length_1085_cov_43.1612, whole genome shotgun sequence.
NBNH01000056	Actinomycetales bacterium mxb001 NODE_72721_length_6500_cov_17.0461, whole genome shotgun sequence.
NBNH01000057	Actinomycetales bacterium mxb001 NODE_73198_length_7038_cov_45.3882, whole genome shotgun sequence.
NBNH01000058	Actinomycetales bacterium mxb001 NODE_73200_length_1374_cov_39.8409, whole genome shotgun sequence.
NBNH01000059	Actinomycetales bacterium mxb001 NODE_73997_length_19174_cov_43.3241, whole genome shotgun sequence.
NBNH01000060	Actinomycetales bacterium mxb001 NODE_82927_length_2654_cov_19.7844, whole genome shotgun sequence.
NBNH01000061	Actinomycetales bacterium mxb001 NODE_83592_length_1770_cov_20.1658, whole genome shotgun sequence.
NBNH01000062	Actinomycetales bacterium mxb001 NODE_87806_length_14119_cov_36.3248, whole genome shotgun sequence.
NBNH01000063	Actinomycetales bacterium mxb001 NODE_87808_length_1601_cov_64.7385, whole genome shotgun sequence.
NBNH01000064	Actinomycetales bacterium mxb001 NODE_88528_length_6575_cov_24.6984, whole genome shotgun sequence.
NBNH01000065	Actinomycetales bacterium mxb001 NODE_91677_length_1629_cov_24.545, whole genome shotgun sequence.
NBNH01000066	Actinomycetales bacterium mxb001 NODE_93358_length_2096_cov_37.9111, whole genome shotgun sequence.
NBNH01000067	Actinomycetales bacterium mxb001 NODE_93359_length_5615_cov_17.8085, whole genome shotgun sequence.
NBNH01000068	Actinomycetales bacterium mxb001 NODE_94217_length_10375_cov_25.8052, whole genome shotgun sequence.
NBNH01000069	Actinomycetales bacterium mxb001 NODE_99659_length_2700_cov_52.2714, whole genome shotgun sequence.
NBNH01000070	Actinomycetales bacterium mxb001 NODE_101680_length_1721_cov_53.0898, whole genome shotgun sequence.
NBNH01000071	Actinomycetales bacterium mxb001 NODE_101726_length_3268_cov_37.4142, whole genome shotgun sequence.
NBNH01000073	Actinomycetales bacterium mxb001 NODE_103549_length_28878_cov_21.549, whole genome shotgun sequence.
NBNH01000074	Actinomycetales bacterium mxb001 NODE_105348_length_2035_cov_10.7972, whole genome shotgun sequence.
NBNH01000075	Actinomycetales bacterium mxb001 NODE_105568_length_24089_cov_30.3337, whole genome shotgun sequence.
NBNH01000076	Actinomycetales bacterium mxb001 NODE_106047_length_6956_cov_34.1448, whole genome shotgun sequence.
NBNH01000077	Actinomycetales bacterium mxb001 NODE_109292_length_1709_cov_30.4309, whole genome shotgun sequence.
NBNH01000078	Actinomycetales bacterium mxb001 NODE_112719_length_1702_cov_21.877, whole genome shotgun sequence.
NBNH01000079	Actinomycetales bacterium mxb001 NODE_113673_length_1519_cov_30.1641, whole genome shotgun sequence.
NBNH01000082	Actinomycetales bacterium mxb001 NODE_115124_length_1265_cov_43.6429, whole genome shotgun sequence.
NBNH01000083	Actinomycetales bacterium mxb001 NODE_115125_length_28850_cov_47.3362, whole genome shotgun sequence.
NBNH01000084	Actinomycetales bacterium mxb001 NODE_116524_length_1000_cov_40.5323, whole genome shotgun sequence.
NBNH01000085	Actinomycetales bacterium mxb001 NODE_118764_length_1766_cov_43.2389, whole genome shotgun sequence.
NBNH01000086	Actinomycetales bacterium mxb001 NODE_119348_length_13077_cov_27.606, whole genome shotgun sequence.
NBNH01000087	Actinomycetales bacterium mxb001 NODE_119583_length_1560_cov_51.2328, whole genome shotgun sequence.
NBNH01000088	Actinomycetales bacterium mxb001 NODE_119584_length_10669_cov_47.6036, whole genome shotgun sequence.
NBNH01000089	Actinomycetales bacterium mxb001 NODE_121972_length_19520_cov_38.8323, whole genome shotgun sequence.
NBNH01000090	Actinomycetales bacterium mxb001 NODE_121973_length_15827_cov_36.1202, whole genome shotgun sequence.
NBNH01000091	Actinomycetales bacterium mxb001 NODE_122760_length_3821_cov_17.338, whole genome shotgun sequence.
NBNH01000092	Actinomycetales bacterium mxb001 NODE_127930_length_1719_cov_10.3296, whole genome shotgun sequence.
NBNH01000093	Actinomycetales bacterium mxb001 NODE_128636_length_2253_cov_20.9808, whole genome shotgun sequence.
NBNH01000094	Actinomycetales bacterium mxb001 NODE_132456_length_1471_cov_26.6905, whole genome shotgun sequence.
NBNH01000095	Actinomycetales bacterium mxb001 NODE_134037_length_9080_cov_24.7021, whole genome shotgun sequence.
NBNH01000096	Actinomycetales bacterium mxb001 NODE_135514_length_9908_cov_17.5127, whole genome shotgun sequence.
NBNH01000097	Actinomycetales bacterium mxb001 NODE_135515_length_5999_cov_34.9985, whole genome shotgun sequence.
NBNH01000098	Actinomycetales bacterium mxb001 NODE_135802_length_13358_cov_45.1322, whole genome shotgun sequence.
NBNH01000099	Actinomycetales bacterium mxb001 NODE_136861_length_11019_cov_11.9385, whole genome shotgun sequence.
NBNH01000100	Actinomycetales bacterium mxb001 NODE_136862_length_1795_cov_30.1651, whole genome shotgun sequence.
NBNH01000101	Actinomycetales bacterium mxb001 NODE_137705_length_2397_cov_19.3934, whole genome shotgun sequence.
NBNH01000102	Actinomycetales bacterium mxb001 NODE_140730_length_4889_cov_66.2703, whole genome shotgun sequence.
NBNH01000103	Actinomycetales bacterium mxb001 NODE_142092_length_8673_cov_39.841, whole genome shotgun sequence.
NBNH01000104	Actinomycetales bacterium mxb001 NODE_143576_length_4944_cov_16.1794, whole genome shotgun sequence.
NBNH01000105	Actinomycetales bacterium mxb001 NODE_143692_length_8076_cov_33.6478, whole genome shotgun sequence.
NBNH01000106	Actinomycetales bacterium mxb001 NODE_145605_length_1469_cov_32.8277, whole genome shotgun sequence.
NBNH01000107	Actinomycetales bacterium mxb001 NODE_150665_length_8771_cov_21.8204, whole genome shotgun sequence.
NBNH01000109	Actinomycetales bacterium mxb001 NODE_153819_length_2397_cov_32.9737, whole genome shotgun sequence.
NBNH01000110	Actinomycetales bacterium mxb001 NODE_153820_length_9565_cov_49.2144, whole genome shotgun sequence.
NBNH01000111	Actinomycetales bacterium mxb001 NODE_161112_length_16324_cov_40.0532, whole genome shotgun sequence.
NBNH01000112	Actinomycetales bacterium mxb001 NODE_162419_length_13912_cov_29.0544, whole genome shotgun sequence.
NBNH01000114	Actinomycetales bacterium mxb001 NODE_167711_length_3379_cov_29.4969, whole genome shotgun sequence.
NBNH01000115	Actinomycetales bacterium mxb001 NODE_167743_length_9900_cov_42.0122, whole genome shotgun sequence.
NBNH01000116	Actinomycetales bacterium mxb001 NODE_168304_length_2237_cov_10.3627, whole genome shotgun sequence.
NBNH01000117	Actinomycetales bacterium mxb001 NODE_169769_length_3653_cov_73.427, whole genome shotgun sequence.
NBNH01000118	Actinomycetales bacterium mxb001 NODE_171883_length_2710_cov_27.2522, whole genome shotgun sequence.
NBNH01000119	Actinomycetales bacterium mxb001 NODE_175964_length_4419_cov_54.0393, whole genome shotgun sequence.
NBNH01000121	Actinomycetales bacterium mxb001 NODE_177978_length_2763_cov_15.2668, whole genome shotgun sequence.
NBNH01000122	Actinomycetales bacterium mxb001 NODE_181118_length_1804_cov_21.4078, whole genome shotgun sequence.
NBNH01000124	Actinomycetales bacterium mxb001 NODE_184238_length_2508_cov_21.0678, whole genome shotgun sequence.
NBNH01000125	Actinomycetales bacterium mxb001 NODE_186260_length_2422_cov_7.26681, whole genome shotgun sequence.
NBNH01000126	Actinomycetales bacterium mxb001 NODE_187004_length_12327_cov_21.4382, whole genome shotgun sequence.
NBNH01000127	Actinomycetales bacterium mxb001 NODE_187761_length_5125_cov_55.6763, whole genome shotgun sequence.
NBNH01000128	Actinomycetales bacterium mxb001 NODE_188254_length_3274_cov_44.5597, whole genome shotgun sequence.
NBNH01000129	Actinomycetales bacterium mxb001 NODE_189092_length_1968_cov_28.4381, whole genome shotgun sequence.
NBNH01000130	Actinomycetales bacterium mxb001 NODE_189093_length_3136_cov_21.7708, whole genome shotgun sequence.
NBNH01000131	Actinomycetales bacterium mxb001 NODE_189094_length_2369_cov_47.8517, whole genome shotgun sequence.
NBNH01000132	Actinomycetales bacterium mxb001 NODE_190655_length_11894_cov_29.8669, whole genome shotgun sequence.
NBNH01000133	Actinomycetales bacterium mxb001 NODE_197018_length_6979_cov_24.6019, whole genome shotgun sequence.
NBNH01000134	Actinomycetales bacterium mxb001 NODE_198271_length_4577_cov_28.6798, whole genome shotgun sequence.
NBNH01000136	Actinomycetales bacterium mxb001 NODE_201908_length_3319_cov_21.2483, whole genome shotgun sequence.
NBNH01000137	Actinomycetales bacterium mxb001 NODE_205285_length_8992_cov_36.8336, whole genome shotgun sequence.
NBNH01000139	Actinomycetales bacterium mxb001 NODE_207505_length_1341_cov_15.0825, whole genome shotgun sequence.
NBNH01000140	Actinomycetales bacterium mxb001 NODE_207980_length_1690_cov_40.5842, whole genome shotgun sequence.
NBNH01000141	Actinomycetales bacterium mxb001 NODE_210509_length_8147_cov_47.3192, whole genome shotgun sequence.
NBNH01000142	Actinomycetales bacterium mxb001 NODE_211561_length_3489_cov_40.8912, whole genome shotgun sequence.
NBNH01000143	Actinomycetales bacterium mxb001 NODE_211906_length_5450_cov_38.3908, whole genome shotgun sequence.
NBNH01000145	Actinomycetales bacterium mxb001 NODE_213506_length_17898_cov_41.219, whole genome shotgun sequence.
NBNH01000146	Actinomycetales bacterium mxb001 NODE_214327_length_2401_cov_20.9873, whole genome shotgun sequence.
NBNH01000147	Actinomycetales bacterium mxb001 NODE_214787_length_10947_cov_39.564, whole genome shotgun sequence.
NBNH01000148	Actinomycetales bacterium mxb001 NODE_215907_length_1975_cov_36.5958, whole genome shotgun sequence.
NBNH01000149	Actinomycetales bacterium mxb001 NODE_216746_length_4217_cov_56.2041, whole genome shotgun sequence.
NBNH01000151	Actinomycetales bacterium mxb001 NODE_217124_length_2727_cov_25.8272, whole genome shotgun sequence.
NBNH01000152	Actinomycetales bacterium mxb001 NODE_218250_length_1033_cov_17.2697, whole genome shotgun sequence.
NBNH01000153	Actinomycetales bacterium mxb001 NODE_219290_length_3133_cov_59.6562, whole genome shotgun sequence.
NBNH01000154	Actinomycetales bacterium mxb001 NODE_221862_length_1290_cov_22.1347, whole genome shotgun sequence.
NBNH01000155	Actinomycetales bacterium mxb001 NODE_221863_length_1290_cov_24.9523, whole genome shotgun sequence.
NBNH01000156	Actinomycetales bacterium mxb001 NODE_221864_length_12664_cov_20.162, whole genome shotgun sequence.
NBNH01000157	Actinomycetales bacterium mxb001 NODE_223496_length_4345_cov_53.7573, whole genome shotgun sequence.
NBNH01000158	Actinomycetales bacterium mxb001 NODE_225057_length_1997_cov_20.5016, whole genome shotgun sequence.
NBNH01000159	Actinomycetales bacterium mxb001 NODE_225115_length_1781_cov_21.5234, whole genome shotgun sequence.
NBNH01000160	Actinomycetales bacterium mxb001 NODE_225190_length_6873_cov_15.1952, whole genome shotgun sequence.
NBNH01000161	Actinomycetales bacterium mxb001 NODE_226629_length_5919_cov_17.3694, whole genome shotgun sequence.
NBNH01000162	Actinomycetales bacterium mxb001 NODE_227977_length_3706_cov_41.4932, whole genome shotgun sequence.
NBNH01000163	Actinomycetales bacterium mxb001 NODE_228314_length_9459_cov_39.5985, whole genome shotgun sequence.
NBNH01000164	Actinomycetales bacterium mxb001 NODE_230531_length_31393_cov_48.0588, whole genome shotgun sequence.
NBNH01000165	Actinomycetales bacterium mxb001 NODE_230912_length_1638_cov_39.8784, whole genome shotgun sequence.
NBNH01000166	Actinomycetales bacterium mxb001 NODE_236948_length_13213_cov_36.5439, whole genome shotgun sequence.
NBNH01000167	Actinomycetales bacterium mxb001 NODE_240651_length_3494_cov_12.4691, whole genome shotgun sequence.
NBNH01000168	Actinomycetales bacterium mxb001 NODE_246471_length_6645_cov_26.2379, whole genome shotgun sequence.
NBNH01000169	Actinomycetales bacterium mxb001 NODE_250024_length_2277_cov_17.0755, whole genome shotgun sequence.
NBNH01000170	Actinomycetales bacterium mxb001 NODE_250435_length_3561_cov_48.2889, whole genome shotgun sequence.
NBNH01000171	Actinomycetales bacterium mxb001 NODE_252768_length_2499_cov_17.5596, whole genome shotgun sequence.
NBNH01000172	Actinomycetales bacterium mxb001 NODE_254488_length_1116_cov_34.7097, whole genome shotgun sequence.
NBNH01000173	Actinomycetales bacterium mxb001 NODE_255325_length_30222_cov_25.0751, whole genome shotgun sequence.
NBNH01000174	Actinomycetales bacterium mxb001 NODE_257450_length_2568_cov_25.3839, whole genome shotgun sequence.
NBNH01000175	Actinomycetales bacterium mxb001 NODE_257701_length_4507_cov_16.9469, whole genome shotgun sequence.
NBNH01000176	Actinomycetales bacterium mxb001 NODE_261223_length_6910_cov_13.739, whole genome shotgun sequence.
NBNH01000177	Actinomycetales bacterium mxb001 NODE_261615_length_2974_cov_44.3308, whole genome shotgun sequence.
NBNH01000178	Actinomycetales bacterium mxb001 NODE_266139_length_1228_cov_42.2529, whole genome shotgun sequence.
NBNH01000180	Actinomycetales bacterium mxb001 NODE_268217_length_13526_cov_36.0622, whole genome shotgun sequence.
NBNH01000181	Actinomycetales bacterium mxb001 NODE_269612_length_1743_cov_30.7706, whole genome shotgun sequence.
NBNH01000182	Actinomycetales bacterium mxb001 NODE_271314_length_1893_cov_28.9572, whole genome shotgun sequence.
NBNH01000183	Actinomycetales bacterium mxb001 NODE_272421_length_1304_cov_35.9385, whole genome shotgun sequence.
NBNH01000184	Actinomycetales bacterium mxb001 NODE_273882_length_38856_cov_52.2893, whole genome shotgun sequence.
NBNH01000185	Actinomycetales bacterium mxb001 NODE_276741_length_1790_cov_18.5649, whole genome shotgun sequence.
NBNH01000186	Actinomycetales bacterium mxb001 NODE_277022_length_11413_cov_53.2551, whole genome shotgun sequence.
NBNH01000187	Actinomycetales bacterium mxb001 NODE_278490_length_1831_cov_20.3104, whole genome shotgun sequence.
NBNH01000188	Actinomycetales bacterium mxb001 NODE_278491_length_1533_cov_19.9929, whole genome shotgun sequence.
NBNH01000189	Actinomycetales bacterium mxb001 NODE_280770_length_20084_cov_29.0204, whole genome shotgun sequence.
NBNH01000190	Actinomycetales bacterium mxb001 NODE_285929_length_9274_cov_34.5096, whole genome shotgun sequence.
NBNH01000191	Actinomycetales bacterium mxb001 NODE_285930_length_9682_cov_32.5151, whole genome shotgun sequence.
NBNH01000192	Actinomycetales bacterium mxb001 NODE_288680_length_10196_cov_74.5661, whole genome shotgun sequence.
NBNH01000193	Actinomycetales bacterium mxb001 NODE_288732_length_1335_cov_33.2406, whole genome shotgun sequence.
NBNH01000194	Actinomycetales bacterium mxb001 NODE_289680_length_15516_cov_46.5898, whole genome shotgun sequence.
NBNH01000195	Actinomycetales bacterium mxb001 NODE_289681_length_2647_cov_42.4008, whole genome shotgun sequence.
NBNH01000196	Actinomycetales bacterium mxb001 NODE_289682_length_2610_cov_19.0233, whole genome shotgun sequence.
NBNH01000197	Actinomycetales bacterium mxb001 NODE_295146_length_27430_cov_38.5398, whole genome shotgun sequence.
NBNH01000198	Actinomycetales bacterium mxb001 NODE_296020_length_29821_cov_54.0619, whole genome shotgun sequence.
NBNH01000199	Actinomycetales bacterium mxb001 NODE_299683_length_6898_cov_16.6095, whole genome shotgun sequence.
NBNH01000200	Actinomycetales bacterium mxb001 NODE_303554_length_1928_cov_46.3628, whole genome shotgun sequence.
NBNH01000201	Actinomycetales bacterium mxb001 NODE_303761_length_1428_cov_75.8223, whole genome shotgun sequence.
NBNH01000202	Actinomycetales bacterium mxb001 NODE_304164_length_1361_cov_60.9429, whole genome shotgun sequence.
NBNH01000203	Actinomycetales bacterium mxb001 NODE_305680_length_2360_cov_11.3553, whole genome shotgun sequence.
NBNH01000204	Actinomycetales bacterium mxb001 NODE_305801_length_44468_cov_87.0693, whole genome shotgun sequence.
NBNH01000205	Actinomycetales bacterium mxb001 NODE_307798_length_1455_cov_39.3804, whole genome shotgun sequence.
NBNH01000206	Actinomycetales bacterium mxb001 NODE_308673_length_10110_cov_61.0828, whole genome shotgun sequence.
NBNH01000207	Actinomycetales bacterium mxb001 NODE_310289_length_1540_cov_20.1279, whole genome shotgun sequence.
NBNH01000208	Actinomycetales bacterium mxb001 NODE_311640_length_71856_cov_42.795, whole genome shotgun sequence.
NBNH01000209	Actinomycetales bacterium mxb001 NODE_314108_length_13760_cov_33.8924, whole genome shotgun sequence.
NBNH01000210	Actinomycetales bacterium mxb001 NODE_314664_length_7471_cov_51.4695, whole genome shotgun sequence.
NBNH01000211	Actinomycetales bacterium mxb001 NODE_315145_length_1811_cov_11.6293, whole genome shotgun sequence.
NBNH01000212	Actinomycetales bacterium mxb001 NODE_318048_length_9501_cov_29.6777, whole genome shotgun sequence.
NBNH01000213	Actinomycetales bacterium mxb001 NODE_320251_length_17911_cov_39.1224, whole genome shotgun sequence.
NBNH01000214	Actinomycetales bacterium mxb001 NODE_320252_length_5208_cov_56.3567, whole genome shotgun sequence.
NBNH01000215	Actinomycetales bacterium mxb001 NODE_320658_length_3321_cov_82.5, whole genome shotgun sequence.
NBNH01000216	Actinomycetales bacterium mxb001 NODE_321969_length_3087_cov_29.7943, whole genome shotgun sequence.
NBNH01000217	Actinomycetales bacterium mxb001 NODE_324723_length_1619_cov_61.3615, whole genome shotgun sequence.
NBNH01000218	Actinomycetales bacterium mxb001 NODE_327972_length_1634_cov_30.7666, whole genome shotgun sequence.
NBNH01000219	Actinomycetales bacterium mxb001 NODE_332370_length_1532_cov_45.2996, whole genome shotgun sequence.
NBNH01000220	Actinomycetales bacterium mxb001 NODE_333355_length_7898_cov_13.8018, whole genome shotgun sequence.
NBNH01000221	Actinomycetales bacterium mxb001 NODE_334084_length_2722_cov_18.4357, whole genome shotgun sequence.
NBNH01000222	Actinomycetales bacterium mxb001 NODE_334085_length_3296_cov_30.5247, whole genome shotgun sequence.
NBNH01000223	Actinomycetales bacterium mxb001 NODE_339098_length_1294_cov_19.3025, whole genome shotgun sequence.
NBNH01000224	Actinomycetales bacterium mxb001 NODE_339193_length_5931_cov_51.6885, whole genome shotgun sequence.
NBNH01000225	Actinomycetales bacterium mxb001 NODE_342432_length_1790_cov_54.0879, whole genome shotgun sequence.
NBNH01000226	Actinomycetales bacterium mxb001 NODE_343380_length_1345_cov_16.5228, whole genome shotgun sequence.
NBNH01000227	Actinomycetales bacterium mxb001 NODE_343757_length_1485_cov_30.2851, whole genome shotgun sequence.
NBNH01000228	Actinomycetales bacterium mxb001 NODE_349313_length_1561_cov_16.7708, whole genome shotgun sequence.
NBNH01000229	Actinomycetales bacterium mxb001 NODE_351381_length_4919_cov_26.0643, whole genome shotgun sequence.
NBNH01000230	Actinomycetales bacterium mxb001 NODE_363461_length_4186_cov_15.1966, whole genome shotgun sequence.
NBNH01000231	Actinomycetales bacterium mxb001 NODE_363873_length_1336_cov_16.8515, whole genome shotgun sequence.
NBNH01000232	Actinomycetales bacterium mxb001 NODE_368319_length_1700_cov_39.379, whole genome shotgun sequence.
NBNH01000233	Actinomycetales bacterium mxb001 NODE_368321_length_1213_cov_81.9206, whole genome shotgun sequence.
NBNH01000234	Actinomycetales bacterium mxb001 NODE_370258_length_2729_cov_37.2504, whole genome shotgun sequence.
NBNH01000235	Actinomycetales bacterium mxb001 NODE_371348_length_1868_cov_8.6699, whole genome shotgun sequence.
NBNH01000236	Actinomycetales bacterium mxb001 NODE_372344_length_1443_cov_40.2655, whole genome shotgun sequence.
NBNH01000237	Actinomycetales bacterium mxb001 NODE_372345_length_14880_cov_55.0265, whole genome shotgun sequence.
NBNH01000238	Actinomycetales bacterium mxb001 NODE_377499_length_5858_cov_42.5966, whole genome shotgun sequence.
NBNH01000239	Actinomycetales bacterium mxb001 NODE_377575_length_5563_cov_14.0253, whole genome shotgun sequence.
NBNH01000240	Actinomycetales bacterium mxb001 NODE_377691_length_2350_cov_33.348, whole genome shotgun sequence.
NBNH01000242	Actinomycetales bacterium mxb001 NODE_383599_length_10793_cov_31.5114, whole genome shotgun sequence.
NBNH01000243	Actinomycetales bacterium mxb001 NODE_384155_length_1448_cov_7.08264, whole genome shotgun sequence.
NBNH01000244	Actinomycetales bacterium mxb001 NODE_384156_length_3842_cov_13.2317, whole genome shotgun sequence.
NBNH01000245	Actinomycetales bacterium mxb001 NODE_385684_length_1294_cov_29.9014, whole genome shotgun sequence.
NBNH01000246	Actinomycetales bacterium mxb001 NODE_387277_length_2565_cov_64.8391, whole genome shotgun sequence.
NBNH01000247	Actinomycetales bacterium mxb001 NODE_393655_length_1407_cov_31.038, whole genome shotgun sequence.
NBNH01000248	Actinomycetales bacterium mxb001 NODE_393656_length_1407_cov_22.9062, whole genome shotgun sequence.
NBNH01000249	Actinomycetales bacterium mxb001 NODE_394189_length_3302_cov_37.4565, whole genome shotgun sequence.
NBNH01000250	Actinomycetales bacterium mxb001 NODE_394369_length_12976_cov_50.1386, whole genome shotgun sequence.
NBNH01000251	Actinomycetales bacterium mxb001 NODE_394595_length_4350_cov_34.6541, whole genome shotgun sequence.
NBNH01000252	Actinomycetales bacterium mxb001 NODE_395256_length_1547_cov_16.9545, whole genome shotgun sequence.
NBNH01000253	Actinomycetales bacterium mxb001 NODE_395482_length_4502_cov_44.2561, whole genome shotgun sequence.
NBNH01000255	Actinomycetales bacterium mxb001 NODE_404084_length_2573_cov_27.0163, whole genome shotgun sequence.
NBNH01000256	Actinomycetales bacterium mxb001 NODE_410604_length_2774_cov_51.4159, whole genome shotgun sequence.
NBNH01000259	Actinomycetales bacterium mxb001 NODE_420162_length_17528_cov_25.9437, whole genome shotgun sequence.
NBNH01000260	Actinomycetales bacterium mxb001 NODE_420604_length_7048_cov_15.6598, whole genome shotgun sequence.
NBNH01000261	Actinomycetales bacterium mxb001 NODE_422216_length_2190_cov_17.1592, whole genome shotgun sequence.
NBNH01000262	Actinomycetales bacterium mxb001 NODE_422217_length_2190_cov_14.8403, whole genome shotgun sequence.
NBNH01000263	Actinomycetales bacterium mxb001 NODE_422218_length_19567_cov_53.6633, whole genome shotgun sequence.
NBNH01000264	Actinomycetales bacterium mxb001 NODE_428170_length_1916_cov_33.5959, whole genome shotgun sequence.
NBNH01000265	Actinomycetales bacterium mxb001 NODE_429351_length_4990_cov_22.4987, whole genome shotgun sequence.
NBNH01000266	Actinomycetales bacterium mxb001 NODE_429709_length_3179_cov_15.7074, whole genome shotgun sequence.
NBNH01000267	Actinomycetales bacterium mxb001 NODE_430250_length_21510_cov_45.7811, whole genome shotgun sequence.
NBNH01000268	Actinomycetales bacterium mxb001 NODE_431300_length_6528_cov_23.2889, whole genome shotgun sequence.
NBNH01000269	Actinomycetales bacterium mxb001 NODE_433487_length_17712_cov_36.2516, whole genome shotgun sequence.
NBNH01000270	Actinomycetales bacterium mxb001 NODE_436581_length_1418_cov_31.2513, whole genome shotgun sequence.
NBNH01000271	Actinomycetales bacterium mxb001 NODE_439246_length_6410_cov_36.9903, whole genome shotgun sequence.
NBNH01000273	Actinomycetales bacterium mxb001 NODE_440074_length_4178_cov_40.588, whole genome shotgun sequence.
NBNH01000274	Actinomycetales bacterium mxb001 NODE_441160_length_9666_cov_18.2917, whole genome shotgun sequence.
NBNH01000275	Actinomycetales bacterium mxb001 NODE_441161_length_25206_cov_49.7238, whole genome shotgun sequence.
NBNH01000277	Actinomycetales bacterium mxb001 NODE_446763_length_4472_cov_25.1763, whole genome shotgun sequence.
NBNH01000278	Actinomycetales bacterium mxb001 NODE_450534_length_2475_cov_21.2875, whole genome shotgun sequence.
NBNH01000279	Actinomycetales bacterium mxb001 NODE_455445_length_1394_cov_18.1402, whole genome shotgun sequence.
NBNH01000280	Actinomycetales bacterium mxb001 NODE_455446_length_1767_cov_18.8812, whole genome shotgun sequence.
NBNH01000281	Actinomycetales bacterium mxb001 NODE_455447_length_2498_cov_30.3982, whole genome shotgun sequence.
NBNH01000282	Actinomycetales bacterium mxb001 NODE_457904_length_5772_cov_26.9968, whole genome shotgun sequence.
NBNH01000283	Actinomycetales bacterium mxb001 NODE_457905_length_6799_cov_66.2439, whole genome shotgun sequence.
NBNH01000284	Actinomycetales bacterium mxb001 NODE_459623_length_1433_cov_53.1755, whole genome shotgun sequence.
NBNH01000285	Actinomycetales bacterium mxb001 NODE_459624_length_3069_cov_68.6484, whole genome shotgun sequence.
NBNH01000286	Actinomycetales bacterium mxb001 NODE_460995_length_24984_cov_47.8886, whole genome shotgun sequence.
NBNH01000287	Actinomycetales bacterium mxb001 NODE_463799_length_3694_cov_13.3081, whole genome shotgun sequence.
NBNH01000288	Actinomycetales bacterium mxb001 NODE_464138_length_10827_cov_41.8469, whole genome shotgun sequence.
NBNH01000289	Actinomycetales bacterium mxb001 NODE_467734_length_4192_cov_17.6312, whole genome shotgun sequence.
NBNH01000291	Actinomycetales bacterium mxb001 NODE_468637_length_6226_cov_28.3768, whole genome shotgun sequence.
NBNH01000292	Actinomycetales bacterium mxb001 NODE_468957_length_2348_cov_26.4061, whole genome shotgun sequence.
NBNH01000293	Actinomycetales bacterium mxb001 NODE_470303_length_7469_cov_34.1306, whole genome shotgun sequence.
NBNH01000294	Actinomycetales bacterium mxb001 NODE_471406_length_3096_cov_36.1349, whole genome shotgun sequence.
NBNH01000297	Actinomycetales bacterium mxb001 NODE_474876_length_2651_cov_14.9459, whole genome shotgun sequence.
NBNH01000298	Actinomycetales bacterium mxb001 NODE_479332_length_4663_cov_40.5788, whole genome shotgun sequence.
NBNH01000299	Actinomycetales bacterium mxb001 NODE_482144_length_2063_cov_40.1095, whole genome shotgun sequence.
NBNH01000300	Actinomycetales bacterium mxb001 NODE_482331_length_1010_cov_46.8287, whole genome shotgun sequence.
NBNH01000301	Actinomycetales bacterium mxb001 NODE_483698_length_5871_cov_28.8372, whole genome shotgun sequence.
NBNH01000302	Actinomycetales bacterium mxb001 NODE_485420_length_1471_cov_37.9357, whole genome shotgun sequence.
NBNH01000303	Actinomycetales bacterium mxb001 NODE_490733_length_3605_cov_45.0591, whole genome shotgun sequence.
NBNH01000304	Actinomycetales bacterium mxb001 NODE_493820_length_7272_cov_14.2753, whole genome shotgun sequence.
NBNH01000305	Actinomycetales bacterium mxb001 NODE_495898_length_7033_cov_33.7739, whole genome shotgun sequence.
NBNH01000306	Actinomycetales bacterium mxb001 NODE_495913_length_5362_cov_53.033, whole genome shotgun sequence.
NBNH01000307	Actinomycetales bacterium mxb001 NODE_497322_length_6035_cov_23.7171, whole genome shotgun sequence.
NBNH01000309	Actinomycetales bacterium mxb001 NODE_499200_length_2587_cov_27.8437, whole genome shotgun sequence.
NBNH01000310	Actinomycetales bacterium mxb001 NODE_499738_length_4346_cov_15.6576, whole genome shotgun sequence.
NBNH01000311	Actinomycetales bacterium mxb001 NODE_504488_length_4764_cov_20.6286, whole genome shotgun sequence.
NBNH01000312	Actinomycetales bacterium mxb001 NODE_504517_length_14905_cov_21.7097, whole genome shotgun sequence.
NBNH01000313	Actinomycetales bacterium mxb001 NODE_505000_length_4258_cov_12.1369, whole genome shotgun sequence.
NBNH01000314	Actinomycetales bacterium mxb001 NODE_505096_length_1414_cov_20.5058, whole genome shotgun sequence.
NBNH01000315	Actinomycetales bacterium mxb001 NODE_505097_length_1414_cov_31.6245, whole genome shotgun sequence.
NBNH01000316	Actinomycetales bacterium mxb001 NODE_506592_length_15389_cov_40.5473, whole genome shotgun sequence.
NBNH01000317	Actinomycetales bacterium mxb001 NODE_509237_length_7711_cov_43.1988, whole genome shotgun sequence.
NBNH01000320	Actinomycetales bacterium mxb001 NODE_516709_length_87551_cov_48.2409, whole genome shotgun sequence.
NBNH01000321	Actinomycetales bacterium mxb001 NODE_517682_length_3725_cov_16.3182, whole genome shotgun sequence.
NBNH01000322	Actinomycetales bacterium mxb001 NODE_519339_length_4574_cov_33.3944, whole genome shotgun sequence.
NBNH01000323	Actinomycetales bacterium mxb001 NODE_522671_length_1524_cov_18.9979, whole genome shotgun sequence.
NBNH01000324	Actinomycetales bacterium mxb001 NODE_526919_length_1676_cov_38.1033, whole genome shotgun sequence.
NBNH01000325	Actinomycetales bacterium mxb001 NODE_533395_length_4009_cov_20.5822, whole genome shotgun sequence.
NBNH01000327	Actinomycetales bacterium mxb001 NODE_536095_length_4467_cov_24.1271, whole genome shotgun sequence.
[truncated: 15,388 more rows]

## Sheet: Actinopolysporales assemblies
Genome assemblies from order Actinpolysporales analyzed in current work:
[truncated: 10 more rows]

## Sheet: Actinopolysporales sequences
Accession number:	Details:
[truncated: 242 more rows]

[truncated: 48 more sheets: Bifidobacteriales assemblies, Bifidobacteriales sequences, cand. Nanopelagicales assembl., cand. Nanopelagicales seq., Catenulisporales assemblies, Catenulisporales sequences, Coriobacteriales assemblies, Coriobacteriales sequences, Corynebacteriales assemblies, Corynebacteriales sequences, Cryptosporangiales assemblies, Cryptosporangiales sequences, Eggerthellales assemblies, Eggerthellales sequences, Egibacterales assemblies, Egibacterales sequences, Frankiales assemblies, Frankiales sequences, Gaiellales assemblies, Gaiellales sequences …]
