# Supplementary material for: Genomic Insights into the Distribution and Phylogeny of Glycopeptide Resistance Determinants within the Actinobacteria Phylum
Source: Antibiotics (Basel). 2021 Dec 14;10(12):1533. doi: 10.3390/antibiotics10121533 (PMC8698665; doi:10.3390/antibiotics10121533)
Supplement: Supplementary file 1 [file antibiotics-10-01533-s001.zip › Supplementary Excel File S2.xlsx]

## Sheet: Actinomycetales VLGs
Information on nucleic acid sequence where VLGs were found:	VanY-like M15	VanR-like	VanS-like
FUHX01000043 Actinomycetales bacterium JB111	SJM56377	SJM56381	SJM56386

## Sheet: cand. Nanopelagicales VLGs
Information on nucleic acid sequence where VLGs were found:	VanY-like M15
CP016782 Candidatus Planktophila sp. MMS-VB-114	ASY27135

## Sheet: Catenulisporales VLGs
Information on nucleic acid sequence where VLGs were found:	VanH-like	VanA-like	VanX-like	VanR-like	VanS-like	VanK-like	VanY-like M15
CP001700 Catenulispora acidiphila DSM 44928	ACU74652	ACU74651	ACU74650	ACU74646	ACU74647	ACU74654
CP001700 Catenulispora acidiphila DSM 44928							ACU71211

## Sheet: Coriobacteriales VLGs
Information on nucleic acid sequence where VLGs were found:	VanY-D-like	VanH-like	VanA-like	VanX-like	VanS-like	VanR-like	VanW-like	VanY-like M15
QIBY01000012 Parvibacter caecicola strain DSM 22242	RNL10279	RNL10280	RNL10281	RNL10282	RNL10283	RNL10326
KB822533 Atopobium minutum 10063974		EMZ42122	EMZ42123	EMZ42124	EMZ42118	EMZ42117	EMZ42121	EMZ42119

## Sheet: Corynebacteriales VLGs
Information on nucleic acid sequence where VLGs were found:	VanR-like	VanS-like	VanY-like M15	VanH-like	VanA-like	VanX-like	VanZ-like
AYTE01000004 Williamsia sp. D3	ETD34190	ETD34189		ETD34186	ETD34187	ETD34188
CP001966 Tsukamurella paurometabola DSM 20162			ADG79148
CP001966 Tsukamurella paurometabola DSM 20162			ADG76758
CP001966 Tsukamurella paurometabola DSM 20162	ADG77161	ADG77162		ADG77165	ADG77164	ADG77163
CP019572 Rhodococcus sp. MTM3W5.2		AQA23163	AQA25710	AQA24790	AQA24404	AQA21779
NC_006361 Nocardia farcinica IFM 10152			WP_041561080
NC_008596 Mycobacterium smegmatis str. MC2 155			YP_886266
NC_008705 Mycobacterium sp. KMS			WP_011557769
NC_009338 Mycolicibacterium gilvum PYR-GCK			WP_041800612
NC_012490 Rhodococcus erythropolis PR4			WP_020969077
NC_013441 Gordonia bronchialis DSM 43247			WP_083775584
NC_014158 Tsukamurella paurometabola DSM 20162	WP_013125203	WP_013125204		WP_013125207	WP_013125206	WP_013125205
NC_014158 Tsukamurella paurometabola DSM 20162			WP_013127167
NC_014158 Tsukamurella paurometabola DSM 20162			WP_013124813
NC_014814 Mycolicibacterium gilvum Spyr1			WP_158022607
NC_015564 Hoyosella subflava DQS3-9A1			WP_083826495
NC_016887 Nocardia cyriacigeorgica GUH-2			WP_148280672
NC_016906 Gordonia polyisoprenivorans VH2			WP_014360081
NC_018027 Mycolicibacterium chubuense NBB4			WP_081495161
NC_018289 Mycolicibacterium smegmatis MC2 155			WP_011727993
NC_018581 Gordonia sp. KTR9			WP_148281286
NC_018681 Nocardia brasiliensis ATCC 700358	WP_014983945	WP_014983944	WP_014983943
NC_018681 Nocardia brasiliensis ATCC 700358							WP_014985085
NC_019966 Mycobacterium sp. JS623			WP_015308689
NC_021282 Mycobacteroides abscessus subsp. bolletii 50594			WP_031599928
NC_022115 Rhodococcus erythropolis CCM2595			WP_020969077
NC_023036 Mycolicibacterium neoaurum VKM Ac-1815D			WP_031601382
NPFM01000015 Rhodococcus sp. 15-649-2-2	OZE82830	OZE82829		OZE82868	OZE82869	OZE82827
NPFM01000031 Rhodococcus sp. 15-649-2-2	OZE74674	OZE74673	OZE74671
NZ_AP017900 Nocardia seriolae strain UTF1			WP_033085451
NZ_AP018165 [Mycobacterium] stephanolepidis strain NJB0901			WP_096505665
NZ_AP018436 Mycobacteroides abscessus subsp. bolletii BD			WP_074253735
NZ_CP006850 Nocardia nova SH22a			WP_025349601
NZ_CP007220 Mycobacteroides chelonae CCUG 47445			WP_046253430
NZ_CP007255 Rhodococcus erythropolis R138			WP_029254939
NZ_CP009494 Mycolicibacterium smegmatis MC2 155			WP_011727993
NZ_CP010071 Mycobacterium sp. QIA-37			WP_064408575
NZ_CP010271 Mycobacteroides saopaulense strain EPM10906 c			WP_088413639
NZ_CP011022 Arthrobacter sp. SLBN-53 strain NRRL B-3805			WP_031601382
NZ_CP011269 Mycolicibacterium fortuitum strain CT6			WP_157889049
NZ_CP011295 Rhodococcus erythropolis strain BG43			WP_019747603
NZ_CP011491 Mycolicibacterium vaccae 95051			WP_003931041
NZ_CP011491 Mycolicibacterium vaccae 95051			WP_003931041
NZ_CP011530 Mycobacteroides immunogenum strain CCUG 47286			WP_043077615
NZ_CP011773 Mycobacterium sp. EPa45			WP_047332792
NZ_CP011853 Gordonia phthalatica strain QH-11			WP_082399907
NZ_CP012044 Mycobacteroides abscessus UC22			WP_005125865
NZ_CP012150 Mycolicibacterium goodii strain X7B	WP_049743970	WP_049743971	WP_049743973
NZ_CP012150 Mycolicibacterium goodii strain X7B			WP_049747806
NZ_CP012749 Rhodococcus sp. 008			WP_003940687
NZ_CP013049 Mycobacteroides abscessus strain NOV0213			WP_012296498
NZ_CP014475 Mycolicibacterium phlei strain CCUG 21000			WP_110766401
NZ_CP014950 Mycobacteroides abscessus strain FLAC003			WP_074253735
NZ_CP014951 Mycobacteroides abscessus strain FLAC004			WP_031599928
NZ_CP014955 Mycobacteroides abscessus strain FLAC013			WP_012296498
NZ_CP014957 Mycobacteroides abscessus strain FLAC031			WP_005125865
NZ_CP015596 Mycobacterium sp. YC-RL4			WP_082902265
NZ_CP016594 Gordonia terrae strain 3612			WP_004018556
NZ_CP017299 Rhodococcus sp. YL-1			WP_003940687
NZ_CP017839 Nocardia seriolae strain EM150506			WP_033085451
NZ_CP018043 Mycobacterium sp. WY10			WP_071948501
NZ_CP018082 Nocardia mangyaensis strain Y48			WP_084759551
NZ_CP019066 Tsukamurella tyrosinosolvens strain MH1			WP_102100855
NZ_CP019066 Tsukamurella tyrosinosolvens strain MH1			WP_068520780
NZ_CP019572 Rhodococcus sp. MTM3W5.2	WP_077043363	WP_077040010		WP_083742863	WP_077040014	WP_077040013
NZ_CP020809 Mycobacterium dioxanotrophicus strain PH-06			WP_087078847
NZ_CP021122 Mycobacteroides abscessus subsp. massiliense strain FLAC047			WP_031599928
NZ_CP022088 Nocardia brasiliensis strain FDAARGOS_352	WP_042259520	WP_042259437	WP_042259438
NZ_CP022088 Nocardia brasiliensis strain FDAARGOS_352			WP_081869087
NZ_CP022580 Gordonia rubripertincta strain CWB2			WP_119032254
NZ_CP023435 Mycobacterium sp. PYR15			WP_096312570
NZ_CP023720 Rhodococcus sp. H-CA8f			WP_097387593
NZ_CP023778 Nocardia terpenica strain NC_YFY_NT001	WP_098696923	WP_098696922	WP_098696921	WP_098696927	WP_098696926	WP_098696925
NZ_CP023778 Nocardia terpenica strain NC_YFY_NT001			WP_098694767
NZ_CP023778 Nocardia terpenica strain NC_YFY_NT001	WP_098698917	WP_098695997	WP_098695998
NZ_CP024633 Mycobacteroides salmoniphilum strain DSM 43276			WP_078329171
NZ_CP025435 Gordonia sp. YC-JH1			WP_101841686
NZ_CP025546 Mycobacterium paragordonae strain 49061			WP_120793627
NZ_CP025959 Rhodococcus qingshengii strain djl-6-2			WP_003940687
NZ_CP026746 Nocardia cyriacigeorgica strain MDA3349	WP_036543381	WP_036543347	WP_081597613
NZ_CP026746 Nocardia cyriacigeorgica strain MDA3349			WP_104360586
NZ_CP027114 Gordonia alkanivorans strain YC-RL2			WP_127963105
NZ_CP027433 Gordonia iterans strain Co17			WP_105942564
NZ_CP027541 Mycolicibacterium smegmatis MKD8			WP_003893281
NZ_CP029075 Mycobacteroides abscessus strain G141			WP_031599928
NZ_CP029604 Gordonia terrae strain NRRL B-16283			WP_004018556
NZ_CP029710 Nocardia sp. CS682	WP_135237326	WP_135231500	WP_135231499
NZ_CP029710 Nocardia sp. CS682			WP_135231844
NZ_CP030860 Mycobacteroides abscessus strain 7C			WP_012296498
NZ_CP031414 Mycolicibacterium neoaurum strain HGMS2			WP_031601382
NZ_CP031418 Nocardia farcinica strain W6977			WP_041561080
NZ_CP031516 [Mycobacterium] chelonae subsp. gwanakae strain MOTT36W			WP_064408575
NZ_CP032155 Mycobacterium sp. ELW1			WP_149383133
NZ_CP033972 Gordonia insulae strain MMS17-SY073			WP_124711134
NZ_CP034152 Rhodococcus sp. NJ-530			WP_003940687
NZ_CP034383 [Mycobacterium] chelonae subsp. chelonae strain DSM 43804			WP_046253430
NZ_CP035924 Mycobacteroides abscessus subsp. massiliense strain GD01B			WP_031599928
NZ_CP039432 Rhodococcus sp. SGAir0479	WP_137797243	WP_137797244	WP_137797245
NZ_CP041695 Nocardia otitidiscaviarum strain NEB252	WP_143981697	WP_143984182	WP_143981698
NZ_CP041695 Nocardia otitidiscaviarum strain NEB252			WP_143984036
NZ_CP041763 Gordonia sp. HY186			WP_132994169
NZ_CP041765 Tomitella sp. HY188	WP_143905626	WP_143905628	WP_143905624	WP_143910316	WP_143905632	WP_143905630
NZ_CP041765 Tomitella sp. HY188
NZ_CP045325 Mycobacterium sp. THAF192			FIV07_RS06900
NZ_CP045325 Mycobacterium sp. THAF192			WP_152519835
NZ_CP046099 Rhodococcus sp. AQ5-07			WP_019747603
NZ_CP046257 Gordonia sp. 135			WP_139319451
NZ_CP046320 Gordonia bronchialis strain FDAARGOS_676			WP_083775584
NZ_CP047235 Gordonia terrae strain JH63			WP_065630008
NZ_LN831039 Mycolicibacterium smegmatis strain NCTC8159			WP_058127589
NZ_LN868938 Nocardia farcinica strain NCTC11134			WP_041561080
NZ_LR026975 Mycolicibacterium hassiacum DSM 44199			WP_005626271
NZ_LR131273 Tsukamurella paurometabola strain NCTC10741			WP_126198895
NZ_LR131273 Tsukamurella paurometabola strain NCTC10741			WP_126195548
NZ_LR134345 Mycobacteroides chelonae strain NCTC946			WP_110766401
NZ_LR134352 Nocardia asteroides strain NCTC11293			WP_030203748
NZ_LR134353 Mycolicibacterium flavescens strain NCTC10271			WP_094293089
NZ_LR134355 Mycolicibacterium chitae strain NCTC10485			WP_126334852
NZ_LR134356 Mycolicibacterium aurum strain NCTC10437			WP_048633500
NZ_LR215973 Nocardia cyriacigeorgica strain 3012STDY6756504			WP_130916964
NZ_LR215973 Nocardia cyriacigeorgica strain 3012STDY6756504	WP_130919483	WP_130916628	WP_130916629
NZ_LT549889 Mycolicibacterium aurum isolate liquid			WP_087020315
NZ_LT906483 Mycolicibacterium thermoresistibile strain NCTC10409			WP_003927567
QEOM01000010 Williamsia marianensis strain DSM 44944	PVY27664	PVY27665		PVY27669	PVY27668	PVY27667
QFNH01000002 Gordonia sp. isolate S2_018_000_R3_108	PZU04427	PZU04428	PZU04429	PZU04433	PZU04432	PZU04431
QQAT01000005 Rhodococcus sp. AG1013	RDI30435	RDI30434		RDI30429	RDI30430	RDI30431
RBKV01000001 Williamsia muralis strain DSM 44343	RKR97760	RKR97759	RKR97758	RKR97754	RKR97755	RKR97756
SUMD01000002 Rhodococcus sp. NEAU-CX67	TJZ80168	TJZ80169		TJZ80174	TJZ80173	TJZ80172
SUMD01000002 Rhodococcus sp. NEAU-CX67	TJZ79990	TJZ79989	TJZ79987
UHIQ01000001 Tsukamurella paurometabola strain NCTC13232			SUP41500
UHIQ01000001 Tsukamurella paurometabola strain NCTC13232			SUP34282
UHIQ01000001 Tsukamurella paurometabola strain NCTC13232		SUP42993	SUP42997	SUP43009	SUP43005	SUP43001
	23	25	122	14	14	14	1

## Sheet: Corynebacteriales GPA-like BGCs
BGC/contig/genome accession number:	Strain:	VLGs:	Most similar MIBIG entry (similarity):
CP023778	Nocardia terpenica strain NC_YFY_NT001	VanHAXRSY	Avoparcin (67%)

## Sheet: Cryptosporangiales VLGs
Information on nucleic acid sequence where VLGs were found:	VanH-like	VanA-like	VanX-like	VanR-like	VanS-like	VanZ-like
FRCS01000003 Cryptosporangium aurantiacum strain DSM 46144	SHN13145	SHN13159	SHN13171	SHN13193	SHN13181	SHN13205
VIRS01000005 Cryptosporangium sp. A-T 5661	TQS45268	TQS45267	TQS45266	TQS45264	TQS45265
VIRS01000010 Cryptosporangium sp. A-T 5661						TQS44111
VIRS01000008 Cryptosporangium sp. A-T 5661						TQS44455

## Sheet: Frankiales VLGs
Information on nucleic acid sequence where VLGs were found:	VanH-like	VanA-like	VanX-like	VanR-like	VanS-like
CP000820 Frankia sp. EAN1pec	ABW16459	ABW16458	ABW16457	ABW16454	ABW16455
FZMO01000547 Frankia sp. ARgP5 isolate FRACA_ARgP5	SNQ51769	SNQ51770	SNQ51771
FZMO01000228 Frankia sp. ARgP5 isolate FRACA_ARgP5				WP_101832728	WP_101832729
LRTK01000029 Frankia sp. EI5c	OAA24485	OAA24486	OAA24487	OAA24489	OAA24488
LRTK01000117 Frankia sp. EI5c	OAA18285	OAA18286	OAA18287		OAA18288
MBLN01000077 Frankia sp. EUN1h	OHV31960	OHV31880	OHV31879	OHV31878	OHV31959
MBLO01000077 Frankia sp. BMG5.36	OHV59263	OHV59264	OHV59265	OHV59268	OHV59267
MOMC01000048 Frankia asymbiotica strain NRRL B-16386	ONH27022	ONH26970	ONH26969	ONH26966	ONH26967
OESX01000547 Frankia sp. ARgP5 isolate FRACA1	SOU59059	SOU59060	SOU59061
	8	8	8	6	7

## Sheet: Geodermathophilales VLGs
Information on nucleic acid sequence where VLGs were found:	VanY-like M15	VanR-like	VanS-like
FMUH01000002 Actinobacteria bacterium DSM 45722	SCX45937
FNBT01000010 Blastococcus sp. DSM 44268	SDG03203	SDG03232	SDG03254
FNIR01000015 Geodermatophilus soli strain DSM 45843	SDP51600	SDP51920	SDP51943
FPBA01000005 Geodermatophilus amargosae strain DSM 46136	SFT60795	SFT60785	SFT60769
FQVX01000001 Geodermatophilus nigrescens strain DSM 45408	SHF98259	SHF98289	SHF98316
FXTJ01000010 Geodermatophilus aquaeductus strain DSM 46834	SMO96912	SMO96906	SMO96891
JPMX01000091 Modestobacter caceresii strain KNN 45-2b	KGH45083	KGH45082
OCNK01000002 Blastococcus sp. DSM 44270	SOD97632	SOD97629	SOD97625
OCNK01000002 Blastococcus sp. DSM 44270	SOD98674
QKMH01000003 Geodermatophilus sp. DSM 44511	PYG44020	PYG44019	PYG44018
VNHW01000016 Blastococcus xanthinilyticus strain DSM 46842	TYP83675	TYP83674	TYP83673
WGGQ01000001 Modestobacter sp. I12A-02628 NODE_1	MPQ97132	MPQ97133	MPQ97134
	12	10	9

## Sheet: Glycomycetales VLGs
Information on nucleic acid sequence where VLGs were found:	VanH-like	VanA-like	VanX	VanR	VanS	VanY-like M15	VanZ
SOBV01000001 Glycomyces sp. MMG10089							TDU35342
CP001778 Stackebrandtia nassauensis DSM 44728				ADD45653	ADD45654	ADD45652
CP001778 Stackebrandtia nassauensis DSM 44728							ADD42158
CP001778 Stackebrandtia nassauensis DSM 44728	ADD44988	ADD44989	ADD44990			ADD44992
CP001778 Stackebrandtia nassauensis DSM 44728							ADD42971
FNAD01000004 Glycomyces harbinensis strain CGMCC 4.3516							SDD50473
FNAD01000008 Glycomyces harbinensis strain CGMCC 4.3516	SDD82506	SDD82531	SDD82555	SDD82628	SDD82596	SDD82658
FNGF01000005 Glycomyces sambucus strain CGMCC 4.3147							SDL35185
FNGF01000008 Glycomyces sambucus strain CGMCC 4.3147	SDL66455	SDL66433	SDL66406	SDL66344	SDL66371	SDL66326
NYMS01000007 Glycomyces fuscus strain TRM 49117				PDP88653	PDP88688	PDP88652
PVTJ01000002 Glycomyces artemisiae strain CGMCC 4.7067							PRY61054
PVTJ01000011 Glycomyces artemisiae strain CGMCC 4.7067	PRY55942	PRY55943	PRY55944	PRY55947	PRY55946	PRY55948
RSEB01000003 Glycomyces sp. YIM 121974	RRR99718	RRR99719	RRR99720	RRR99723	RRR99722	RRR99724
RSEB01000003 Glycomyces sp. YIM 121974							EIW28_11305
STGX01000005 Glycomyces paridis strain CPCC 204357	THV29511	THV29668	THV29512	THV29514	THV29513	THV29515
VFOW01000001 Stackebrandtia endophytica strain DSM 45928				TQL76763	TQL76764	TQL76762
VLLL01000006 Stackebrandtia albiflava strain DSM 45044	TWJ12109	TWJ12110	TWJ12111	TWJ12113	TWJ12112
WIAO01000050 Glycomyces sp. NEAU-7082	MQM28628	MQM28627	MQM28626	MQM28623	MQM28624	MQM28622
	8	8	8	10	10	10

[truncated: 16 more sheets: Jiangellales VLGs, Kineosporiales VLGs, Micrococcales VLGs, Micromonosporales VLGs, Micromonosporales GPA-like BGCs, Nakamurellales VLGs, Nitriliruptorales VLGs, Propionibacteriales VLGs, Pseudonocardiales VLGs, Pseudonocardiales GPA-like BGCs, Rubrobacterales VLGs, Solirubrobacterales VLGs, Streptomycetales VLGs, Streptomycetales GPA-like BGCs, Streptosporangiales VLGs, Streptosporangiales GPA-l. BGCs]
