# Supplementary material for: Genomic Insights into the Distribution and Phylogeny of Glycopeptide Resistance Determinants within the Actinobacteria Phylum
Source: Antibiotics (Basel). 2021 Dec 14;10(12):1533. doi: 10.3390/antibiotics10121533 (PMC8698665; doi:10.3390/antibiotics10121533)
Supplement: Supplementary file 1 [file antibiotics-10-01533-s001.zip › Supplementary Excel File S3.xlsx]

## Sheet: Bacillales VLGs
Information on nucleic acid sequence where VLGs were found:	VanH-like	VanA-like	VanX-like	VanR-like	VanS-like	VanZ-like	VanY-like M15
CP032410 Brevibacillus laterosporus strain E7593-50	AYB38202	AYB38201	AYB38200	AYB38204	AYB38203		AYB38198
CP039710 Thermoactinomyces vulgaris strain 2H	QCV55316	QCV55317	QCV55318	FA954_06685	QCV55319
CP036487 Thermoactinomyces vulgaris strain CDF	AB849_010215	QBK13938	QBK13939	QBK14605	QBK13940	QBK13941
CP068595 Paenibacillus sonchi strain LMG 24727	QQZ61065	QQZ61064	QQZ61063	QQZ61067	QQZ61066	QQZ64433
CP014167 Paenibacillus yonginensis strain DCY84		AWM70_02595	AWM70_02600
CP019652 Paenibacillus larvae subsp. larvae DSM 25430	AVG11232	AVG11231
CP020557 Paenibacillus larvae subsp. pulvifaciens strain SAG 10367	B7C51_08780	ARF67906
CP019687 Paenibacillus larvae subsp. larvae strain ATCC 9545	BXP28_13955	BXP28_13960
CP020327 Paenibacillus larvae subsp. pulvifaciens strain CCM 38	B5S25_07620	AQZ46499
CP019794 Paenibacillus larvae subsp. pulvifaciens strain ATCC 13537	AQT84500	AQT84501
CP003355 Paenibacillus larvae subsp. larvae DSM 25430	AHD04638	AHD04637
CP019717 Paenibacillus larvae subsp. larvae strain Eric_V	QHZ53436	QHZ53437

## Sheet: Bacillales assemblies
Genome assemblies from order Bacillales analyzed in current work:
GCA_000007645.1	ASM764v1
GCA_000007825.1	ASM782v1
GCA_000007845.1	ASM784v1
GCA_000008165.1	ASM816v1
GCA_000008285.1	ASM828v1
GCA_000008425.1	ASM842v1
GCA_000008445.1	ASM844v1
GCA_000009005.1	ASM900v1
GCA_000009045.1	ASM904v1
GCA_000009405.1	ASM940v1
GCA_000009585.1	ASM958v1
GCA_000009645.1	ASM964v1
GCA_000009665.1	ASM966v1
GCA_000009785.1	ASM978v1
GCA_000009865.1	ASM986v1
GCA_000010125.1	ASM1012v1
GCA_000010445.1	ASM1044v1
GCA_000010465.1	ASM1046v1
GCA_000010585.1	ASM1058v1
GCA_000011145.1	ASM1114v1
GCA_000011245.1	ASM1124v1
GCA_000011265.1	ASM1126v1
GCA_000011505.1	ASM1150v1
GCA_000011525.1	ASM1152v1
GCA_000011645.1	ASM1164v1
GCA_000011925.1	ASM1192v1
GCA_000012045.1	ASM1204v1
GCA_000013425.1	ASM1342v1
GCA_000013465.1	ASM1346v1
GCA_000015745.1	ASM1574v1
GCA_000015785.2	ASM1578v2
GCA_000016805.1	ASM1680v1
GCA_000017085.1	ASM1708v1
GCA_000017125.1	ASM1712v1
GCA_000017425.1	ASM1742v1
GCA_000018825.1	ASM1882v1
GCA_000019905.1	ASM1990v1
GCA_000021185.1	ASM2118v1
GCA_000021205.1	ASM2120v1
GCA_000021445.1	ASM2144v1
GCA_000022865.1	ASM2286v1
GCA_000022925.1	ASM2292v1
GCA_000024285.1	ASM2428v1
GCA_000024585.1	ASM2458v1
GCA_000024705.1	ASM2470v1
GCA_000025085.1	ASM2508v1
GCA_000025145.2	ASM2514v1
GCA_000025805.1	ASM2580v1
GCA_000025825.1	ASM2582v1
GCA_000026705.1	ASM2670v1
GCA_000027045.1	ASM2704v1
GCA_000027145.1	ASM2714v1
GCA_000060285.1	ASM6028v1
GCA_000092165.1	ASM9216v1
GCA_000092445.1	ASM9244v1
GCA_000092905.1	ASM9290v1
GCA_000093125.2	ASM9312v2
GCA_000144955.1	ASM14495v1
GCA_000145595.1	ASM14559v1
GCA_000146565.1	ASM14656v1
GCA_000159535.2	ASM15953v2
GCA_000160335.2	ASM16033v2
GCA_000165925.1	ASM16592v1
GCA_000168575.2	ASM16857v2
GCA_000168595.2	ASM16859v2
GCA_000168635.2	ASM16863v2
GCA_000168695.2	ASM16869v2
GCA_000174795.2	ASM17479v2
GCA_000177235.2	ASM17723v2
GCA_000178395.2	ASM17839v2
GCA_000185885.1	ASM18588v1
GCA_000186745.1	ASM18674v1
GCA_000189435.3	ASM18943v3
GCA_000189455.3	ASM18945v3
GCA_000189495.1	ASM18949v1
GCA_000193355.1	ASM19335v1
GCA_000195395.6	ASM19539v6
GCA_000195435.4	ASM19543v4
GCA_000195515.1	ASM19551v1
GCA_000196035.1	ASM19603v1
GCA_000196735.1	ASM19673v1
GCA_000197755.2	ASM19775v2
GCA_000204275.1	ASM20427v1
GCA_000204665.1	ASM20466v1
GCA_000209755.1	ASM20975v1
GCA_000209795.2	ASM20979v2
GCA_000210315.1	ASM21031v1
GCA_000210815.2	ASM21081v2
GCA_000217835.1	ASM21783v1
GCA_000218305.1	ASM21830v1
GCA_000221645.1	ASM22164v1
GCA_000227465.1	ASM22746v1
GCA_000227485.1	ASM22748v1
GCA_000227705.3	ASM22770v3
GCA_000236925.1	ASM23692v1
GCA_000237125.3	ASM23712v3
GCA_000237265.1	ASM23726v1
GCA_000239235.1	ASM23923v1
GCA_000242855.2	ASM24285v2
GCA_000245495.1	ASM24549v1
GCA_000252975.1	ASM25297v1
GCA_000253135.1	ASM25313v1
GCA_000258885.1	ASM25888v1
GCA_000258905.1	ASM25890v1
GCA_000259365.1	ASM25936v1
GCA_000262385.1	ASM26238v1
GCA_000270465.1	ASM27046v1
GCA_000283695.1	ASM28369v1
GCA_000284395.1	ASM28439v1
GCA_000284515.1	ASM28451v1
GCA_000284535.1	ASM28453v1
GCA_000293765.1	ASM29376v1
GCA_000295695.2	ASM29569v2
GCA_000296595.1	ASM29659v1
GCA_000299435.1	ASM29943v1
GCA_000299555.2	ASM29955v2
GCA_000306745.1	ASM30674v1
GCA_000306905.1	ASM30690v1
GCA_000306985.1	ASM30698v1
GCA_000307005.1	ASM30700v1
GCA_000307025.1	ASM30702v1
GCA_000307045.1	ASM30704v1
GCA_000307065.1	ASM30706v1
GCA_000307085.1	ASM30708v1
GCA_000307165.1	ASM30716v1
GCA_000307615.1	ASM30761v1
GCA_000318055.1	ASM31805v1
GCA_000319475.1	ASM31947v1
GCA_000321395.1	ASM32139v1
GCA_000334875.3	ASM33487v3
GCA_000336445.1	ASM33644v1
GCA_000338735.1	ASM33873v1
GCA_000338755.1	ASM33875v1
GCA_000341665.1	ASM34166v1
GCA_000341875.1	ASM34187v1
GCA_000344745.1	ASM34474v1
GCA_000349795.1	ASM34979v1
GCA_000382925.1	ASM38292v1
GCA_000382945.1	ASM38294v1
GCA_000382965.1	ASM38296v1
GCA_000382985.1	ASM38298v1
GCA_000383005.1	ASM38300v1
GCA_000408885.1	ASM40888v1
GCA_000412775.1	ASM41277v1
GCA_000418345.1	ASM41834v1
GCA_000438585.1	ASM43858v1
GCA_000438605.1	ASM43860v1
GCA_000438625.1	ASM43862v1
GCA_000438645.1	ASM43864v1
GCA_000438665.2	ASM43866v2
GCA_000438685.2	ASM43868v2
GCA_000438705.2	ASM43870v2
GCA_000438725.2	ASM43872v2
GCA_000438745.2	ASM43874v2
GCA_000452385.2	ASM45238v2
GCA_000455565.1	ucmb5033v1
GCA_000455585.1	ucmb5113v1
GCA_000462955.1	ASM46295v1
GCA_000463055.1	ASM46305v1
GCA_000470845.1	ASM47084v1
GCA_000470865.1	ASM47086v1
GCA_000485885.1	ASM48588v1
GCA_000493375.1	BAPNAU		genomic.gb
GCA_000494835.1	ASM49483v1
GCA_000496285.1	ASM49628v1
GCA_000496635.1	ASM49663v1
GCA_000497485.1	ASM49748v1
GCA_000497525.2	ASM49752v2
GCA_000508265.1	ASM50826v1
GCA_000511405.1	ASM51140v1
GCA_000512775.2	ASM51277v2
GCA_000512835.2	ASM51283v2
GCA_000513595.1	ASM51359v1
GCA_000513615.1	ASM51361v1
GCA_000513635.1	ASM51363v1
GCA_000513655.1	ASM51365v1
GCA_000513675.1	ASM51367v1
GCA_000513695.1	ASM51369v1
GCA_000523045.1	ASM52304v1
GCA_000534935.2	ASM53493v2
GCA_000565155.1	ASM56515v1
GCA_000568455.1	ASM56845v1
GCA_000568475.1	ASM56847v1
GCA_000568935.1	ASM56893v1
GCA_000577745.1	6179		genomic.gb
GCA_000582845.1	SV		genomic.gb
GCA_000583065.1	ASM58306v1
GCA_000583105.1	ASM58310v1
GCA_000597965.1	ASM59796v1
GCA_000597985.1	ASM59798v1
GCA_000600015.1	ASM60001v1
GCA_000600105.1	ASM60010v1
GCA_000612505.1	ASM61250v1
GCA_000613085.1	R479A		genomic.gb
GCA_000626615.3	ASM62661v3
GCA_000635895.2	ASM63589v2
GCA_000681515.2	ASM68151v2
GCA_000685725.1	ASM68572v1
GCA_000688795.1	ASM68879v1
GCA_000695215.1	ASM69521v1
GCA_000695875.1	ASM69587v1
GCA_000699465.1	ASM69946v1
GCA_000699525.1	ASM69952v1
GCA_000706685.1	ASM70668v1
GCA_000706705.1	ASM70670v1
GCA_000706725.1	ASM70672v1
GCA_000709415.1	ASM70941v1
GCA_000709475.1	ASM70947v1
GCA_000717535.1	ASM71753v1
GCA_000724775.3	ASM72477v3
GCA_000725325.1	ASM72532v1
GCA_000725365.1	ASM72536v1
GCA_000732525.2	ASM73252v2
GCA_000737405.1	ASM73740v1
GCA_000737615.1	ASM73761v1
GCA_000742655.1	ASM74265v1
GCA_000742855.1	ASM74285v1
GCA_000742895.1	ASM74289v1
GCA_000746505.1	ASM74650v1
GCA_000746625.1	ASM74662v1
GCA_000747335.1	ASM74733v1
GCA_000747375.1	ASM74737v1
GCA_000747545.1	ASM74754v1
GCA_000751035.1	PM221
GCA_000756205.1	ASM75620v1
GCA_000758565.1	ASM75856v1
GCA_000758665.1	ASM75866v1
GCA_000758685.1	ASM75868v1
GCA_000758705.1	ASM75870v1
GCA_000758725.1	ASM75872v1
GCA_000759555.1	ASM75955v1
GCA_000763475.1	ASM76347v1
GCA_000763495.1	ASM76349v1
GCA_000763515.1	ASM76351v1
GCA_000769555.1	ASM76955v1
GCA_000769575.1	ASM76957v1
GCA_000772025.1	ASM77202v1
GCA_000775975.1	ASM77597v1
GCA_000782835.1	ASM78283v1
GCA_000789275.1	ASM78927v1
GCA_000789295.1	ASM78929v1
GCA_000800335.1	ASM80033v1
GCA_000800825.1	ASM80082v1
GCA_000803665.1	ASM80366v1
GCA_000808055.1	ASM80805v1
GCA_000815045.1	ASM81504v1
GCA_000815085.1	ASM81508v1
GCA_000815125.1	ASM81512v1
GCA_000815145.1	ASM81514v1
GCA_000815165.1	ASM81516v1
GCA_000815205.1	ASM81520v1
GCA_000815245.1	ASM81524v1
GCA_000815275.2	ASM81527v2
GCA_000816085.1	ASM81608v1
GCA_000818095.1	ASM81809v1
GCA_000827045.1	ASM82704v1
GCA_000827065.1	ASM82706v1
GCA_000828035.1	ASM82803v1
GCA_000832425.1	ASM83242v1
GCA_000832445.1	ASM83244v1
GCA_000832465.1	ASM83246v1
GCA_000832505.1	ASM83250v1
GCA_000832565.1	ASM83256v1
GCA_000832585.1	ASM83258v1
GCA_000832605.1	ASM83260v1
GCA_000832635.1	ASM83263v1
GCA_000832665.1	ASM83266v1
GCA_000832725.1	ASM83272v1
GCA_000832745.1	ASM83274v1
GCA_000832785.1	ASM83278v1
GCA_000832885.1	ASM83288v1
GCA_000832905.1	ASM83290v1
GCA_000832965.1	ASM83296v1
GCA_000832985.1	ASM83298v1
GCA_000833005.1	ASM83300v1
GCA_000833065.1	ASM83306v1
GCA_000833125.1	ASM83312v1
GCA_000833275.1	ASM83327v1
GCA_000835145.1	ASM83514v1
GCA_000875715.1	ASM87571v1
GCA_000876525.1	ASM87652v1
GCA_000877815.1	ASM87781v1
GCA_000950775.1	ASM95077v1
GCA_000952895.1	BS34ACh
GCA_000953575.1	Staphylococcus		C2a	genomic.gb
GCA_000953615.1	BS49Ch
GCA_000961095.1	ASM96109v1
GCA_000967325.1	ASM96732v1
GCA_000967345.1	ASM96734v1
GCA_000967365.1	ASM96736v1
GCA_000967385.1	ASM96738v1
GCA_000967405.1	ASM96740v1
GCA_000969225.1	ASM96922v1
GCA_000971925.1	ASM97192v1
GCA_000972245.3	ASM97224v3
GCA_000972685.1	ASM97268v1
GCA_000972725.1	ASM97272v1
GCA_000973485.1	ASM97348v1
GCA_000973585.1	ASM97358v1
GCA_000973605.1	ASM97360v1
GCA_000978375.1	ASM97837v1
GCA_000978495.1	ASM97849v1
GCA_000981585.1	SBR5			genomic.gb
GCA_000987825.1	ASM98782v1
GCA_000988345.1	ASM98834v1
GCA_000993825.1	ASM99382v1
GCA_001005905.1	ASM100590v1
GCA_001005925.2	ASM100592v2
GCA_001005985.1	ASM100598v1
GCA_001015095.1	ASM101509v1
GCA_001017635.1	ASM101763v1
GCA_001018645.2	ASM101864v2
GCA_001018655.2	ASM101865v2
GCA_001018685.2	ASM101868v2
GCA_001018725.2	ASM101872v2
GCA_001018735.2	ASM101873v2
GCA_001018775.2	ASM101877v2
GCA_001018805.2	ASM101880v2
GCA_001018835.2	ASM101883v2
GCA_001018845.2	ASM101884v2
GCA_001018915.2	ASM101891v2
GCA_001018975.2	ASM101897v2
GCA_001019125.2	ASM101912v2
GCA_001019205.2	ASM101920v2
GCA_001019255.2	ASM101925v2
GCA_001019275.2	ASM101927v2
GCA_001019305.2	ASM101930v2
GCA_001019395.2	ASM101939v2
GCA_001019415.2	ASM101941v2
GCA_001019435.2	ASM101943v2
GCA_001019485.2	ASM101948v2
GCA_001019495.2	ASM101949v2
GCA_001019535.2	ASM101953v2
GCA_001019575.2	ASM101957v2
GCA_001021875.1	ASM102187v1
GCA_001021895.1	ASM102189v1
GCA_001023595.1	ASM102359v1
GCA_001027045.1	ASM102704v1
GCA_001027065.1	ASM102706v1
GCA_001027085.1	ASM102708v1
GCA_001027105.1	ASM102710v1
GCA_001027125.1	ASM102712v1
GCA_001027165.1	ASM102716v1
GCA_001027205.1	ASM102720v1
GCA_001027245.1	ASM102724v1
GCA_001028645.1	ASM102864v1
GCA_001037985.1	ASM103798v1
GCA_001045795.2	ASM104579v2
GCA_001045995.2	ASM104599v2
GCA_001046095.2	ASM104609v2
GCA_001047715.2	ASM104771v2
GCA_001050115.1	ASM105011v1
GCA_001050455.1	ASM105045v1
GCA_001182785.1	ASM118278v1
GCA_001183705.3	ASM118370v3
GCA_001183725.2	ASM118372v2
GCA_001183785.1	ASM118378v1
GCA_001186155.3	ASM118615v3
GCA_001187595.1	ASM118759v1
GCA_001187615.2	ASM118761v2
GCA_001188025.2	ASM118802v2
GCA_001188045.2	ASM118804v2
GCA_001188655.1	ASM118865v1
GCA_001191605.1	ASM119160v1
GCA_001277915.1	ASM127791v1
GCA_001278745.1	ASM127874v1
GCA_001281145.1	ASM128114v1
GCA_001295365.1	ASM129536v1
GCA_001296985.1	ASM129698v1
GCA_001307235.1	ASM130723v1
GCA_001307805.2	ASM130780v2
GCA_001420855.1	ASM142085v1
GCA_001421015.2	ASM142101v2
GCA_001431145.1	ASM143114v1
GCA_001431785.1	ASM143178v1
GCA_001432245.1	ASM143224v1
GCA_001439585.2	ASM143958v2
GCA_001442815.3	ASM144281v3
GCA_001444345.1	ASM144434v1
GCA_001454845.1	ASM145484v1
GCA_001454865.1	ASM145486v1
GCA_001454885.1	ASM145488v1
GCA_001454905.1	ASM145490v1
GCA_001454925.1	ASM145492v1
GCA_001456215.1	ASM145621v1
GCA_001457495.1	NCTC13435
GCA_001465255.1	ASM146525v1
GCA_001465275.1	ASM146527v1
GCA_001465635.1	ASM146563v1
GCA_001465675.1	ASM146567v1
GCA_001465755.1	ASM146575v1
GCA_001465795.2	ASM146579v2
GCA_001465815.1	ASM146581v1
GCA_001483405.1	ASM148340v1
GCA_001483425.1	ASM148342v1
GCA_001483445.1	ASM148344v1
GCA_001483885.1	ASM148388v1
GCA_001513695.1	ASM151369v1
GCA_001515665.1	ASM151566v1
GCA_001515685.1	ASM151568v1
GCA_001515705.1	ASM151570v1
GCA_001515745.1	ASM151574v1
GCA_001515765.1	ASM151576v1
GCA_001518875.1	ASM151887v1
GCA_001534765.1	ASM153476v1
GCA_001534785.1	ASM153478v1
GCA_001536925.1	BMC		genomic.gb
GCA_001541905.1	ASM154190v1
GCA_001543225.1	ASM154322v1
GCA_001548175.1	ASM154817v1
GCA_001548295.1	ASM154829v1
GCA_001548415.1	ASM154841v1
GCA_001548585.2	ASM154858v2
GCA_001548635.2	ASM154863v2
GCA_001549655.1	ASM154965v1
GCA_001549675.1	ASM154967v1
GCA_001551855.1	ASM155185v1
GCA_001553895.1	ASM155389v1
GCA_001553915.1	ASM155391v1
GCA_001558275.2	ASM155827v2
GCA_001558375.2	ASM155837v2
GCA_001558775.1	ASM155877v1
GCA_001558795.2	ASM155879v2
GCA_001558815.2	ASM155881v2
GCA_001559115.2	ASM155911v2
GCA_001565875.1	ASM156587v1
GCA_001578205.1	ASM157820v1
GCA_001580495.1	ASM158049v1
GCA_001580515.1	ASM158051v1
GCA_001586105.1	ASM158610v1
GCA_001592395.1	ASM159239v1
GCA_001593395.2	ASM159339v2
GCA_001593765.1	ASM159376v1
GCA_001593785.1	ASM159378v1
GCA_001594205.1	ASM159420v1
GCA_001596055.1	ASM159605v1
GCA_001596535.1	ASM159653v1
GCA_001596755.1	ASM159675v1
GCA_001596775.2	ASM159677v2
GCA_001604995.1	ASM160499v1
GCA_001611325.1	ASM161132v1
GCA_001611345.1	ASM161134v1
GCA_001611365.1	ASM161136v1
GCA_001611385.1	ASM161138v1
GCA_001611405.1	ASM161140v1
GCA_001611425.1	ASM161142v1
GCA_001611955.1	ASM161195v1
GCA_001617605.1	ASM161760v1
GCA_001618305.1	ASM161830v1
GCA_001618665.1	ASM161866v1
GCA_001618685.1	ASM161868v1
GCA_001618885.1	ASM161888v1
GCA_001634265.1	ASM163426v1
GCA_001634285.1	ASM163428v1
GCA_001634305.1	ASM163430v1
GCA_001634675.1	ASM163467v1
GCA_001635915.1	ASM163591v1
GCA_001635955.1	ASM163595v1
GCA_001635995.1	ASM163599v1
GCA_001640885.1	ASM164088v1
GCA_001640905.1	ASM164090v1
GCA_001640925.1	ASM164092v1
GCA_001641025.1	ASM164102v1
GCA_001641045.1	ASM164104v1
GCA_001644605.1	ASM164460v1
GCA_001644625.1	ASM164462v1
GCA_001654475.1	ASM165447v1
GCA_001656045.1	ASM165604v1
GCA_001656075.1	ASM165607v1
GCA_001660525.1	ASM166052v1
GCA_001663395.1	ASM166339v1
GCA_001675515.1	ASM167551v1
GCA_001682235.1	ASM168223v1
GCA_001682335.1	ASM168233v1
GCA_001682435.2	ASM168243v2
GCA_001683065.1	ASM168306v1
GCA_001683095.1	ASM168309v1
GCA_001683135.1	ASM168313v1
GCA_001683155.1	ASM168315v1
GCA_001683175.1	ASM168317v1
GCA_001683195.1	ASM168319v1
GCA_001683215.1	ASM168321v1
GCA_001683235.1	ASM168323v1
GCA_001683255.1	ASM168325v1
GCA_001683275.1	ASM168327v1
GCA_001683295.1	ASM168329v1
GCA_001683315.1	ASM168331v1
GCA_001685395.1	ASM168539v1
GCA_001685435.3	ASM168543v3
GCA_001685565.1	ASM168556v1
GCA_001685645.1	ASM168564v1
GCA_001685665.2	ASM168566v2
GCA_001687565.2	ASM168756v2
GCA_001687585.2	ASM168758v2
GCA_001687605.2	ASM168760v2
GCA_001687625.2	ASM168762v2
GCA_001687665.2	ASM168766v2
GCA_001687745.1	ASM168774v1
GCA_001692675.1	ASM169267v1
GCA_001697265.1	ASM169726v1
GCA_001700735.1	ASM170073v1
GCA_001700985.1	ASM170098v1
GCA_001701005.1	ASM170100v1
GCA_001703495.1	ASM170349v1
GCA_001703515.1	ASM170351v1
GCA_001703535.1	ASM170353v1
GCA_001704095.1	ASM170409v1
GCA_001705195.1	ASM170519v1
GCA_001717645.3	ASM171764v3
GCA_001717665.2	ASM171766v2
GCA_001717685.3	ASM171768v3
GCA_001717705.2	ASM171770v2
GCA_001717725.2	ASM171772v2
GCA_001717975.3	ASM171797v3
GCA_001719225.1	ASM171922v1
GCA_001720505.1	ASM172050v1
GCA_001721145.1	ASM172114v1
GCA_001721165.1	ASM172116v1
GCA_001721685.1	ASM172168v1
GCA_001723585.1	ASM172358v1
GCA_001725965.1	ASM172596v1
GCA_001726125.1	ASM172612v1
GCA_001735655.2	ASM173565v2
GCA_001746575.1	ASM174657v1
GCA_001747445.1	ASM174744v1
GCA_001750115.1	ASM175011v1
GCA_001752685.2	ASM175268v2
GCA_001753205.1	ASM175320v1
GCA_001808235.1	ASM180823v1
GCA_001816185.2	ASM181618v2
GCA_001831375.1	ASM183137v1
GCA_001857925.1	ASM185792v1
GCA_001857945.1	ASM185794v1
GCA_001857985.1	ASM185798v1
GCA_001866075.3	ASM186607v3
GCA_001874385.1	ASM187438v1
GCA_001878675.1	ASM187867v1
GCA_001879545.1	ASM187954v1
GCA_001880265.1	ASM188026v1
GCA_001887075.1	ASM188707v1
GCA_001889165.1	ASM188916v1
GCA_001889285.1	ASM188928v1
GCA_001889585.2	ASM188958v2
GCA_001889645.2	ASM188964v2
GCA_001890405.1	ASM189040v1
GCA_001895305.1	ASM189530v1
GCA_001895885.1	ASM189588v1
GCA_001896025.1	ASM189602v1
GCA_001902495.1	ASM190249v1
GCA_001902555.1	ASM190255v1
GCA_001908275.1	ASM190827v1
GCA_001908335.2	ASM190833v2
GCA_001908475.1	ASM190847v1
GCA_001913195.1	ASM191319v1
GCA_001922005.1	ASM192200v1
GCA_001922405.1	ASM192240v1
GCA_001936375.1	ASM193637v1
GCA_001938665.1	ASM193866v1
GCA_001938685.1	ASM193868v1
GCA_001938705.1	ASM193870v1
GCA_001952735.1	ASM195273v1
GCA_001952755.1	ASM195275v1
GCA_001952775.1	ASM195277v1
GCA_001952795.1	ASM195279v1
GCA_001956655.2	ASM195665v2
GCA_001956755.1	ASM195675v1
GCA_001956815.1	ASM195681v1
GCA_001975005.1	ASM197500v1
GCA_001975045.1	ASM197504v1
GCA_001986135.1	ASM198613v1
GCA_001989575.1	ASM198957v1
GCA_001990245.1	ASM199024v1
GCA_001998915.1	ASM199891v1
GCA_001998945.1	ASM199894v1
GCA_001998985.1	ASM199898v1
GCA_001999005.1	ASM199900v1
GCA_001999025.1	ASM199902v1
GCA_001999045.1	ASM199904v1
GCA_001999065.1	ASM199906v1
GCA_001999085.1	ASM199908v1
GCA_001999105.1	ASM199910v1
GCA_001999125.1	ASM199912v1
GCA_001999145.1	ASM199914v1
GCA_001999165.1	ASM199916v1
GCA_001999205.1	ASM199920v1
GCA_002000005.1	ASM200000v1
GCA_002000565.1	ASM200056v1
GCA_002000585.1	ASM200058v1
GCA_002000605.1	ASM200060v1
GCA_002000625.1	ASM200062v1
GCA_002000645.1	ASM200064v1
GCA_002000665.1	ASM200066v1
GCA_002000685.1	ASM200068v1
GCA_002000705.1	ASM200070v1
GCA_002000725.1	ASM200072v1
GCA_002000745.1	ASM200074v1
GCA_002000765.1	ASM200076v1
GCA_002000785.1	ASM200078v1
GCA_002000805.1	ASM200080v1
GCA_002000825.1	ASM200082v1
GCA_002000845.1	ASM200084v1
GCA_002000865.1	ASM200086v1
GCA_002003265.1	ASM200326v1
GCA_002005165.1	ASM200516v1
GCA_002005345.1	ASM200534v1
GCA_002007765.1	ASM200776v1
GCA_002009195.1	ASM200919v1
GCA_002009235.1	ASM200923v1
GCA_002024265.1	ASM202426v1
GCA_002025165.1	ASM202516v1
GCA_002043025.1	ASM204302v1
GCA_002043045.1	ASM204304v1
GCA_002055965.1	ASM205596v1
GCA_002057535.1	ASM205753v1
GCA_002068155.1	ASM206815v1
GCA_002072065.1	ASM207206v1
GCA_002072695.1	ASM207269v1
GCA_002072735.1	ASM207273v1
GCA_002072755.1	ASM207275v1
GCA_002073395.2	ASM207339v2
GCA_002073415.2	ASM207341v2
GCA_002074075.1	ASM207407v1
GCA_002074095.1	ASM207409v1
GCA_002074115.1	ASM207411v1
GCA_002074135.1	ASM207413v1
GCA_002077215.1	ASM207721v1
GCA_002078255.1	ASM207825v1
GCA_002081995.1	ASM208199v1
GCA_002082155.1	ASM208215v1
GCA_002085525.1	ASM208552v1
GCA_002085695.1	ASM208569v1
GCA_002088995.1	ASM208899v1
GCA_002089035.2	ASM208903v2
GCA_002089055.1	ASM208905v1
GCA_002089075.2	ASM208907v2
GCA_002089095.2	ASM208909v2
GCA_002089115.2	ASM208911v2
GCA_002096095.1	ASM209609v1
GCA_002097595.2	ASM209759v2
GCA_002101275.1	ASM210127v1
GCA_002101335.1	ASM210133v1
GCA_002104575.1	ASM210457v1
GCA_002105595.1	ASM210559v1
GCA_002105615.1	ASM210561v1
GCA_002105635.1	ASM210563v1
GCA_002105655.1	ASM210565v1
GCA_002105675.1	ASM210567v1
GCA_002105695.1	ASM210569v1
GCA_002105715.1	ASM210571v1
GCA_002109385.1	ASM210938v1
GCA_002116675.1	ASM211667v1
GCA_002117165.1	ASM211716v1
GCA_002119445.1	ASM211944v1
GCA_002119625.1	ASM211962v1
GCA_002119805.1	ASM211980v1
GCA_002119825.1	ASM211982v1
GCA_002140115.1	ASM214011v1
GCA_002162355.1	ASM216235v1
GCA_002173495.1	ASM217349v1
GCA_002173615.1	ASM217361v1
GCA_002173635.1	ASM217363v1
GCA_002173675.1	ASM217367v1
GCA_002173695.1	ASM217369v1
GCA_002173715.1	ASM217371v1
GCA_002173755.1	ASM217375v1
GCA_002174255.1	ASM217425v1
GCA_002184245.1	ASM218424v1
GCA_002192235.1	ASM219223v1
GCA_002192415.1	ASM219241v1
GCA_002201875.1	ASM220187v1
GCA_002201935.1	ASM220193v1
GCA_002201955.1	ASM220195v1
GCA_002201975.1	ASM220197v1
GCA_002201995.1	ASM220199v1
GCA_002202015.1	ASM220201v1
GCA_002202035.1	ASM220203v1
GCA_002202055.1	ASM220205v1
GCA_002204555.1	ASM220455v1
GCA_002204575.1	ASM220457v1
GCA_002205715.1	ASM220571v1
GCA_002208215.1	ASM220821v1
GCA_002208785.2	ASM220878v2
GCA_002208805.2	ASM220880v2
GCA_002208905.2	ASM220890v2
GCA_002209165.2	ASM220916v2
GCA_002209265.2	ASM220926v2
GCA_002209305.1	ASM220930v1
GCA_002209325.1	ASM220932v1
GCA_002209425.1	ASM220942v1
GCA_002213505.1	ASM221350v1
GCA_002213545.1	ASM221354v1
GCA_002213565.1	ASM221356v1
GCA_002213585.1	ASM221358v1
GCA_002213605.1	ASM221360v1
GCA_002213625.1	ASM221362v1
GCA_002213645.1	ASM221364v1
GCA_002213665.1	ASM221366v1
GCA_002213685.1	ASM221368v1
GCA_002213705.1	ASM221370v1
GCA_002213725.1	ASM221372v1
GCA_002213745.1	ASM221374v1
GCA_002213765.1	ASM221376v1
GCA_002213785.1	ASM221378v1
GCA_002213805.1	ASM221380v1
GCA_002213825.1	ASM221382v1
GCA_002213845.1	ASM221384v1
GCA_002213865.1	ASM221386v1
GCA_002213885.1	ASM221388v1
GCA_002213905.1	ASM221390v1
GCA_002213925.1	ASM221392v1
GCA_002213945.1	ASM221394v1
GCA_002213965.1	ASM221396v1
GCA_002213985.1	ASM221398v1
GCA_002214005.1	ASM221400v1
GCA_002214045.1	ASM221404v1
GCA_002214065.1	ASM221406v1
GCA_002214085.1	ASM221408v1
GCA_002214105.1	ASM221410v1
GCA_002214125.1	ASM221412v1
GCA_002214145.1	ASM221414v1
GCA_002214665.1	ASM221466v1
GCA_002214705.1	ASM221470v1
GCA_002214765.1	ASM221476v1
GCA_002215175.1	ASM221517v1
GCA_002215535.1	ASM221553v1
GCA_002216085.1	ASM221608v1
GCA_002216125.1	ASM221612v1
GCA_002216755.1	ASM221675v1
GCA_002216775.1	ASM221677v1
GCA_002220285.1	ASM222028v1
GCA_002220325.1	ASM222032v1
GCA_002224365.1	ASM222436v1
GCA_002237515.1	ASM223751v1
GCA_002240415.1	ASM224041v1
GCA_002243325.2	ASM224332v2
GCA_002243495.1	ASM224349v1
GCA_002243515.1	ASM224351v1
GCA_002243645.1	ASM224364v1
GCA_002243665.1	ASM224366v1
GCA_002243685.1	ASM224368v1
GCA_002250055.1	ASM225005v1
GCA_002250095.2	ASM225009v2
GCA_002250115.1	ASM225011v1
GCA_002250885.2	ASM225088v2
GCA_002250905.2	ASM225090v2
GCA_002250925.2	ASM225092v2
GCA_002250945.2	ASM225094v2
GCA_002250965.2	ASM225096v2
GCA_002251005.2	ASM225100v2
GCA_002251025.2	ASM225102v2
GCA_002251045.2	ASM225104v2
GCA_002251055.2	ASM225105v2
GCA_002251115.2	ASM225111v2
GCA_002269175.1	ASM226917v1
GCA_002269195.1	ASM226919v1
GCA_002269275.1	ASM226927v1
GCA_002285655.1	ASM228565v1
GCA_002285835.1	ASM228583v1
GCA_002290305.1	ASM229030v1
GCA_002300135.1	ASM230013v1
GCA_002310315.1	ASM231031v1
GCA_002310395.1	ASM231039v1
GCA_002310435.1	ASM231043v1
GCA_002313045.1	ASM231304v1
GCA_002327165.1	ASM232716v1
GCA_002355375.1	ASM235537v1
GCA_002356175.1	ASM235617v1
GCA_002356575.1	ASM235657v1
GCA_002356675.1	ASM235667v1
GCA_002381265.1	ASM238126v1
GCA_002386185.1	ASM238618v1
GCA_002386245.1	ASM238624v1
GCA_002407165.1	ASM240716v1
GCA_002442515.1	ASM244251v1
GCA_002442895.1	ASM244289v1
GCA_002442915.1	ASM244291v1
GCA_002442935.1	ASM244293v1
GCA_002442975.1	ASM244297v1
GCA_002443015.2	ASM244301v2
GCA_002443095.1	ASM244309v1
GCA_002504325.1	ASM250432v1
GCA_002556565.1	ASM255656v1
GCA_002557735.1	ASM255773v1
GCA_002557815.1	ASM255781v1
GCA_002591175.1	ASM259117v1
GCA_002591215.1	ASM259121v1
GCA_002633765.1	ASM263376v1
GCA_002633785.1	ASM263378v1
GCA_002633805.1	ASM263380v1
GCA_002633825.1	ASM263382v1
GCA_002633845.1	ASM263384v1
GCA_002633865.1	ASM263386v1
GCA_002688525.1	ASM268852v1
GCA_002688645.1	ASM268864v1
GCA_002706565.1	ASM270656v1
GCA_002706795.1	ASM270679v1
GCA_002741055.1	ASM274105v1
GCA_002741745.1	ASM274174v1
GCA_002761535.1	ASM276153v1
GCA_002763555.1	ASM276355v1
GCA_002763675.1	ASM276367v1
GCA_002786465.1	ASM278646v1
GCA_002786535.1	ASM278653v1
GCA_002795285.1	ASM279528v1
GCA_002795885.1	ASM279588v1
GCA_002796465.1	ASM279646v1
GCA_002803885.1	ASM280388v1
GCA_002804065.1	ASM280406v1
GCA_002812345.2	ASM281234v2
GCA_002813875.1	ASM281387v1
GCA_002831485.1	ASM283148v1
GCA_002843525.1	ASM284352v1
GCA_002844125.1	ASM284412v1
GCA_002848425.1	ASM284842v1
GCA_002848465.1	ASM284846v1
GCA_002848485.1	ASM284848v1
GCA_002848505.1	ASM284850v1
GCA_002850315.1	ASM285031v1
GCA_002850375.1	ASM285037v1
GCA_002850395.1	ASM285039v1
GCA_002850415.1	ASM285041v1
GCA_002850475.1	ASM285047v1
GCA_002850535.1	ASM285053v1
GCA_002893845.1	ASM289384v1
GCA_002893885.1	ASM289388v1
GCA_002895385.1	ASM289538v1
GCA_002896375.1	ASM289637v1
GCA_002906595.1	ASM290659v1
GCA_002906615.1	ASM290661v1
GCA_002944585.1	ASM294458v1
GCA_002944995.1	ASM294499v1
GCA_002950775.1	ASM295077v1
GCA_002951875.1	ASM295187v1
GCA_002951895.1	ASM295189v1
GCA_002951915.1	ASM295191v1
GCA_002951935.1	ASM295193v1
GCA_002952015.1	ASM295201v1
GCA_002952715.2	ASM295271v2
GCA_002954055.1	ASM295405v1
GCA_002966955.1	ASM296695v1
GCA_002968415.1	ASM296841v1
GCA_002969195.1	ASM296919v1
GCA_002980615.3	ASM298061v3
GCA_002982115.1	ASM298211v1
GCA_002982175.1	ASM298217v1
GCA_003006055.1	ASM300605v1
GCA_003006075.1	ASM300607v1
GCA_003010475.1	ASM301047v1
GCA_003010875.1	ASM301087v1
GCA_003012915.1	ASM301291v1
GCA_003013315.1	ASM301331v1
GCA_003019255.1	ASM301925v1
GCA_003019275.1	ASM301927v1
GCA_003020845.1	ASM302084v1
GCA_003029645.1	ASM302964v1
GCA_003030065.1	ASM303006v1
GCA_003030085.1	ASM303008v1
GCA_003030165.1	ASM303016v1
GCA_003030225.1	ASM303022v1
GCA_003030405.1	ASM303040v1
GCA_003031285.1	ASM303128v1
GCA_003031425.1	ASM303142v1
GCA_003031485.1	ASM303148v1
GCA_003031895.1	ASM303189v1
GCA_003031915.1	ASM303191v1
GCA_003031935.1	ASM303193v1
GCA_003031955.1	ASM303195v1
GCA_003031975.1	ASM303197v1
GCA_003032055.1	ASM303205v1
GCA_003032075.1	ASM303207v1
GCA_003043895.1	ASM304389v1
GCA_003045165.1	ASM304516v1
GCA_003047165.1	ASM304716v1
GCA_003054785.2	ASM305478v2
GCA_003071465.1	ASM307146v1
GCA_003073255.1	ASM307325v1
GCA_003073455.1	ASM307345v1
GCA_003073635.1	ASM307363v1
GCA_003073655.1	ASM307365v1
GCA_003073715.1	ASM307371v1
GCA_003073755.1	ASM307375v1
GCA_003073775.1	ASM307377v1
GCA_003076375.1	ASM307637v1
GCA_003076535.1	ASM307653v1
GCA_003096155.1	ASM309615v1
GCA_003097555.1	ASM309755v1
GCA_003111725.1	ASM311172v1
GCA_003111745.1	ASM311174v1
GCA_003144075.1	ASM314407v1
GCA_003148355.2	ASM314835v2
GCA_003148415.1	ASM314841v1
GCA_003149695.1	ASM314969v1
GCA_003149715.1	ASM314971v1
GCA_003149795.1	ASM314979v1
GCA_003150855.2	ASM315085v2
GCA_003171815.2	ASM317181v2
GCA_003184205.1	ASM318420v1
GCA_003184985.1	ASM318498v1
GCA_003185005.1	ASM318500v1
GCA_003186105.1	ASM318610v1
GCA_003186125.1	ASM318612v1
GCA_003193665.1	ASM319366v1
GCA_003193685.1	ASM319368v1
GCA_003193705.1	ASM319370v1
GCA_003193725.1	ASM319372v1
GCA_003193745.1	ASM319374v1
GCA_003193765.1	ASM319376v1
GCA_003193785.1	ASM319378v1
GCA_003193885.1	ASM319388v1
GCA_003193965.1	ASM319396v1
GCA_003194005.1	ASM319400v1
GCA_003194025.1	ASM319402v1
GCA_003194405.1	ASM319440v1
GCA_003203595.1	ASM320359v1
GCA_003203615.1	ASM320361v1
GCA_003203635.1	ASM320363v1
GCA_003203655.1	ASM320365v1
GCA_003203675.1	ASM320367v1
GCA_003227955.1	ASM322795v1
GCA_003253815.1	ASM325381v1
GCA_003255855.1	ASM325585v1
GCA_003264775.1	ASM326477v1
GCA_003264815.1	ASM326481v1
GCA_003265285.1	ASM326528v1
GCA_003285085.1	ASM328508v1
GCA_003288395.1	ASM328839v1
GCA_003325735.1	ASM332573v1
GCA_003330905.1	ASM333090v1
GCA_003330965.1	ASM333096v1
GCA_003336365.1	ASM333636v1
GCA_003339545.1	ASM333954v1
GCA_003342735.1	ASM334273v1
GCA_003342775.1	ASM334277v1
GCA_003347055.1	ASM334705v1
GCA_003351925.1	ASM335192v1
GCA_003351945.1	ASM335194v1
GCA_003351985.1	ASM335198v1
GCA_003352005.1	ASM335200v1
GCA_003354545.1	ASM335454v1
GCA_003354565.1	ASM335456v1
GCA_003354585.1	ASM335458v1
GCA_003354605.1	ASM335460v1
GCA_003354625.1	ASM335462v1
GCA_003354645.1	ASM335464v1
GCA_003354665.1	ASM335466v1
GCA_003354685.1	ASM335468v1
GCA_003354705.1	ASM335470v1
GCA_003354725.1	ASM335472v1
GCA_003354745.1	ASM335474v1
GCA_003354765.1	ASM335476v1
GCA_003354785.1	ASM335478v1
GCA_003354805.1	ASM335480v1
GCA_003354865.1	ASM335486v1
GCA_003354885.1	ASM335488v1
GCA_003354905.1	ASM335490v1
GCA_003354925.1	ASM335492v1
GCA_003354945.1	ASM335494v1
GCA_003354965.1	ASM335496v1
GCA_003354985.1	ASM335498v1
GCA_003394105.1	ASM339410v1
GCA_003409075.1	ASM340907v1
GCA_003410415.1	ASM341041v1
GCA_003425545.1	ASM342554v1
GCA_003425835.1	ASM342583v1
GCA_003425885.1	ASM342588v1
GCA_003425915.1	ASM342591v1
GCA_003426145.1	ASM342614v1
GCA_003431365.1	ASM343136v1
GCA_003431885.1	ASM343188v1
GCA_003432345.1	ASM343234v1
GCA_003432365.1	ASM343236v1
GCA_003432425.1	ASM343242v1
GCA_003433415.1	ASM343341v1
GCA_003490125.1	ASM349012v1
GCA_003534205.1	Lweihen2.0
GCA_003546955.1	ASM354695v1
GCA_003555525.1	ASM355552v1
GCA_003568565.1	ASM356856v1
GCA_003571725.1	ASM357172v1
GCA_003573835.1	ASM357383v1
GCA_003573855.1	ASM357385v1
GCA_003573875.1	ASM357387v1
GCA_003590075.1	ASM359007v1
GCA_003595345.1	ASM359534v1
GCA_003595365.1	ASM359536v1
GCA_003595385.1	ASM359538v1
GCA_003595405.1	ASM359540v1
GCA_003595425.1	ASM359542v1
GCA_003595445.1	ASM359544v1
GCA_003595465.1	ASM359546v1
GCA_003595485.1	ASM359548v1
GCA_003595505.1	ASM359550v1
GCA_003595625.1	ASM359562v1
GCA_003596365.3	ASM359636v3
GCA_003609855.1	ASM360985v1
GCA_003610955.1	ASM361095v1
GCA_003612735.1	ASM361273v1
GCA_003612755.1	ASM361275v1
GCA_003627735.1	ASM362773v1
GCA_003627835.1	ASM362783v1
GCA_003665195.1	ASM366519v1
GCA_003665215.1	ASM366521v1
GCA_003665235.1	ASM366523v1
GCA_003665255.1	ASM366525v1
GCA_003665275.1	ASM366527v1
GCA_003665295.1	ASM366529v1
GCA_003665315.1	ASM366531v1
GCA_003665335.1	ASM366533v1
GCA_003665355.1	ASM366535v1
GCA_003665395.1	ASM366539v1
GCA_003688615.2	ASM368861v2
GCA_003711025.1	ASM371102v1
GCA_003713065.1	ASM371306v1
GCA_003718735.1	ASM371873v1
GCA_003721475.1	ASM372147v1
GCA_003722375.1	ASM372237v1
GCA_003812125.1	ASM381212v1
GCA_003812425.1	ASM381242v1
GCA_003812505.1	ASM381250v1
GCA_003812545.1	ASM381254v1
GCA_003812565.1	ASM381256v1
GCA_003827735.1	ASM382773v1
GCA_003827835.1	ASM382783v1
GCA_003827915.1	ASM382791v1
GCA_003854915.1	ASM385491v1
GCA_003855275.1	ASM385527v1
GCA_003855575.1	ASM385557v1
GCA_003860445.1	ASM386044v1
GCA_003866015.1	ASM386601v1
GCA_003868675.1	ASM386867v1
GCA_003900515.2	ASM390051v2
GCA_003931855.1	ASM393185v1
GCA_003944865.1	ASM394486v1
GCA_003945345.1	ASM394534v1
GCA_003952225.1	ASM395222v1
GCA_003952865.1	ASM395286v1
GCA_003955945.1	ASM395594v1
GCA_003956005.1	ASM395600v1
GCA_003956025.1	ASM395602v1
GCA_003966295.1	ASM396629v1
GCA_003966585.1	ASM396658v1
GCA_003966605.1	ASM396660v1
GCA_003966625.1	ASM396662v1
GCA_003967115.1	ASM396711v1
GCA_003991015.1	ASM399101v1
GCA_003991175.1	ASM399117v1
GCA_003991425.1	ASM399142v1
GCA_003999665.1	ASM399966v1
GCA_003999735.1	ASM399973v1
GCA_004001305.1	ASM400130v1
GCA_004006115.1	ASM400611v1
GCA_004006435.1	ASM400643v1
GCA_004006475.1	ASM400647v1
GCA_004014985.1	ASM401498v1
GCA_004015165.1	ASM401516v1
GCA_004101345.1	ASM410134v1
GCA_004101365.1	ASM410136v1
GCA_004101405.1	ASM410140v1
GCA_004101425.1	ASM410142v1
GCA_004101445.1	ASM410144v1
GCA_004101465.1	ASM410146v1
GCA_004101485.1	ASM410148v1
GCA_004101525.1	ASM410152v1
GCA_004101565.1	ASM410156v1
GCA_004101665.1	ASM410166v1
GCA_004101805.1	ASM410180v1
GCA_004101945.1	ASM410194v1
GCA_004103535.1	ASM410353v1
GCA_004103555.1	ASM410355v1
GCA_004103575.1	ASM410357v1
GCA_004103595.1	ASM410359v1
GCA_004103615.1	ASM410361v1
GCA_004103875.1	ASM410387v1
GCA_004116955.1	ASM411695v1
GCA_004117055.1	ASM411705v1
GCA_004117095.1	ASM411709v1
GCA_004118995.1	ASM411899v1
GCA_004119535.1	ASM411953v1
GCA_004119555.1	ASM411955v1
GCA_004119575.1	ASM411957v1
GCA_004119595.1	ASM411959v1
GCA_004119615.1	ASM411961v1
GCA_004119635.1	ASM411963v1
GCA_004119655.1	ASM411965v1
GCA_004119675.1	ASM411967v1
GCA_004119695.1	ASM411969v1
GCA_004119715.1	ASM411971v1
GCA_004119735.1	ASM411973v1
GCA_004119755.1	ASM411975v1
GCA_004119775.1	ASM411977v1
GCA_004119795.1	ASM411979v1
GCA_004119815.1	ASM411981v1
GCA_004119835.1	ASM411983v1
GCA_004119855.1	ASM411985v1
GCA_004119875.1	ASM411987v1
GCA_004135365.1	ASM413536v1
GCA_004136235.1	ASM413623v1
GCA_004136255.1	ASM413625v1
GCA_004136655.1	ASM413665v1
GCA_004142705.2	ASM414270v2
GCA_004153345.1	ASM415334v1
GCA_004153365.1	ASM415336v1
GCA_004193875.1	ASM419387v1
GCA_004193895.1	ASM419389v1
GCA_004291115.2	ASM429111v2
GCA_004291175.2	ASM429117v2
GCA_004295585.1	ASM429558v1
GCA_004328925.1	ASM432892v1
GCA_004329055.1	ASM432905v1
GCA_004337655.1	ASM433765v1
GCA_004367585.1	ASM436758v1
GCA_004367995.1	ASM436799v1
GCA_004368035.1	ASM436803v1
GCA_004379295.1	ASM437929v1
GCA_004421045.1	ASM442104v1
GCA_004421085.1	ASM442108v1
GCA_004434345.3	ASM443434v3
GCA_004501425.3	ASM450142v3
GCA_004526275.1	ASM452627v1
GCA_004563755.2	ASM456375v2
GCA_004614295.1	ASM461429v1
GCA_004614315.1	ASM461431v1
GCA_004638545.3	ASM463854v3
GCA_004763665.2	ASM476366v2
GCA_004768685.1	ASM476868v1
GCA_004771155.1	ASM477115v1
GCA_004771175.1	ASM477117v1
GCA_004771195.1	ASM477119v1
GCA_004771335.1	ASM477133v1
GCA_004771515.1	ASM477151v1
GCA_004771975.1	ASM477197v1
GCA_004772055.1	ASM477205v1
GCA_004772175.1	ASM477217v1
GCA_004772215.1	ASM477221v1
GCA_004785995.1	ASM478599v1
GCA_004797195.1	ASM479719v1
GCA_004799565.1	ASM479956v1
GCA_004799705.1	ASM479970v1
GCA_005160065.1	ASM516006v1
GCA_005160425.1	ASM516042v1
GCA_005577315.1	ASM557731v1
GCA_005705635.1	ASM570563v1
GCA_005705815.1	ASM570581v1
GCA_005706215.1	ASM570621v1
GCA_005706435.1	ASM570643v1
GCA_005706855.1	ASM570685v1
GCA_005707015.1	ASM570701v1
GCA_005707215.1	ASM570721v1
GCA_005707335.1	ASM570733v1
GCA_005707595.1	ASM570759v1
GCA_005848985.1	ASM584898v1
GCA_005849145.1	ASM584914v1
GCA_005849435.1	ASM584943v1
GCA_005885975.1	ASM588597v1
GCA_005886755.1	ASM588675v1
GCA_005889995.1	ASM588999v1
GCA_005890015.1	ASM589001v1
GCA_005890035.1	ASM589003v1
GCA_005931015.2	ASM593101v2
GCA_005931035.2	ASM593103v2
GCA_005931055.2	ASM593105v2
GCA_005937795.2	ASM593779v2
GCA_005954685.1	ASM595468v1
GCA_006088795.1	ASM608879v1
GCA_006088835.1	ASM608883v1
GCA_006088855.1	ASM608885v1
GCA_006094295.1	ASM609429v1
GCA_006094335.1	ASM609433v1
GCA_006094355.1	ASM609435v1
GCA_006094375.1	ASM609437v1
GCA_006094395.1	ASM609439v1
GCA_006094475.1	ASM609447v1
GCA_006094495.1	ASM609449v1
GCA_006094915.1	ASM609491v1
GCA_006158985.1	ASM615898v1
GCA_006165085.1	ASM616508v1
GCA_006274405.1	ASM627440v1
GCA_006364035.1	ASM636403v1
GCA_006364655.1	ASM636465v1
GCA_006364675.1	ASM636467v1
GCA_006364775.1	ASM636477v1
GCA_006384875.1	ASM638487v1
GCA_006489235.1	ASM648923v1
GCA_006489255.1	ASM648925v1
GCA_006489275.1	ASM648927v1
GCA_006494795.1	ASM649479v1
GCA_006542275.1	ASM654227v1
GCA_006740705.1	ASM674070v1
GCA_006741705.1	ASM674170v1
GCA_006741845.1	ASM674184v1
GCA_006742205.1	ASM674220v1
GCA_006742565.1	ASM674256v1
GCA_006965425.1	ASM696542v1
GCA_006965525.1	ASM696552v1
GCA_006974025.1	ASM697402v1
GCA_006974185.1	ASM697418v1
GCA_007185035.1	ASM718503v1
GCA_007301515.1	ASM730151v1
GCA_007362635.1	ASM736263v1
GCA_007363175.1	ASM736317v1
GCA_007410625.1	ASM741062v1
GCA_007726325.1	ASM772632v1
GCA_007726465.1	ASM772646v1
GCA_007726495.1	ASM772649v1
GCA_007726525.1	ASM772652v1
GCA_007726545.1	ASM772654v1
GCA_007726565.1	ASM772656v1
GCA_007813675.1	ASM781367v1
GCA_007813835.1	ASM781383v1
GCA_007814015.1	ASM781401v1
GCA_007814115.1	ASM781411v1
GCA_007814275.1	ASM781427v1
GCA_007814385.1	ASM781438v1
GCA_007814525.1	ASM781452v1
GCA_007814625.1	ASM781462v1
GCA_007814725.1	ASM781472v1
GCA_007814825.1	ASM781482v1
GCA_007814955.1	ASM781495v1
GCA_007826355.1	ASM782635v1
GCA_007827165.1	ASM782716v1
GCA_007833955.1	ASM783395v1
GCA_007859575.1	ASM785957v1
GCA_007954445.1	ASM795444v1
GCA_007954465.1	ASM795446v1
GCA_007995155.1	ASM799515v1
GCA_008244705.1	ASM824470v1
GCA_008244725.1	ASM824472v1
GCA_008244745.1	ASM824474v1
GCA_008244765.1	ASM824476v1
GCA_008244925.1	ASM824492v1
GCA_008245105.1	ASM824510v1
GCA_008274865.1	ASM827486v1
GCA_008274885.1	ASM827488v1
GCA_008274905.1	ASM827490v1
GCA_008274925.1	ASM827492v1
GCA_008329865.1	ASM832986v1
GCA_008329885.1	ASM832988v1
GCA_008330045.1	ASM833004v1
GCA_008330585.1	ASM833058v1
GCA_008365255.1	ASM836525v1
GCA_008367895.1	ASM836789v1
GCA_008370815.1	ASM837081v1
GCA_008432245.1	ASM843224v1
GCA_008462245.1	ASM846224v1
GCA_008534375.1	ASM853437v1
GCA_008619075.1	ASM861907v1
GCA_008619235.1	ASM861923v1
GCA_008619415.1	ASM861941v1
GCA_008619795.1	ASM861979v1
GCA_008619935.1	ASM861993v1
GCA_008620055.1	ASM862005v1
GCA_008620175.1	ASM862017v1
GCA_008693765.1	ASM869376v1
GCA_008727675.1	ASM872767v1
GCA_008728715.1	ASM872871v1
GCA_008728735.1	ASM872873v1
GCA_008728755.1	ASM872875v1
GCA_008728775.1	ASM872877v1
GCA_008728795.1	ASM872879v1
GCA_008728815.1	ASM872881v1
GCA_008802875.1	ASM880287v1
GCA_008807875.1	ASM880787v1
GCA_008807895.1	ASM880789v1
GCA_008807915.1	ASM880791v1
GCA_008807935.1	ASM880793v1
GCA_008807955.1	ASM880795v1
GCA_008807975.1	ASM880797v1
GCA_008807995.1	ASM880799v1
GCA_008808015.1	ASM880801v1
GCA_008934005.1	ASM893400v1
GCA_008934035.1	ASM893403v1
GCA_008934055.1	ASM893405v1
GCA_008934075.1	ASM893407v1
GCA_008934095.1	ASM893409v1
GCA_008934115.1	ASM893411v1
GCA_008934135.1	ASM893413v1
GCA_008934155.1	ASM893415v1
GCA_008934175.1	ASM893417v1
GCA_008934195.1	ASM893419v1
GCA_008934215.1	ASM893421v1
GCA_008934235.1	ASM893423v1
GCA_008934255.1	ASM893425v1
GCA_008934275.1	ASM893427v1
GCA_008934295.1	ASM893429v1
GCA_008934315.1	ASM893431v1
GCA_008934335.1	ASM893433v1
GCA_008934355.1	ASM893435v1
GCA_008934375.1	ASM893437v1
GCA_008934395.1	ASM893439v1
GCA_008934415.1	ASM893441v1
GCA_008934435.1	ASM893443v1
GCA_008934455.1	ASM893445v1
GCA_008934475.1	ASM893447v1
GCA_008934495.1	ASM893449v1
GCA_008934515.1	ASM893451v1
GCA_008934535.1	ASM893453v1
GCA_008934555.1	ASM893455v1
GCA_008934575.1	ASM893457v1
GCA_008934595.1	ASM893459v1
GCA_008934615.1	ASM893461v1
GCA_008934635.1	ASM893463v1
GCA_008934655.1	ASM893465v1
GCA_008934675.1	ASM893467v1
GCA_008934695.1	ASM893469v1
GCA_008934715.1	ASM893471v1
GCA_008934735.1	ASM893473v1
GCA_008934755.1	ASM893475v1
GCA_008934775.1	ASM893477v1
GCA_008934795.1	ASM893479v1
GCA_008934815.1	ASM893481v1
GCA_008934835.1	ASM893483v1
GCA_008934855.1	ASM893485v1
GCA_008934875.1	ASM893487v1
GCA_008934895.1	ASM893489v1
GCA_008934915.1	ASM893491v1
GCA_008934935.1	ASM893493v1
GCA_008934955.1	ASM893495v1
GCA_008934975.1	ASM893497v1
GCA_008934995.1	ASM893499v1
GCA_008935015.1	ASM893501v1
GCA_008935035.1	ASM893503v1
GCA_008935095.1	ASM893509v1
GCA_008935115.1	ASM893511v1
GCA_008935135.1	ASM893513v1
GCA_008935155.1	ASM893515v1
GCA_008935175.1	ASM893517v1
GCA_008935195.1	ASM893519v1
GCA_008935215.1	ASM893521v1
GCA_008935235.1	ASM893523v1
GCA_008935255.1	ASM893525v1
GCA_008935275.1	ASM893527v1
GCA_008935295.1	ASM893529v1
GCA_008935315.1	ASM893531v1
GCA_008935335.1	ASM893533v1
GCA_008935355.1	ASM893535v1
GCA_008935375.1	ASM893537v1
GCA_008935395.1	ASM893539v1
GCA_008935415.1	ASM893541v1
GCA_008935435.1	ASM893543v1
GCA_008935455.1	ASM893545v1
GCA_008935475.1	ASM893547v1
GCA_008935495.1	ASM893549v1
GCA_008935515.1	ASM893551v1
GCA_008935535.1	ASM893553v1
GCA_008935555.1	ASM893555v1
GCA_008935575.1	ASM893557v1
GCA_008935595.1	ASM893559v1
GCA_008935615.1	ASM893561v1
GCA_008935635.1	ASM893563v1
GCA_008935655.1	ASM893565v1
GCA_008935675.1	ASM893567v1
GCA_008935695.1	ASM893569v1
GCA_008935715.1	ASM893571v1
GCA_008935735.1	ASM893573v1
GCA_008935755.1	ASM893575v1
GCA_008935775.1	ASM893577v1
GCA_008935795.1	ASM893579v1
GCA_008935815.1	ASM893581v1
GCA_008935835.1	ASM893583v1
GCA_008935855.1	ASM893585v1
GCA_008935875.1	ASM893587v1
GCA_008935895.1	ASM893589v1
GCA_008935915.1	ASM893591v1
GCA_008935935.1	ASM893593v1
GCA_008935955.1	ASM893595v1
GCA_008935975.1	ASM893597v1
GCA_008935995.1	ASM893599v1
GCA_008936015.1	ASM893601v1
GCA_008936035.1	ASM893603v1
GCA_008936055.1	ASM893605v1
GCA_008936075.1	ASM893607v1
GCA_008936095.1	ASM893609v1
GCA_008936115.1	ASM893611v1
GCA_008936135.1	ASM893613v1
GCA_008936155.1	ASM893615v1
GCA_008936175.1	ASM893617v1
GCA_008936195.1	ASM893619v1
GCA_008936215.1	ASM893621v1
GCA_008936235.1	ASM893623v1
GCA_008936255.1	ASM893625v1
GCA_008936275.1	ASM893627v1
GCA_008936295.1	ASM893629v1
GCA_008936315.1	ASM893631v1
GCA_008936335.1	ASM893633v1
GCA_008936355.1	ASM893635v1
GCA_008936375.1	ASM893637v1
GCA_008936395.1	ASM893639v1
GCA_008936415.1	ASM893641v1
GCA_008936435.1	ASM893643v1
GCA_008936455.1	ASM893645v1
GCA_008936475.1	ASM893647v1
GCA_008936495.1	ASM893649v1
GCA_008936515.1	ASM893651v1
GCA_008936535.1	ASM893653v1
GCA_008936555.1	ASM893655v1
GCA_008936575.1	ASM893657v1
GCA_008936595.1	ASM893659v1
GCA_008936615.1	ASM893661v1
GCA_008936635.1	ASM893663v1
GCA_008936655.1	ASM893665v1
GCA_008936675.1	ASM893667v1
GCA_008936695.1	ASM893669v1
GCA_008936715.1	ASM893671v1
GCA_008936735.1	ASM893673v1
GCA_008936755.1	ASM893675v1
GCA_008936775.1	ASM893677v1
GCA_008936795.1	ASM893679v1
GCA_008936815.1	ASM893681v1
GCA_008936835.1	ASM893683v1
GCA_008936855.1	ASM893685v1
GCA_008936875.1	ASM893687v1
GCA_008936895.1	ASM893689v1
GCA_008936915.1	ASM893691v1
GCA_008937055.1	ASM893705v1
GCA_008937295.1	ASM893729v1
GCA_008937415.1	ASM893741v1
GCA_008937635.1	ASM893763v1
GCA_008937855.1	ASM893785v1
GCA_008938015.1	ASM893801v1
GCA_008938075.1	ASM893807v1
GCA_008938095.1	ASM893809v1
GCA_008973485.1	ASM897348v1
GCA_009176625.1	ASM917662v1
GCA_009176765.1	ASM917676v1
GCA_009176785.1	ASM917678v1
GCA_009176875.1	ASM917687v1
GCA_009189185.2	ASM918918v2
GCA_009224065.1	ASM922406v1
GCA_009362235.1	ASM936223v1
GCA_009497015.2	ASM949701v2
GCA_009497795.1	ASM949779v1
GCA_009497815.1	ASM949781v1
GCA_009497935.1	ASM949793v1
GCA_009648595.1	ASM964859v1
GCA_009648615.1	ASM964861v1
GCA_009648635.1	ASM964863v1
GCA_009648655.1	ASM964865v1
GCA_009648675.1	ASM964867v1
GCA_009648695.1	ASM964869v1
GCA_009648955.1	ASM964895v1
GCA_009649975.1	ASM964997v1
GCA_009649995.1	ASM964999v1
GCA_009650155.1	ASM965015v1
GCA_009662155.1	ASM966215v1
GCA_009662175.1	ASM966217v1
GCA_009662195.1	ASM966219v1
GCA_009662215.1	ASM966221v1
GCA_009662235.1	ASM966223v1
GCA_009662255.1	ASM966225v1
GCA_009662275.1	ASM966227v1
GCA_009662335.1	ASM966233v1
GCA_009662355.1	ASM966235v1
GCA_009662375.1	ASM966237v1
GCA_009662395.1	ASM966239v1
GCA_009662415.1	ASM966241v1
GCA_009662435.1	ASM966243v1
GCA_009662455.1	ASM966245v1
GCA_009663035.1	ASM966303v1
GCA_009664145.1	ASM966414v1
GCA_009664735.1	ASM966473v1
GCA_009664755.1	ASM966475v1
GCA_009664775.1	ASM966477v1
GCA_009665145.2	ASM966514v2
GCA_009684655.1	ASM968465v1
GCA_009685135.1	ASM968513v1
GCA_009728755.1	ASM972875v1
GCA_009728775.1	ASM972877v1
GCA_009728935.1	ASM972893v1
GCA_009730115.1	ASM973011v1
GCA_009730135.1	ASM973013v1
GCA_009730295.1	ASM973029v1
GCA_009730315.1	ASM973031v1
GCA_009730615.1	ASM973061v1
GCA_009730635.1	ASM973063v1
GCA_009731595.1	ASM973159v1
GCA_009738165.1	ASM973816v1
GCA_009739675.1	ASM973967v1
GCA_009739695.1	ASM973969v1
GCA_009739715.1	ASM973971v1
GCA_009739735.1	ASM973973v1
GCA_009739755.1	ASM973975v1
GCA_009739775.1	ASM973977v1
GCA_009739795.1	ASM973979v1
GCA_009739825.1	ASM973982v1
GCA_009739845.1	ASM973984v1
GCA_009739865.1	ASM973986v1
GCA_009739885.1	ASM973988v1
GCA_009740205.1	ASM974020v1
GCA_009759805.1	ASM975980v1
GCA_009769015.1	ASM976901v1
GCA_009769095.1	ASM976909v1
GCA_009769125.1	ASM976912v1
GCA_009789615.1	ASM978961v1
GCA_009799965.1	ASM979996v1
GCA_009806595.1	ASM980659v1
GCA_009806615.1	ASM980661v1
GCA_009806635.1	ASM980663v1
GCA_009806655.1	ASM980665v1
GCA_009806675.1	ASM980667v1
GCA_009806695.1	ASM980669v1
GCA_009834045.1	ASM983404v1
GCA_009834085.1	ASM983408v1
GCA_009857055.1	ASM985705v1
GCA_009857115.1	ASM985711v1
GCA_009858215.1	ASM985821v1
GCA_009861435.1	ASM986143v1
GCA_009866865.1	ASM986686v1
GCA_009866885.1	ASM986688v1
GCA_009866905.1	ASM986690v1
GCA_009873335.1	ASM987333v1
GCA_009873395.1	ASM987339v1
GCA_009873455.1	ASM987345v1
GCA_009884005.1	ASM988400v1
GCA_009884315.1	ASM988431v1
GCA_009884335.1	ASM988433v1
GCA_009906915.1	ASM990691v1
GCA_009911815.1	ASM991181v1
GCA_009911835.1	ASM991183v1
GCA_009911855.1	ASM991185v1
GCA_009911895.1	ASM991189v1
GCA_009912015.1	ASM991201v1
GCA_009912035.1	ASM991203v1
GCA_009912055.1	ASM991205v1
GCA_009912075.1	ASM991207v1
GCA_009912095.1	ASM991209v1
GCA_009912115.1	ASM991211v1
GCA_009912155.1	ASM991215v1
GCA_009912195.1	ASM991219v1
GCA_009912255.1	ASM991225v1
GCA_009912295.1	ASM991229v1
GCA_009912335.1	ASM991233v1
GCA_009912355.1	ASM991235v1
GCA_009912375.1	ASM991237v1
GCA_009912415.1	ASM991241v1
GCA_009912435.1	ASM991243v1
GCA_009912455.1	ASM991245v1
GCA_009912475.1	ASM991247v1
GCA_009912495.1	ASM991249v1
GCA_009912535.1	ASM991253v1
GCA_009912555.1	ASM991255v1
GCA_009912595.1	ASM991259v1
GCA_009912615.1	ASM991261v1
GCA_009912635.1	ASM991263v1
GCA_009912655.1	ASM991265v1
GCA_009912675.1	ASM991267v1
GCA_009912695.1	ASM991269v1
GCA_009912715.1	ASM991271v1
GCA_009912735.1	ASM991273v1
GCA_009912755.1	ASM991275v1
GCA_009912775.1	ASM991277v1
GCA_009912795.1	ASM991279v1
GCA_009912815.1	ASM991281v1
GCA_009912835.1	ASM991283v1
GCA_009912855.1	ASM991285v1
GCA_009912875.1	ASM991287v1
GCA_009912895.1	ASM991289v1
GCA_009912915.1	ASM991291v1
GCA_009912935.1	ASM991293v1
GCA_009912955.1	ASM991295v1
GCA_009912975.1	ASM991297v1
GCA_009912995.1	ASM991299v1
GCA_009913015.1	ASM991301v1
GCA_009913035.1	ASM991303v1
GCA_009913055.1	ASM991305v1
GCA_009913075.1	ASM991307v1
GCA_009913095.1	ASM991309v1
GCA_009913115.1	ASM991311v1
GCA_009913135.1	ASM991313v1
GCA_009913155.1	ASM991315v1
GCA_009913175.1	ASM991317v1
GCA_009913195.1	ASM991319v1
GCA_009913215.1	ASM991321v1
GCA_009913255.1	ASM991325v1
GCA_009913275.1	ASM991327v1
GCA_009913295.1	ASM991329v1
GCA_009913315.1	ASM991331v1
GCA_009913335.1	ASM991333v1
GCA_009913355.1	ASM991335v1
GCA_009913375.1	ASM991337v1
GCA_009913395.1	ASM991339v1
GCA_009913475.1	ASM991347v1
GCA_009913495.1	ASM991349v1
GCA_009913515.1	ASM991351v1
GCA_009913535.1	ASM991353v1
GCA_009913555.1	ASM991355v1
GCA_009913575.1	ASM991357v1
GCA_009913595.1	ASM991359v1
GCA_009914135.1	ASM991413v1
GCA_009914155.1	ASM991415v1
GCA_009914175.1	ASM991417v1
GCA_009914195.1	ASM991419v1
GCA_009914455.1	ASM991445v1
GCA_009931395.1	ASM993139v1
GCA_009931675.1	ASM993167v1
GCA_009932935.2	ASM993293v2
GCA_009936195.2	ASM993619v2
GCA_009937785.1	ASM993778v1
GCA_010119935.1	ASM1011993v1
GCA_010365285.1	ASM1036528v1
GCA_010442835.1	ASM1044283v1
GCA_010443035.1	ASM1044303v1
GCA_010669265.1	ASM1066926v1
GCA_011008975.1	ASM1100897v1
GCA_011032785.1	ASM1103278v1
GCA_011035105.1	ASM1103510v1
GCA_011038575.1	ASM1103857v1
GCA_011064785.1	ASM1106478v1
GCA_011065325.1	ASM1106532v1
GCA_011220525.1	PaenibacERICV		2SC	genomic.gb
GCA_011403135.1	ASM1140313v1
GCA_011466855.1	ASM1146685v1
GCA_011466875.1	ASM1146687v1
GCA_011769925.1	ASM1176992v1
GCA_011784665.1	ASM1178466v1
GCA_012030675.1	ASM1203067v1
GCA_012044215.1	ASM1204421v1
GCA_012044475.1	ASM1204447v1
GCA_012225885.1	ASM1222588v1
GCA_012226065.1	ASM1222606v1
GCA_012295505.1	ASM1229550v1
GCA_012534935.1	ASM1253493v1
GCA_012572025.1	ASM1257202v1
GCA_012647845.1	ASM1264784v1
GCA_012648005.1	ASM1264800v1
GCA_012648205.1	ASM1264820v1
GCA_012648345.1	ASM1264834v1
GCA_012851115.1	ASM1285111v1
GCA_012931705.2	ASM1293170v2
GCA_012974825.1	ASM1297482v1
GCA_013003945.1	ASM1300394v1
GCA_013004085.1	ASM1300408v1
GCA_013008375.1	ASM1300837v1
GCA_013009385.1	ASM1300938v1
GCA_013046865.1	ASM1304686v1
GCA_013046885.1	ASM1304688v1
GCA_013112375.1	ASM1311237v1
GCA_013122235.1	ASM1312223v1
GCA_013122255.1	ASM1312225v1
GCA_013122275.1	ASM1312227v1
GCA_013137935.1	ASM1313793v1
GCA_013137955.1	ASM1313795v1
GCA_013146705.1	ASM1314670v1
GCA_013177375.1	ASM1317737v1
GCA_013177395.1	ASM1317739v1
GCA_013177415.1	ASM1317741v1
GCA_013187685.1	ASM1318768v1
GCA_013201465.1	ASM1320146v1
GCA_013265585.1	ASM1326558v1
GCA_013267255.1	ASM1326725v1
GCA_013267275.1	ASM1326727v1
GCA_013267435.1	ASM1326743v1
GCA_013267575.1	ASM1326757v1
GCA_013267675.1	ASM1326767v1
GCA_013282215.1	ASM1328221v1
GCA_013283915.1	ASM1328391v1
GCA_013285325.1	ASM1328532v1
GCA_013305885.1	ASM1330588v1
GCA_013305905.1	ASM1330590v1
GCA_013305955.1	ASM1330595v1
GCA_013307005.1	ASM1330700v1
GCA_013307025.1	ASM1330702v1
GCA_013307065.1	ASM1330706v1
GCA_013307085.1	ASM1330708v1
GCA_013307105.1	ASM1330710v1
GCA_013317125.1	ASM1331712v1
GCA_013328835.1	ASM1332883v1
GCA_013331815.1	ASM1333181v1
GCA_013340745.1	ASM1334074v1
GCA_013341255.1	ASM1334125v1
GCA_013341395.1	ASM1334139v1
GCA_013341415.1	ASM1334141v1
GCA_013341435.1	ASM1334143v1
GCA_013341455.1	ASM1334145v1
GCA_013343055.1	ASM1334305v1
GCA_013347105.1	ASM1334710v1
GCA_013347265.1	ASM1334726v1
GCA_013347305.1	ASM1334730v1
GCA_013348705.1	ASM1334870v1
GCA_013358365.1	ASM1335836v1
GCA_013363895.1	ASM1336389v1
GCA_013367755.1	ASM1336775v1
GCA_013368775.1	ASM1336877v1
GCA_013388335.1	ASM1338833v1
GCA_013389395.1	ASM1338939v1
GCA_013389435.1	ASM1338943v1
GCA_013389715.1	ASM1338971v1
GCA_013394245.1	ASM1339424v1
GCA_013394425.1	ASM1339442v1
GCA_013401395.2	ASM1340139v2
GCA_013414865.1	ASM1341486v1
GCA_013415955.1	ASM1341595v1
GCA_013415975.1	ASM1341597v1
GCA_013415995.1	ASM1341599v1
GCA_013423765.1	ASM1342376v1
GCA_013426235.1	ASM1342623v1
GCA_013458535.1	ASM1345853v1
GCA_013467165.1	ASM1346716v1
GCA_013467405.1	ASM1346740v1
GCA_013694265.1	ASM1369426v1
GCA_013701805.1	ASM1370180v1
GCA_013836525.1	ASM1383652v1
GCA_013836745.1	ASM1383674v1
GCA_013875015.1	ASM1387501v1
GCA_014048285.1	ASM1404828v1
GCA_014048385.1	ASM1404838v1
GCA_014070215.1	ASM1407021v1
GCA_014171535.1	ASM1417153v1
GCA_014180705.2	ASM1418070v2
GCA_014211995.1	ASM1421199v1
GCA_014250375.1	ASM1425037v1
GCA_014250415.1	ASM1425041v1
GCA_014250435.1	ASM1425043v1
GCA_014298115.1	ASM1429811v1
GCA_014302175.1	ASM1430217v1
GCA_014304675.1	ASM1430467v1
GCA_014304695.1	ASM1430469v1
GCA_014304775.1	ASM1430477v1
GCA_014334275.1	ASM1433427v1
GCA_014334295.1	ASM1433429v1
GCA_014495745.1	ASM1449574v1
GCA_014495825.1	ASM1449582v1
GCA_014524485.1	ASM1452448v1
GCA_014621755.1	ASM1462175v1
GCA_014622705.1	ASM1462270v1
GCA_014672855.1	ASM1467285v1
GCA_014673475.1	ASM1467347v1
GCA_014678925.1	ASM1467892v1
GCA_014679335.1	ASM1467933v1
GCA_014679705.1	ASM1467970v1
GCA_014696255.1	ASM1469625v1
GCA_014696415.1	ASM1469641v1
GCA_014696535.1	ASM1469653v1
GCA_014696685.1	ASM1469668v1
GCA_014696835.1	ASM1469683v1
GCA_014696975.1	ASM1469697v1
GCA_014706595.1	ASM1470659v1
GCA_014725515.1	ASM1472551v1
GCA_014725535.1	ASM1472553v1
GCA_014725555.1	ASM1472555v1
GCA_014725575.1	ASM1472557v1
GCA_014725595.1	ASM1472559v1
GCA_014725615.1	ASM1472561v1
GCA_014725635.1	ASM1472563v1
GCA_014725655.1	ASM1472565v1
GCA_014725675.1	ASM1472567v1
GCA_014725935.1	ASM1472593v1
GCA_014725955.1	ASM1472595v1
GCA_014725975.1	ASM1472597v1
GCA_014725995.1	ASM1472599v1
GCA_014726015.1	ASM1472601v1
GCA_014726035.1	ASM1472603v1
GCA_014726055.1	ASM1472605v1
GCA_014726075.1	ASM1472607v1
GCA_014726095.1	ASM1472609v1
GCA_014726115.1	ASM1472611v1
GCA_014726135.1	ASM1472613v1
GCA_014726155.1	ASM1472615v1
GCA_014726175.1	ASM1472617v1
GCA_014726195.1	ASM1472619v1
GCA_014726215.1	ASM1472621v1
GCA_014726235.1	ASM1472623v1
GCA_014726255.1	ASM1472625v1
GCA_014726275.1	ASM1472627v1
GCA_014726295.1	ASM1472629v1
GCA_014726315.1	ASM1472631v1
GCA_014726335.1	ASM1472633v1
GCA_014726355.1	ASM1472635v1
GCA_014726375.1	ASM1472637v1
GCA_014726395.1	ASM1472639v1
GCA_014726415.1	ASM1472641v1
GCA_014726435.1	ASM1472643v1
GCA_014726455.1	ASM1472645v1
GCA_014726475.1	ASM1472647v1
GCA_014726495.1	ASM1472649v1
GCA_014726515.1	ASM1472651v1
GCA_014726535.1	ASM1472653v1
GCA_014726555.1	ASM1472655v1
GCA_014726575.1	ASM1472657v1
GCA_014726595.1	ASM1472659v1
GCA_014726615.1	ASM1472661v1
GCA_014726635.1	ASM1472663v1
GCA_014726655.1	ASM1472665v1
GCA_014726675.1	ASM1472667v1
GCA_014726695.1	ASM1472669v1
GCA_014726715.1	ASM1472671v1
GCA_014726735.1	ASM1472673v1
GCA_014726775.1	ASM1472677v1
GCA_014726805.1	ASM1472680v1
GCA_014726825.1	ASM1472682v1
GCA_014726845.1	ASM1472684v1
GCA_014726875.1	ASM1472687v1
GCA_014726895.1	ASM1472689v1
GCA_014726915.1	ASM1472691v1
GCA_014726935.1	ASM1472693v1
GCA_014726955.1	ASM1472695v1
GCA_014726975.1	ASM1472697v1
GCA_014726995.1	ASM1472699v1
GCA_014727015.1	ASM1472701v1
GCA_014727035.1	ASM1472703v1
GCA_014727055.1	ASM1472705v1
GCA_014727075.1	ASM1472707v1
GCA_014727095.1	ASM1472709v1
GCA_014727115.1	ASM1472711v1
GCA_014727135.1	ASM1472713v1
GCA_014727155.1	ASM1472715v1
GCA_014727175.1	ASM1472717v1
GCA_014727195.1	ASM1472719v1
GCA_014727235.1	ASM1472723v1
GCA_014727255.1	ASM1472725v1
GCA_014727275.1	ASM1472727v1
GCA_014727295.1	ASM1472729v1
GCA_014727315.1	ASM1472731v1
GCA_014727335.1	ASM1472733v1
GCA_014727355.1	ASM1472735v1
GCA_014727375.1	ASM1472737v1
GCA_014727395.1	ASM1472739v1
GCA_014727415.1	ASM1472741v1
GCA_014727435.1	ASM1472743v1
GCA_014727455.1	ASM1472745v1
GCA_014727475.1	ASM1472747v1
GCA_014727495.1	ASM1472749v1
GCA_014727515.1	ASM1472751v1
GCA_014727535.1	ASM1472753v1
GCA_014727555.1	ASM1472755v1
GCA_014727575.1	ASM1472757v1
GCA_014727595.1	ASM1472759v1
GCA_014727615.1	ASM1472761v1
GCA_014727635.1	ASM1472763v1
GCA_014727655.1	ASM1472765v1
GCA_014727675.1	ASM1472767v1
GCA_014727695.1	ASM1472769v1
GCA_014727715.1	ASM1472771v1
GCA_014727735.1	ASM1472773v1
GCA_014727755.1	ASM1472775v1
GCA_014727775.1	ASM1472777v1
GCA_014727795.1	ASM1472779v1
GCA_014728255.1	ASM1472825v1
GCA_014728415.1	ASM1472841v1
GCA_014728585.1	ASM1472858v1
GCA_014728725.1	ASM1472872v1
GCA_014728925.1	ASM1472892v1
GCA_014729065.1	ASM1472906v1
GCA_014729215.1	ASM1472921v1
GCA_014729385.1	ASM1472938v1
GCA_014729535.1	ASM1472953v1
GCA_014729655.1	ASM1472965v1
GCA_014729855.1	ASM1472985v1
GCA_014730015.1	ASM1473001v1
GCA_014730155.1	ASM1473015v1
GCA_014730335.1	ASM1473033v1
GCA_014730395.1	ASM1473039v1
GCA_014730415.1	ASM1473041v1
GCA_014730435.1	ASM1473043v1
GCA_014730455.1	ASM1473045v1
GCA_014730475.1	ASM1473047v1
GCA_014730495.1	ASM1473049v1
GCA_014730515.1	ASM1473051v1
GCA_014730535.1	ASM1473053v1
GCA_014730555.1	ASM1473055v1
GCA_014730575.1	ASM1473057v1
GCA_014730595.1	ASM1473059v1
GCA_014730615.1	ASM1473061v1
GCA_014730635.1	ASM1473063v1
GCA_014730655.1	ASM1473065v1
GCA_014730675.1	ASM1473067v1
GCA_014730695.1	ASM1473069v1
GCA_014730715.1	ASM1473071v1
GCA_014730735.1	ASM1473073v1
GCA_014730775.1	ASM1473077v1
GCA_014730795.1	ASM1473079v1
GCA_014730815.1	ASM1473081v1
GCA_014730835.1	ASM1473083v1
GCA_014730855.1	ASM1473085v1
GCA_014730885.1	ASM1473088v1
GCA_014730905.1	ASM1473090v1
GCA_014730925.1	ASM1473092v1
GCA_014730945.1	ASM1473094v1
GCA_014730965.1	ASM1473096v1
GCA_014730985.1	ASM1473098v1
GCA_014731005.1	ASM1473100v1
GCA_014731025.1	ASM1473102v1
GCA_014731045.1	ASM1473104v1
GCA_014731065.1	ASM1473106v1
GCA_014731085.1	ASM1473108v1
GCA_014731105.1	ASM1473110v1
GCA_014731125.1	ASM1473112v1
GCA_014731145.1	ASM1473114v1
GCA_014731165.1	ASM1473116v1
GCA_014731185.1	ASM1473118v1
GCA_014731205.1	ASM1473120v1
GCA_014731235.1	ASM1473123v1
GCA_014731355.1	ASM1473135v1
GCA_014731415.1	ASM1473141v1
GCA_014731435.1	ASM1473143v1
GCA_014731455.1	ASM1473145v1
GCA_014731475.1	ASM1473147v1
GCA_014731495.1	ASM1473149v1
GCA_014731515.1	ASM1473151v1
GCA_014731535.1	ASM1473153v1
GCA_014731555.1	ASM1473155v1
GCA_014731655.1	ASM1473165v1
GCA_014731695.1	ASM1473169v1
GCA_014731715.1	ASM1473171v1
GCA_014731735.1	ASM1473173v1
GCA_014731755.1	ASM1473175v1
GCA_014731775.1	ASM1473177v1
GCA_014731795.1	ASM1473179v1
GCA_014731815.1	ASM1473181v1
GCA_014731835.1	ASM1473183v1
GCA_014731855.1	ASM1473185v1
GCA_014731875.1	ASM1473187v1
GCA_014731895.1	ASM1473189v1
GCA_014731915.1	ASM1473191v1
GCA_014731935.1	ASM1473193v1
GCA_014731955.1	ASM1473195v1
GCA_014731975.1	ASM1473197v1
GCA_014731995.1	ASM1473199v1
GCA_014732015.1	ASM1473201v1
GCA_014732035.1	ASM1473203v1
GCA_014732055.1	ASM1473205v1
GCA_014732075.1	ASM1473207v1
GCA_014764325.1	ASM1476432v1
GCA_014791945.1	ASM1479194v1
GCA_014792065.1	ASM1479206v1
GCA_014794145.1	ASM1479414v1
GCA_014841075.1	ASM1484107v1
GCA_014843275.1	ASM1484327v1
GCA_014843295.1	ASM1484329v1
GCA_014843315.1	ASM1484331v1
GCA_014843335.1	ASM1484333v1
GCA_014844155.1	ASM1484415v1
GCA_014854735.1	ASM1485473v1
GCA_014876755.1	ASM1487675v1
GCA_014879275.1	ASM1487927v1
GCA_014930895.1	ASM1493089v1
GCA_014961825.1	ASM1496182v1
GCA_014961985.1	ASM1496198v1
GCA_014962425.1	ASM1496242v1
GCA_014983505.1	ASM1498350v1
GCA_014983645.1	ASM1498364v1
GCA_014983945.1	ASM1498394v1
GCA_014987905.1	ASM1498790v1
GCA_015159555.1	ASM1515955v1
GCA_015160895.1	ASM1516089v1
GCA_015219885.1	ASM1521988v1
GCA_015219905.1	ASM1521990v1
GCA_015219925.1	ASM1521992v1
GCA_015220695.1	ASM1522069v1
GCA_015239615.1	ASM1523961v1
GCA_015243435.1	ASM1524343v1
GCA_015244035.1	ASM1524403v1
GCA_015291865.1	ASM1529186v1
GCA_015326725.1	ASM1532672v1
GCA_015475575.1	ASM1547557v1
GCA_015535655.1	ASM1553565v1
GCA_015583955.1	ASM1558395v1
GCA_015602625.1	ASM1560262v1
GCA_015654205.1	ASM1565420v1
GCA_015689035.1	ASM1568903v1
GCA_015689075.1	ASM1568907v1
GCA_015693885.1	ASM1569388v1
GCA_015697685.1	ASM1569768v1
GCA_015710815.1	ASM1571081v1
GCA_015710975.1	ASM1571097v1
GCA_015732455.1	ASM1573245v1
GCA_015732475.1	ASM1573247v1
GCA_015767475.1	ASM1576747v1
GCA_015767495.1	ASM1576749v1
GCA_015774815.1	ASM1577481v1
GCA_015774835.1	ASM1577483v1
GCA_015774855.1	ASM1577485v1
GCA_015775975.1	ASM1577597v1
GCA_015992445.1	ASM1599244v1
GCA_015999445.1	ASM1599944v1
GCA_015999525.1	ASM1599952v1
GCA_015999565.1	ASM1599956v1
GCA_016026635.1	ASM1602663v1
GCA_016026755.1	ASM1602675v1
GCA_016026835.1	ASM1602683v1
GCA_016026855.1	ASM1602685v1
GCA_016026915.1	ASM1602691v1
GCA_016027575.1	ASM1602757v1
GCA_016028235.1	ASM1602823v1
GCA_016028275.1	ASM1602827v1
GCA_016028295.1	ASM1602829v1
GCA_016028795.1	ASM1602879v1
GCA_016065215.1	ASM1606521v1
GCA_016065415.1	ASM1606541v1
GCA_016065635.1	ASM1606563v1
GCA_016067215.1	ASM1606721v1
GCA_016067395.1	ASM1606739v1
GCA_016067635.1	ASM1606763v1
GCA_016126695.1	ASM1612669v1
GCA_016126715.1	ASM1612671v1
GCA_016126735.1	ASM1612673v1
GCA_016126755.1	ASM1612675v1
GCA_016126775.1	ASM1612677v1
GCA_016126795.1	ASM1612679v1
GCA_016126875.1	ASM1612687v1
[truncated: 380 more rows]
[truncated: 2 more columns]

## Sheet: Bacillales sequences
Accession number:	Details:
AP018562	Staphylococcus argenteus 58113 DNA, complete genome.
AP018563	Staphylococcus argenteus 58113 plasmid p1 DNA, complete genome.
AP018564	Staphylococcus argenteus 58113 plasmid p2 DNA, complete genome.
AP018585	Staphylococcus caprae JMUB145 DNA, complete genome.
AP018586	Staphylococcus caprae JMUB590 DNA, complete genome.
AP018587	Staphylococcus caprae JMUB898 DNA, complete genome.
AP019308	Paenibacillus baekrokdamisoli KCTC 33723 DNA, complete genome.
AP019372	Staphylococcus pseudintermedius SP79 DNA, complete genome.
CP018902	Bacillus amyloliquefaciens strain HK1 chromosome, complete genome.
CP021174	Listeria monocytogenes strain FORC	057 chromosome, complete genome.
CP021436	Bacillus thuringiensis strain C15 chromosome, complete genome.
CP021437	Bacillus thuringiensis strain C15 plasmid pBMB240, complete sequence.
CP021438	Bacillus thuringiensis strain C15 plasmid pBMB172, complete sequence.
CP021439	Bacillus thuringiensis strain C15 plasmid pBMB22, complete sequence.
CP021440	Bacillus thuringiensis strain C15 plasmid pBMB13, complete sequence.
CP021441	Bacillus thuringiensis strain C15 plasmid pBMB10, complete sequence.
CP021442	Bacillus thuringiensis strain C15 plasmid pBMB8874, complete sequence.
CP021443	Bacillus thuringiensis strain C15 plasmid pBMB5201, complete sequence.
CP021444	Bacillus thuringiensis strain C15 plasmid pBMB3188, complete sequence.
CP022572	Neobacillus mesonae strain H20-5 chromosome, complete genome.
CP024684	Bacillus wiedmannii bv. thuringiensis strain FCC41 chromosome, complete genome.
CP024685	Bacillus wiedmannii bv. thuringiensis strain FCC41 plasmid pFCC41-1-490K, complete sequence.
CP024686	Bacillus wiedmannii bv. thuringiensis strain FCC41 plasmid pFCC41-2-313K, complete sequence.
CP024687	Bacillus wiedmannii bv. thuringiensis strain FCC41 plasmid pFCC41-3-257K, complete sequence.
CP024688	Bacillus wiedmannii bv. thuringiensis strain FCC41 plasmid pFCC41-4-144K, complete sequence.
CP024689	Bacillus wiedmannii bv. thuringiensis strain FCC41 plasmid pFCC41-5-125K, complete sequence.
CP024690	Bacillus wiedmannii bv. thuringiensis strain FCC41 plasmid pFCC41-6-12K, complete sequence.
CP024691	Bacillus wiedmannii bv. thuringiensis strain FCC41 plasmid pFCC41-7-9K, complete sequence.
CP024692	Bacillus wiedmannii bv. thuringiensis strain FCC41 plasmid pFCC41-8-8K, complete sequence.
CP025226	Bacillus licheniformis strain PB3 chromosome, complete genome.
CP025688	Sporolactobacillus terrae strain DLG3 chromosome, complete genome.
CP025689	Sporolactobacillus terrae strain DRG1 chromosome, complete genome.
CP026010	Bacillus subtilis strain ATCC 11774 chromosome, complete genome.
CP026362	Bacillus vallismortis strain DSM 11031 chromosome, complete genome.
CP026363	Brevibacillus agri strain DSM 6348 chromosome, complete genome.
CP026520	Paenibacillus chitinolyticus strain KCCM 41400 chromosome, complete genome.
CP029364	Bacillus halotolerans strain ZB201702 chromosome, complete genome.
CP029474	Staphylococcus aureus strain USA 100 isolate 30-47 chromosome, complete genome.
CP029475	Staphylococcus aureus strain USA 100 isolate 30-47 plasmid unnamed, complete sequence.
CP030063	[Brevibacterium] frigoritolerans strain ZB201705 chromosome, complete genome.
CP030136	Staphylococcus aureus strain S57 chromosome, complete genome.
CP030137	Staphylococcus aureus strain M51 chromosome, complete genome.
CP030138	Staphylococcus aureus strain M48 chromosome, complete genome.
CP032146	Bacillus amyloliquefaciens strain YP6 chromosome, complete genome.
CP032852	Bacillus subtilis subsp. subtilis strain GFR-12 chromosome, complete genome.
CP032853	Bacillus subtilis subsp. subtilis strain MH-1 chromosome, complete genome.
CP032854	Bacillus subtilis subsp. subtilis strain MH-1 plasmid unnamed1, complete sequence.
CP032855	Bacillus subtilis subsp. subtilis strain PJ-7 chromosome, complete genome.
CP032856	Bacillus subtilis subsp. subtilis strain PJ-7 plasmid unnamed1, complete sequence.
CP032857	Bacillus subtilis subsp. subtilis strain 2RL2-3 chromosome, complete genome.
CP032858	Bacillus subtilis subsp. subtilis strain 2RL2-3 plasmid unnamed1, complete sequence.
CP032859	Bacillus subtilis subsp. subtilis strain 2RL2-3 plasmid unnamed2, complete sequence.
CP032860	Bacillus subtilis subsp. subtilis strain SSJ-1 chromosome, complete genome.
CP032861	Bacillus subtilis subsp. subtilis strain N1-1 chromosome, complete genome.
CP032862	Bacillus subtilis subsp. subtilis strain N1-1 plasmid unnamed1, complete sequence.
CP032863	Bacillus subtilis subsp. subtilis strain N2-2 chromosome, complete genome.
CP032864	Bacillus subtilis subsp. subtilis strain N2-2 plasmid unnamed1, complete sequence.
CP032865	Bacillus subtilis subsp. subtilis strain N3-1 chromosome, complete genome.
CP032866	Bacillus subtilis subsp. subtilis strain N3-1 plasmid unnamed1, complete sequence.
CP032867	Bacillus subtilis subsp. subtilis strain N4-2 chromosome, complete genome.
CP032868	Bacillus subtilis subsp. subtilis strain N4-2 plasmid unnamed1, complete sequence.
CP032872	Bacillus subtilis subsp. subtilis strain 2KL1 chromosome, complete genome.
CP032873	Bacillus subtilis subsp. subtilis strain 2KL1 plasmid unnamed1, complete sequence.
CP032874	Bacillus subtilis subsp. subtilis strain 2KL1 plasmid unnamed2, complete sequence.
CP033064	Bacillus sp. WR11 chromosome, complete genome.
CP033389	Bacillus paralicheniformis strain CBMAI 1303 chromosome, complete genome.
CP033433	Cohnella candidum strain 18JY8-7 chromosome, complete genome.
CP033460	Staphylococcus debuckii strain SDB 2975 chromosome, complete genome.
CP033505	Staphylococcus aureus strain ATCC BAA-39 chromosome, complete genome.
CP033506	Staphylococcus aureus strain ATCC BAA-39 chromosome, complete genome.
CP033576	Bacillus velezensis strain NY12-2 chromosome, complete genome.
CP033612	18,711,729 reads assembled to JF5203	chromosome.
CP033731	Staphylococcus hominis strain FDAARGOS	575 plasmid unnamed1, complete sequence.
CP033732	Staphylococcus hominis strain FDAARGOS	575 chromosome, complete genome.
CP033733	Staphylococcus hominis strain FDAARGOS	575 plasmid unnamed2, complete sequence.
CP033734	Staphylococcus cohnii strain FDAARGOS	538 plasmid unnamed, complete sequence.
CP033735	Staphylococcus cohnii strain FDAARGOS	538 chromosome, complete genome.
CP033737	Listeria monocytogenes strain FDAARGOS	555 chromosome, complete genome.
CP033738	Listeria monocytogenes strain FDAARGOS	554 chromosome, complete genome.
CP033781	Staphylococcus epidermidis strain FDAARGOS	529 plasmid unnamed1, complete sequence.
CP033782	Staphylococcus epidermidis strain FDAARGOS	529 chromosome, complete genome.
CP033783	Staphylococcus epidermidis strain FDAARGOS	529 plasmid unnamed2, complete sequence.
CP033788	Bacillus sp. FDAARGOS	527 plasmid unnamed1, complete sequence.
CP033789	Bacillus sp. FDAARGOS	527 plasmid unnamed2, complete sequence.
CP033790	Bacillus sp. FDAARGOS	527 plasmid unnamed3, complete sequence.
CP033791	Bacillus sp. FDAARGOS	527 plasmid unnamed4, complete sequence.
CP033792	Bacillus sp. FDAARGOS	527 plasmid unnamed5, complete sequence.
CP033793	Bacillus sp. FDAARGOS	527 plasmid unnamed6, complete sequence.
CP033794	Bacillus sp. FDAARGOS	527 plasmid unnamed7.
CP033795	Bacillus sp. FDAARGOS	527 chromosome, complete genome.
CP033796	Bacillus sp. FDAARGOS	527 plasmid unnamed8.
CP033812	Staphylococcus haemolyticus strain FDAARGOS	517 plasmid unnamed1, complete sequence.
CP033813	Staphylococcus haemolyticus strain FDAARGOS	517 plasmid unnamed2.
CP033814	Staphylococcus haemolyticus strain FDAARGOS	517 chromosome, complete genome.
CP033865	Staphylococcus aureus strain FDAARGOS	504 chromosome, complete genome.
CP033967	Bacillus velezensis strain 1B-23 chromosome, complete genome.
CP034037	Bacillus velezensis strain BCSo1 chromosome, complete genome.
CP034098	Staphylococcus aureus strain 80wphwpl	v1 chromosome, complete genome.
CP034102	Staphylococcus aureus strain O267 chromosome, complete genome.
CP034176	Bacillus velezensis strain MH25 chromosome, complete genome.
CP034203	Bacillus velezensis strain 83 chromosome, complete genome.
CP034248	Paenibacillus lentus strain DSM 25539 chromosome, complete genome.
CP034346	Paenibacillus lutimineralis strain MBLB1234, complete genome.
CP034349	Staphylococcus aureus strain 80wphwpl chromosome, complete genome.
CP034437	Paenibacillus albus strain 18JY67-1 chromosome, complete genome.
CP034548	Bacillus albus strain PFYN01 chromosome, complete genome.
CP035161	Bacillus subtilis strain SRCM103862 chromosome, complete genome.
CP035162	Bacillus subtilis strain SRCM103886 chromosome, complete genome.
CP035163	Bacillus subtilis strain SRCM103923 chromosome, complete genome.
CP035164	Bacillus subtilis strain SRCM104005 chromosome, complete genome.
CP035165	Bacillus subtilis strain SRCM103881 chromosome, complete genome.
CP035166	Bacillus subtilis strain SRCM103971 chromosome, complete genome.
CP035167	Bacillus subtilis strain SRCM104008 chromosome, complete genome.
CP035187	Listeria monocytogenes strain N16-0044 chromosome, complete genome.
CP035188	Bacillus licheniformis strain SRCM103914 chromosome, complete genome.
CP035189	Bacillus licheniformis strain SRCM103914 plasmid unnamed1, complete sequence.
CP035190	Bacillus licheniformis strain SRCM103914 plasmid unnamed2, complete sequence.
CP035191	Bacillus subtilis strain SRCM104011 chromosome, complete genome.
CP035192	Bacillus subtilis strain SRCM104011 plasmid unnamed1.
CP035226	Bacillus subtilis strain SRCM103517 chromosome, complete genome.
CP035227	Bacillus subtilis strain SRCM103517 plasmid unnamed1.
CP035228	Bacillus licheniformis strain SRCM103529 chromosome, complete genome.
CP035229	Bacillus licheniformis strain SRCM103529 plasmid unnamed1, complete sequence.
CP035230	Bacillus subtilis strain SRCM103551 chromosome, complete genome.
CP035231	Bacillus subtilis strain SRCM103571 chromosome, complete genome.
CP035232	Bacillus glycinifermentans strain SRCM103574 chromosome, complete genome.
CP035233	Bacillus glycinifermentans strain SRCM103574 plasmid unnamed1, complete sequence.
CP035369	Staphylococcus aureus strain LAC chromosome, complete genome.
CP035370	Staphylococcus aureus strain LAC plasmid unnamed, complete sequence.
CP035390	Bacillus subtilis strain SRCM103641 chromosome, complete genome.
CP035391	Bacillus subtilis strain SRCM103689 chromosome, complete genome.
CP035392	Bacillus subtilis strain SRCM103689 plasmid unnamed1.
CP035393	Bacillus velezensis strain SRCM103691 chromosome, complete genome.
CP035394	Bacillus subtilis strain SRCM103696 chromosome, complete genome.
CP035395	Bacillus subtilis strain SRCM103697 chromosome, complete genome.
CP035396	Bacillus subtilis strain SRCM103697 plasmid unnamed1, complete sequence.
CP035397	Bacillus subtilis strain SRCM103773 chromosome, complete genome.
CP035398	Bacillus subtilis strain SRCM103773 plasmid unnamed1, complete sequence.
CP035399	Bacillus velezensis strain SRCM103788 chromosome, complete genome.
CP035400	Bacillus subtilis strain SRCM103835 chromosome, complete genome.
CP035401	Bacillus subtilis strain SRCM103837 chromosome, complete genome.
CP035402	Bacillus subtilis strain SRCM103576 chromosome, complete genome.
CP035403	Bacillus subtilis strain SRCM103581 chromosome, complete genome.
CP035404	Bacillus licheniformis strain SRCM103583 chromosome, complete genome.
CP035405	Bacillus licheniformis strain SRCM103608 chromosome, complete genome.
CP035406	Bacillus subtilis strain SRCM103612 chromosome, complete genome.
CP035407	Bacillus subtilis strain SRCM103612 plasmid unnamed1.
CP035408	Bacillus subtilis strain SRCM103612 plasmid unnamed2.
CP035409	Bacillus subtilis strain SRCM103612 plasmid unnamed3.
CP035410	Bacillus velezensis strain SRCM103616 chromosome, complete genome.
CP035411	Bacillus subtilis strain SRCM103622 chromosome, complete genome.
CP035412	Bacillus subtilis strain SRCM103622 plasmid unnamed1, complete sequence.
CP035413	Bacillus subtilis strain SRCM103629 chromosome, complete genome.
CP035414	Bacillus subtilis strain SRCM103637 chromosome, complete genome.
CP035492	Paenibacillus protaetiae strain FW100M-2 chromosome, complete genome.
CP041211	Listeria monocytogenes strain LMP18-H2446 chromosome, complete genome.
CP041212	Listeria monocytogenes strain LMP18-H2446 plasmid pCFSAN074383, complete sequence.
CP049703	Parageobacillus toebii NBRC 107807 strain DSM 14590 chromosome, complete genome.
CP049704	Parageobacillus toebii NBRC 107807 strain DSM 14590 plasmid pDSM14590, complete sequence.
AP019400	Cohnella sp. HS21 DNA, complete genome.
AP019698	Staphylococcus arlettae P2 DNA, complete genome.
AP019699	Staphylococcus arlettae P2 plasmid: pSASP2 DNA, complete genome.
AP019714	Bacillus subtilis subsp. subtilis NBRC 13719 DNA, complete genome.
AP019715	Bacillus subtilis subsp. subtilis NBRC 13719 plasmid pBSU1 DNA, complete genome.
AP019721	Staphylococcus epidermidis NBRC 100911 DNA, complete genome.
AP019722	Staphylococcus epidermidis NBRC 100911 plasmid pSEP1 DNA, complete genome.
AP019731	Bacillus anthracis PCr DNA, complete genome.
AP019732	Bacillus anthracis PCr plasmid PCr-pXO1 DNA, complete genome.
AP019733	Bacillus anthracis PCr plasmid PCr-pXO2 DNA, complete genome.
AP019751	Staphylococcus aureus JRA307 DNA, complete genome.
AP019752	Staphylococcus aureus JRA307 plasmid: pJRA307-1 DNA, complete genome.
CP020956	Staphylococcus aureus strain C8879 chromosome, complete genome.
CP020957	Staphylococcus aureus strain C3948 chromosome, complete genome.
CP020959	Staphylococcus aureus strain H489 chromosome, complete genome.
CP020960	Staphylococcus aureus strain JK3137 chromosome, complete genome.
CP021123	Bacillus subtilis strain SEM-9 chromosome, complete genome.
CP023341	Bacillus velezensis strain LG37 chromosome, complete genome.
CP026607	Bacillus sp. DU-106 chromosome, complete genome.
CP026646	Staphylococcus aureus strain 2288 chromosome, complete genome.
CP028516	Bacillus cereus strain 1000305 chromosome, complete genome.
CP029175	Listeria monocytogenes strain NCCP 15743 chromosome, complete genome.
CP029198	Staphylococcus aureus strain aureus chromosome, complete genome.
CP029199	Staphylococcus aureus strain aureus plasmid pFORC	090.1, complete sequence.
CP029323	Bacillus anthracis strain 17OD930 chromosome, complete genome.
CP029324	Bacillus anthracis strain 17OD930 plasmid pXO1, complete sequence.
CP029325	Bacillus anthracis strain 17OD930 plasmid pXO2, complete sequence.
CP029454	Bacillus cereus strain FORC087 chromosome, complete genome.
CP029455	Bacillus cereus strain FORC087 plasmid pFORC087.1, complete sequence.
CP029456	Bacillus cereus strain FORC087 plasmid pFORC087.2, complete sequence.
CP029457	Bacillus cereus strain FORC087 plasmid pFORC087.3, complete sequence.
CP029468	Bacillus cereus strain FORC	086 chromosome, complete genome.
CP029609	Bacillus subtilis subsp. subtilis strain G7 chromosome, complete genome.
CP031141	Listeria monocytogenes strain NCCP 14714 chromosome, complete genome.
CP031196	Staphylococcus saprophyticus strain 1A chromosome, complete genome.
CP031197	Staphylococcus saprophyticus strain 1A plasmid unnamed1.
CP031265	Staphylococcus aureus strain 13 chromosome, complete genome.
CP031266	Staphylococcus agnetis strain 12B chromosome, complete genome.
CP031267	Staphylococcus warneri strain 16A plasmid unnamed3.
CP031268	Staphylococcus warneri strain 16A plasmid unnamed2.
CP031269	Staphylococcus warneri strain 16A chromosome, complete genome.
CP031270	Staphylococcus warneri strain 16A plasmid unnamed1, complete sequence.
CP031271	Staphylococcus caprae strain 26D chromosome, complete genome.
CP031272	Staphylococcus caprae strain 26D plasmid unnamed1, complete sequence.
CP031273	Staphylococcus chromogenes strain 17A plasmid unnamed1.
CP031274	Staphylococcus chromogenes strain 17A chromosome, complete genome.
CP031275	Staphylococcus xylosus strain 2 chromosome, complete genome.
CP031276	Staphylococcus xylosus strain 2 plasmid unnamed1, complete sequence.
CP031277	Staphylococcus hominis strain 19A chromosome, complete genome.
CP031278	Staphylococcus hominis strain 19A plasmid unnamed1, complete sequence.
CP031279	Staphylococcus hominis strain 19A plasmid unnamed2, complete sequence.
CP031280	Staphylococcus pasteuri strain 3C chromosome, complete genome.
CP031281	Staphylococcus pasteuri strain 3C plasmid unnamed1, complete sequence.
CP031470	Staphylococcus chromogenes strain 34B chromosome, complete genome.
CP031471	Staphylococcus chromogenes strain 20B chromosome, complete genome.
CP033205	Bacillus subtilis strain MBI 600 chromosome, complete genome.
CP033218	Bacillus licheniformis strain TCCC 11148 chromosome, complete genome.
CP034484	Bacillus subtilis subsp. subtilis NCIB 3610 = ATCC 6051 = DSM 10 strain NCIB 3610 chromosome, complete genome.
CP034485	Bacillus subtilis subsp. subtilis NCIB 3610 = ATCC 6051 = DSM 10 strain NCIB 3610 plasmid unnamed, complete sequence.
CP034551	Bacillus cereus ATCC 14579 chromosome, complete genome.
CP034552	Bacillus cereus ATCC 14579 plasmid unnamed, complete sequence.
CP034569	Bacillus licheniformis strain ATCC 14580 chromosome, complete genome.
CP034684	Bacillus sp. BD59S plasmid pBTBD59S1, complete sequence.
CP034685	Bacillus sp. BD59S plasmid pBTBD59S2, complete sequence.
CP034686	Bacillus sp. BD59S chromosome, complete genome.
CP034943	Bacillus subtilis subsp. spizizenii ATCC 6633 = JCM 2499 strain ATCC 6633 chromosome, complete genome.
CP035094	Priestia megaterium NBRC 15308 = ATCC 14581 chromosome, complete genome.
CP035095	Priestia megaterium NBRC 15308 = ATCC 14581 plasmid unnamed1, complete sequence.
CP035096	Priestia megaterium NBRC 15308 = ATCC 14581 plasmid unnamed2, complete sequence.
CP035097	Priestia megaterium NBRC 15308 = ATCC 14581 plasmid unnamed3, complete sequence.
CP035098	Priestia megaterium NBRC 15308 = ATCC 14581 plasmid unnamed4, complete sequence.
CP035099	Priestia megaterium NBRC 15308 = ATCC 14581 plasmid unnamed5, complete sequence.
CP035100	Priestia megaterium NBRC 15308 = ATCC 14581 plasmid unnamed6, complete sequence.
CP035101	Staphylococcus aureus strain ATCC 12600 chromosome, complete genome.
CP035102	Staphylococcus aureus strain ATCC 12600 plasmid unnamed, complete sequence.
CP035288	Staphylococcus epidermidis strain ATCC 14990 chromosome, complete genome.
CP035289	Staphylococcus epidermidis strain ATCC 14990 plasmid unnamed1, complete sequence.
CP035290	Staphylococcus epidermidis strain ATCC 14990 plasmid unnamed2, complete sequence.
CP035291	Staphylococcus haemolyticus strain ATCC 29970 chromosome, complete genome.
CP035292	Staphylococcus haemolyticus strain ATCC 29970 plasmid unnamed1, complete sequence.
CP035293	Staphylococcus haemolyticus strain ATCC 29970 plasmid unnamed2, complete sequence.
CP035294	Staphylococcus saprophyticus subsp. saprophyticus ATCC 15305 = NCTC 7292 strain ATCC 15305 chromosome, complete genome.
CP035295	Staphylococcus saprophyticus subsp. saprophyticus ATCC 15305 = NCTC 7292 strain ATCC 15305 plasmid unnamed1, complete sequence.
CP035296	Staphylococcus saprophyticus subsp. saprophyticus ATCC 15305 = NCTC 7292 strain ATCC 15305 plasmid unnamed2, complete sequence.
CP035297	Staphylococcus saprophyticus subsp. saprophyticus ATCC 15305 = NCTC 7292 strain ATCC 15305 plasmid unnamed3, complete sequence.
CP035309	Macrococcus canis strain KM0218 chromosome, complete genome.
CP035485	Salicibibacter halophilus strain NKC3-5 chromosome, complete genome.
CP035541	Staphylococcus haemolyticus strain PK-01 chromosome, complete genome.
CP035670	Staphylococcus aureus strain VB9352 chromosome, complete genome.
CP035671	Staphylococcus aureus strain VB31683 chromosome, complete genome.
CP035899	Bacillus amyloliquefaciens strain ARP23 chromosome, complete genome.
CP036518	Bacillus velezensis strain ANSB01E chromosome, complete genome.
CP037417	Bacillus velezensis strain LB002 chromosome, complete genome.
CP037418	Bacillus velezensis strain LB002 plasmid unnamed1.
CP037419	Bacillus velezensis strain LB002 plasmid unnamed2.
CP037420	Bacillus velezensis strain LB002 plasmid unnamed3.
CP037991	Bacillus mycoides strain TH26 plasmid unnamed1, complete sequence.
CP037992	Bacillus mycoides strain TH26 chromosome, complete genome.
CP038012	Sporosarcina pasteurii strain BNCC 337394 chromosome, complete genome.
CP038015	Paenisporosarcina antarctica strain CGMCC 1.6503 chromosome, complete genome.
CP038016	Paenisporosarcina antarctica strain CGMCC 1.6503 plasmid unnamed, complete sequence.
CP038021	Staphylococcus aureus strain 04-002 chromosome, complete genome.
CP038028	Bacillus amyloliquefaciens strain FS1092 chromosome, complete genome.
CP038186	Bacillus licheniformis strain MCC 2514 chromosome, complete genome.
CP038268	Staphylococcus aureus strain O55 isolate B118 chromosome, complete genome.
CP038269	Staphylococcus aureus strain O331 isolate B114 chromosome, complete genome.
CP038270	Staphylococcus aureus strain O408 isolate B115 chromosome, complete genome.
CP038460	Staphylococcus aureus strain B119 chromosome, complete genome.
CP038461	Staphylococcus aureus strain O217 chromosome, complete genome.
CP038612	Staphylococcus aureus strain O268 chromosome, complete genome.
CP038642	Listeria monocytogenes strain N12-0935 chromosome, complete genome.
CP038643	Listeria monocytogenes strain N12-0935 plasmid pLmN12-0935, complete sequence.
CP038819	Staphylococcus aureus strain O82 chromosome, complete genome.
CP038850	Staphylococcus aureus strain Lr2 chromosome, complete genome.
CP038851	Staphylococcus aureus strain Lr2 plasmid pLr2-1, complete sequence.
CP038860	Geobacillus kaustophilus NBRC 102445 chromosome, complete genome.
CP039156	Staphylococcus aureus strain WCUH29 chromosome, complete genome.
CP039160	Staphylococcus aureus strain Lr6 chromosome, complete genome.
CP039161	Staphylococcus aureus strain Lr6 plasmid pLr6, complete sequence.
CP039162	Staphylococcus aureus strain Lr12 chromosome, complete genome.
CP039163	Staphylococcus aureus strain Lr12 plasmid pLr12, complete sequence.
CP039164	Staphylococcus aureus strain R46 chromosome, complete genome.
CP039165	Staphylococcus aureus strain R46 plasmid pR46-1, complete sequence.
CP039166	Staphylococcus aureus strain R46 plasmid pR46-2, complete sequence.
CP039167	Staphylococcus aureus strain R50 chromosome, complete genome.
CP039168	Staphylococcus aureus strain R50 plasmid pR50, complete sequence.
CP039297	Bacillus velezensis isolate UFLA258 chromosome, complete genome.
CP039710	Thermoactinomyces vulgaris strain 2H chromosome, complete genome.
CP039711	Thermoactinomyces vulgaris strain 2H plasmid pTvu19, complete sequence.
CP039992	Staphylococcus aureus strain Lr3 chromosome, complete genome.
CP040229	Staphylococcus aureus strain GD487 chromosome, complete genome.
CP040230	Staphylococcus aureus strain GD1108 chromosome, complete genome.
CP040233	Staphylococcus aureus strain GD1696 chromosome, complete genome.
CP040364	Priestia flexa isolate 1-2-1 plasmid punnamed1, complete sequence.
CP040365	Priestia flexa isolate 1-2-1 plasmid punnamed2, complete sequence.
CP040366	Priestia flexa isolate 1-2-1 plasmid punnamed3, complete sequence.
CP040367	Priestia flexa isolate 1-2-1 chromosome, complete genome.
CP040513	Bacillus altitudinis strain GQYP101 plasmid unnamed, complete sequence.
CP040514	Bacillus altitudinis strain GQYP101 chromosome, complete genome.
CP040515	Bacillus paranthracis strain PR1 chromosome, complete genome.
CP040528	Bacillus subtilis strain PR10 chromosome, complete genome.
CP040560	Staphylococcus aureus strain Col52-A5 chromosome, complete genome.
CP040561	Staphylococcus aureus strain Col52-A5 plasmid pCOL52-A5, complete sequence.
CP040619	Staphylococcus aureus strain J01 chromosome, complete genome.
CP040620	Staphylococcus aureus strain J01 plasmid pJ01-01, complete sequence.
CP040621	Staphylococcus aureus strain J01 plasmid pJ01-02, complete sequence.
CP040622	Staphylococcus aureus strain JKD6004 chromosome, complete genome.
CP040623	Staphylococcus aureus strain D592-HR chromosome, complete genome.
CP040624	Staphylococcus aureus strain D592-HR plasmid pSaD592-HR, complete sequence.
CP040625	Staphylococcus aureus strain JKD6004-DR chromosome, complete genome.
CP040665	Staphylococcus aureus strain D592 chromosome, complete genome.
CP040666	Staphylococcus aureus strain D592 plasmid pSaD592, complete sequence.
CP040801	Staphylococcus aureus strain S15 chromosome, complete genome.
CP040802	Staphylococcus aureus strain S15 plasmid unnamed1, complete sequence.
CP040829	Paenibacillus polymyxa strain ZF129 chromosome, complete genome.
CP040830	Paenibacillus polymyxa strain ZF129 plasmid pAP1, complete sequence.
CP040831	Paenibacillus polymyxa strain ZF129 plasmid pAP2, complete sequence.
CP040988	Listeria monocytogenes strain FDAARGOS	778 chromosome, complete genome.
CP040998	Staphylococcus aureus strain FDAARGOS	773 chromosome, complete genome.
CP040999	Staphylococcus aureus strain FDAARGOS	773 plasmid unnamed1, complete sequence.
CP041000	Staphylococcus aureus strain FDAARGOS	773 plasmid unnamed2.
CP041009	Staphylococcus aureus strain FDAARGOS	766 plasmid unnamed1, complete sequence.
CP041010	Staphylococcus aureus strain FDAARGOS	766 chromosome, complete genome.
CP041014	Listeria monocytogenes strain FDAARGOS	607 chromosome, complete genome.
CP041037	Staphylococcus aureus strain NP66 chromosome, complete genome.
CP041143	Bacillus velezensis strain UCMB5007 chromosome, complete genome.
CP041144	Bacillus velezensis strain UCMB5044 chromosome, complete genome.
CP041145	Bacillus velezensis strain At1 chromosome, complete genome.
CP041154	Bacillus licheniformis strain CSL2 chromosome, complete genome.
CP041213	Listeria monocytogenes strain LMP18-H8393 chromosome, complete genome.
CP041214	Listeria monocytogenes strain LMP18-H8393 plasmid pCFSAN074382, complete sequence.
CP041217	Saccharibacillus brassicae strain ATSA2 chromosome, complete genome.
CP041323	Planomicrobium glaciei strain 46093 chromosome, complete genome.
CP041324	Planomicrobium glaciei strain 46093 plasmid unnamed2.
CP041325	Planomicrobium glaciei strain 46093 plasmid unnamed1, complete sequence.
CP041357	Bacillus halotolerans strain F41-3 chromosome, complete genome.
CP041361	Bacillus velezensis strain WRN014 chromosome, complete genome.
CP041666	Radiobacillus deserti strain TKL69 chromosome, complete genome.
CP041691	Bacillus amyloliquefaciens strain ZJU1 chromosome, complete genome.
CP041693	Bacillus amyloliquefaciens strain H chromosome, complete genome.
CP041757	Bacillus sp. KBS0812 chromosome, complete genome.
CP041758	Bacillus sp. KBS0812 plasmid unnamed, complete sequence.
CP042003	Staphylococcus aureus strain B3-14B chromosome, complete genome.
CP042004	Staphylococcus aureus strain B3-14B plasmid pSALNT46, complete sequence.
CP042005	Staphylococcus aureus strain B3-14B plasmid pSALNT16, complete sequence.
CP042006	Staphylococcus aureus strain B3-14B plasmid pSALNT4.9, complete sequence.
CP042007	Staphylococcus aureus strain B3-14B plasmid pSALNT2.2, complete sequence.
CP042043	Staphylococcus aureus strain B2-15A chromosome, complete genome.
CP042044	Staphylococcus aureus strain B2-15A plasmid pSALNCL1.4, complete sequence.
CP042045	Staphylococcus aureus strain B2-15A plasmid pSALNCL17, complete sequence.
CP042046	Staphylococcus aureus strain B2-7A chromosome, complete genome.
CP042047	Staphylococcus aureus strain B2-7A plasmid pSALNBL75, complete sequence.
CP042107	Staphylococcus aureus strain B8-13D chromosome, complete genome.
CP042108	Staphylococcus aureus strain B8-13D plasmid pSALNCG17, complete sequence.
CP042109	Staphylococcus aureus strain B8-13D plasmid pSALNCG1.5, complete sequence.
CP042153	Staphylococcus aureus strain B4-59C chromosome, complete genome.
CP042154	Staphylococcus aureus strain B4-59C plasmid pSALNC14, complete sequence.
CP042155	Staphylococcus aureus strain B4-59C plasmid pSALNC2.8, complete sequence.
CP042156	Staphylococcus aureus strain B4-59C plasmid pSALNC1.4-2, complete sequence.
CP042157	Staphylococcus aureus strain B3-17D chromosome, complete genome.
CP042158	Staphylococcus aureus strain B3-17D plasmid pSALNC17, complete sequence.
CP042159	Staphylococcus aureus strain B3-17D plasmid pSALNC1.6, complete sequence.
CP042160	Staphylococcus aureus strain B3-17D plasmid pSALNC1.4-1, complete sequence.
CP042286	Staphylococcus argenteus strain B3-25B chromosome, complete genome.
CP042287	Staphylococcus argenteus strain B3-25B plasmid pSALNBL21, complete sequence.
CP042346	Staphylococcus aureus strain BSN9S chromosome, complete genome.
CP042347	Staphylococcus aureus strain BSN9S plasmid pSaBSN9, complete sequence.
CP042348	Staphylococcus aureus strain BSN9R chromosome, complete genome.
CP042349	Staphylococcus aureus strain BSN9R plasmid pSaBSN9S, complete sequence.
CP042593	Bacillus dafuensis strain FJAT-25496 chromosome, complete genome.
CP043177	Listeria monocytogenes strain FDA00008248 chromosome, complete genome.
CP043386	Staphylococcus aureus strain NRS384 chromosome, complete genome.
CP043387	Staphylococcus aureus strain NRS384 plasmid pNRS384	1, complete sequence.
CP043388	Staphylococcus aureus strain NRS384 plasmid pNRS384	2, complete sequence.
CP043389	Staphylococcus aureus strain NRS384-rpoB-H481N-SCV chromosome, complete genome.
CP043390	Staphylococcus aureus strain NRS384-rpoB-H481N-SCV plasmid pNRS384	1, complete sequence.
CP043391	Staphylococcus aureus strain NRS384-rpoB-H481N-SCV plasmid pNRS384	2, complete sequence.
CP043392	Staphylococcus aureus strain NRS384-rpoB-H481N-NCV chromosome, complete genome.
CP043393	Staphylococcus aureus strain NRS384-rpoB-H481N-NCV plasmid pNRS384	1, complete sequence.
CP043394	Staphylococcus aureus strain NRS384-rpoB-H481N-NCV plasmid pNRS384	2, complete sequence.
CP043404	Bacillus safensis strain PgKB20 chromosome, complete genome.
CP043416	Bacillus velezensis strain ONU 553 chromosome, complete genome.
CP043559	Bacillus altitudinis strain CHB19 chromosome, complete genome.
CP044429	Listeria monocytogenes serotype 4b str. LIS0087 chromosome, complete genome.
CP044430	Listeria monocytogenes strain FDA00006667 chromosome, complete genome.
CP044431	Listeria monocytogenes strain FDA00006667 plasmid pCFSAN038814, complete sequence.
CP044432	Listeria monocytogenes strain FDA00009448 chromosome, complete genome.
CP044433	Listeria monocytogenes strain FDA00009448 plasmid pCFSAN038814, complete sequence.
CP068029	Staphylococcus saccharolyticus strain 13T0028 chromosome, complete genome.
CP068030	Staphylococcus saccharolyticus strain 13T0028 plasmid p13T0028, complete sequence.
CP068031	Staphylococcus saccharolyticus strain DVP5-16-4677 chromosome, complete genome.
CP068032	Staphylococcus saccharolyticus strain DVP5-16-4677 plasmid pDVP5-16-4677, complete sequence.
CP030375	Staphylococcus aureus strain ER04041.3 plasmid unnamed1, complete sequence.
CP030376	Staphylococcus aureus strain ER04041.3 plasmid unnamed2, complete sequence.
CP030377	Staphylococcus aureus strain ER04041.3 chromosome, complete genome.
CP030389	Staphylococcus aureus strain ER01689.3 plasmid unnamed1, complete sequence.
CP030390	Staphylococcus aureus strain ER01689.3 chromosome, complete genome.
CP030391	Staphylococcus aureus strain ER04142.3 chromosome, complete genome.
CP030392	Staphylococcus aureus strain ER04142.3 plasmid unnamed1, complete sequence.
CP030394	Staphylococcus aureus strain ER01425.3 plasmid unnamed1, complete sequence.
CP030395	Staphylococcus aureus strain ER01425.3 chromosome, complete genome.
CP030396	Staphylococcus aureus strain ER01719.3 chromosome, complete genome.
CP030397	Staphylococcus aureus strain ER01719.3 plasmid unnamed1, complete sequence.
CP030398	Staphylococcus aureus strain ER04612.3 chromosome, complete genome.
CP030402	Staphylococcus aureus strain ER03868.3 plasmid unnamed1, complete sequence.
CP030403	Staphylococcus aureus strain ER03868.3 chromosome, complete genome.
CP030404	Staphylococcus aureus strain ER04219.3 chromosome, complete genome.
CP030405	Staphylococcus aureus strain ER04219.3 plasmid unnamed1, complete sequence.
CP030409	Staphylococcus aureus strain ER03996.3 plasmid unnamed1, complete sequence.
CP030410	Staphylococcus aureus strain ER03996.3 chromosome, complete genome.
CP030411	Staphylococcus aureus strain ER04567.3 chromosome, complete genome.
CP030412	Staphylococcus aureus strain ER02947.3 chromosome, complete genome.
CP030413	Staphylococcus aureus strain ER02947.3 plasmid unnamed1, complete sequence.
CP030414	Staphylococcus aureus strain ER03113.3 plasmid unnamed1, complete sequence.
CP030415	Staphylococcus aureus strain ER03113.3 chromosome, complete genome.
CP030416	Staphylococcus aureus strain ER01836.3 plasmid unnamed1, complete sequence.
CP030417	Staphylococcus aureus strain ER01836.3 plasmid unnamed2, complete sequence.
CP030418	Staphylococcus aureus strain ER01836.3 chromosome, complete genome.
CP030422	Staphylococcus aureus strain ER02972.3 chromosome, complete genome.
CP030423	Staphylococcus aureus strain ER02972.3 plasmid unnamed1, complete sequence.
CP030424	Staphylococcus aureus strain ER00551.3 chromosome, complete genome.
CP030425	Staphylococcus aureus strain ER00551.3 plasmid unnamed1, complete sequence.
CP030426	Staphylococcus aureus strain ER04320.3 chromosome, complete genome.
CP030427	Staphylococcus aureus strain ER04320.3 plasmid unnamed1, complete sequence.
CP030431	Staphylococcus aureus strain ER04450.3 chromosome, complete genome.
CP030436	Staphylococcus aureus strain ER04086.3 plasmid unnamed1, complete sequence.
CP030437	Staphylococcus aureus strain ER04086.3 chromosome, complete genome.
CP030438	Staphylococcus aureus strain ER00994.3 chromosome, complete genome.
CP030439	Staphylococcus aureus strain ER02746.3 chromosome, complete genome.
CP030440	Staphylococcus aureus strain ER02746.3 plasmid unnamed1, complete sequence.
CP030441	Staphylococcus aureus strain ER04385.3 chromosome, complete genome.
CP030442	Staphylococcus aureus strain ER04385.3 plasmid unnamed1, complete sequence.
CP030443	Staphylococcus aureus strain ER01838.3 chromosome, complete genome.
CP030444	Staphylococcus aureus strain ER01838.3 plasmid unnamed1, complete sequence.
CP030450	Staphylococcus aureus strain ER04225.3 plasmid unnamed1, complete sequence.
CP030451	Staphylococcus aureus strain ER04225.3 chromosome, complete genome.
CP030458	Staphylococcus aureus strain ER04013.3 plasmid unnamed1, complete sequence.
CP030459	Staphylococcus aureus strain ER04013.3 chromosome, complete genome.
CP030460	Staphylococcus aureus strain ER04013.3 plasmid unnamed2, complete sequence.
CP030461	Staphylococcus aureus strain ER04013.3 plasmid unnamed3, complete sequence.
CP030462	Staphylococcus aureus strain ER00695.3 chromosome, complete genome.
CP030463	Staphylococcus aureus strain ER00695.3 plasmid unnamed1, complete sequence.
CP030464	Staphylococcus aureus strain ER04261.3 chromosome, complete genome.
CP030470	Staphylococcus aureus strain ER01109.3 chromosome, complete genome.
CP030471	Staphylococcus aureus strain ER01121.3 chromosome, complete genome.
CP030472	Staphylococcus aureus strain ER01121.3 plasmid unnamed1, complete sequence.
CP030473	Staphylococcus aureus strain ER00767.3 plasmid unnamed1, complete sequence.
CP030474	Staphylococcus aureus strain ER00767.3 chromosome, complete genome.
CP030475	Staphylococcus aureus strain ER03444.3 chromosome, complete genome.
CP030476	Staphylococcus aureus strain ER04436.3 chromosome, complete genome.
CP030477	Staphylococcus aureus strain ER04436.3 plasmid unnamed1, complete sequence.
CP030478	Staphylococcus aureus strain ER02243.3 plasmid unnamed1, complete sequence.
CP030479	Staphylococcus aureus strain ER02243.3 chromosome, complete genome.
CP030480	Staphylococcus aureus strain ER04246.3 plasmid unnamed1, complete sequence.
CP030481	Staphylococcus aureus strain ER04246.3 chromosome, complete genome.
CP030488	Staphylococcus aureus strain ER01009.3 plasmid unnamed1, complete sequence.
CP030489	Staphylococcus aureus strain ER01009.3 chromosome, complete genome.
CP030494	Staphylococcus aureus strain ER03857.3 plasmid unnamed1, complete sequence.
CP030495	Staphylococcus aureus strain ER03857.3 chromosome, complete genome.
CP030496	Staphylococcus aureus strain ER01518.3 chromosome, complete genome.
CP030497	Staphylococcus aureus strain ER02658.3 plasmid unnamed1, complete sequence.
CP030498	Staphylococcus aureus strain ER02658.3 chromosome, complete genome.
CP030499	Staphylococcus aureus strain ER02612.3 chromosome, complete genome.
CP030500	Staphylococcus aureus strain ER02612.3 plasmid unnamed1, complete sequence.
CP030504	Staphylococcus aureus strain ER04402.3 plasmid unnamed1, complete sequence.
CP030505	Staphylococcus aureus strain ER04402.3 chromosome, complete genome.
CP030509	Staphylococcus aureus strain ER00707.3 plasmid unnamed1, complete sequence.
CP030510	Staphylococcus aureus strain ER00707.3 chromosome, complete genome.
CP030511	Staphylococcus aureus strain ER04636.3 plasmid unnamed1, complete sequence.
CP030512	Staphylococcus aureus strain ER04636.3 chromosome, complete genome.
CP030513	Staphylococcus aureus strain ER01817.3 plasmid unnamed1, complete sequence.
CP030514	Staphylococcus aureus strain ER01817.3 chromosome, complete genome.
CP030515	Staphylococcus aureus strain ER01116.3 plasmid unnamed1, complete sequence.
CP030516	Staphylococcus aureus strain ER01116.3 chromosome, complete genome.
CP030517	Staphylococcus aureus strain ER01116.3 plasmid unnamed2, complete sequence.
CP030518	Staphylococcus aureus strain ER04332.3 chromosome, complete genome.
CP030519	Staphylococcus aureus strain ER04332.3 plasmid unnamed1, complete sequence.
CP030520	Staphylococcus aureus strain ER01564.3 chromosome, complete genome.
CP030521	Staphylococcus aureus strain ER01564.3 plasmid unnamed1, complete sequence.
CP030522	Staphylococcus aureus strain ER01564.3 plasmid unnamed2, complete sequence.
CP030525	Staphylococcus aureus strain ER04174.3 chromosome, complete genome.
CP030526	Staphylococcus aureus strain ER02703.3 plasmid unnamed1, complete sequence.
CP030527	Staphylococcus aureus strain ER02703.3 chromosome, complete genome.
CP030528	Staphylococcus aureus strain ER02703.3 plasmid unnamed2, complete sequence.
CP030529	Staphylococcus aureus strain ER01776.3 chromosome, complete genome.
CP030530	Staphylococcus aureus strain ER04421.3 plasmid unnamed1, complete sequence.
CP030531	Staphylococcus aureus strain ER04421.3 chromosome, complete genome.
CP030532	Staphylococcus aureus strain ER02495.3 chromosome, complete genome.
CP030533	Staphylococcus aureus strain ER02495.3 plasmid unnamed1, complete sequence.
CP030534	Staphylococcus aureus strain ER00749.3 chromosome, complete genome.
CP030535	Staphylococcus aureus strain ER00749.3 plasmid unnamed1, complete sequence.
CP030536	Staphylococcus aureus strain ER02094.3 plasmid unnamed1, complete sequence.
CP030537	Staphylococcus aureus strain ER02094.3 chromosome, complete genome.
CP030538	Staphylococcus aureus strain ER02094.3 plasmid unnamed2, complete sequence.
CP030539	Staphylococcus aureus strain ER01935.3 plasmid unnamed1, complete sequence.
CP030540	Staphylococcus aureus strain ER01935.3 chromosome, complete genome.
CP030541	Staphylococcus aureus strain ER04164.3 plasmid unnamed1, complete sequence.
CP030542	Staphylococcus aureus strain ER04164.3 chromosome, complete genome.
CP030543	Staphylococcus aureus strain ER04166.3 plasmid unnamed1, complete sequence.
CP030544	Staphylococcus aureus strain ER04166.3 plasmid unnamed2, complete sequence.
CP030545	Staphylococcus aureus strain ER04166.3 chromosome, complete genome.
CP030546	Staphylococcus aureus strain ER04181.3 plasmid unnamed1, complete sequence.
CP030547	Staphylococcus aureus strain ER04181.3 chromosome, complete genome.
CP030548	Staphylococcus aureus strain ER03928.3 chromosome, complete genome.
CP030549	Staphylococcus aureus strain ER03928.3 plasmid unnamed1, complete sequence.
CP030550	Staphylococcus aureus strain ER03364.3 chromosome, complete genome.
CP030551	Staphylococcus aureus strain ER03481.3 plasmid unnamed1, complete sequence.
CP030552	Staphylococcus aureus strain ER03481.3 chromosome, complete genome.
CP030556	Staphylococcus aureus strain ER03750.3 plasmid unnamed1, complete sequence.
CP030557	Staphylococcus aureus strain ER03750.3 chromosome, complete genome.
CP030558	Staphylococcus aureus strain ER04069.3 chromosome, complete genome.
CP030559	Staphylococcus aureus strain ER01457.3 plasmid unnamed1, complete sequence.
CP030560	Staphylococcus aureus strain ER01457.3 plasmid unnamed2, complete sequence.
CP030561	Staphylococcus aureus strain ER01457.3 chromosome, complete genome.
CP030564	Staphylococcus aureus strain ER01989.3 chromosome, complete genome.
CP030565	Staphylococcus aureus strain ER01989.3 plasmid unnamed1, complete sequence.
CP030566	Staphylococcus aureus strain ER03864.3 chromosome, complete genome.
CP030569	Staphylococcus aureus strain ER01892.3 plasmid unnamed1, complete sequence.
CP030570	Staphylococcus aureus strain ER01892.3 chromosome, complete genome.
CP030571	Staphylococcus aureus strain ER01892.3 plasmid unnamed2, complete sequence.
CP030575	Staphylococcus aureus strain ER03910.3 chromosome, complete genome.
CP030576	Staphylococcus aureus strain ER03910.3 plasmid unnamed1, complete sequence.
CP030577	Staphylococcus aureus strain ER01881.3 plasmid unnamed1, complete sequence.
CP030578	Staphylococcus aureus strain ER01881.3 plasmid unnamed2, complete sequence.
CP030579	Staphylococcus aureus strain ER01881.3 chromosome, complete genome.
CP030583	Staphylococcus aureus strain ER02262.3 chromosome, complete genome.
CP030584	Staphylococcus aureus strain ER02262.3 plasmid unnamed1, complete sequence.
CP030585	Staphylococcus aureus strain ER01073.3 chromosome, complete genome.
CP030586	Staphylococcus aureus strain ER00594.3 chromosome, complete genome.
CP030587	Staphylococcus aureus strain ER00594.3 plasmid unnamed1, complete sequence.
CP030588	Staphylococcus aureus strain ER02988.3 chromosome, complete genome.
CP030589	Staphylococcus aureus strain ER04314.3 plasmid unnamed1, complete sequence.
CP030590	Staphylococcus aureus strain ER04314.3 chromosome, complete genome.
CP030591	Staphylococcus aureus strain ER02989.3 plasmid unnamed1, complete sequence.
CP030592	Staphylococcus aureus strain ER02989.3 chromosome, complete genome.
CP030593	Staphylococcus aureus strain ER02989.3 plasmid unnamed2, complete sequence.
CP030594	Staphylococcus aureus strain ER03588.3 plasmid unnamed1, complete sequence.
CP030595	Staphylococcus aureus strain ER03588.3 chromosome, complete genome.
CP030596	Staphylococcus aureus strain ER02443.3 chromosome, complete genome.
CP030597	Staphylococcus aureus strain ER02443.3 plasmid unnamed1, complete sequence.
CP030598	Staphylococcus aureus strain ER02524.3 plasmid unnamed1, complete sequence.
CP030599	Staphylococcus aureus strain ER02524.3 chromosome, complete genome.
CP030603	Staphylococcus aureus strain ER00484.3 plasmid unnamed1, complete sequence.
CP030604	Staphylococcus aureus strain ER00484.3 chromosome, complete genome.
CP030605	Staphylococcus aureus strain ER02693.3 chromosome, complete genome.
CP030606	Staphylococcus aureus strain ER02693.3 plasmid unnamed1, complete sequence.
CP030607	Staphylococcus aureus strain ER02693.3 plasmid unnamed2, complete sequence.
CP030614	Staphylococcus aureus strain ER01560.3 plasmid unnamed1, complete sequence.
CP030615	Staphylococcus aureus strain ER01560.3 chromosome, complete genome.
CP030616	Staphylococcus aureus strain ER01560.3 plasmid unnamed2, complete sequence.
CP030624	Staphylococcus aureus strain ER03448.3 chromosome, complete genome.
CP030625	Staphylococcus aureus strain ER03448.3 plasmid unnamed1, complete sequence.
CP030626	Staphylococcus aureus strain ER01823.3 chromosome, complete genome.
CP030627	Staphylococcus aureus strain ER01823.3 plasmid unnamed1, complete sequence.
CP030628	Staphylococcus aureus strain ER03809.3 chromosome, complete genome.
CP030629	Staphylococcus aureus strain ER03809.3 plasmid unnamed1, complete sequence.
CP030641	Staphylococcus aureus strain ER03737.3 chromosome, complete genome.
CP030642	Staphylococcus aureus strain ER00385.3 chromosome, complete genome.
CP030643	Staphylococcus aureus strain ER00385.3 plasmid unnamed1, complete sequence.
CP030644	Staphylococcus aureus strain ER03298.3 plasmid unnamed1, complete sequence.
CP030645	Staphylococcus aureus strain ER03298.3 chromosome, complete genome.
CP030646	Staphylococcus aureus strain ER03710.3 chromosome, complete genome.
CP030653	Staphylococcus aureus strain ER01570.3 chromosome, complete genome.
CP030654	Staphylococcus aureus strain ER01746.3 chromosome, complete genome.
CP030655	Staphylococcus aureus strain ER04448.3 plasmid unnamed1, complete sequence.
CP030656	Staphylococcus aureus strain ER04448.3 chromosome, complete genome.
CP030657	Staphylococcus aureus strain ER04448.3 plasmid unnamed2, complete sequence.
CP030658	Staphylococcus aureus strain ER02969.3 chromosome, complete genome.
CP030659	Staphylococcus aureus strain ER02217.3 chromosome, complete genome.
CP030660	Staphylococcus aureus strain ER02217.3 plasmid unnamed1, complete sequence.
CP030661	Staphylococcus aureus strain ER02826.3 chromosome, complete genome.
CP030662	Staphylococcus aureus strain ER02826.3 plasmid unnamed1, complete sequence.
CP030663	Staphylococcus aureus strain ER03489.3 plasmid unnamed1, complete sequence.
CP030664	Staphylococcus aureus strain ER03489.3 chromosome, complete genome.
CP030665	Staphylococcus aureus strain ER01454.3 chromosome, complete genome.
CP030666	Staphylococcus aureus strain ER01454.3 plasmid unnamed1, complete sequence.
CP030667	Staphylococcus aureus strain ER02069.3 plasmid unnamed1, complete sequence.
CP030668	Staphylococcus aureus strain ER02069.3 chromosome, complete genome.
CP030669	Staphylococcus aureus strain ER00951.3 plasmid unnamed1, complete sequence.
CP030670	Staphylococcus aureus strain ER00951.3 chromosome, complete genome.
CP030671	Staphylococcus aureus strain ER00951.3 plasmid unnamed2, complete sequence.
CP030672	Staphylococcus aureus strain pt053 plasmid unnamed1, complete sequence.
CP030673	Staphylococcus aureus strain pt053 chromosome, complete genome.
CP030682	Staphylococcus aureus strain ER05857.3 plasmid unnamed1, complete sequence.
CP030683	Staphylococcus aureus strain ER05857.3 chromosome, complete genome.
CP030687	Staphylococcus aureus strain ER02919.3 plasmid unnamed1, complete sequence.
CP030688	Staphylococcus aureus strain ER02919.3 chromosome, complete genome.
CP030691	Staphylococcus aureus strain ER01422.3 plasmid unnamed1, complete sequence.
CP030692	Staphylococcus aureus strain ER01422.3 chromosome, complete genome.
CP030693	Staphylococcus aureus strain ER01803.3 chromosome, complete genome.
CP030694	Staphylococcus aureus strain ER01803.3 plasmid unnamed1, complete sequence.
CP030695	Staphylococcus aureus strain ER01532.3 chromosome, complete genome.
CP030696	Staphylococcus aureus strain ER01532.3 plasmid unnamed1, complete sequence.
CP030697	Staphylococcus aureus strain ER01532.3 plasmid unnamed2, complete sequence.
CP030698	Staphylococcus aureus strain ER01334.3 plasmid unnamed1, complete sequence.
CP030699	Staphylococcus aureus strain ER01334.3 chromosome, complete genome.
CP030702	Staphylococcus aureus strain ER03321.3 chromosome, complete genome.
CP030703	Staphylococcus aureus strain ER03321.3 plasmid unnamed1, complete sequence.
CP030707	Staphylococcus aureus strain ER03493.3 plasmid unnamed1, complete sequence.
CP030708	Staphylococcus aureus strain ER03493.3 chromosome, complete genome.
CP030709	Staphylococcus aureus strain ER04060.3 chromosome, complete genome.
CP030710	Staphylococcus aureus strain ER01174.3 plasmid unnamed1, complete sequence.
CP030711	Staphylococcus aureus strain ER01174.3 plasmid unnamed2, complete sequence.
CP030712	Staphylococcus aureus strain ER01174.3 chromosome, complete genome.
CP044359	Bacillus amyloliquefaciens strain V417 chromosome, complete genome.
CP045137	Staphylococcus haemolyticus strain VB5326 chromosome, complete genome.
AP019542	Staphylococcus aureus KG-03 DNA, complete genome.
AP019543	Staphylococcus aureus KG-18 DNA, complete genome.
AP019544	Staphylococcus aureus KG-18 plasmid pKG-18 DNA, complete genome.
AP019545	Staphylococcus aureus KG-22 DNA, complete genome.
AP019546	Staphylococcus aureus KG-22 plasmid pKG-22 DNA, complete genome.
AP020311	Staphylococcus aureus KUH140013 DNA, complete genome.
AP020312	Staphylococcus aureus KUH140013 plasmid p01KUH140013 DNA, complete genome.
AP020313	Staphylococcus aureus KUH140046 DNA, complete genome.
AP020314	Staphylococcus aureus KUH140046 plasmid p01KUH140046 DNA, complete genome.
AP020316	Staphylococcus aureus KUH140331 DNA, complete genome.
AP020317	Staphylococcus aureus KUH140331 plasmid p01KUH140331 DNA, complete genome.
AP020318	Staphylococcus aureus KUH180038 DNA, complete genome.
AP020319	Staphylococcus aureus KUH180038 plasmid p01KUH180038 DNA, complete genome.
AP020320	Staphylococcus aureus KUH180062 DNA, complete genome.
AP020321	Staphylococcus aureus KUH180062 plasmid p01KUH180062 DNA, complete genome.
AP020322	Staphylococcus aureus KUH180129 DNA, complete genome.
AP020323	Staphylococcus aureus KUH180129 plasmid p01KUH180129 DNA, complete genome.
AP020324	Staphylococcus aureus KUN1163 DNA, complete genome.
AP020325	Staphylococcus aureus KUN1163 plasmid p01KUN1163 DNA, complete genome.
AP021853	Sporolactobacillus terrae 70-3 DNA, complete genome.
CP030381	Staphylococcus aureus strain ER03761.3 chromosome, complete genome.
CP030382	Staphylococcus aureus strain ER03761.3 plasmid unnamed1, complete sequence.
CP030383	Staphylococcus aureus strain ER03761.3 plasmid unnamed2, complete sequence.
CP030384	Staphylococcus aureus strain ER00959.3 chromosome, complete genome.
CP030385	Staphylococcus aureus strain ER00959.3 plasmid unnamed1, complete sequence.
CP030386	Staphylococcus aureus strain ER01062.3 chromosome, complete genome.
CP030387	Staphylococcus aureus strain ER01062.3 plasmid unnamed1, complete sequence.
CP030388	Staphylococcus aureus strain ER01062.3 plasmid unnamed2, complete sequence.
CP030393	Staphylococcus aureus strain ER02360.3 chromosome, complete genome.
CP030399	Staphylococcus aureus strain ER02637.3 chromosome, complete genome.
CP030400	Staphylococcus aureus strain ER02637.3 plasmid unnamed1, complete sequence.
CP030401	Staphylococcus aureus strain ER02637.3 plasmid unnamed2, complete sequence.
CP030406	Staphylococcus aureus strain PS00002.3 chromosome, complete genome.
CP030407	Staphylococcus aureus strain PS00002.3 plasmid unnamed1, complete sequence.
CP030408	Staphylococcus aureus strain PS00002.3 plasmid unnamed2, complete sequence.
CP030419	Staphylococcus aureus strain ER04115.3 chromosome, complete genome.
CP030420	Staphylococcus aureus strain ER04115.3 plasmid unnamed1, complete sequence.
CP030421	Staphylococcus aureus strain ER04115.3 plasmid unnamed2, complete sequence.
CP030428	Staphylococcus aureus strain ER03760.3 chromosome, complete genome.
CP030429	Staphylococcus aureus strain ER03760.3 plasmid unnamed1, complete sequence.
CP030430	Staphylococcus aureus strain ER03760.3 plasmid unnamed2, complete sequence.
CP030432	Staphylococcus aureus strain ER02836.3 chromosome, complete genome.
CP030433	Staphylococcus aureus strain ER00610.3 plasmid unnamed1, complete sequence.
CP030434	Staphylococcus aureus strain ER00610.3 chromosome, complete genome.
CP030435	Staphylococcus aureus strain ER00610.3 plasmid unnamed2, complete sequence.
CP030445	Staphylococcus aureus strain ER04127.3 chromosome, complete genome.
CP030446	Staphylococcus aureus strain ER04127.3 plasmid unnamed1, complete sequence.
CP030447	Staphylococcus aureus strain ER04020.4 chromosome, complete genome.
CP030448	Staphylococcus aureus strain ER04020.4 plasmid unnamed1, complete sequence.
CP030449	Staphylococcus aureus strain ER04020.4 plasmid unnamed2, complete sequence.
CP030452	Staphylococcus aureus strain PS00001.3 chromosome, complete genome.
CP030453	Staphylococcus aureus strain PS00001.3 plasmid unnamed1, complete sequence.
CP030454	Staphylococcus aureus strain PS00001.3 plasmid unnamed2, complete sequence.
CP030455	Staphylococcus aureus strain ER04119.3 chromosome, complete genome.
CP030456	Staphylococcus aureus strain ER04119.3 plasmid unnamed1, complete sequence.
CP030457	Staphylococcus aureus strain ER04119.3 plasmid unnamed2, complete sequence.
CP030465	Staphylococcus aureus strain ER04235.3 chromosome, complete genome.
CP030466	Staphylococcus aureus strain ER04235.3 plasmid unnamed1, complete sequence.
CP030467	Staphylococcus aureus strain ER03759.3 chromosome, complete genome.
CP030468	Staphylococcus aureus strain ER03759.3 plasmid unnamed1, complete sequence.
CP030469	Staphylococcus aureus strain ER03759.3 plasmid unnamed2, complete sequence.
CP030482	Staphylococcus aureus strain ER03913.3 plasmid unnamed1, complete sequence.
CP030483	Staphylococcus aureus strain ER03913.3 plasmid unnamed2, complete sequence.
CP030484	Staphylococcus aureus strain ER03913.3 chromosome, complete genome.
CP030485	Staphylococcus aureus strain ER03913.3 plasmid unnamed3, complete sequence.
CP030486	Staphylococcus aureus strain ER03913.3 plasmid unnamed4, complete sequence.
CP030487	Staphylococcus aureus strain ER03913.3 plasmid unnamed5, complete sequence.
CP030490	Staphylococcus aureus strain ER02837.3 chromosome, complete genome.
CP030491	Staphylococcus aureus strain ER02837.3 plasmid unnamed1, complete sequence.
CP030492	Staphylococcus aureus strain ER02837.3 plasmid unnamed2, complete sequence.
CP030493	Staphylococcus aureus strain ER00503.3 chromosome, complete genome.
CP030501	Staphylococcus aureus strain ER03762.3 chromosome, complete genome.
CP030502	Staphylococcus aureus strain ER03762.3 plasmid unnamed1, complete sequence.
CP030503	Staphylococcus aureus strain ER03762.3 plasmid unnamed2, complete sequence.
CP030506	Staphylococcus aureus strain ER03717.3 chromosome, complete genome.
CP030507	Staphylococcus aureus strain ER03717.3 plasmid unnamed1, complete sequence.
CP030508	Staphylococcus aureus strain ER03717.3 plasmid unnamed2, complete sequence.
CP030523	Staphylococcus aureus strain ER04163.3 plasmid unnamed1, complete sequence.
CP030524	Staphylococcus aureus strain ER04163.3 chromosome, complete genome.
CP030553	Staphylococcus aureus strain PS00003.3 chromosome, complete genome.
CP030554	Staphylococcus aureus strain PS00003.3 plasmid unnamed1, complete sequence.
CP030555	Staphylococcus aureus strain PS00003.3 plasmid unnamed2, complete sequence.
CP030562	Staphylococcus aureus strain ER03720.3 chromosome, complete genome.
CP030563	Staphylococcus aureus strain ER03720.3 plasmid unnamed1, complete sequence.
CP030567	Staphylococcus aureus strain ER04242.3 plasmid unnamed1, complete sequence.
CP030568	Staphylococcus aureus strain ER04242.3 chromosome, complete genome.
CP030572	Staphylococcus aureus strain PS00004.3 chromosome, complete genome.
CP030573	Staphylococcus aureus strain PS00004.3 plasmid unnamed1, complete sequence.
CP030574	Staphylococcus aureus strain PS00004.3 plasmid unnamed2, complete sequence.
CP030580	Staphylococcus aureus strain ER04397.3 chromosome, complete genome.
CP030581	Staphylococcus aureus strain ER04397.3 plasmid unnamed1, complete sequence.
CP030582	Staphylococcus aureus strain ER04397.3 plasmid unnamed2, complete sequence.
CP030600	Staphylococcus aureus strain ER00658.3 plasmid unnamed1, complete sequence.
CP030601	Staphylococcus aureus strain ER00658.3 chromosome, complete genome.
CP030602	Staphylococcus aureus strain ER00658.3 plasmid unnamed2, complete sequence.
CP030608	Staphylococcus aureus strain ER04021.4 chromosome, complete genome.
CP030609	Staphylococcus aureus strain ER04021.4 plasmid unnamed1, complete sequence.
CP030610	Staphylococcus aureus strain ER04021.4 plasmid unnamed2, complete sequence.
CP030611	Staphylococcus aureus strain ER03930.3 chromosome, complete genome.
CP030612	Staphylococcus aureus strain ER03930.3 plasmid unnamed1, complete sequence.
CP030613	Staphylococcus aureus strain ER03930.3 plasmid unnamed2, complete sequence.
CP030617	Staphylococcus aureus strain ER04440.3 chromosome, complete genome.
CP030618	Staphylococcus aureus strain ER04440.3 plasmid unnamed1, complete sequence.
CP030619	Staphylococcus aureus strain ER04440.3 plasmid unnamed2, complete sequence.
CP030620	Staphylococcus aureus strain ER01524.3 plasmid unnamed1, complete sequence.
CP030621	Staphylococcus aureus strain ER01524.3 chromosome, complete genome.
CP030622	Staphylococcus aureus strain ER01524.3 plasmid unnamed2, complete sequence.
CP030623	Staphylococcus aureus strain ER01524.3 plasmid unnamed3, complete sequence.
CP030630	Staphylococcus aureus strain ER03544.3 chromosome, complete genome.
CP030631	Staphylococcus aureus strain ER03544.3 plasmid unnamed1, complete sequence.
CP030632	Staphylococcus aureus strain ER03544.3 plasmid unnamed2, complete sequence.
CP030633	Staphylococcus aureus strain ER03755.3 plasmid unnamed1, complete sequence.
CP030634	Staphylococcus aureus strain ER03755.3 chromosome, complete genome.
CP030635	Staphylococcus aureus strain ER04085.3 chromosome, complete genome.
CP030636	Staphylococcus aureus strain ER04085.3 plasmid unnamed1, complete sequence.
CP030637	Staphylococcus aureus strain ER04085.3 plasmid unnamed2, complete sequence.
CP030638	Staphylococcus aureus strain ER04165.3 chromosome, complete genome.
CP030639	Staphylococcus aureus strain ER04165.3 plasmid unnamed1, complete sequence.
CP030640	Staphylococcus aureus strain ER04165.3 plasmid unnamed2, complete sequence.
CP030647	Staphylococcus aureus strain ER03556.3 chromosome, complete genome.
CP030648	Staphylococcus aureus strain ER03556.3 plasmid unnamed1, complete sequence.
CP030649	Staphylococcus aureus strain ER03556.3 plasmid unnamed2, complete sequence.
CP030650	Staphylococcus aureus strain ER04324.3 chromosome, complete genome.
CP030651	Staphylococcus aureus strain ER04324.3 plasmid unnamed1, complete sequence.
CP030652	Staphylococcus aureus strain ER04324.3 plasmid unnamed2, complete sequence.
CP030674	Staphylococcus aureus strain ER01533.3 plasmid unnamed1, complete sequence.
CP030675	Staphylococcus aureus strain ER01533.3 chromosome, complete genome.
CP030676	Staphylococcus aureus strain ER01533.3 plasmid unnamed2, complete sequence.
CP030677	Staphylococcus aureus strain ER01533.3 plasmid unnamed3, complete sequence.
CP030678	Staphylococcus aureus strain ER00573.3 plasmid unnamed1, complete sequence.
CP030679	Staphylococcus aureus strain ER00573.3 plasmid unnamed2, complete sequence.
CP030680	Staphylococcus aureus strain ER00573.3 plasmid unnamed3, complete sequence.
CP030681	Staphylococcus aureus strain ER00573.3 chromosome, complete genome.
CP030684	Staphylococcus aureus strain ER04407.3 chromosome, complete genome.
CP030685	Staphylococcus aureus strain ER04407.3 plasmid unnamed1, complete sequence.
CP030686	Staphylococcus aureus strain ER04407.3 plasmid unnamed2, complete sequence.
CP030689	Staphylococcus aureus strain ER01507.3 chromosome, complete genome.
CP030690	Staphylococcus aureus strain ER01507.3 plasmid unnamed1, complete sequence.
CP030700	Staphylococcus aureus strain ER03023.3 plasmid unnamed1, complete sequence.
CP030701	Staphylococcus aureus strain ER03023.3 chromosome, complete genome.
CP030704	Staphylococcus aureus strain ER03763.3 chromosome, complete genome.
CP030705	Staphylococcus aureus strain ER03763.3 plasmid unnamed1, complete sequence.
CP030706	Staphylococcus aureus strain ER03763.3 plasmid unnamed2, complete sequence.
CP030713	Staphylococcus aureus strain ER02878.3 chromosome, complete genome.
CP030714	Staphylococcus aureus strain ER02878.3 plasmid unnamed1, complete sequence.
CP031062	Bacillus sp. AR4-2 chromosome, complete genome.
CP031063	Bacillus sp. AR4-2 plasmid pl192, complete sequence.
CP031064	Bacillus sp. AR4-2 plasmid pl5, complete sequence.
CP031065	Bacillus sp. SH8-8 chromosome, complete genome.
CP031066	Bacillus sp. SH8-8 plasmid pl193, complete sequence.
CP031067	Bacillus sp. SH8-8 plasmid pl5, complete sequence.
CP031068	Bacillus sp. JAS24-2 chromosome, complete genome.
CP031069	Bacillus sp. JAS24-2 plasmid pl626, complete sequence.
CP031070	Bacillus sp. JAS24-2 plasmid pl278, complete sequence.
CP031071	Bacillus mycoides strain BPN401 chromosome, complete genome.
CP031072	Bacillus mycoides strain BPN401 plasmid pl395, complete sequence.
CP031073	Bacillus mycoides strain BPN401 plasmid pl50, complete sequence.
CP031074	Bacillus mycoides strain BPN401 plasmid pl41, complete sequence.
CP031075	Bacillus mycoides strain BPN401 plasmid pl37, complete sequence.
CP031076	Bacillus mycoides strain BPN401 plasmid pl36, complete sequence.
CP031077	Bacillus mycoides strain BPN401 plasmid pl11, complete sequence.
CP031223	Psychrobacillus glaciei strain PB01 chromosome, complete genome.
CP031224	Psychrobacillus glaciei strain PB01 plasmid pPB01, complete sequence.
CP031783	Bacillus subtilis strain MENO2 chromosome, complete genome.
CP031784	Bacillus subtilis strain HMNig-2 chromosome, complete genome.
CP031886	Staphylococcus aureus strain CFSAN082783 chromosome, complete genome.
CP031887	Staphylococcus aureus strain CFSAN082783 plasmid pMRSA	24, complete sequence.
CP031888	Staphylococcus aureus strain CFSAN082782 chromosome, complete genome.
CP031889	Staphylococcus aureus strain CFSAN082782 plasmid pMRSA	23, complete sequence.
CP031890	Staphylococcus aureus strain CFSAN082781 chromosome, complete genome.
CP031891	Staphylococcus aureus strain CFSAN082781 plasmid pMRSA	22, complete sequence.
CP032668	Listeria monocytogenes strain 52873 chromosome, complete genome.
CP032669	Listeria monocytogenes strain 52869 chromosome, complete genome.
CP032670	Listeria monocytogenes strain 52860 chromosome, complete genome.
CP032671	Listeria monocytogenes strain 52859 chromosome, complete genome.
CP032672	Listeria monocytogenes strain 52854 chromosome, complete genome.
CP032673	Listeria monocytogenes strain 52330 chromosome, complete genome.
CP033112	Staphylococcus aureus strain ST20130944 chromosome, complete genome.
CP033113	Staphylococcus aureus strain ST20130944 plasmid pST20130944, complete sequence.
CP033114	Staphylococcus aureus strain ST20130945 chromosome, complete genome.
CP033115	Staphylococcus aureus strain ST20130945 plasmid pST20130945, complete sequence.
CP033198	Bacillus paralicheniformis strain FA6 chromosome, complete genome.
CP034235	Paenibacillus psychroresistens strain ML311-T8 chromosome, complete genome.
CP039448	Staphylococcus aureus strain VGC1 chromosome, complete genome.
CP039449	Staphylococcus aureus strain VGC1 plasmid pVGC1	1, complete sequence.
CP039450	Staphylococcus aureus strain VGC1 plasmid pVGC1	2, complete sequence.
CP040232	Staphylococcus aureus strain GD1706 chromosome, complete genome.
CP041192	Bacillus velezensis strain BvL03 chromosome, complete genome.
CP041722	Staphylococcus lugdunensis strain SL13 chromosome, complete genome.
CP041723	Staphylococcus lugdunensis strain SL29 chromosome, complete genome.
CP041724	Staphylococcus lugdunensis strain SL55 chromosome, complete genome.
CP041725	Staphylococcus lugdunensis strain SL117 chromosome, complete genome.
CP041726	Staphylococcus lugdunensis strain SL118 chromosome, complete genome.
CP041727	Staphylococcus lugdunensis strain SL122 chromosome, complete genome.
CP041770	Bacillus amyloliquefaciens strain DH8030 chromosome, complete genome.
CP042270	Bacillus thuringiensis strain GA-A07 chromosome, complete genome.
CP043302	Staphylococcus aureus strain 16445 chromosome, complete genome.
CP043303	Staphylococcus aureus strain 16445 plasmid unnamed1, complete sequence.
CP043501	Bacillus paralicheniformis strain A4-3 chromosome, complete genome.
CP043502	Bacillus paralicheniformis strain A4-3 plasmid unnamed1, complete sequence.
CP043503	Bacillus paralicheniformis strain A4-3 plasmid unnamed2, complete sequence.
CP043546	Bacillus velezensis strain SYP-B637 chromosome, complete genome.
CP043830	Bacillus sp. BS98 chromosome, complete genome.
CP043831	Bacillus sp. BS98 plasmid unnamed1.
CP043832	Bacillus sp. BS98 plasmid unnamed2.
CP043833	Bacillus sp. BS98 plasmid unnamed3.
CP043834	Bacillus sp. BS98 plasmid unnamed4.
CP044105	Staphylococcus aureus strain FDAARGOS	660 plasmid unnamed1, complete sequence.
CP044106	Staphylococcus aureus strain FDAARGOS	660 chromosome, complete genome.
CP044133	Bacillus velezensis strain FJAT-46737 chromosome, complete genome.
CP044349	Bacillus velezensis strain LC1 chromosome, complete genome.
CP044360	Bacillus amyloliquefaciens strain V167 chromosome, complete genome.
CP045186	Bacillus velezensis strain FJAT-52631 chromosome, complete genome.
CP045472	Staphylococcus aureus strain ZY05 chromosome, complete genome.
CP045473	Staphylococcus aureus strain ZY05 plasmid pZY05, complete sequence.
CP045606	Bacillus cereus strain SB1 chromosome, complete genome.
CP045607	Bacillus cereus strain SB1 plasmid p1, complete sequence.
CP045608	Bacillus cereus strain SB1 plasmid p2, complete sequence.
CP045609	Bacillus cereus strain SB1 plasmid p3, complete sequence.
CP045610	Bacillus cereus strain SB1 plasmid p4, complete sequence.
CP045647	Staphylococcus epidermidis strain IRL01 plasmid pBPH0747-01, complete sequence.
CP045648	Staphylococcus epidermidis strain IRL01 chromosome, complete genome.
CP045745	Listeria monocytogenes strain CFSAN023469 chromosome, complete genome.
CP045746	Listeria monocytogenes strain CFSAN023468 chromosome, complete genome.
CP045747	Listeria monocytogenes strain CFSAN023465 chromosome, complete genome.
CP045748	Listeria monocytogenes strain CFSAN023464 chromosome, complete genome.
CP045749	Listeria monocytogenes strain CFSAN008100 chromosome, complete genome.
CP045750	Listeria monocytogenes strain CFSAN008100 plasmid pCFSAN008100, complete sequence.
CP045751	Listeria monocytogenes CFSAN002349 chromosome, complete genome.
CP045772	Bacillus paranthracis strain CFSAN068816 plasmid p5CFSAN068816, complete sequence.
CP045773	Bacillus paranthracis strain CFSAN068816 plasmid p4CFSAN068816, complete sequence.
CP045774	Bacillus paranthracis strain CFSAN068816 plasmid p3CFSAN068816, complete sequence.
CP045775	Bacillus paranthracis strain CFSAN068816 plasmid p2CFSAN068816, complete sequence.
CP045776	Bacillus paranthracis strain CFSAN068816 plasmid p1CFSAN068816, complete sequence.
CP045777	Bacillus paranthracis strain CFSAN068816 chromosome, complete genome.
CP045802	Paenibacillus sp. B01 chromosome, complete genome.
CP045811	Bacillus subtilis strain P9	B1 chromosome, complete genome.
CP045812	Bacillus subtilis strain P8	B3 chromosome, complete genome.
CP045813	Bacillus subtilis strain P8	B3 plasmid pBs005, complete sequence.
CP045814	Bacillus licheniformis strain P8	B2 chromosome, complete genome.
CP045815	Bacillus licheniformis strain P8	B2 plasmid pBs004, complete sequence.
CP045816	Bacillus subtilis strain P5	B2 chromosome, complete genome.
CP045817	Bacillus subtilis strain P5	B1 chromosome, complete genome.
CP045818	Bacillus subtilis strain MB9	B6 chromosome, complete genome.
CP045819	Bacillus subtilis strain MB9	B4 chromosome, complete genome.
CP045820	Bacillus subtilis strain MB9	B1 chromosome, complete genome.
CP045821	Bacillus subtilis strain MB8	B7 chromosome, complete genome.
CP045822	Bacillus subtilis strain MB8	B7 plasmid pBs001, complete sequence.
CP045823	Bacillus subtilis strain MB8	B1 chromosome, complete genome.
CP045824	Bacillus subtilis strain MB8	B10 chromosome, complete genome.
CP045825	Bacillus subtilis strain 75 chromosome, complete genome.
CP045826	Bacillus subtilis strain 73 chromosome, complete genome.
CP045835	Lysinibacillus pakistanensis strain LZH-9 chromosome, complete genome.
CP045836	Lysinibacillus pakistanensis strain LZH-9 plasmid unnamed, complete sequence.
CP045866	Staphylococcus aureus strain CFSAN007894 chromosome, complete genome.
CP045867	Staphylococcus aureus strain CFSAN007894 plasmid pCFSAN007894, complete sequence.
CP045922	Bacillus subtilis strain P8	B1 chromosome, complete genome.
CP045923	Bacillus subtilis strain P8	B1 plasmid pBs003, complete sequence.
CP045926	Bacillus velezensis strain AL7 chromosome, complete genome.
CP045969	Listeria monocytogenes strain AUSMDU00007774 chromosome, complete genome.
CP045970	Listeria monocytogenes strain AUSMDU00000235 chromosome, complete genome.
CP045971	Listeria monocytogenes strain AUSMDU00000235 plasmid pAUSMDU00000235, complete sequence.
CP045972	Listeria monocytogenes strain AUSMDU00000224 chromosome, complete genome.
CP045973	Listeria monocytogenes strain AUSMDU00000224 plasmid pAUSMDU00000224	01, complete sequence.
CP046300	Staphylococcus hominis strain FDAARGOS	747 plasmid unnamed1, complete sequence.
CP046301	Staphylococcus hominis strain FDAARGOS	747 chromosome, complete genome.
CP046302	Staphylococcus hominis strain FDAARGOS	747 plasmid unnamed2, complete sequence.
CP046303	Staphylococcus hominis strain FDAARGOS	747 plasmid unnamed3, complete sequence.
CP046304	Staphylococcus hominis strain FDAARGOS	746 plasmid unnamed1, complete sequence.
CP046305	Staphylococcus hominis strain FDAARGOS	746 plasmid unnamed2, complete sequence.
CP046306	Staphylococcus hominis strain FDAARGOS	746 chromosome, complete genome.
CP046313	Gemella sanguinis strain FDAARGOS	742 chromosome, complete genome.
CP046448	Bacillus subtilis strain ZD01 chromosome, complete genome.
AP019712	Staphylococcus aureus Tokyo12480 DNA, complete genome.
CP023409	Bacillus subtilis strain 7PJ-16 chromosome, complete genome.
CP023861	Listeria monocytogenes EGD-e chromosome, complete genome.
CP023862	Listeria monocytogenes strain ScottA chromosome, complete genome.
CP028201	Bacillus subtilis strain SRCM102753 chromosome, complete genome.
CP028202	Bacillus subtilis strain SRCM102754 chromosome, complete genome.
CP028203	Bacillus subtilis strain SRCM102754 plasmid unnamed1, complete sequence.
CP028204	Bacillus velezensis strain SRCM102755 chromosome, complete genome.
CP028205	Bacillus velezensis strain SRCM102741 chromosome, complete genome.
CP028206	Bacillus velezensis strain SRCM102742 chromosome, complete genome.
CP028207	Bacillus velezensis strain SRCM102743 chromosome, complete genome.
CP028208	Bacillus velezensis strain SRCM102744 chromosome, complete genome.
CP028209	Bacillus subtilis strain SRCM102745 chromosome, complete genome.
CP028210	Bacillus velezensis strain SRCM102746 chromosome, complete genome.
CP028211	Bacillus velezensis strain SRCM102747 chromosome, complete genome.
CP028212	Bacillus subtilis strain SRCM102748 chromosome, complete genome.
CP033973	Staphylococcus aureus strain P2D15C1 plasmid unnamed1, complete sequence.
CP033974	Staphylococcus aureus strain P2D15C1 plasmid unnamed2, complete sequence.
CP033975	Staphylococcus aureus strain P2D15C1 plasmid unnamed3, complete sequence.
CP033976	Staphylococcus aureus strain P2D15C1 plasmid unnamed4, complete sequence.
CP033977	Staphylococcus aureus strain P2D15C1 chromosome, complete genome.
CP033978	Staphylococcus aureus strain P2D8C1 plasmid unnamed1, complete sequence.
CP033979	Staphylococcus aureus strain P2D8C1 plasmid unnamed2, complete sequence.
CP033980	Staphylococcus aureus strain P2D8C1 plasmid unnamed3, complete sequence.
CP033981	Staphylococcus aureus strain P2D8C1 plasmid unnamed4, complete sequence.
CP033982	Staphylococcus aureus strain P2D8C1 chromosome, complete genome.
CP033983	Staphylococcus aureus strain P2D1C1 plasmid unnamed1, complete sequence.
CP033984	Staphylococcus aureus strain P2D1C1 plasmid unnamed2, complete sequence.
CP033985	Staphylococcus aureus strain P2D1C1 plasmid unnamed3, complete sequence.
CP033986	Staphylococcus aureus strain P2D1C1 plasmid unnamed4, complete sequence.
CP033987	Staphylococcus aureus strain P2D1C1 chromosome, complete genome.
CP033988	Staphylococcus aureus strain P1D14C1 plasmid unnamed1, complete sequence.
CP033989	Staphylococcus aureus strain P1D14C1 plasmid unnamed2, complete sequence.
CP033990	Staphylococcus aureus strain P1D14C1 chromosome, complete genome.
CP033994	Staphylococcus aureus strain P1D9C1 plasmid unnamed1, complete sequence.
CP033995	Staphylococcus aureus strain P1D9C1 plasmid unnamed2, complete sequence.
CP033996	Staphylococcus aureus strain P1D9C1 chromosome, complete genome.
CP033997	Staphylococcus aureus strain P1D8C2 plasmid unnamed1, complete sequence.
CP033998	Staphylococcus aureus strain P1D8C2 plasmid unnamed2, complete sequence.
CP033999	Staphylococcus aureus strain P1D8C2 chromosome, complete genome.
CP034000	Staphylococcus aureus strain P1D8C1 plasmid unnamed1, complete sequence.
CP034001	Staphylococcus aureus strain P1D8C1 plasmid unnamed2, complete sequence.
CP034002	Staphylococcus aureus strain P1D8C1 chromosome, complete genome.
CP034003	Staphylococcus aureus strain P1D7C1 plasmid unnamed1, complete sequence.
CP034004	Staphylococcus aureus strain P1D7C1 plasmid unnamed2, complete sequence.
CP034005	Staphylococcus aureus strain P1D7C1 chromosome, complete genome.
CP034006	Staphylococcus aureus strain P1D5C2 plasmid unnamed1, complete sequence.
CP034007	Staphylococcus aureus strain P1D5C2 plasmid unnamed2, complete sequence.
CP034008	Staphylococcus aureus strain P1D5C2 chromosome, complete genome.
CP034009	Staphylococcus aureus strain P1D5C1 plasmid unnamed1, complete sequence.
CP034010	Staphylococcus aureus strain P1D5C1 plasmid unnamed2, complete sequence.
CP034011	Staphylococcus aureus strain P1D5C1 chromosome, complete genome.
CP034012	Staphylococcus aureus strain P1D1C1 plasmid unnamed1, complete sequence.
CP034013	Staphylococcus aureus strain P1D1C1 plasmid unnamed2, complete sequence.
CP034014	Staphylococcus aureus strain P1D1C1 chromosome, complete genome.
CP034257	Staphylococcus aureus strain P1D12C1 plasmid unnamed2, complete sequence.
CP034258	Staphylococcus aureus strain P1D12C1 plasmid unnamed1, complete sequence.
CP034259	Staphylococcus aureus strain P1D12C1 chromosome, complete genome.
CP041746	Staphylococcus aureus strain 6538P chromosome, complete genome.
CP041750	Bacillus paranthracis strain NCCP 14796 chromosome, complete genome.
CP041751	Bacillus paranthracis strain NCCP 14796 plasmid unnamed1, complete sequence.
CP041752	Bacillus paranthracis strain NCCP 14796 plasmid unnamed2, complete sequence.
CP041977	Bacillus pacificus strain NCCP 15909 plasmid unnamed2, complete sequence.
CP041978	Bacillus pacificus strain NCCP 15909 plasmid unnamed1, complete sequence.
CP041979	Bacillus pacificus strain NCCP 15909 chromosome, complete genome.
CP041980	Bacillus paranthracis strain NCCP 15910 plasmid unnamed, complete sequence.
CP041981	Bacillus paranthracis strain NCCP 15910 chromosome, complete genome.
CP043841	Staphylococcus epidermidis strain NCCP 16829 chromosome, complete genome.
CP043843	Staphylococcus aureus strain NCCP 16830 chromosome, complete genome.
CP043844	Staphylococcus aureus strain NCCP 16830 plasmid unnamed, complete sequence.
CP043845	Staphylococcus epidermidis strain ATCC 12228 chromosome, complete genome.
CP043846	Staphylococcus epidermidis strain ATCC 12228 plasmid unnamed, complete sequence.
CP043847	Staphylococcus epidermidis strain NCCP 16828 chromosome, complete genome.
CP043848	Staphylococcus epidermidis strain NCCP 16828 plasmid unnamed, complete sequence.
CP045711	Bacillus velezensis strain HN-Q-8 chromosome, complete genome.
CP046314	Gemella morbillorum strain FDAARGOS	741 chromosome, complete genome.
CP046361	Listeria monocytogenes strain N843	10 chromosome, complete genome.
CP046362	Listeria monocytogenes strain N843	15 chromosome, complete genome.
CP046398	Bacillus sp. A260 chromosome, complete genome.
CP046399	Bacillus sp. A260 plasmid unnamed11, complete sequence.
CP046653	Bacillus sp. ms-22 chromosome, complete genome.
CP046918	Bacillus velezensis strain BA-26 chromosome, complete genome.
CP047085	Bacillus paranthracis strain BC307 chromosome, complete genome.
CP047086	Bacillus paranthracis strain BC307 plasmid pCE1, complete sequence.
CP047087	Bacillus paranthracis strain BC307 plasmid pCE2, complete sequence.
CP047088	Bacillus paranthracis strain BC307 plasmid pCE3, complete sequence.
CP047097	Bacillus anthracis strain FDAARGOS	698 chromosome, complete genome.
CP047098	Bacillus anthracis strain FDAARGOS	701 chromosome, complete genome.
CP047099	Bacillus anthracis strain FDAARGOS	700 chromosome, complete genome.
CP047100	Bacillus anthracis strain FDAARGOS	700 plasmid unnamed1.
CP047101	Bacillus anthracis strain FDAARGOS	700 plasmid unnamed2.
CP047102	Bacillus anthracis strain FDAARGOS	700 plasmid unnamed3.
CP047103	Bacillus anthracis strain FDAARGOS	700 plasmid unnamed4.
CP047104	Bacillus anthracis strain FDAARGOS	706 chromosome, complete genome.
CP047106	Bacillus anthracis strain FDAARGOS	706 plasmid unnamed2.
CP047107	Bacillus anthracis strain FDAARGOS	705 chromosome, complete genome.
CP047108	Bacillus anthracis strain FDAARGOS	705 plasmid unnamed1.
CP047109	Bacillus anthracis strain FDAARGOS	705 plasmid unnamed2.
CP047110	Bacillus anthracis strain FDAARGOS	705 plasmid unnamed3.
CP047111	Bacillus anthracis strain FDAARGOS	704 chromosome, complete genome.
CP047157	Bacillus velezensis strain FJAT-45028 chromosome, complete genome.
CP047158	Anoxybacillus sp. PDR2 chromosome, complete genome.
CP047321	Staphylococcus aureus strain RJ1267 chromosome, complete genome.
CP047322	Staphylococcus aureus strain RJ1267 plasmid unnamed, complete sequence.
CP047325	Bacillus subtilis strain GOT9 chromosome, complete genome.
CP047394	Rossellomorea vietnamensis strain 151-6 chromosome, complete genome.
CP047395	Rossellomorea vietnamensis strain 151-6 plasmid p6, complete sequence.
CP047485	Bacillus subtilis strain BJQ0005 chromosome, complete genome.
CP047644	Bacillus sp. AM1(2019) chromosome, complete genome.
CP047777	Staphylococcus aureus strain UP	1632 chromosome, complete genome.
CP047778	Staphylococcus aureus strain UP	1572 chromosome, complete genome.
CP047779	Staphylococcus aureus strain UP	1559 chromosome, complete genome.
CP047780	Staphylococcus aureus strain UP	1539 chromosome, complete genome.
CP047781	Staphylococcus aureus strain UP	1452 chromosome, complete genome.
CP047782	Staphylococcus aureus strain UP	1352 chromosome, complete genome.
CP047783	Staphylococcus aureus strain UP	1313 chromosome, complete genome.
CP047784	Staphylococcus aureus strain UP	1209 chromosome, complete genome.
CP047785	Staphylococcus aureus strain UP	1186 chromosome, complete genome.
CP047786	Staphylococcus aureus strain UP	1150 chromosome, complete genome.
CP047787	Staphylococcus aureus strain UP	1108 chromosome, complete genome.
CP047788	Staphylococcus aureus strain UP	1033 chromosome, complete genome.
CP047789	Staphylococcus aureus strain UP	967 chromosome, complete genome.
CP047790	Staphylococcus aureus strain UP	830 chromosome, complete genome.
CP047791	Staphylococcus aureus strain UP	818 chromosome, complete genome.
CP047792	Staphylococcus aureus strain UP	794 chromosome, complete genome.
CP047793	Staphylococcus aureus strain UP	764 chromosome, complete genome.
CP047794	Staphylococcus aureus strain UP	551 chromosome, complete genome.
CP047795	Staphylococcus aureus strain UP	490 chromosome, complete genome.
CP047796	Staphylococcus aureus strain UP	462 chromosome, complete genome.
CP047797	Staphylococcus aureus strain UP	426 chromosome, complete genome.
CP047798	Staphylococcus aureus strain UP	378 chromosome, complete genome.
CP047799	Staphylococcus aureus strain UP	322 chromosome, complete genome.
CP047800	Staphylococcus aureus strain UP	296 chromosome, complete genome.
CP047801	Staphylococcus aureus strain UP	248 chromosome, complete genome.
CP047802	Staphylococcus aureus strain UP	1442 chromosome, complete genome.
CP047803	Staphylococcus aureus strain UP	1097 chromosome, complete genome.
CP047804	Staphylococcus aureus strain UP	774 chromosome, complete genome.
CP047805	Staphylococcus aureus strain UP	1654 chromosome, complete genome.
CP047806	Staphylococcus aureus strain UP	1654 plasmid unnamed, complete sequence.
CP047807	Staphylococcus aureus strain UP	1612 chromosome, complete genome.
CP047808	Staphylococcus aureus strain UP	1612 plasmid unnamed, complete sequence.
CP047811	Staphylococcus aureus strain UP	1522 chromosome, complete genome.
CP047812	Staphylococcus aureus strain UP	1522 plasmid unnamed, complete sequence.
CP047813	Staphylococcus aureus strain UP	1500 chromosome, complete genome.
CP047814	Staphylococcus aureus strain UP	1500 plasmid unnamed, complete sequence.
CP047815	Staphylococcus aureus strain UP	1484 chromosome, complete genome.
CP047816	Staphylococcus aureus strain UP	1484 plasmid unnamed, complete sequence.
CP047817	Staphylococcus aureus strain UP	1433 chromosome, complete genome.
CP047818	Staphylococcus aureus strain UP	1433 plasmid unnamed1, complete sequence.
CP047819	Staphylococcus aureus strain UP	1433 plasmid unnamed2, complete sequence.
CP047822	Staphylococcus aureus strain UP	1278 chromosome, complete genome.
CP047823	Staphylococcus aureus strain UP	1278 plasmid unnamed1, complete sequence.
CP047824	Staphylococcus aureus strain UP	1278 plasmid unnamed2, complete sequence.
CP047825	Staphylococcus aureus strain UP	1278 plasmid unnamed3, complete sequence.
CP047826	Staphylococcus aureus strain UP	1239 chromosome, complete genome.
CP047827	Staphylococcus aureus strain UP	1239 plasmid unnamed, complete sequence.
CP047828	Staphylococcus aureus strain UP	1073 chromosome, complete genome.
CP047829	Staphylococcus aureus strain UP	1073 plasmid unnamed, complete sequence.
CP047830	Staphylococcus aureus strain UP	996 chromosome, complete genome.
CP047831	Staphylococcus aureus strain UP	996 plasmid unnamed1, complete sequence.
CP047832	Staphylococcus aureus strain UP	996 plasmid unnamed2, complete sequence.
CP047833	Staphylococcus aureus strain UP	926 chromosome, complete genome.
CP047834	Staphylococcus aureus strain UP	926 plasmid unnamed, complete sequence.
CP047835	Staphylococcus aureus strain UP	883 chromosome, complete genome.
CP047836	Staphylococcus aureus strain UP	883 plasmid unnamed, complete sequence.
CP047837	Staphylococcus aureus strain UP	719 chromosome, complete genome.
CP047838	Staphylococcus aureus strain UP	719 plasmid unnamed, complete sequence.
CP047839	Staphylococcus aureus strain UP	678 chromosome, complete genome.
CP047840	Staphylococcus aureus strain UP	678 plasmid unnamed, complete sequence.
CP047841	Staphylococcus aureus strain UP	644 chromosome, complete genome.
CP047842	Staphylococcus aureus strain UP	644 plasmid unnamed, complete sequence.
CP047843	Staphylococcus aureus strain UP	620 chromosome, complete genome.
CP047844	Staphylococcus aureus strain UP	620 plasmid unnamed, complete sequence.
CP047845	Staphylococcus aureus strain UP	591 chromosome, complete genome.
CP047846	Staphylococcus aureus strain UP	591 plasmid unnamed, complete sequence.
CP047847	Staphylococcus aureus strain UP	522 chromosome, complete genome.
CP047848	Staphylococcus aureus strain UP	522 plasmid unnamed, complete sequence.
CP047849	Staphylococcus aureus strain UP	403 chromosome, complete genome.
CP047850	Staphylococcus aureus strain UP	403 plasmid unnamed, complete sequence.
CP047851	Staphylococcus aureus strain UP	338 chromosome, complete genome.
CP047852	Staphylococcus aureus strain UP	274 chromosome, complete genome.
CP047853	Staphylococcus aureus strain UP	274 plasmid unnamed, complete sequence.
CP047854	Staphylococcus aureus strain UP	1525 chromosome, complete genome.
CP047855	Staphylococcus aureus strain UP	1525 plasmid unnamed, complete sequence.
CP047856	Staphylococcus aureus strain UP	1435 chromosome, complete genome.
CP047857	Staphylococcus aureus strain UP	1435 plasmid unnamed1, complete sequence.
CP047858	Staphylococcus aureus strain UP	1435 plasmid unnamed2, complete sequence.
CP047859	Staphylococcus aureus strain UP	1405 chromosome, complete genome.
CP047860	Staphylococcus aureus strain UP	1405 plasmid unnamed, complete sequence.
CP047861	Staphylococcus aureus strain UP	1322 chromosome, complete genome.
CP047862	Staphylococcus aureus strain UP	1322 plasmid unnamed, complete sequence.
CP047863	Staphylococcus aureus strain UP	1106 chromosome, complete genome.
CP047864	Staphylococcus aureus strain UP	1106 plasmid unnamed, complete sequence.
CP047865	Staphylococcus aureus strain UP	844 chromosome, complete genome.
CP047866	Staphylococcus aureus strain UP	844 plasmid unnamed, complete sequence.
CP047867	Staphylococcus aureus strain UP	419 chromosome, complete genome.
CP047868	Staphylococcus aureus strain UP	419 plasmid unnamed, complete sequence.
AP021848	Staphylococcus lugdunensis JICS135 DNA, complete genome.
AP021906	Bacillus safensis IDN1 DNA, complete genome.
AP023034	Staphylococcus aureus TPS3156 DNA, complete genome.
AP023035	Staphylococcus aureus TPS3156 plasmid pTPS3156 DNA, complete sequence.
CP019717	Paenibacillus larvae subsp. larvae strain Eric	V chromosome, complete genome.
CP019718	Paenibacillus larvae subsp. larvae strain Eric	V plasmid unnamed1, complete sequence.
CP019719	Paenibacillus phage phiERICV, complete genome.
CP019720	Paenibacillus larvae subsp. larvae strain Eric	V plasmid unnamed2, complete sequence.
CP028213	Bacillus subtilis strain SRCM102749 chromosome, complete genome.
CP028214	Bacillus subtilis strain SRCM102749 plasmid unnamed1, complete sequence.
CP028215	Bacillus subtilis strain SRCM102750 chromosome, complete genome.
CP028216	Bacillus subtilis strain SRCM102750 plasmid unnamed1, complete sequence.
CP028217	Bacillus subtilis strain SRCM102751 chromosome, complete genome.
CP028218	Bacillus subtilis strain SRCM102756 chromosome, complete genome.
CP028961	Bacillus velezensis strain SRCM102752 chromosome, complete genome.
CP029750	Staphylococcus aureus strain Smith plasmid pSS41, complete sequence.
CP029751	Staphylococcus aureus strain Smith chromosome, complete genome.
CP031693	Bacillus subtilis strain SRCM101393 chromosome, complete genome.
CP031694	Bacillus velezensis strain SRCM101368 chromosome, complete genome.
CP034952	Geobacillus stearothermophilus strain B5 chromosome, complete genome.
CP035643	Staphylococcus epidermidis strain E73 chromosome, complete genome.
CP038183	Staphylococcus aureus strain MJ015 chromosome, complete genome.
CP038184	Staphylococcus aureus strain MJ015 plasmid unnamed1, complete sequence.
CP038185	Staphylococcus aureus strain MJ015 plasmid unnamed2, complete sequence.
CP038229	Staphylococcus aureus strain MJ163 chromosome, complete genome.
CP038230	Staphylococcus aureus strain MJ163 plasmid unnamed1, complete sequence.
CP038517	Bacillus altitudinis strain SCU11 chromosome, complete genome.
CP038807	Staphylococcus lugdunensis strain APC 3758 chromosome, complete genome.
CP040881	Bacillus sp. HNA3 chromosome, complete genome.
CP040883	Staphylococcus epidermidis strain O47 chromosome, complete genome.
CP043966	Bacillus cereus strain H2 chromosome, complete genome.
CP043967	Bacillus cereus strain H2 plasmid unnamed1, complete sequence.
CP043968	Bacillus cereus strain H2 plasmid unnamed2, complete sequence.
CP045267	Priestia megaterium strain FDU301 plasmid pFDU301E, complete sequence.
CP045268	Priestia megaterium strain FDU301 plasmid pFDU301F, complete sequence.
CP045269	Priestia megaterium strain FDU301 plasmid pFDU301G, complete sequence.
CP045270	Priestia megaterium strain FDU301 plasmid pFDU301H, complete sequence.
CP045271	Priestia megaterium strain FDU301 plasmid pFDU301I, complete sequence.
CP045272	Priestia megaterium strain FDU301 chromosome, complete genome.
CP045273	Priestia megaterium strain FDU301 plasmid pFDU301A, complete sequence.
CP045274	Priestia megaterium strain FDU301 plasmid pFDU301B, complete sequence.
CP045275	Priestia megaterium strain FDU301 plasmid pFDU301C, complete sequence.
CP045276	Priestia megaterium strain FDU301 plasmid pFDU301D, complete sequence.
CP045435	Staphylococcus aureus strain 08-028 chromosome, complete genome.
CP045436	Staphylococcus aureus strain 08-028 plasmid p08-028a, complete sequence.
CP045437	Staphylococcus aureus strain 08-028 plasmid p08-028b, complete sequence.
CP045438	Staphylococcus aureus strain 08-028 plasmid p08-028c, complete sequence.
CP045439	Staphylococcus aureus strain 07-059 chromosome, complete genome.
CP045440	Staphylococcus aureus strain 07-059 plasmid p07-059, complete sequence.
CP045441	Staphylococcus aureus strain 950122 chromosome, complete genome.
CP045442	Staphylococcus aureus strain 111250134 chromosome, complete genome.
CP045443	Staphylococcus aureus strain 111250134 plasmid p112250134, complete sequence.
CP045468	Staphylococcus aureus strain SAW1 chromosome, complete genome.
CP045469	Staphylococcus aureus strain SAW1 plasmid pSAW1-2, complete sequence.
CP045470	Staphylococcus aureus strain SAW1 plasmid pSAW1-3, complete sequence.
CP045471	Staphylococcus aureus strain SAW1 plasmid pSAW1-4, complete sequence.
CP045474	Staphylococcus aureus strain 515798 chromosome, complete genome.
CP045475	Staphylococcus aureus strain 515798 plasmid p515718a, complete sequence.
CP045476	Staphylococcus aureus strain 515798 plasmid p515718b, complete sequence.
CP045927	Staphylococcus agnetis strain 1379 chromosome, complete genome.
CP045993	Bacillus velezensis strain LABIM22 chromosome, complete genome.
CP046028	Staphylococcus chromogenes strain 1401 chromosome, complete genome.
CP046029	Staphylococcus chromogenes strain 1401 plasmid unnamed1.
CP046030	Staphylococcus chromogenes strain 1401 plasmid unnamed2, complete sequence.
CP046031	Staphylococcus chromogenes strain 1401 plasmid unnamed3, complete sequence.
CP047021	Staphylococcus aureus strain M2024 chromosome, complete genome.
CP047022	Staphylococcus aureus strain M2024 plasmid pl1	M2024, complete sequence.
CP047361	Macrococcus canis strain SD607 chromosome, complete genome.
CP047362	Macrococcus canis strain SD607 plasmid pSD607, complete sequence.
CP047363	Macrococcus canis strain Epi0076A chromosome, complete genome.
CP047364	Macrococcus canis strain Epi0076A plasmid pEpi0076A-1, complete sequence.
CP047365	Macrococcus canis strain Epi0076A plasmid pEpi0076A-2, complete sequence.
CP047809	Staphylococcus aureus strain UP	1591 chromosome, complete genome.
CP047810	Staphylococcus aureus strain UP	1591 plasmid unnamed, complete sequence.
CP048002	Bacillus velezensis strain CACC 316 chromosome, complete genome.
CP048103	Kroppenstedtia eburnea strain DSM 45196 chromosome, complete genome.
CP048104	Kroppenstedtia pulmonis strain W9323 chromosome, complete genome.
CP048209	Paenibacillus sp. 12200R-189 chromosome, complete genome.
CP048286	Paenibacillus sp. 14171R-81 chromosome, complete genome.
CP048287	Paenibacillus sp. 14171R-81 plasmid unnamed1, complete sequence.
CP048288	Paenibacillus sp. 14171R-81 plasmid unnamed2.
CP048400	Listeria monocytogenes strain AUF chromosome, complete genome.
CP048401	Listeria monocytogenes strain 4/52-1953 chromosome, complete genome.
CP048431	Staphylococcus aureus strain SA1428 chromosome, complete genome.
CP048432	Staphylococcus aureus strain SA1428 plasmid p1.
CP048643	Staphylococcus aureus strain SR153 chromosome, complete genome.
CP048644	Staphylococcus aureus strain SR153 plasmid pSR01, complete sequence.
CP048645	Staphylococcus aureus strain SR153 plasmid pSR02, complete sequence.
CP048646	Staphylococcus aureus strain SR153 plasmid pSR03, complete sequence.
CP048852	Bacillus tequilensis strain EA-CB0015 chromosome, complete genome.
CP048876	Bacillus sp. LUNF1 chromosome, complete genome.
CP048883	Priestia megaterium strain Mes11 chromosome, complete genome.
CP048884	Priestia megaterium strain Mes11 plasmid pBMG1, complete sequence.
CP048885	Priestia megaterium strain Mes11 plasmid pBMG2, complete sequence.
CP048886	Priestia megaterium strain Mes11 plasmid pBMG3, complete sequence.
CP048887	Priestia megaterium strain Mes11 plasmid pBMG4, complete sequence.
CP048888	Priestia megaterium strain Mes11 plasmid pBMG5, complete sequence.
CP048889	Priestia megaterium strain Mes11 plasmid pBMG6, complete sequence.
CP048890	Priestia megaterium strain Mes11 plasmid pBMG7, complete sequence.
CP048891	Priestia megaterium strain Mes11 plasmid pBMG8, complete sequence.
CP048892	Priestia megaterium strain Mes11 plasmid pBMG9, complete sequence.
CP049091	Staphylococcus haemolyticus strain SE3.9 chromosome, complete genome.
CP049092	Staphylococcus haemolyticus strain SE3.9 plasmid p1, complete sequence.
CP049093	Staphylococcus haemolyticus strain SE3.9 plasmid p2, complete sequence.
CP049094	Staphylococcus haemolyticus strain SE3.9 plasmid p3, complete sequence.
CP049095	Staphylococcus haemolyticus strain SE3.9 plasmid p4, complete sequence.
CP049096	Staphylococcus haemolyticus strain SE3.9 plasmid p5, complete sequence.
CP050183	Bacillus thuringiensis strain HER1410 chromosome, complete genome.
CP050184	Bacillus thuringiensis strain HER1410 plasmid pLUSID1, complete sequence.
CP050185	Bacillus thuringiensis strain HER1410 plasmid pLUSID2, complete sequence.
CP050186	Bacillus thuringiensis strain HER1410 plasmid pLUSID3, complete sequence.
CP050424	Bacillus velezensis strain S4 chromosome, complete genome.
CP050448	Bacillus velezensis strain BIM B-1312D chromosome, complete genome.
CP050462	Bacillus velezensis strain Htq6 chromosome, complete genome.
CP050532	Bacillus subtilis subsp. subtilis str. SMY chromosome, complete genome.
CP050690	Staphylococcus aureus strain PMB179-1 chromosome, complete genome.
CP050691	Staphylococcus aureus strain PMB196-1 chromosome, complete genome.
CP051162	Geobacillus subterraneus strain CPW16 chromosome, complete genome.
CP051163	Geobacillus subterraneus strain CPW16 plasmid pBsrF12, complete sequence.
CP051164	Geobacillus subterraneus strain CPW16 plasmid pBsrF30, complete sequence.
CP051177	Planomicrobium glaciei strain NRL-ATB46093 chromosome, complete genome.
CP051178	Planomicrobium glaciei strain NRL-ATB46093 plasmid unnamed1.
CP051179	Planomicrobium glaciei strain NRL-ATB46093 plasmid unnamed2.
CP051306	Bacillus subtilis strain RI4914 chromosome, complete genome.
CP051463	Bacillus velezensis strain UCMB5140 chromosome, complete genome.
CP051464	Bacillus mojavensis strain UCMB5075 chromosome, complete genome.
CP051465	Bacillus subtilis subsp. subtilis strain UCMB5121 chromosome, complete genome.
CP051466	Bacillus subtilis subsp. subtilis strain UCMB5021 chromosome, complete genome.
CP051643	Staphylococcus caprae strain SY333 chromosome, complete genome.
CP051644	Staphylococcus caprae strain SY333 plasmid pSY333-92, complete sequence.
CP051645	Staphylococcus caprae strain SY333 plasmid pSY333-41, complete sequence.
CP051646	Staphylococcus caprae strain SY333 plasmid pSY333-7, complete sequence.
CP051647	Staphylococcus caprae strain SY333 plasmid pSY333-2, complete sequence.
CP051648	Staphylococcus caprae strain SY333 plasmid pSY333-45, complete sequence.
CP051860	Bacillus subtilis subsp. subtilis str. 168 chromosome, complete genome.
CP053070	Staphylococcus aureus isolate HL20709 chromosome, complete genome.
CP053075	Staphylococcus aureus strain SA01 chromosome, complete genome.
CP053076	Staphylococcus aureus strain SA01 plasmid pSA01-tet, complete sequence.
CP053077	Staphylococcus aureus strain SA01 plasmid pSA01-03, complete sequence.
CP053078	Staphylococcus aureus strain SA01 plasmid pSA01-04, complete sequence.
CP053101	Staphylococcus aureus strain EDCC5398 chromosome, complete genome.
CP053102	Bacillus subtilis subsp. subtilis str. 168 chromosome, complete genome.
CP053183	Staphylococcus aureus strain Guangzhou-SAU071 chromosome, complete genome.
CP053184	Staphylococcus aureus strain Guangzhou-SAU071 plasmid pSAU071, complete sequence.
CP053185	Staphylococcus aureus strain Guangzhou-SAU749 chromosome, complete genome.
CP053186	Staphylococcus aureus strain Guangzhou-SAU749 plasmid pSAU749, complete sequence.
CP053289	Bacillus cereus strain WPySW2 chromosome, complete genome.
CP053290	Bacillus cereus strain WPySW2 plasmid unnamed, complete sequence.
CP053353	Staphylococcus aureus strain 16405 plasmid unnamed, complete sequence.
CP053354	Staphylococcus aureus strain 16405 chromosome, complete genome.
CP053355	Staphylococcus aureus strain 14507 plasmid unnamed, complete sequence.
CP053356	Staphylococcus aureus strain 14507 chromosome, complete genome.
CP053357	Listeria monocytogenes strain 2017-TE-6913-1 chromosome, complete genome.
CP053376	Bacillus amyloliquefaciens strain WF02 chromosome, complete genome.
CP053377	Bacillus velezensis strain EN01 chromosome, complete genome.
CP053471	Staphylococcus warneri strain WB224 plasmid pWB224	1, complete sequence.
CP053472	Staphylococcus warneri strain WB224 plasmid pWB224	2, complete sequence.
CP053473	Staphylococcus warneri strain WB224 plasmid pWB224	3, complete sequence.
CP053474	Staphylococcus warneri strain WB224 plasmid pWB224	4, complete sequence.
CP053475	Staphylococcus warneri strain WB224 plasmid pWB224	5, complete sequence.
CP053476	Staphylococcus warneri strain WB224 plasmid pWB224	6, complete sequence.
CP053477	Staphylococcus warneri strain WB224 chromosome, complete genome.
CP053478	Listeria monocytogenes strain OB020621 chromosome, complete genome.
CP053628	Listeria monocytogenes strain OB030029 chromosome, complete genome.
CP053629	Listeria monocytogenes strain OB030029 plasmid pOB030029, complete sequence.
CP053630	Listeria monocytogenes strain OB040119 chromosome, complete genome.
CP053631	Listeria monocytogenes strain OB040119 plasmid pOB040119, complete sequence.
CP053632	Listeria monocytogenes strain OB050226 chromosome, complete genome.
CP053633	Listeria monocytogenes strain OB050226 plasmid pOB050226, complete sequence.
CP053634	Staphylococcus aureus strain 14638 chromosome, complete genome.
CP053635	Staphylococcus aureus strain 14638 plasmid unnamed, complete sequence.
CP053636	Staphylococcus aureus strain 14640 chromosome, complete genome.
CP053637	Staphylococcus aureus strain 14640 plasmid unnamed, complete sequence.
CP053638	Staphylococcus aureus strain 14732 plasmid unnamed, complete sequence.
CP053639	Staphylococcus aureus strain 14732 chromosome, complete genome.
CP053640	Staphylococcus aureus strain 14505 chromosome, complete genome.
CP053641	Staphylococcus aureus strain 14505 plasmid unnamed, complete sequence.
CP053764	Bacillus velezensis strain B268 chromosome, complete genome.
CP053949	Bacillus cereus strain FDAARGOS	799 plasmid unnamed1, complete sequence.
CP053950	Bacillus cereus strain FDAARGOS	799 plasmid unnamed2, complete sequence.
CP053951	Bacillus cereus strain FDAARGOS	799 chromosome, complete genome.
CP053952	Bacillus cereus strain FDAARGOS	798 plasmid unnamed1, complete sequence.
CP053953	Bacillus cereus strain FDAARGOS	798 plasmid unnamed2, complete sequence.
CP053954	Bacillus cereus strain FDAARGOS	798 chromosome, complete genome.
CP053955	Bacillus tropicus strain FDAARGOS	782 chromosome, complete genome.
CP053956	Bacillus tropicus strain FDAARGOS	782 plasmid unnamed1.
CP053957	Staphylococcus capitis strain FDAARGOS	753 chromosome, complete genome.
CP053958	Staphylococcus capitis strain FDAARGOS	753 plasmid unnamed1.
CP053959	Staphylococcus capitis strain FDAARGOS	753 plasmid unnamed2, complete sequence.
CP053960	Staphylococcus capitis strain FDAARGOS	753 plasmid unnamed3.
CP053989	Bacillus circulans strain FDAARGOS	783 chromosome, complete genome.
CP054005	Staphylococcus hominis strain FDAARGOS	762 plasmid unnamed1, complete sequence.
CP054006	Staphylococcus hominis strain FDAARGOS	762 chromosome, complete genome.
CP054007	Staphylococcus hominis strain FDAARGOS	762 plasmid unnamed2, complete sequence.
CP054008	Staphylococcus hominis strain FDAARGOS	762 plasmid unnamed3.
CP054009	Staphylococcus hominis strain FDAARGOS	762 plasmid unnamed4, complete sequence.
CP054136	Bacillus altitudinis strain 11-1-1 chromosome, complete genome.
CP054177	Bacillus subtilis strain JCL16 chromosome, complete genome.
CP054415	Bacillus amyloliquefaciens strain 205 chromosome, complete genome.
CP054434	Staphylococcus saprophyticus strain UTI-035 chromosome, complete genome.
CP054435	Staphylococcus saprophyticus strain UTI-035 plasmid pUTI-035-1, complete sequence.
CP054436	Staphylococcus saprophyticus strain UTI-035 plasmid pUTI-035-2, complete sequence.
CP054437	Staphylococcus saprophyticus strain UTI-035 plasmid pUTI-035-3, complete sequence.
CP054438	Staphylococcus saprophyticus strain UTI-042y chromosome, complete genome.
CP054439	Staphylococcus saprophyticus strain UTI-042y plasmid pUTI-042y-1, complete sequence.
CP054440	Staphylococcus saprophyticus strain UTI-058y chromosome, complete genome.
CP054441	Staphylococcus saprophyticus strain UTI-058y plasmid pUTI-058y-1, complete sequence.
CP054442	Staphylococcus saprophyticus strain UTI-058y plasmid pUTI-058y-2, complete sequence.
CP054443	Staphylococcus saprophyticus strain UTI-058y plasmid pUTI-058y-3, complete sequence.
CP054444	Staphylococcus saprophyticus strain UTI-056 chromosome, complete genome.
CP054445	Staphylococcus saprophyticus strain UTI-056 plasmid pUTI-056-1, complete sequence.
CP054446	Staphylococcus saprophyticus strain UTI-056 plasmid pUTI-056-2, complete sequence.
CP054447	Staphylococcus saprophyticus strain UTI-056 plasmid pUTI-056-3, complete sequence.
CP054448	Staphylococcus saprophyticus strain UTI-056 plasmid pUTI-056-4, complete sequence.
CP054479	Bacillus amyloliquefaciens strain R8-25 chromosome, complete genome.
CP054575	Staphylococcus saprophyticus strain UTI-050 chromosome, complete genome.
CP054576	Staphylococcus saprophyticus strain UTI-050 plasmid pUTI-050-1, complete sequence.
CP054577	Staphylococcus saprophyticus strain UTI-050 plasmid pUTI-050-2, complete sequence.
CP054578	Staphylococcus saprophyticus strain UTI-050 plasmid pUTI-050-3, complete sequence.
CP054579	Staphylococcus saprophyticus strain UTI-050 plasmid pUTI-050-5, complete sequence.
CP054584	Bacillus halotolerans strain KKD1 chromosome, complete genome.
CP054609	Paenibacillus cellulosilyticus strain KACC 14175 plasmid unnamed1, complete sequence.
CP054610	Paenibacillus cellulosilyticus strain KACC 14175 plasmid unnamed2, complete sequence.
CP054611	Paenibacillus cellulosilyticus strain KACC 14175 plasmid unnamed3, complete sequence.
CP054612	Paenibacillus cellulosilyticus strain KACC 14175 chromosome, complete genome.
CP054613	Paenibacillus cellulosilyticus strain KACC 14175 plasmid unnamed4, complete sequence.
CP054614	Paenibacillus barcinonensis strain KACC11450 chromosome, complete genome.
CP054714	Bacillus velezensis strain KKLW chromosome, complete genome.
CP054831	Staphylococcus saprophyticus strain UTI-045 chromosome, complete genome.
CP054832	Staphylococcus saprophyticus strain UTI-045 plasmid pUTI-045-1, complete sequence.
CP054833	Staphylococcus saprophyticus strain UTI-045 plasmid pUTI-045-2, complete sequence.
CP054834	Staphylococcus saprophyticus strain UTI-045 plasmid pUTI-045-3, complete sequence.
CP054835	Staphylococcus saprophyticus strain UTI-045 plasmid pUTI-045-4, complete sequence.
CP054876	Staphylococcus aureus strain Dresden-275757 chromosome, complete genome.
CP055160	Bacillus velezensis strain WLYS23 chromosome, complete genome.
CP058242	Bacillus subtilis strain SP1 chromosome, complete genome.
CP058256	Listeria monocytogenes strain HM00113468 chromosome, complete genome.
CP058262	Priestia megaterium strain BIM B-1314D chromosome, complete genome.
CP058263	Priestia megaterium strain BIM B-1314D plasmid pBM-Cp-1-1, complete sequence.
CP058264	Priestia megaterium strain BIM B-1314D plasmid pBM-Cp-1-2, complete sequence.
CP058265	Priestia megaterium strain BIM B-1314D plasmid pBM-Cp-1-3, complete sequence.
CP058266	Priestia megaterium strain BIM B-1314D plasmid pBM-Cp-1-4, complete sequence.
CP058267	Priestia megaterium strain BIM B-1314D plasmid pBM-Cp-1-5, complete sequence.
CP058268	Priestia megaterium strain BIM B-1314D plasmid pBM-Cp-1-6, complete sequence.
CP058269	Priestia megaterium strain BIM B-1314D plasmid pBM-Cp-1-7, complete sequence.
CP058270	Priestia megaterium strain BIM B-1314D plasmid pBM-Cp-1-8, complete sequence.
CP058271	Priestia megaterium strain BIM B-1314D plasmid pBM-Cp-1-9, complete sequence.
CP058312	Staphylococcus aureus strain BLR-DV chromosome, complete genome.
CP058313	Staphylococcus aureus strain BLR-DV plasmid pSTA-BLR-MRSA-DV-1, complete sequence.
CP058314	Staphylococcus aureus strain BLR-DV plasmid pSTA-BLR-MRSA-DV-2, complete sequence.
CP058951	Bacillus pumilus strain UAMX chromosome, complete genome.
CP059155	Staphylococcus aureus strain WKZ-2 chromosome, complete genome.
CP059156	Staphylococcus aureus strain WKZ-1 chromosome, complete genome.
CP059318	Bacillus velezensis strain BIOMA BV10 chromosome, complete genome.
CP059344	Bacillus velezensis strain K01 chromosome, complete genome.
CP043490	Bacillus licheniformis strain KS28 chromosome, complete genome.
CP046363	Macrococcus canis strain Epi0082 chromosome, complete genome.
CP046364	Macrococcus canis strain Epi0082 plasmid pMiCAN82a, complete sequence.
CP046365	Macrococcus canis strain Epi0082 plasmid pMiCAN82b, complete sequence.
CP046366	Macrococcus canis strain Epi0082 plasmid pMiCAN82c, complete sequence.
CP046367	Macrococcus canis strain Epi0082 plasmid pMiCAN82d, complete sequence.
CP047119	Bacillus velezensis strain AK-0 chromosome, complete genome.
CP049369	Staphylococcus aureus strain pt301 chromosome, complete genome.
CP049370	Staphylococcus aureus strain pt301 plasmid pER08829.3B.1, complete sequence.
CP049371	Staphylococcus aureus strain pt300 chromosome, complete genome.
CP049372	Staphylococcus aureus strain pt300 plasmid pER08708.3A.1, complete sequence.
CP049373	Staphylococcus aureus strain pt299 plasmid pER08649.3A.1, complete sequence.
CP049374	Staphylococcus aureus strain pt299 chromosome, complete genome.
CP049375	Staphylococcus aureus strain pt298 plasmid pER08648.3A.1, complete sequence.
CP049376	Staphylococcus aureus strain pt298 chromosome, complete genome.
CP049377	Staphylococcus aureus strain pt297 chromosome, complete genome.
CP049378	Staphylococcus aureus strain pt297 plasmid pER08623.3A.1, complete sequence.
CP049379	Staphylococcus aureus strain pt296 chromosome, complete genome.
CP049380	Staphylococcus aureus strain pt294 chromosome, complete genome.
CP049381	Staphylococcus aureus strain pt293 chromosome, complete genome.
CP049382	Staphylococcus aureus strain pt291 plasmid pER08267.3A.1, complete sequence.
CP049383	Staphylococcus aureus strain pt291 chromosome, complete genome.
CP049384	Staphylococcus aureus strain pt290 chromosome, complete genome.
CP049385	Staphylococcus aureus strain pt289 plasmid pER08232.3A.1, complete sequence.
CP049386	Staphylococcus aureus strain pt289 chromosome, complete genome.
CP049387	Staphylococcus aureus strain pt288 plasmid pER08085.3A.1, complete sequence.
CP049388	Staphylococcus aureus strain pt288 chromosome, complete genome.
CP049389	Staphylococcus aureus strain pt287 chromosome, complete genome.
CP049390	Staphylococcus aureus strain pt286 chromosome, complete genome.
CP049391	Staphylococcus aureus strain pt286 plasmid pER07993.3A.1, complete sequence.
CP049392	Staphylococcus aureus strain pt285 plasmid pER07970.3C.1, complete sequence.
CP049393	Staphylococcus aureus strain pt285 plasmid pER07970.3C.2, complete sequence.
CP049394	Staphylococcus aureus strain pt285 chromosome, complete genome.
CP049395	Staphylococcus aureus strain pt282 chromosome, complete genome.
CP049396	Staphylococcus aureus strain pt281 plasmid pER07747.3A.1, complete sequence.
CP049397	Staphylococcus aureus strain pt281 chromosome, complete genome.
CP049398	Staphylococcus aureus strain pt281 plasmid pER07747.3A.2, complete sequence.
CP049399	Staphylococcus aureus strain pt280 chromosome, complete genome.
CP049400	Staphylococcus aureus strain pt279 chromosome, complete genome.
CP049401	Staphylococcus aureus strain pt279 plasmid pER07542.3A.1, complete sequence.
CP049402	Staphylococcus aureus strain pt277 plasmid pER07473.3A.1, complete sequence.
CP049403	Staphylococcus aureus strain pt277 chromosome, complete genome.
CP049404	Staphylococcus aureus strain pt276 plasmid pER07465.3A.1, complete sequence.
CP049405	Staphylococcus aureus strain pt276 chromosome, complete genome.
CP049406	Staphylococcus aureus strain pt275 chromosome, complete genome.
CP049407	Staphylococcus aureus strain pt275 plasmid pER07462.3A.1, complete sequence.
CP049408	Staphylococcus aureus strain pt273 plasmid pER07317.3A.1, complete sequence.
CP049409	Staphylococcus aureus strain pt273 chromosome, complete genome.
CP049410	Staphylococcus aureus strain pt272 chromosome, complete genome.
CP049411	Staphylococcus aureus strain pt272 plasmid pER07288.3A.1, complete sequence.
CP049412	Staphylococcus aureus strain pt271 plasmid pER07227.3A.1, complete sequence.
CP049413	Staphylococcus aureus strain pt271 chromosome, complete genome.
CP049414	Staphylococcus aureus strain pt271 plasmid pER07227.3A.2, complete sequence.
CP049415	Staphylococcus aureus strain pt270 plasmid pER07130.3A.1, complete sequence.
CP049416	Staphylococcus aureus strain pt270 chromosome, complete genome.
CP049417	Staphylococcus aureus strain pt268 chromosome, complete genome.
CP049418	Staphylococcus aureus strain pt268 plasmid pER07103.3A.1, complete sequence.
CP049419	Staphylococcus aureus strain pt268 plasmid pER07103.3A.2, complete sequence.
CP049420	Staphylococcus aureus strain pt265 chromosome, complete genome.
CP049421	Staphylococcus aureus strain pt263 chromosome, complete genome.
CP049422	Staphylococcus aureus strain pt262 plasmid pER06964.3A.1, complete sequence.
CP049423	Staphylococcus aureus strain pt262 chromosome, complete genome.
CP049424	Staphylococcus aureus strain pt261 plasmid pER06955.3A.1, complete sequence.
CP049425	Staphylococcus aureus strain pt261 chromosome, complete genome.
CP049426	Staphylococcus aureus strain pt260 plasmid pER06934.3A.1, complete sequence.
CP049427	Staphylococcus aureus strain pt260 chromosome, complete genome.
CP049428	Staphylococcus aureus strain pt259 plasmid pER06916.3A.1, complete sequence.
CP049429	Staphylococcus aureus strain pt259 chromosome, complete genome.
CP049430	Staphylococcus aureus strain pt258 plasmid pER06881.3A.1, complete sequence.
CP049431	Staphylococcus aureus strain pt258 chromosome, complete genome.
CP049432	Staphylococcus aureus strain pt257 chromosome, complete genome.
CP049433	Staphylococcus aureus strain pt256 plasmid pER06755.3A.1, complete sequence.
CP049434	Staphylococcus aureus strain pt256 chromosome, complete genome.
CP049435	Staphylococcus aureus strain pt255 chromosome, complete genome.
CP049436	Staphylococcus aureus strain pt255 plasmid pER06656.3A.1, complete sequence.
CP049437	Staphylococcus aureus strain pt254 chromosome, complete genome.
CP049438	Staphylococcus aureus strain pt254 plasmid pER06618.3A.1, complete sequence.
CP049439	Staphylococcus aureus strain pt253 plasmid pER06600.3A.1, complete sequence.
CP049440	Staphylococcus aureus strain pt253 chromosome, complete genome.
CP049441	Staphylococcus aureus strain pt252 chromosome, complete genome.
CP049442	Staphylococcus aureus strain pt251 plasmid pER06541.3A.1, complete sequence.
CP049443	Staphylococcus aureus strain pt251 chromosome, complete genome.
CP049444	Staphylococcus aureus strain pt251 plasmid pER06541.3A.2, complete sequence.
CP049445	Staphylococcus aureus strain pt250 chromosome, complete genome.
CP049446	Staphylococcus aureus strain pt250 plasmid pER06467.3A.1, complete sequence.
CP049447	Staphylococcus aureus strain pt249 plasmid pER06446.3A.1, complete sequence.
CP049448	Staphylococcus aureus strain pt249 chromosome, complete genome.
CP049449	Staphylococcus aureus strain pt249 plasmid pER06446.3A.2, complete sequence.
CP049450	Staphylococcus aureus strain pt248 plasmid pER06407.3A.1, complete sequence.
CP049451	Staphylococcus aureus strain pt248 plasmid pER06407.3A.2, complete sequence.
CP049452	Staphylococcus aureus strain pt248 chromosome, complete genome.
CP049453	Staphylococcus aureus strain pt247 chromosome, complete genome.
CP049454	Staphylococcus aureus strain pt246 chromosome, complete genome.
CP049455	Staphylococcus aureus strain pt246 plasmid pER06290.3A.1, complete sequence.
CP049456	Staphylococcus aureus strain pt245 plasmid pER06253.3A.1, complete sequence.
CP049457	Staphylococcus aureus strain pt245 plasmid pER06253.3A.2, complete sequence.
CP049458	Staphylococcus aureus strain pt245 chromosome, complete genome.
CP049459	Staphylococcus aureus strain pt244 plasmid pER06223.3A.1, complete sequence.
CP049460	Staphylococcus aureus strain pt244 chromosome, complete genome.
CP049461	Staphylococcus aureus strain pt242 chromosome, complete genome.
CP049462	Staphylococcus aureus strain pt242 plasmid pER06142.3A.1, complete sequence.
CP049463	Staphylococcus aureus strain pt241 chromosome, complete genome.
CP049464	Staphylococcus aureus strain pt241 plasmid pER06126.3A.1, complete sequence.
CP049465	Staphylococcus aureus strain pt240 chromosome, complete genome.
CP049466	Staphylococcus aureus strain pt240 plasmid pER06125.3A.1, complete sequence.
CP049467	Staphylococcus aureus strain pt239 chromosome, complete genome.
CP049468	Staphylococcus aureus strain pt238 chromosome, complete genome.
CP049469	Staphylococcus aureus strain pt238 plasmid pER06052.3A.1, complete sequence.
CP049470	Staphylococcus aureus strain pt237 chromosome, complete genome.
CP049471	Staphylococcus aureus strain pt236 plasmid pER06037.3A.1, complete sequence.
CP049472	Staphylococcus aureus strain pt236 chromosome, complete genome.
CP049473	Staphylococcus aureus strain pt236 plasmid pER06037.3A.2, complete sequence.
CP049474	Staphylococcus aureus strain pt235 chromosome, complete genome.
CP049475	Staphylococcus aureus strain pt235 plasmid pER06036.3A.1, complete sequence.
CP049476	Staphylococcus aureus strain pt234 chromosome, complete genome.
CP049477	Staphylococcus aureus strain pt233 plasmid pER06009.3A.1, complete sequence.
CP049478	Staphylococcus aureus strain pt233 chromosome, complete genome.
CP049479	Staphylococcus aureus strain pt231 plasmid pER05973.3A.1, complete sequence.
CP049480	Staphylococcus aureus strain pt231 chromosome, complete genome.
CP049481	Staphylococcus aureus strain pt230 plasmid pER05962.3A.1, complete sequence.
CP049482	Staphylococcus aureus strain pt230 chromosome, complete genome.
CP049483	Staphylococcus aureus strain pt229 plasmid pER05961.3B.1, complete sequence.
CP049484	Staphylococcus aureus strain pt229 plasmid pER05961.3B.2, complete sequence.
CP049485	Staphylococcus aureus strain pt229 chromosome, complete genome.
CP049486	Staphylococcus aureus strain pt228 chromosome, complete genome.
CP049487	Staphylococcus aureus strain pt228 plasmid pER05949.3A.1, complete sequence.
CP049488	Staphylococcus aureus strain pt227 chromosome, complete genome.
CP049489	Staphylococcus aureus strain pt227 plasmid pER05935.3A.1, complete sequence.
CP049587	Staphylococcus aureus strain pt269 chromosome, complete genome.
CP049588	Staphylococcus aureus strain pt269 plasmid pER07122.3A.1, complete sequence.
CP049924	Bacillus subtilis strain So1b chromosome, complete genome.
CP050509	Peribacillus butanolivorans strain KJ40 chromosome, complete genome.
CP051165	Staphylococcus aureus strain NGA84b chromosome, complete genome.
CP051191	Staphylococcus aureus strain NGA102 chromosome, complete genome.
CP051479	Staphylococcus aureus strain NGA76 chromosome, complete genome.
CP051482	Staphylococcus aureus strain NGA104a chromosome, complete genome.
CP051483	Staphylococcus aureus strain NGA66a chromosome, complete genome.
CP051484	Staphylococcus aureus strain NGA71 chromosome, complete genome.
CP058613	Staphylococcus aureus strain 128254 chromosome, complete genome.
CP058614	Staphylococcus aureus strain 128254 plasmid unnamed, complete sequence.
CP058615	Staphylococcus aureus strain 110900 chromosome, complete genome.
CP058616	Staphylococcus aureus strain 110900 plasmid unnamed, complete sequence.
CP059405	Bacillus velezensis strain MV2 chromosome, complete genome.
CP059495	Bacillus velezensis strain JSRB 166 chromosome, complete genome.
CP059497	Bacillus velezensis strain JSRB 08 chromosome, complete genome.
CP059679	Mammaliicoccus lentus strain H29 chromosome, complete genome.
CP059680	Mammaliicoccus lentus strain H29 plasmid pH29-46, complete sequence.
CP059681	Mammaliicoccus lentus strain H29 plasmid pH29-26, complete sequence.
CP060085	Bacillus velezensis strain HAB-2 chromosome, complete genome.
CP060191	Bacillus sp. PAMC28571 chromosome, complete genome.
CP060192	Bacillus sp. PAMC28748 chromosome, complete genome.
CP060193	Bacillus sp. PAMC26543 chromosome, complete genome.
CP060290	Bacillus sp. PAMC22265 chromosome, complete genome.
CP060417	Bacillus subtilis subsp. subtilis strain ONU 559 chromosome, complete genome.
CP060429	Listeria monocytogenes strain 24618 chromosome.
CP060431	Listeria monocytogenes strain 134 chromosome.
CP060432	Listeria monocytogenes strain GIMC2016:Lmc547 chromosome.
CP060526	Listeria monocytogenes strain OB080183 chromosome, complete genome.
CP060527	Listeria monocytogenes strain OB080183 plasmid pOB080183, complete sequence.
CP060528	Staphylococcus epidermidis strain LM087, complete genome.
CP061041	Staphylococcus warneri strain WS479 chromosome, complete genome.
CP061042	Staphylococcus warneri strain WS479 plasmid pWS-31, complete sequence.
CP061043	Staphylococcus warneri strain WS479 plasmid pWS-25, complete sequence.
CP061087	Bacillus velezensis strain CLA178 chromosome, complete genome.
CP061176	Bacillus velezensis strain ZF145 chromosome, complete genome.
CP061284	Bacillus halotolerans strain XH-1 chromosome, complete genome.
CP061470	Geobacillus zalihae strain SURF-189 chromosome, complete genome.
CP061471	Geobacillus zalihae strain SURF-114 chromosome, complete genome.
CP061473	Geobacillus sp. 47C-IIb chromosome, complete genome.
CP063687	Bacillus velezensis strain NST6 chromosome, complete genome.
CP029466	Bacillus amyloliquefaciens strain HM618 chromosome, complete genome.
CP029467	Bacillus amyloliquefaciens strain HM618 plasmid unnamed, complete sequence.
CP041633	Staphylococcus aureus strain 18082 chromosome, complete genome.
CP049490	Staphylococcus aureus strain pt226 chromosome, complete genome.
CP049491	Staphylococcus aureus strain pt226 plasmid pER05931.3A.1, complete sequence.
CP049492	Staphylococcus aureus strain pt225 plasmid pER05916.3A.1, complete sequence.
CP049493	Staphylococcus aureus strain pt225 chromosome, complete genome.
CP049494	Staphylococcus aureus strain pt224 chromosome, complete genome.
CP049495	Staphylococcus aureus strain pt224 plasmid pER05911.3A.1, complete sequence.
CP049496	Staphylococcus aureus strain pt223 chromosome, complete genome.
CP049497	Staphylococcus aureus strain pt222 plasmid pER05891.3A.1, complete sequence.
CP049498	Staphylococcus aureus strain pt222 plasmid pER05891.3A.2, complete sequence.
CP049499	Staphylococcus aureus strain pt222 chromosome, complete genome.
CP049500	Staphylococcus aureus strain pt221 plasmid pER05866.3A.1, complete sequence.
CP049501	Staphylococcus aureus strain pt221 chromosome, complete genome.
CP049502	Staphylococcus aureus strain pt221 plasmid pER05866.3A.2, complete sequence.
CP049503	Staphylococcus aureus strain pt220 chromosome, complete genome.
CP049504	Staphylococcus aureus strain pt219 chromosome, complete genome.
CP049505	Staphylococcus aureus strain pt219 plasmid pER05786.3A.1, complete sequence.
CP049506	Staphylococcus aureus strain pt219 plasmid pER05786.3A.2, complete sequence.
CP049507	Staphylococcus aureus strain pt218 plasmid pER05785.3A.1, complete sequence.
CP049508	Staphylococcus aureus strain pt218 chromosome, complete genome.
CP049509	Staphylococcus aureus strain pt217 plasmid pER05770.3A.1, complete sequence.
CP049510	Staphylococcus aureus strain pt217 chromosome, complete genome.
CP049511	Staphylococcus aureus strain pt216 chromosome, complete genome.
CP049512	Staphylococcus aureus strain pt216 plasmid pER05763.3A.1, complete sequence.
CP049513	Staphylococcus aureus strain pt215 plasmid pER05718.3A.1, complete sequence.
CP049514	Staphylococcus aureus strain pt215 plasmid pER05718.3A.2, complete sequence.
CP049515	Staphylococcus aureus strain pt215 chromosome, complete genome.
CP049516	Staphylococcus aureus strain pt215 plasmid pER05718.3A.3, complete sequence.
CP049517	Staphylococcus aureus strain pt213 plasmid pER05686.5A.1, complete sequence.
CP049518	Staphylococcus aureus strain pt213 chromosome, complete genome.
CP049519	Staphylococcus aureus strain pt213 plasmid pER05686.5A.2, complete sequence.
CP049520	Staphylococcus aureus strain pt213 plasmid pER05686.5A.3, complete sequence.
CP049521	Staphylococcus aureus strain pt212 plasmid pER05682.5A.1, complete sequence.
CP049522	Staphylococcus aureus strain pt212 chromosome, complete genome.
CP049523	Staphylococcus aureus strain pt212 plasmid pER05682.5A.2, complete sequence.
CP049524	Staphylococcus aureus strain pt211 chromosome, complete genome.
CP049525	Staphylococcus aureus strain pt210 chromosome, complete genome.
CP049526	Staphylococcus aureus strain pt209 chromosome, complete genome.
CP049527	Staphylococcus aureus strain pt209 plasmid pER05642.3A.1, complete sequence.
CP049528	Staphylococcus aureus strain pt208 chromosome, complete genome.
CP049529	Staphylococcus aureus strain pt207 chromosome, complete genome.
CP049530	Staphylococcus aureus strain pt207 plasmid pER05526.3A.1, complete sequence.
CP049531	Staphylococcus aureus strain pt207 plasmid pER05526.3A.2, complete sequence.
CP049532	Staphylococcus aureus strain pt205 plasmid pER05509.3A.1, complete sequence.
CP049533	Staphylococcus aureus strain pt205 plasmid pER05509.3A.2, complete sequence.
CP049534	Staphylococcus aureus strain pt205 chromosome, complete genome.
CP049535	Staphylococcus aureus strain pt204 chromosome, complete genome.
CP049536	Staphylococcus aureus strain pt204 plasmid pER05508.3A.1, complete sequence.
CP049537	Staphylococcus aureus strain pt204 plasmid pER05508.3A.2, complete sequence.
CP049538	Staphylococcus aureus strain pt203 plasmid pER05502.3A.1, complete sequence.
CP049539	Staphylococcus aureus strain pt203 plasmid pER05502.3A.2, complete sequence.
CP049540	Staphylococcus aureus strain pt203 chromosome, complete genome.
CP049541	Staphylococcus aureus strain pt202 plasmid pER05470.3A.1, complete sequence.
CP049542	Staphylococcus aureus strain pt202 chromosome, complete genome.
CP049543	Staphylococcus aureus strain pt196 plasmid pER05353.3A.1, complete sequence.
CP049544	Staphylococcus aureus strain pt196 chromosome, complete genome.
CP049545	Staphylococcus aureus strain pt195 chromosome, complete genome.
CP049546	Staphylococcus aureus strain pt194 plasmid pER05295.3A.1, complete sequence.
CP049547	Staphylococcus aureus strain pt194 chromosome, complete genome.
CP049548	Staphylococcus aureus strain pt193 plasmid pER05282.3A.1, complete sequence.
CP049549	Staphylococcus aureus strain pt193 plasmid pER05282.3A.2, complete sequence.
CP049550	Staphylococcus aureus strain pt193 chromosome, complete genome.
CP049551	Staphylococcus aureus strain pt192 chromosome, complete genome.
CP049552	Staphylococcus aureus strain pt192 plasmid pER05238.3A.1, complete sequence.
CP049553	Staphylococcus aureus strain pt192 plasmid pER05238.3A.2, complete sequence.
CP049554	Staphylococcus aureus strain pt191 chromosome, complete genome.
CP049555	Staphylococcus aureus strain pt191 plasmid pER05215.3A.1, complete sequence.
CP049556	Staphylococcus aureus strain pt189 chromosome, complete genome.
CP049557	Staphylococcus aureus strain pt189 plasmid pER05175.3A.1, complete sequence.
CP049558	Staphylococcus aureus strain pt187 chromosome, complete genome.
CP049559	Staphylococcus aureus strain pt187 plasmid pER05133.3A.1, complete sequence.
CP049560	Staphylococcus aureus strain pt184 chromosome, complete genome.
CP049561	Staphylococcus aureus strain pt183 chromosome, complete genome.
CP049562	Staphylococcus aureus strain pt183 plasmid pER05008.3A.1, complete sequence.
CP049563	Staphylococcus aureus strain pt181 plasmid pER04999.3A.1, complete sequence.
CP049564	Staphylococcus aureus strain pt181 chromosome, complete genome.
CP049565	Staphylococcus aureus strain pt180 chromosome, complete genome.
CP049566	Staphylococcus aureus strain pt180 plasmid pER04965.3A.1, complete sequence.
CP049567	Staphylococcus aureus strain pt179 chromosome, complete genome.
CP049568	Staphylococcus aureus strain pt179 plasmid pER04948.3A.1, complete sequence.
CP049569	Staphylococcus aureus strain pt178 chromosome, complete genome.
CP049570	Staphylococcus aureus strain pt177 chromosome, complete genome.
CP049571	Staphylococcus aureus strain pt177 plasmid pER04928.3A.1, complete sequence.
CP049572	Staphylococcus aureus strain pt176 chromosome, complete genome.
CP049573	Staphylococcus aureus strain pt175 chromosome, complete genome.
CP049574	Staphylococcus aureus strain pt175 plasmid pER04887.3A.1, complete sequence.
CP049575	Staphylococcus aureus strain pt174 chromosome, complete genome.
CP049576	Staphylococcus aureus strain pt174 plasmid pER04882.3A.1, complete sequence.
CP049577	Staphylococcus aureus strain pt174 plasmid pER04882.3A.2, complete sequence.
CP049578	Staphylococcus aureus strain pt174 plasmid pER04882.3A.3, complete sequence.
CP049579	Staphylococcus aureus strain pt173 plasmid pER04846.3A.1, complete sequence.
CP049580	Staphylococcus aureus strain pt173 chromosome, complete genome.
CP049581	Staphylococcus aureus strain pt172 chromosome, complete genome.
CP049582	Staphylococcus aureus strain pt172 plasmid pER04823.3A.1, complete sequence.
CP049583	Staphylococcus aureus strain pt171 chromosome, complete genome.
CP049584	Staphylococcus aureus strain pt171 plasmid pER04822.3A.1, complete sequence.
CP049585	Staphylococcus aureus strain pt169 plasmid pER04669.3A.1, complete sequence.
CP049586	Staphylococcus aureus strain pt169 chromosome, complete genome.
CP049991	Staphylococcus aureus strain pt232 chromosome, complete genome.
CP049992	Staphylococcus aureus strain pt232 plasmid pER05996.3A.1, complete sequence.
CP049993	Staphylococcus aureus strain pt214 plasmid pER05716.3A.1, complete sequence.
CP049994	Staphylococcus aureus strain pt214 chromosome, complete genome.
CP049995	Staphylococcus aureus strain pt214 plasmid pER05716.3A.2, complete sequence.
CP049996	Staphylococcus aureus strain pt214 plasmid pER05716.3A.3, complete sequence.
CP049997	Staphylococcus aureus strain pt214 plasmid pER05716.3A.4, complete sequence.
CP049998	Staphylococcus aureus strain pt214 plasmid pER05716.3A.5, complete sequence.
CP049999	Staphylococcus aureus strain pt214 plasmid pER05716.3A.6, complete sequence.
CP050000	Staphylococcus aureus strain pt214 plasmid pER05716.3A.7, complete sequence.
CP050001	Staphylococcus aureus strain pt206 plasmid pER05524.3A.1, complete sequence.
CP050002	Staphylococcus aureus strain pt206 chromosome, complete genome.
CP050003	Staphylococcus aureus strain pt206 plasmid pER05524.3A.2, complete sequence.
CP050004	Staphylococcus aureus strain pt186 chromosome, complete genome.
CP050005	Staphylococcus aureus strain pt186 plasmid pER05117.3A.1, complete sequence.
CP050006	Staphylococcus aureus strain pt186 plasmid pER05117.3A.2, complete sequence.
CP050007	Staphylococcus aureus strain pt185 chromosome, complete genome.
CP050008	Staphylococcus aureus strain pt185 plasmid pER05088.3A.1, complete sequence.
CP051891	Staphylococcus aureus strain PS00099.3 plasmid pPS00099.3A.1, complete sequence.
CP051892	Staphylococcus aureus strain PS00099.3 plasmid pPS00099.3A.2, complete sequence.
CP051893	Staphylococcus aureus strain PS00099.3 chromosome, complete genome.
CP051894	Staphylococcus aureus strain ER11789.3 plasmid pER11789.3A.1, complete sequence.
CP051895	Staphylococcus aureus strain ER11789.3 chromosome, complete genome.
CP051896	Staphylococcus aureus strain ER11789.3 plasmid pER11789.3A.2, complete sequence.
CP051897	Staphylococcus aureus strain ER11761.3 plasmid pER11761.3A.1, complete sequence.
CP051898	Staphylococcus aureus strain ER11761.3 chromosome, complete genome.
CP051899	Staphylococcus aureus strain ER11761.3 plasmid pER11761.3A.2, complete sequence.
CP051900	Staphylococcus aureus strain ER11558.3 plasmid pER11558.3A.1, complete sequence.
CP051901	Staphylococcus aureus strain ER11558.3 chromosome, complete genome.
CP051902	Staphylococcus aureus strain ER11544.3 chromosome, complete genome.
CP051903	Staphylococcus aureus strain ER11501.3 chromosome, complete genome.
CP051904	Staphylococcus aureus strain ER11501.3 plasmid pER11501.3A.1, complete sequence.
CP051905	Staphylococcus aureus strain ER11501.3 plasmid pER11501.3A.2, complete sequence.
CP051906	Staphylococcus aureus strain ER11450.3 plasmid pER11450.3A.1, complete sequence.
CP051907	Staphylococcus aureus strain ER11450.3 chromosome, complete genome.
CP051908	Staphylococcus aureus strain ER11327.3 plasmid pER11327.3A.1, complete sequence.
CP051909	Staphylococcus aureus strain ER11327.3 chromosome, complete genome.
CP051910	Staphylococcus aureus strain ER11236.3 chromosome, complete genome.
CP051911	Staphylococcus aureus strain ER11236.3 plasmid pER11236.3A.1, complete sequence.
CP051912	Staphylococcus aureus strain ER11188.3 chromosome, complete genome.
CP051913	Staphylococcus aureus strain ER11063.3 plasmid pER11063.3A.1, complete sequence.
CP051914	Staphylococcus aureus strain ER11063.3 chromosome, complete genome.
CP051915	Staphylococcus aureus strain ER11011.3 chromosome, complete genome.
CP051916	Staphylococcus aureus strain ER10920.3 plasmid pER10920.3A.1, complete sequence.
CP051917	Staphylococcus aureus strain ER10920.3 chromosome, complete genome.
CP051918	Staphylococcus aureus strain ER10871.3 chromosome, complete genome.
CP051919	Staphylococcus aureus strain ER10823.3 chromosome, complete genome.
CP051920	Staphylococcus aureus strain ER10741.3 plasmid pER10741.3A.1, complete sequence.
CP051921	Staphylococcus aureus strain ER10741.3 chromosome, complete genome.
CP051922	Staphylococcus aureus strain ER10738.3 chromosome, complete genome.
CP051923	Staphylococcus aureus strain ER10738.3 plasmid pER10738.3A.1, complete sequence.
CP051924	Staphylococcus aureus strain ER10738.3 plasmid pER10738.3A.2, complete sequence.
CP051925	Staphylococcus aureus strain ER10698.3 plasmid pER10698.3A.1, complete sequence.
CP051926	Staphylococcus aureus strain ER10698.3 chromosome, complete genome.
CP051927	Staphylococcus aureus strain ER10678.3 chromosome, complete genome.
CP051928	Staphylococcus aureus strain ER10678.3 plasmid pER10678.3A.1, complete sequence.
CP051929	Staphylococcus aureus strain ER10667.3 chromosome, complete genome.
CP051930	Staphylococcus aureus strain ER10667.3 plasmid pER10667.3A.1, complete sequence.
CP051931	Staphylococcus aureus strain ER10638.3 plasmid pER10638.3A.1, complete sequence.
CP051932	Staphylococcus aureus strain ER10638.3 chromosome, complete genome.
CP051933	Staphylococcus aureus strain ER10617.3 chromosome, complete genome.
CP051934	Staphylococcus aureus strain ER10610.3 chromosome, complete genome.
CP051935	Staphylococcus aureus strain ER10440.3 chromosome, complete genome.
CP051936	Staphylococcus aureus strain ER10440.3 plasmid pER10440.3A.1, complete sequence.
CP051937	Staphylococcus aureus strain ER10292.3 chromosome, complete genome.
CP051938	Staphylococcus aureus strain ER10269.3 chromosome, complete genome.
CP051939	Staphylococcus aureus strain ER10234.3 chromosome, complete genome.
CP051940	Staphylococcus aureus strain ER10234.3 plasmid pER10234.3A.1, complete sequence.
CP051941	Staphylococcus aureus strain ER10193.3 plasmid pER10193.3A.1, complete sequence.
CP051942	Staphylococcus aureus strain ER10193.3 chromosome, complete genome.
CP051943	Staphylococcus aureus strain ER10158.3 chromosome, complete genome.
CP051944	Staphylococcus aureus strain ER10158.3 plasmid pER10158.3A.1, complete sequence.
CP051945	Staphylococcus aureus strain ER10115.3 chromosome, complete genome.
CP051946	Staphylococcus aureus strain ER10115.3 plasmid pER10115.3A.1, complete sequence.
CP051947	Staphylococcus aureus strain ER10066.3 chromosome, complete genome.
CP051948	Staphylococcus aureus strain ER09994.3 chromosome, complete genome.
CP051949	Staphylococcus aureus strain ER09971.3 chromosome, complete genome.
CP051950	Staphylococcus aureus strain ER09971.3 plasmid pER09971.3A.1, complete sequence.
CP051951	Staphylococcus aureus strain ER09971.3 plasmid pER09971.3A.2, complete sequence.
CP051952	Staphylococcus aureus strain ER09970.3 chromosome, complete genome.
CP051953	Staphylococcus aureus strain ER09911.3 plasmid pER09911.3A.1, complete sequence.
CP051954	Staphylococcus aureus strain ER09911.3 chromosome, complete genome.
CP051955	Staphylococcus aureus strain ER09911.3 plasmid pER09911.3A.2, complete sequence.
CP051956	Staphylococcus aureus strain ER09835.3 plasmid pER09835.3A.1, complete sequence.
CP051957	Staphylococcus aureus strain ER09835.3 chromosome, complete genome.
CP051958	Staphylococcus aureus strain ER09761.3 chromosome, complete genome.
CP051959	Staphylococcus aureus strain ER09761.3 plasmid pER09761.3A.1, complete sequence.
CP051960	Staphylococcus aureus strain ER09706.3 plasmid pER09706.3A.1, complete sequence.
CP051961	Staphylococcus aureus strain ER09706.3 chromosome, complete genome.
CP051962	Staphylococcus aureus strain ER09706.3 plasmid pER09706.3A.2, complete sequence.
CP051963	Staphylococcus aureus strain ER09690.3 chromosome, complete genome.
CP051964	Staphylococcus aureus strain ER09690.3 plasmid pER09690.3A.1, complete sequence.
CP051965	Staphylococcus aureus strain ER09654.3 chromosome, complete genome.
CP051966	Staphylococcus aureus strain ER09654.3 plasmid pER09654.3A.1, complete sequence.
CP051967	Staphylococcus aureus strain ER09615.3 chromosome, complete genome.
CP051968	Staphylococcus aureus strain ER09615.3 plasmid pER09615.3A.1, complete sequence.
CP051969	Staphylococcus aureus strain ER09615.3 plasmid pER09615.3A.2, complete sequence.
CP051970	Staphylococcus aureus strain ER09515.3 plasmid pER09515.3A.1, complete sequence.
CP051971	Staphylococcus aureus strain ER09515.3 chromosome, complete genome.
CP051972	Staphylococcus aureus strain ER09494.3 chromosome, complete genome.
CP051973	Staphylococcus aureus strain ER09453.3 plasmid pER09453.3A.1, complete sequence.
CP051974	Staphylococcus aureus strain ER09453.3 chromosome, complete genome.
CP051975	Staphylococcus aureus strain ER09403.3 plasmid pER09403.3B.1, complete sequence.
CP051976	Staphylococcus aureus strain ER09403.3 chromosome, complete genome.
CP051977	Staphylococcus aureus strain ER09362.3 plasmid pER09362.3A.1, complete sequence.
CP051978	Staphylococcus aureus strain ER09362.3 chromosome, complete genome.
CP051979	Staphylococcus aureus strain ER09275.3 plasmid pER09275.3B.1, complete sequence.
CP051980	Staphylococcus aureus strain ER09275.3 plasmid pER09275.3B.2, complete sequence.
CP051981	Staphylococcus aureus strain ER09275.3 chromosome, complete genome.
CP051982	Staphylococcus aureus strain ER09245.3 chromosome, complete genome.
CP051983	Staphylococcus aureus strain ER09228.3 chromosome, complete genome.
CP051984	Staphylococcus aureus strain ER09164.3 chromosome, complete genome.
CP051985	Staphylococcus aureus strain ER09164.3 plasmid pER09164.3B.1, complete sequence.
CP051986	Staphylococcus aureus strain ER09164.3 plasmid pER09164.3B.2, complete sequence.
CP051987	Staphylococcus aureus strain ER09158.3 plasmid pER09158.3A.1, complete sequence.
CP051988	Staphylococcus aureus strain ER09158.3 chromosome, complete genome.
CP051989	Staphylococcus aureus strain ER09113.3 chromosome, complete genome.
CP051990	Staphylococcus aureus strain ER09001.3 chromosome, complete genome.
CP051991	Staphylococcus aureus strain ER08597.3 chromosome, complete genome.
CP051992	Staphylococcus aureus strain ER08597.3 plasmid pER08597.3A.1, complete sequence.
CP051993	Staphylococcus aureus strain ER08597.3 plasmid pER08597.3A.2, complete sequence.
CP051994	Staphylococcus aureus strain ER08327.3 plasmid pER08327.3A.1, complete sequence.
CP051995	Staphylococcus aureus strain ER08327.3 plasmid pER08327.3A.2, complete sequence.
CP051996	Staphylococcus aureus strain ER08327.3 chromosome, complete genome.
CP051997	Staphylococcus aureus strain ER08181.3 chromosome, complete genome.
CP051998	Staphylococcus aureus strain ER08181.3 plasmid pER08181.3A.1, complete sequence.
CP051999	Staphylococcus aureus strain ER07791.3 chromosome, complete genome.
CP052000	Staphylococcus aureus strain ER07191.3 plasmid pER07191.3A.1, complete sequence.
CP052001	Staphylococcus aureus strain ER07191.3 chromosome, complete genome.
CP052002	Staphylococcus aureus strain ER07191.3 plasmid pER07191.3A.2, complete sequence.
CP052003	Staphylococcus aureus strain ER07131.3 plasmid pER07131.3A.1, complete sequence.
CP052004	Staphylococcus aureus strain ER07131.3 chromosome, complete genome.
CP052005	Staphylococcus aureus strain ER07131.3 plasmid pER07131.3A.2, complete sequence.
CP052006	Staphylococcus aureus strain ER06977.3 chromosome, complete genome.
CP052007	Staphylococcus aureus strain ER06977.3 plasmid pER06977.3A.1, complete sequence.
CP052008	Staphylococcus aureus strain ER06690.3 chromosome, complete genome.
CP052009	Staphylococcus aureus strain ER06690.3 plasmid pER06690.3A.1, complete sequence.
CP052010	Staphylococcus aureus strain ER06503.3 chromosome, complete genome.
CP052011	Staphylococcus aureus strain ER06503.3 plasmid pER06503.3A.1, complete sequence.
CP052012	Staphylococcus aureus strain ER06206.3 chromosome, complete genome.
CP052013	Staphylococcus aureus strain ER06206.3 plasmid pER06206.3A.1, complete sequence.
CP052014	Staphylococcus aureus strain ER06206.3 plasmid pER06206.3A.2, complete sequence.
CP052015	Staphylococcus aureus strain ER05797.3 chromosome, complete genome.
CP052016	Staphylococcus aureus strain ER05797.3 plasmid pER05797.3A.1, complete sequence.
CP052017	Staphylococcus aureus strain ER05797.3 plasmid pER05797.3A.2, complete sequence.
CP052018	Staphylococcus aureus strain ER05686.3 chromosome, complete genome.
CP052019	Staphylococcus aureus strain ER05686.3 plasmid pER05686.3A.1, complete sequence.
CP052020	Staphylococcus aureus strain ER05686.3 plasmid pER05686.3A.2, complete sequence.
CP052021	Staphylococcus aureus strain ER05682.3 plasmid pER05682.3A.1, complete sequence.
CP052022	Staphylococcus aureus strain ER05682.3 chromosome, complete genome.
CP052023	Staphylococcus aureus strain ER05682.3 plasmid pER05682.3A.2, complete sequence.
CP052024	Staphylococcus aureus strain ER05532.3 chromosome, complete genome.
CP052025	Staphylococcus aureus strain ER05322.3 chromosome, complete genome.
CP052026	Staphylococcus aureus strain ER05322.3 plasmid pER05322.3A.1, complete sequence.
CP052027	Staphylococcus aureus strain ER04648.3 plasmid pER04648.3A.1, complete sequence.
CP052028	Staphylococcus aureus strain ER04648.3 chromosome, complete genome.
CP052029	Staphylococcus aureus strain ER09772.3 chromosome, complete genome.
CP052030	Staphylococcus aureus strain ER09772.3 plasmid pER09772.3A.1, complete sequence.
CP052031	Staphylococcus aureus strain ER09772.3 plasmid pER09772.3A.2, complete sequence.
CP052745	Staphylococcus aureus strain pt170 plasmid pER04768.3A.1, complete sequence.
CP052746	Staphylococcus aureus strain pt170 chromosome, complete genome.
CP052747	Staphylococcus aureus strain pt170 plasmid pER04768.3A.2, complete sequence.
CP052748	Staphylococcus aureus strain ER10312.3 chromosome, complete genome.
CP061704	Bacillus velezensis strain Y4	39 chromosome, complete genome.
CP061852	Bacillus amyloliquefaciens strain INH2-4b chromosome, complete genome.
CP061853	Bacillus amyloliquefaciens strain MOH1-5b chromosome, complete genome.
CP062074	Bacillus velezensis strain BSC16a chromosome, complete genome.
CP062124	Listeria monocytogenes strain FSL R9-0915 chromosome, complete genome.
CP062125	Listeria monocytogenes strain FSL R9-0915 plasmid pr9-0915, complete sequence.
CP062126	Listeria monocytogenes strain FSL F6-0367 chromosome, complete genome.
CP062127	Listeria monocytogenes FSL J1-208 chromosome, complete genome.
CP062128	Listeria monocytogenes FSL J1-208 plasmid pj1-0208, complete sequence.
CP062129	Listeria monocytogenes FSL J1-175 chromosome, complete genome.
CP062279	Staphylococcus aureus isolate MVF-7 chromosome, complete genome.
CP062467	Staphylococcus aureus strain MRSA - AMRF 5 chromosome, complete genome.
CP062468	Staphylococcus aureus strain MRSA - AMRF 5 plasmid pKH18, complete sequence.
CP062469	Staphylococcus aureus strain MRSA - AMRF 4 chromosome, complete genome.
CP062470	Staphylococcus aureus strain MRSA - AMRF 4 plasmid pSaa6159, complete sequence.
CP062497	Bacillus subtilis strain CV16 chromosome, complete genome.
CP062984	Bacillus amyloliquefaciens isolate PP19 chromosome, complete genome.
CP063143	Staphylococcus lugdunensis strain IVK28 chromosome, complete genome.
CP063151	Bacillus subtilis subsp. subtilis strain CMIN-4 chromosome, complete genome.
CP063152	Bacillus subtilis subsp. subtilis strain CMIN-4 plasmid unnamed1, complete sequence.
CP063157	Bacillus velezensis strain GY65 chromosome, complete genome.
CP063240	Listeria monocytogenes strain 19-05816 chromosome, complete genome.
CP063302	Viridibacillus sp. JNUCC-6 chromosome, complete genome.
CP063360	Bacillus altitudinis strain BIM B-263 chromosome, complete genome.
CP063381	Listeria monocytogenes strain 12-05460 chromosome, complete genome.
CP063382	Listeria monocytogenes strain 15-01121 chromosome, complete genome.
CP063383	Listeria monocytogenes strain 18-04540 chromosome, complete genome.
CP063384	Listeria monocytogenes strain 18-04540 plasmid unnamed, complete sequence.
AP024170	Staphylococcus aureus 834 DNA, complete genome.
AP024171	Staphylococcus aureus 834 plasmid p834 DNA, complete sequence.
CP035533	Bacillus velezensis strain DTU001 chromosome, complete genome.
CP042341	Staphylococcus capitis strain BN2 chromosome, complete genome.
CP042342	Staphylococcus capitis strain BN2 plasmid pCAPBN21, complete sequence.
CP042343	Staphylococcus capitis strain BN2 plasmid pCAPBN22, complete sequence.
CP046591	Bacillus subtilis strain R31 chromosome, complete genome.
CP046592	Bacillus subtilis strain TR21 chromosome, complete genome.
CP049598	Paenibacillus polymyxa strain 2020 chromosome, complete genome.
CP049599	Paenibacillus polymyxa strain 2020 plasmid pPo45, complete sequence.
CP049783	Paenibacillus polymyxa strain DSM 36 chromosome, complete genome.
CP049784	Paenibacillus polymyxa strain DSM 36 plasmid pPpo46, complete sequence.
CP054705	Salicibibacter cibarius strain NKC5-3 chromosome, complete genome.
CP054706	Salicibibacter cibi strain NKC21-4 chromosome, complete genome.
CP055225	Staphylococcus aureus LAC chromosome, complete genome.
CP055226	Staphylococcus aureus LAC plasmid unnamed, complete sequence.
CP058216	Bacillus velezensis strain LF01 chromosome, complete genome.
CP060491	Staphylococcus aureus strain WH39 chromosome, complete genome.
CP060492	Staphylococcus aureus strain WH39 plasmid pWH39, complete sequence.
CP060584	Staphylococcus aureus strain WH52 chromosome, complete genome.
CP061349	Staphylococcus aureus strain MSSA01 chromosome, complete genome.
CP061938	Bacillus velezensis strain FIO1408 chromosome, complete genome.
CP061939	Bacillus velezensis strain FIO1408 plasmid unnamed1, complete sequence.
CP061940	Bacillus velezensis strain FIO1408 plasmid unnamed2, complete sequence.
CP062465	Staphylococcus aureus strain MRSA - AMRF 6 chromosome, complete genome.
CP062466	Staphylococcus aureus strain MRSA - AMRF 6 plasmid pSaa6159, complete sequence.
CP062471	Staphylococcus aureus strain MRSA - AMRF 3 chromosome, complete genome.
CP062472	Staphylococcus aureus strain MRSA - AMRF 3 plasmid pKH18, complete sequence.
CP063071	Listeria seeligeri strain Sr73 chromosome, complete genome.
CP063072	Listeria seeligeri strain Sr73 plasmid pLIS5, complete sequence.
CP064056	Staphylococcus lloydii strain 23	2	7	LY chromosome, complete genome.
CP064060	Anoxybacillus caldiproteolyticus strain U458 chromosome, complete genome.
CP064061	Anoxybacillus caldiproteolyticus strain U458 plasmid pBstUI51, complete sequence.
CP064818	Bacillus subtilis strain SH1 chromosome, complete genome.
CP064819	Bacillus subtilis strain SH1 plasmid p	unnamed, complete sequence.
CP064843	Listeria monocytogenes strain clinical isolate of L. monocytogenes isolate 18-04415 chromosome, complete genome.
CP064844	Listeria monocytogenes strain clinical isolate of L. monocytogenes isolate 18-04415 plasmid unnamed, complete sequence.
CP064875	Bacillus toyonensis strain P18 chromosome, complete genome.
CP064876	Bacillus toyonensis strain P18 plasmid pBtP18, complete sequence.
CP065028	Listeria monocytogenes strain UKVDL9 chromosome, complete genome.
CP065029	Bacillus licheniformis strain LCDD6 chromosome, complete genome.
CP065149	Bacillus paranthracis strain Gxun-30 chromosome, complete genome.
CP065194	Staphylococcus aureus strain GDC6P096P chromosome, complete genome.
CP065195	Staphylococcus aureus strain GDC6P096P plasmid unnamed1, complete sequence.
CP065196	Staphylococcus aureus strain GDC6P096P plasmid unnamed2, complete sequence.
CP065197	Staphylococcus aureus strain GDC6P096P plasmid unnamed3, complete sequence.
CP065198	Staphylococcus aureus strain GDC6P096P plasmid unnamed4, complete sequence.
CP065199	Staphylococcus aureus strain DG36 chromosome, complete genome.
CP065200	Staphylococcus aureus strain DG36 plasmid unnamed1, complete sequence.
CP065201	Staphylococcus aureus strain DG36 plasmid unnamed2, complete sequence.
CP065353	Staphylococcus aureus strain AR39	O1	merpol chromosome, complete genome.
CP065354	Staphylococcus aureus strain JW	comp	novo chromosome, complete genome.
CP065355	Staphylococcus aureus strain JW31330	O1	dhc chromosome, complete genome.
CP065473	Bacillus velezensis strain EB14 chromosome, complete genome.
CP065515	Staphylococcus aureus strain GDY8P96A chromosome, complete genome.
CP065516	Staphylococcus aureus strain GDY8P96A plasmid pY96A, complete sequence.
CP065539	Bacillus amyloliquefaciens strain DGL1 chromosome, complete genome.
CP065545	Lysinibacillus sp. JNUCC-51 chromosome, complete genome.
CP065635	Staphylococcus pseudintermedius strain FDAARGOS	930 chromosome, complete genome.
CP065641	Lysinibacillus macroides strain FDAARGOS	925 plasmid unnamed1, complete sequence.
CP065642	Lysinibacillus macroides strain FDAARGOS	925 plasmid unnamed2, complete sequence.
CP065643	Lysinibacillus macroides strain FDAARGOS	925 chromosome, complete genome.
CP065644	Bacillus licheniformis strain FDAARGOS	923 plasmid unnamed1, complete sequence.
CP065645	Bacillus licheniformis strain FDAARGOS	923 plasmid unnamed2, complete sequence.
CP065646	Bacillus licheniformis strain FDAARGOS	923 plasmid unnamed3.
CP065647	Bacillus licheniformis strain FDAARGOS	923 chromosome, complete genome.
CP065648	Bacillus licheniformis strain FDAARGOS	923 plasmid unnamed4.
CP065654	Staphylococcus epidermidis strain FDAARGOS	913 plasmid unnamed1, complete sequence.
CP065655	Staphylococcus epidermidis strain FDAARGOS	913 plasmid unnamed2, complete sequence.
CP065656	Staphylococcus epidermidis strain FDAARGOS	913 chromosome, complete genome.
CP065657	Staphylococcus epidermidis strain FDAARGOS	913 plasmid unnamed3, complete sequence.
CP065658	Staphylococcus epidermidis strain FDAARGOS	913 plasmid unnamed4.
CP065659	Staphylococcus epidermidis strain FDAARGOS	913 plasmid unnamed5.
CP065660	Staphylococcus epidermidis strain FDAARGOS	913 plasmid unnamed6.
CP065661	Staphylococcus epidermidis strain FDAARGOS	913 plasmid unnamed7.
CP065708	Staphylococcus equorum strain FDAARGOS	884 plasmid unnamed1, complete sequence.
CP065709	Staphylococcus equorum strain FDAARGOS	884 plasmid unnamed2, complete sequence.
CP065710	Staphylococcus equorum strain FDAARGOS	884 chromosome, complete genome.
CP065711	Staphylococcus carnosus strain FDAARGOS	883 chromosome, complete genome.
CP065712	Staphylococcus auricularis strain FDAARGOS	882 chromosome, complete genome.
CP065729	Macrococcus caseolyticus strain FDAARGOS	868 chromosome, complete genome.
CP065730	Macrococcus caseolyticus strain FDAARGOS	868 plasmid unnamed, complete sequence.
CP065739	Bacillus tropicus strain FDAARGOS	920 chromosome, complete genome.
CP065740	Bacillus tropicus strain FDAARGOS	920 plasmid unnamed, complete sequence.
CP065741	Bacillus tropicus strain FDAARGOS	897 plasmid unnamed1, complete sequence.
CP065742	Bacillus tropicus strain FDAARGOS	897 plasmid unnamed2, complete sequence.
CP065743	Bacillus tropicus strain FDAARGOS	897 chromosome, complete genome.
CP065744	Bacillus tropicus strain FDAARGOS	897 plasmid unnamed3, complete sequence.
CP065789	Bacillus subtilis strain LBUM979 chromosome, complete genome.
CP065790	Bacillus velezensis strain LBUM1082 chromosome, complete genome.
CP065791	Bacillus velezensis strain LBUM279 chromosome, complete genome.
CP065792	Mammaliicoccus sciuri strain GDK8D6P chromosome, complete genome.
CP065793	Mammaliicoccus sciuri strain GDK8D6P plasmid pk8D6P-cfr, complete sequence.
CP065794	Mammaliicoccus sciuri strain GDK8D6P plasmid pK8D6P-lnuA, complete sequence.
CP065795	Mammaliicoccus sciuri strain GDH8C110P chromosome, complete genome.
CP065796	Mammaliicoccus sciuri strain GDH8C110P plasmid pH8C110P-cfr, complete sequence.
CP065797	Staphylococcus saprophyticus strain GDY8P168P chromosome, complete genome.
CP065798	Staphylococcus saprophyticus strain GDY8P168P plasmid pY8P168P-cfr, complete sequence.
CP065799	Staphylococcus saprophyticus strain GDY8P168P plasmid pY8P168P-msrA, complete sequence.
CP065857	Staphylococcus aureus strain CC1153-MRSA chromosome, complete genome.
CP065919	Staphylococcus pseudintermedius strain SP	11306-4A chromosome, complete genome.
CP065920	Staphylococcus pseudintermedius strain SP	11306-1A chromosome, complete genome.
CP065921	Staphylococcus pseudintermedius strain SP	11304-3A chromosome, complete genome.
CP065922	Staphylococcus pseudintermedius strain SP	11304-3A plasmid pSP	11304-3A	1, complete sequence.
CP065923	Staphylococcus pseudintermedius strain SP	11304-3A plasmid pSP	11304-3A	2, complete sequence.
CP065924	Staphylococcus pseudintermedius strain SP	11304-2A chromosome, complete genome.
CP065925	Staphylococcus pseudintermedius strain SP	11304-1A chromosome, complete genome.
CP065926	Staphylococcus pseudintermedius strain SP	9261-1A chromosome, complete genome.
CP065943	Bacillus licheniformis strain H2 chromosome, complete genome.
CP065944	Bacillus licheniformis strain H2 plasmid unnamed1, complete sequence.
CP065945	Bacillus licheniformis strain H2 plasmid unnamed2, complete sequence.
CP065960	Mammaliicoccus sciuri strain GDK8D55P chromosome, complete genome.
CP065961	Mammaliicoccus sciuri strain GDK8D55P plasmid pK8D55P-fosD, complete sequence.
CP065962	Mammaliicoccus sciuri strain GDK8D55P plasmid pK8D55P-fosB5, complete sequence.
CP065963	Mammaliicoccus sciuri strain GDK8D55P plasmid pK8D55P-cfr, complete sequence.
CP065980	Staphylococcus felis strain FDAARGOS	1014 chromosome, complete genome.
CP065981	Macrococcus caseolyticus strain FDAARGOS	1005 chromosome, complete genome.
CP065998	Staphylococcus pseudintermedius strain FDAARGOS	1072 chromosome, complete genome.
CP066012	Staphylococcus equorum strain FDAARGOS	1068 plasmid unnamed, complete sequence.
CP066013	Staphylococcus equorum strain FDAARGOS	1068 chromosome, complete genome.
CP066042	Staphylococcus saccharolyticus strain FDAARGOS	1074 chromosome, complete genome.
CP066062	Staphylococcus pettenkoferi strain FDAARGOS	1071 chromosome, complete genome.
CP066063	Staphylococcus pettenkoferi strain FDAARGOS	1071 plasmid unnamed, complete sequence.
CP066219	Bacillus siamensis strain B28 chromosome, complete genome.
CP066220	Bacillus siamensis strain B28 plasmid pB2801, complete sequence.
CP066221	Bacillus siamensis strain B28 plasmid pB2802, complete sequence.
CP066224	Jeotgalicoccus sp. ATCC 8456 chromosome, complete genome.
CP066303	Staphylococcus epidermidis strain SE48 chromosome, complete genome.
CP066304	Staphylococcus epidermidis strain SE48 plasmid pSE48	1, complete sequence.
CP066305	Staphylococcus epidermidis strain SE48 plasmid pSE48	2, complete sequence.
CP066371	Staphylococcus epidermidis strain PH1-28 plasmid pSE5, complete sequence.
CP066372	Staphylococcus epidermidis strain PH1-28 plasmid pSE4, complete sequence.
CP066373	Staphylococcus epidermidis strain PH1-28 plasmid pSE3, complete sequence.
CP066374	Staphylococcus epidermidis strain PH1-28 plasmid pSE2, complete sequence.
CP066375	Staphylococcus epidermidis strain PH1-28 plasmid pSE1, complete sequence.
CP066376	Staphylococcus epidermidis strain PH1-28 chromosome, complete sequence.
CP066488	Staphylococcus aureus strain ncr	155	F133 chromosome, complete genome.
CP066489	Staphylococcus aureus strain ncr	155	F133 plasmid unnamed1, complete sequence.
CP066490	Staphylococcus aureus strain ncr	155	F133 plasmid unnamed2, complete sequence.
CP066491	Staphylococcus aureus strain ncr	155	F133 plasmid unnamed3, complete sequence.
CP066492	Staphylococcus aureus strain nan	175	F371	ch chromosome, complete genome.
CP066493	Staphylococcus aureus strain nan	175	F371	ch plasmid unnamed1, complete sequence.
CP066494	Staphylococcus aureus strain nan	175	F371	ch plasmid unnamed2, complete sequence.
CP066495	Staphylococcus aureus strain nan	175	F371	ch plasmid unnamed3, complete sequence.
CP066702	Staphylococcus pseudintermedius strain HSP138 chromosome, complete genome.
CP066703	Staphylococcus pseudintermedius strain HSP137 chromosome, complete genome.
CP066705	Staphylococcus pseudintermedius strain HSP135 chromosome, complete genome.
CP066706	Staphylococcus pseudintermedius strain HSP134 chromosome, complete genome.
CP066708	Staphylococcus pseudintermedius strain HSP125 chromosome, complete genome.
CP066709	Staphylococcus pseudintermedius strain HSP118 chromosome, complete genome.
CP066710	Staphylococcus pseudintermedius strain DSP034 chromosome, complete genome.
CP066711	Staphylococcus pseudintermedius strain DSP030 chromosome, complete genome.
CP066712	Staphylococcus pseudintermedius strain DSP027 chromosome, complete genome.
CP066713	Staphylococcus pseudintermedius strain DSP026 chromosome, complete genome.
CP066714	Staphylococcus pseudintermedius strain DSP021 chromosome, complete genome.
CP066715	Staphylococcus pseudintermedius strain DSP020 chromosome, complete genome.
CP066717	Staphylococcus pseudintermedius strain DG072 chromosome, complete genome.
CP066718	Staphylococcus pseudintermedius strain DG064 chromosome, complete genome.
CP066884	Staphylococcus pseudintermedius strain HSP080 chromosome, complete genome.
CP066885	Staphylococcus pseudintermedius strain HSP079 chromosome, complete genome.
CP067014	Staphylococcus pasteuri strain FDAARGOS	1069 chromosome, complete genome.
CP067015	Staphylococcus pasteuri strain FDAARGOS	1069 plasmid unnamed.
CP067375	Bacillus sp. TK-2 chromosome, complete genome.
CP067416	Mammaliicoccus sciuri strain TET2 chromosome, complete genome.
CP068052	Peribacillus psychrosaccharolyticus strain FDAARGOS	1161 plasmid unnamed, complete sequence.
CP068053	Peribacillus psychrosaccharolyticus strain FDAARGOS	1161 chromosome, complete genome.
CP068054	Weizmannia coagulans strain FDAARGOS	1160 chromosome, complete genome.
CP068061	Mammaliicoccus vitulinus strain FDAARGOS	1153 chromosome, complete genome.
CP068062	Mammaliicoccus vitulinus strain FDAARGOS	1153 plasmid unnamed, complete sequence.
CP068063	Staphylococcus equorum strain FDAARGOS	1150 chromosome, complete genome.
CP068064	Staphylococcus equorum strain FDAARGOS	1150 plasmid unnamed1, complete sequence.
CP068065	Staphylococcus equorum strain FDAARGOS	1150 plasmid unnamed2, complete sequence.
CP068066	Staphylococcus equorum strain FDAARGOS	1150 plasmid unnamed3, complete sequence.
CP068067	Staphylococcus equorum strain FDAARGOS	1150 plasmid unnamed4, complete sequence.
CP068068	Staphylococcus equorum strain FDAARGOS	1150 plasmid unnamed5, complete sequence.
CP068073	Staphylococcus condimenti strain FDAARGOS	1148 chromosome, complete genome.
CP068074	Staphylococcus condimenti strain FDAARGOS	1148 plasmid unnamed1, complete sequence.
CP068075	Staphylococcus condimenti strain FDAARGOS	1148 plasmid unnamed2, complete sequence.
CP068076	Staphylococcus condimenti strain FDAARGOS	1148 plasmid unnamed3, complete sequence.
CP068077	Staphylococcus condimenti strain FDAARGOS	1148 plasmid unnamed4, complete sequence.
CP068078	Staphylococcus condimenti strain FDAARGOS	1148 plasmid unnamed5.
CP068079	Staphylococcus carnosus strain FDAARGOS	1147 chromosome, complete genome.
CP068080	Staphylococcus carnosus strain FDAARGOS	1147 plasmid unnamed1, complete sequence.
CP068081	Staphylococcus carnosus strain FDAARGOS	1147 plasmid unnamed2, complete sequence.
CP068216	Staphylococcus pasteuri strain FDAARGOS	1152 chromosome, complete genome.
CP068217	Staphylococcus pasteuri strain FDAARGOS	1152 plasmid unnamed1, complete sequence.
CP068218	Staphylococcus pasteuri strain FDAARGOS	1152 plasmid unnamed2, complete sequence.
CP068219	Staphylococcus pasteuri strain FDAARGOS	1151 chromosome, complete genome.
CP068220	Staphylococcus pasteuri strain FDAARGOS	1151 plasmid unnamed1, complete sequence.
CP068221	Staphylococcus pasteuri strain FDAARGOS	1151 plasmid unnamed2.
CP068222	Staphylococcus pasteuri strain FDAARGOS	1151 plasmid unnamed3.
CP069351	Staphylococcus aureus strain 30366	IOW744N4 chromosome, complete genome.
AP023088	Bacillus paralicheniformis RSC-1 DNA, complete genome.
AP023089	Bacillus paralicheniformis RSC-2 DNA, complete genome.
AP023090	Bacillus paralicheniformis RSC-3 DNA, complete genome.
AP024200	Staphylococcus argenteus Tokyo13064 DNA, complete genome.
AP024201	Staphylococcus argenteus Tokyo13069 DNA, complete genome.
AP024501	Bacillus velezensis AD-3 DNA, complete genome.
AP024502	Bacillus velezensis AD-3 plasmid pAD3 DNA, complete sequence.
AP024589	Staphylococcus auricularis JCM 2421 DNA, complete genome.
AP024601	Polycladomyces abyssicola JIR-001 DNA, complete genome.
CP025201	Listeria monocytogenes strain Rev2 chromosome, complete genome.
CP043231	Bacillus thuringiensis strain Bt-GS57 plasmid unnamed, complete sequence.
CP043232	Bacillus thuringiensis strain Bt-GS57 plasmid unnamed1, complete sequence.
CP043233	Bacillus thuringiensis strain Bt-GS57 plasmid unnamed2, complete sequence.
CP043234	Bacillus thuringiensis strain Bt-GS57 chromosome, complete genome.
CP044434	Alicyclobacillus sp. TC chromosome, complete genome.
CP044435	Alicyclobacillus sp. TC plasmid p1, complete sequence.
[truncated: 2,606 more rows]
[truncated: 2 more columns]
