# Supplementary material for: Genomic Insights into the Distribution and Phylogeny of Glycopeptide Resistance Determinants within the Actinobacteria Phylum
Source: Antibiotics (Basel). 2021 Dec 14;10(12):1533. doi: 10.3390/antibiotics10121533 (PMC8698665; doi:10.3390/antibiotics10121533)
Supplement: Supplementary file 1 [file antibiotics-10-01533-s001.zip › Supplementary FASTA File S1 VanY-like phylogeny dataset.fasta]

>VanY-RSHAXW Brevibacillus laterosporus E7593-50
MKKWGFLLLFLLCLGFAFINKALFFQEKLEIQKYDQNHKDNIDNIANIGTPLSIQKKEIAKEQIYQGNLLLINSKYPIRQESVKSDIVNLSKHNELINGYGLLNTNIYLSKGIAQKFSEMINDAVKEGVSQFFINSGYRDFDEQSVLYQEMGADYALPAGYSEHNSGLSLDVGSSLTKMDRAPEGKWLKENAWKYGFILRYPKDKTDVTGIQYEPWHIRYVGLPHSAIMQEMNLALEEYLDYLKEEKSISVSVDGKKYTISYYPISQNETIEVEVPVNEEYEISGNNIDGVIVTTFS
>AAB05624_VanY_Enterococcus_faecalis
MEKSNYHSNVNHHKRHMKQSGEKRAFLWAFIISFTVCTLFLGWRLVSVLEATQLPPIPATHTGSGTGVAENPEENTLATAKEQGDEQEWSLILVNRQNPIPAQYDVELEQLSNGERIDIRISPYLQDLFDAARADGVYPIVASGYRTTEKQQEIMDEKVAEYKAKGYTSAQAKAEAETWVAVPGTSEHQLGLAVDINADGIHSTGNEVYRWLDENSYRFGFIRRYPPDKTEITGVSNEPWHYRYVGIEAATKIYHQGLCLEEYLNTEK
>AAF36805_VanY_Paenibacillus_popilliae_ATCC_14706
MKKWGLLLVFALFLVFIFNILPISQDKVEDRIYEQNDKDTSDDKMTAENMQKIELTEEQIYQGNLLLVNNEHPVHQKSIKSDIINLFTHKELTKGYGLLDNEIKLSEEIAGKFSEMIAAAEEDGVSNFLISSGYRDLDEQSRLYEEMGSDFALPAGHSEHNLGLSLDVGSTQMKMDKAPEGKWIEKNCWEYGFILRYPLDKTDVTGIQYEPWHIRYVGLPHSAIMQEMNLALEEYLDYLKEEKSISVRVDGKKYTISYDPISQNETIEVEVPADEQYEISGNNIDGVIVTTFS
>AAA65958_VanY_Enterococcus_faecium_Tn1546
MKKLFFLLLLLFLIYLGYDYVNEALFSQEKVEFQNYDQNPKEHLENSGTSENTQEKTITEEQVYQGNLLLINSKYPVRQESVKSDIVNLSKHDELINGYGLLDSNIYMSKEIAQKFSEMVNDAVKGGVSHFIINSGYRDFDEQSVLYQEMGAEYALPAGYSEHNSGLSLDVGSSLTKMERAPEGKWIEENAWKYGFILRYPEDKTELTGIQYEPWHIRYVGLPHSAIMKEKNFVLEEYMDYLKEEKTISVSVNGEKYEIFYYPVTKNTTIHVPTNLRYEISGNNIDGVIVTVFPGSTHTNSRR
>AAF72360_VanYB_Enterococcus_faecalis_Tn1549
MEKSNYHSNADHHKRHMKQSVEKRAFLCAFIISFTVCTLFLGWRLASVLEATQIPPIPATHTGSSTDVVENLEENALATAKEQGDEQEWSLILVNRQNPIPAQYDVELEQLSNGERIDIRISPYLQDLFDAARTDGVYPIVASGYRTTEKQQEIMDEKIAEYKAKGYTSAQAKAEAETWVAVPGTSEHQLGLAVDINADGIHSTGNEVYRWLDENSYRFGFIRRYPPDKTEITGVSNEPWHYRYVGIEAATEMYNQGVCLEEYLKPEK
>ABA71729_VanYG_Enterococcus_faecalis
MNHMNMKHRRRKRRRNQSFLFTGILLLVVVSASSFLWYGFGNAAKKDSVIEEMPFTITQDGMQAKEEIKKTVLETSYGGKQQVAEENHGNTQNAGTDEAWNLMLVNRDNAIPDNYEVNLVEVEGGERVDERIYEPLMEMLNAAREENWGELPMVVSGYRTQEKQQSLYDEKIAKFKKEGYSDSEAVRQAEQWVAVPGHSEHQLGFAVDINGATYDVYLWLQENSYKYGFIFRYPGSKTDITGTAEEVWHYRYVGVEAATEMYENGLCLEEYLEKKQSEN
>VanY2ncs_Ncd_cyriacigeorgica_MDA3349
MWTASEARIRCLPVRRVIAAAVAPLAVAVSIAAPSAQAAPSSQPAPQPSGAALVWPIAAAGTEGLNPLLALAYTMAADEAHSAGVPLSITSGYRTPAEQQALWDEGLRTYGSPGEARRWVLPPGESTHVTGEAIDVGPIEGAGWLEANGYRWGLCRTFDNEWWHFELATFPGAPCPPRVPDASVR
>VanY-Z_A_albus_DSM_15934
MNRNRRPQRTAARGVRGLLVVGALVIVIAATTAAISSTLPSSSSAAPSLTFSDAPAPPRSEDRGVLDETGRVGDGVTVFDDGIPALTNLDPVLLEALRQAATDAASDGVVFVLNSGWRSPEYQDQLLREAISEYGSLDEAARWVATAATSPHVSGDAVDIGHVDATAWLSEHGAEYGLCQIYDNEPWHYELRPEAIEHGCPATYADPTQDPRMQQ
>VanYncs_Mcb_gilvum_PYR-GCK
MARTIAAIGSATVLAGCGHAPEVMLVQTSITVPPAPVPVAPPADTLSIGTGAVDTTGGWLPDGRPLSPFESANPILSQMDPALLAAVQNAARAAQASGINMTVTSGWRSKGFQQRLFDDAVVAYGSVAAAAEFVATPEVSKHVTGQAVDIGPPDADHWLIANGRQFGLCQIYANEIWHFELTADAQGECAPLKPNAAG
>VanYncs-RSJ_Str_sp_BA2
MGVIGCQSSASSPSSTAMSSPAASPSDSRHGNRPGALGEAGGVVSDGVTVFDGEVPAVANLDPDLLDALRRAAKEAADDEVTFFVNSGWRSPEYQDQLLREAVAKYGSKEEAARWVATADTSPHVSGNAIDVGQSDATAWLSGHGADHGLCQIYRNESWHYELRPEAIDQGCPPMYADPTQDPRMQR
>VanYncs_Am_sp_WAC_01376
MVPTTVISSRRTAISVLVALGLVGIAMVTLGATGVAVKTVNGQPLAILEEVPGPESGPTCAVDKRYVDEDTFGMRPDVIEAWNAMRAKAKAQNITLCVNDGKRSRSQQQREFDKAVERFGSVEQAKKWALQPETSMHVKGIAVDIQPLNSAAWVDEHGGALGWCRRYDNEKWHFEYDPAYATGGCPALLPSATGN
>VanYZncs-RS_Mdb_sp_I12A-02628
ARAVRLRAALLAVPVLAALAACQPGAAAGVPDHARQSAVDGPAGTRDAADGWVPDGESLSPFADLPAISMLDPALRQAVQDAARAAELDGVALRVTSGWRSAGLQQALFDAAVAEHGSEEAASRYVLRPEDSAHVAGRAVDIGPTDAMSWMTQHGSDHGLCMTYGNELWHYELTVAPGETCPAPAPDASAG
>VanYncs_Mb_smegmatis_MC2_155
MGLGAGLFGGLVTASAVLTGALTAPAPSPQIALVDNTEALTSSDGSLADGQAFSPFDLQQPAIAKLDPRLLAAVQNAANAAAAEGITMTVTSGWRSPAFQQTLLDNAVQTYGSLAAAREYVQTPTASRHVTGEAVDIGGTGADQWLITNGPRFGLCQIYANESWHFELVADPLGNCPPLLPDAAG
>VanYZncs_Bc_sp_DSM_44270
HRARRDGARRPRRGLYPALVAVPGLIVVAVGCSSAGSSALAGTSAPGAPAGGAVTVEDGYVADGEELSAFADVPAITGLDDALRTAVQDAARDATADRIDFHVSSGWRSAAYQQALFAAAVERYGSVEAAREWVLRPDESAHVTGDAVDVGPTDAMSWLAQHGADYGLCQTYGNEMWHFELAVERGGECPAPGTAPSAG
>VanYncs_Str_rimosus_ssp_rimosus_NRRL_WC-3897
MNGPHIIPPRPRDRLFAVLAMVLAVLLLPVAFVRHPGRACELACHWALGIRFPAEDLTGLTDGTRAAFSAARAAALWRHGQLIGLTSGYRDPLVQQRLFDNEVRRAGSPAAARRLVLPPEESRHVKGTALDVRPFEGARWLEEHGARYGLYRTYDNEWWHFEYRPDAGLAPTTQETRNALQAR
>VanY2ncs_Ja_alba_DSM_45237
MTMFRTGPRVALIAITSLLAVTACSGDPAEVATSERPTTPDRPGLPAAPDEPGRARDVAADGDVGDRVVTVADTDEPAVSNLDPDLLAALQDATDDAAEDGITIQINSGWRDTDYQNRLLDEAIEEHGSREEALRWVSTPDESAHVTGDAVDVGPTDAAYWMSRYGSDYGLCQTFANEIWHYELTVEPGGSCPPPRSDSAS
>VanYncs_Am_keratiniphila_HCCB10007
MISVFAALGLVVAAMVTLGATGLAVKPVNGQALAILEEVPGPESGPTCAVDKRYVDEDTFGMRPDVIEAWNAMRAKAKAQNVTLCVNDGKRSRSQQQREFDKAVERFGSVEQAKKWALQPETSMHVKGIAVDIQPLNSASWVDKNGGPLGWCRRYDNEKWHFEYDPAYKTAGCPALLPSATGN
>VanYncs_Nm_multipartita_DSM_44233
MTRRTLASTTAVGAILVATLTLAACGQSEEERRAAESVASVAAAASSSAAASSSAAAASSSAAAARSAAAASSSSAVAAASSAAAASRLAEQSRAAASASAMAQSAAQASAAASSAAASAASAAAVAAAAAIAAGAAPADPDTPGQEGDGSKCAGYEQYADEEPVGMRADAAAGWLAVRAAGEAQGLTICLADGKRSTAQQQQTYQDYVRQYGQAMADQYVLPPEKSAHVLGLAVDVQPYQAYTWLESTNGALNFCRIYDNEAWHFEFDPSFSTTGCPARRPYPGA
>VanYncs-RS_Am_sp_WAC_01376
MKELVLAAITRVLAVLLLIPAWLRSPGHARRLACGWALSLRFPAENLAGLTGGTLDAFTAARTEAFWRHGTLLGVTSGHRDAAEQHRLFLAEAGRKRVLPPKDSAHVRGTALDVRPREGAQWLEDHGARFALYRIYDNEWWHFEYRPGEAPPVRLPHPGWRAGVTR
>VanY2ncs_Mcb_goodii_X7B
MGVGAGVFAAAAVLTGALTAQAPGPAVELADDTDALAAGDGALADGQAFSPFDLQQPAIAKLDPRLLAAVQNAANAAAAEGITMTVTSGWRSPQFQQKLLDDAVTTYGSVAAAREYVQTPTASRHVSGEAVDIGGTGADGWLIANGPRFGLCQIYANEAWHFELVADPLGNCPPLLPNAAG
>VanYncs_G_bronchialis_DSM_43247
MSTRPSGPAWVTVLAALAVTAAVVTPFSAPKAQAAPATSGLDPVLATAYRQAAATAHAQGVALDITSGRRSVAEQRRLWRSAIATYGSPQAARRWVLPPEQSTHVTGHAVDVGPRAGARWLQTHGYRWGLCRTFVNEWWHFEVVTIRGLPCPPMWPDAAARADRRPA
>VanY2ncs_Ja_sp_DSM_45060
MHFNGPRVALIAVACLLTVSACGGDPAEPAASERLAAPELLAAPAPDEPGRSRDVAADGDVGERVVTVEDTDEPAVANLDPDLLAALEDATDDAAEDGITVQINSGWRDADYQSRLLDEAIEEHGSREEALRWVSTPDESAHVTGDAVDVGPTDAAYWMSRYGSEYGLCQTFANEIWHYELTVEPGGTCPPPRSDSAS
>VanYncs1_Ac_wychmicini_DSM_45934
VRGWIRIALVAGVVVVLGGGVAGLWLSRVIGYEPVAGQATFQIEGVVGPDTGAQCPVDKRYVDEQPTGLRDDVLAAYTSLRAKATAEKVTMCLQDGKRSSRQQQAQFDDYVKRFGSRELARNYALPPEESNHVKGVAVDIQPLSAAGWVERSAGKYGWCRRYENEPWHFEYSPDYAKGCPTLLPHA*
>VanYncs2-HAXRS_Ac_wychmicini_DSM_45934
MPYSEPARARWAASSAVWRDHGAVPDPVPVFDDEIPAVANLDPDLLDALRRAATDAADDGVEFLVNGGWRSPEYQEQLLHEAVSKHGSAKEAARWVATPDKSAHVSGDAVDIGPSDARAWLSKHGAEYGLCQIYRNEPWHYELRPEAIEDGCPPMYADPSHDPRMRQ*
>VanYcs_Ak_auranticolor_YU_961-1
VTDSETAPSPVFGPADGAVPHGASVFDDEVAGVVNLDPALLAALRGAATAAARDGVVLRVNSGWRSPAYQEHLRRGAVARYGSEEEAARWVATPEKSIHVAGHAVDVGPPPSAAWLSAHGAEFGLCQVYRNEPWHYELRPEAVEHGCPPMLADPSEDPRLR*
>VanYncs-RS_Amd_meyerae_DSM_44715
VAHSSSALKVRVLAVATRLLAVLLVPIAFCRAPGRARFLACQWALSLRFPAEDLRGLAPETLAAFTHARAEAFWRDGQLIGLTSGYRDAAEQHRLFWTEVRRTGSVPAARRRVLPPDESSHVRGLAIDVRPTEGAQWLERHGGRYGLYRIYRNEWWHFEYRVVEPIQLPHPDAAERRPPMYANPAEFLRRRP*
>VanYncs-RS_Amd_montaniterrae_CYP1-1B
MLVPVAFCRGPGRARFLACQWALSLRFPAEDLRGLAPETLAAFTHARAEAFWRDGQLIGLTSGYRDAREQYRIFAEEVWRTGSVAAARRRVLPPEESSHVRGFGLDVRPTEGARWLERHGWRYGLYRVYDNEWWHFEYRTAAPIRLPHPDAAPRSRP*
>VanYcs_N_gerenzanensis_ATCC_39727
MRRSEGDDEPRTLPPRARDRVYTAVTRVLAVLLLPVAFVRQPGRARELACGWALRMRFPAEDLTGLTDGARAAFTAARAEALWRHGQLVGLTSGYRDPRVQQRMFEEEVRRSGSVAAARMFVAPPAESNHVKGMALDVRPHEGARWLEAHGARYDLYRIYDNEWWHFEHRPECGGTPPRRLPHPGAAWASRNGGRV*
>VanYncs1-RSZ_Amd_sp_H3C3
MANPSLAIKVRVLASLTRLVAVLLVPIAVCRAPGRARFLACQWALGLRFPAEDLRGLAPETLAAFMHARTEAFWRDGQLIGLTSGYRDAAEQYRLFTEEVWRTGSVSAARRRVLPPEESSHVRGLALDVRPTEGARWLERHGGRYGLYRVYDNEWWHFEYRTVEPVRLPHPDARVR*
>VanYncs2-AlrDdl_Amd_sp_H3C3
MSQIPVSTPKASRKVHWILGVGLVLVIVVISAVLGYQSQKSSSSSAASRSFTASPQKAPRGAQPGAPGENGPRSERRGPVGEDDGLVPDGVTVFADATPAVAKLDRDLLKALRRAATDAANDRIKFYVNSGWRSPAYQNQLLREAISKYGSEEEAARWVSTAATSLHVKGEAVDIGHSDATVWLSKHGAEYGLCQIYRNEPWHYELRPEAIDHGCPRMYADPTQDPRTQQ*
>VanYncs_Amd_sp_RB68
MALHRTIALTIAALGLSACAAAPDAAAPSQAAAAVPPRPPAPEADGRVHGKITPADVHPAITNLDPRLRKALRQAAAAASADGVEIHVTSGWRSAAYQRRLLQEAATKYGSLEEARRFVLPPEKSAHVKGRAVDIGPPAAADWLGRHGATFGLCQIYANEKWHFERATTPGGHCPEKLPDATAG*
>VanYncs_Amd_syzygii_GKU157
MNHSASVSERDGAVPSGATVSVFDDGSPAVGGLDPDLRDALRRAAADAESDGVRLRVNSGWRSPEHQRRLLRDAIARHGSPDEAARWVATPETSAHVSGEAVDIGPPEAAAWLSDHGAAYGLCQIYRNEPWHFELRPDAVGNGCPPMYADPTEDPRMRP*
>VanYncs-ArDdlRS_Amd_umbrina_DSM_43927
VDSPLGIKERALAIATRLVAVLLVPIAFCRAPGRARFLACQWALGMRFPAEDLHGLAPETLTAFTHARAEAFWRDGQLIGLTSGHRDAAHQHRIFIEEVRRTGSVAAARRRVLPPEESGHVRGLALDVRPTEGARWLERHGGRYGLYRVYDNEWWHFEYRTVEPVRLPHPDAAARPSEHGAAYGLRPIHGHGSRHDEPRLDVVDDGRPPRYADPRTRP*
>VanYncs-R_Ap_xanthii_11-183
VSYSEPARTTAPVAPPSSSVVRHALGPAHGAVPEPLTVFDDEAPAVANLDPDLLAALRRAATDAADDGVEFFVNSGWRSPEYQRQLLREAVESLGSAEEAARWVASPDTSAHVAGEAVDIGRFEARSWLSAHGAAYGLCQVYRNEDWHYELRPEAVEHGCPPMYPDPSHDPRMRR*
>VanY_Apl_awajinensis_ssp_mycoplanecinus_NRRL_B-16712
VGIEGVNGRIADIQSRILALQTQQAATTTAAKMAPPGSPQAAGSSFASHLSGAIAAQSTPETGKAYKLNGKGIPEDLAAYGNGKIPPEALQQVGDGKHKLWAPAAEKLTQLLDDAERDGVKIGITDSYRSYPEQVDIARRKGLYSQGGLAAKPGTSEHGWGMATDLDLNPEALSWMRKNGDRYGFVENVKRESWHWAFRPNIL*
>_VanYncs_Apl_brasiliensis_DSM_43805
VGIERVNSRIADIQSRMIALQTQQAGRNVQAQTARTATSAEGGSFANVLENAVAQTSTSGKSYTLNSKGIPTELAAYGNGKIPANALEQVGNTRHKLWAPAAQNLNQMISDAKRDGVTIGITDSYRPYEEQVDLARRKGLYSQGGLAAKPGTSEHGWGMATDLDLNSKAQAWMRKNADKYGFVENVPREPWHWAYKPASA*
>VanYncs_Apl_derwentensis_DSM_43941
VGIEGVNSRIANIQSRILALQGQQATTTTGPAAARGGAAPAQGSFASQLRSAVAANQGADKSYKLNSKGIPEDLVAYGNGKIPAEALGQVGDTNHKLWAPAAQSLTRMIDDAKRDGVKIGITDSYRPYEEQVDLARRKGLYSQGGLAAKPGTSEHGWGMATDLDLNSDALSWMRKNGKNYGYVENVPRESWHWAYRPPS*
>VanYncs_Apl_friuliensis_DSM_7358
VGIEAVNSRIADIQSRMIALQTQQATATKQATSATSTTSGSGSTFATALADAMGTQSSAGTAKSFSLNSKGIPTELAAYGNGKIPANALEKVGTTNHKLWAPAAENLNRMISDAKAQGVKIGITDSYRSYDEQVDVARRKGLYSQGGLAAKPGTSEHGWGMATDLDLNNKAQAWMRENGEKYGFVENTPREPWHWAFKPKSL*
>VanYncs-S_Apl_italicus_DSM_43146
MHEERRRDPVYRTITRMTAFALAPVACLVTPGRARQTACRWALSLRFPAETLDGLHPDARVAFEAARTRALWWHGELIGLTSGYRTAARQAVLYAEEIHRSGSAEAARRWVLPPHESRHVAGTAMDVRPTEGARWLEEHGARHDLYRVYDNEWWHFEYRPEGRPRRLPHPGVSGAAMDQA*
>VanYncs_Apl_missouriensis_431
MGIEGVNQRIADIQSRIISMQTQQATATQQRTATSGSGTTSSASFASHLQSAMTTATGTGAADQTYKLNSKGVPEDLAAYGNGKIPEEALGQVGNTRHKLWAPAAQNLNRMIEDAKREGINIGITDSYRPYAEQVDLARRKGLYSQGGLAAKPGTSEHGWGMATDLDLNAKALSWMRQHAKDYGFVENVARESWHWAYRPKTA*
>VanYncs2-S_Apl_regularis_DSM_43151
MHEHDTERDAARPPRRRDPVYAAVTRIAAFALAPVAAAVTPGRARHTACRWALAARFPAESLDGLQPAARAAFEAARTRALWEHGVLLGLTSGYRDRATQTALYLAEVRRCGSVAEARRWALPPEESRHVAGTAMDVRPTEGARWLERHGALHSLYRVYDNEWWHFEYRPDGPPARLPHPGAAARGTRRPEWFRQATSMTEIDLTCSAA*
>VanYncs1_Apl_regularis_DSM_43151
VNGRIADIQSRILALQTQQATTVTATRTSQSAAGGSGTTFASHLQGAIAAQQGPAAKKAYKLNEKGIPEDLAAYGNGRIPTEVLSQVGDTRHKLWGPAAEQLTRLVADAKRDGVKIGITDSYRSYNEQVDLARRKGLYSQGGLAAKPGTSEHGWGMATDLDLSPEALAWMRQNAGRYGFVENTKRESWHWAFRPNT*
>VanYncs_Apl_sp_ATCC_53533
VGIEAVNSRIADIQSRMIAMQTQQATATRTASAASGTSAPAGSFATALADAMGTQSSAGVAKSYSLNSKGIPTELVGYGNGKIPANALEKVGNTNHKLWAPAAESLNRMISDAKAQGVTIGITDSYRSFDEQVDVARRKGLYSQGGLAAKPGTSEHGWGMATDLDLNNKAQAWVRANGEKYGFVENTPREPWHWAYKPKSV*
>VanYcs_Apl_sp_ATCC_53533
MGGSISSAYRKPHTCRQHHAALTGVMSQPDHRSTTTESDGALRGRVTVFDDRYPGVANLDPDLLQALREAAMAAADDGVEFYVNSGWRSPAYQNELLREAVSKYGSEEEAARWVATADTSAHVSGNAVDIGSSDATAWLSEHGAKYGLCQIYSNEPWHYELRPQAIDHGCPPMYADPTHDPRMRQRSALSVDPVPTS*
>VanYncs_Apl_teichomyceticus_ATCC_31121
VGIEGVNSRIADIQSRILALQTRPATAVATVTTAAPGGATMSRSGTVFASHLEGAIAAQDAPATGRRTTHKLNSKGIPEDLAAYGNGKIPADALARVGDTRHRLWAPAAESLTRLVADARRDGVKIGITDSYRPYAEQVDLVRRKGLYSQGGLAARPGTSEHGWGMATDLDLNSEALAWMRKNADRYGFVENTRREPWHWAFRPDRMA*
>VanYncs-RS_Apm_cephalotaxi_CPCC_202808
VPDGTKVSVFDEGVPAVGRLAPDLLDALHRAATAAEADGVAFRVDSGWRSPGYQQRLLQDAIAEYGSREKAARWVATPETSAHVSGDAIDIGPYGATAWLSAHGAAYGLCQIYRNESWHYELRPDAVREGCPRMYADPTEDPRMRR*
>VanYncs-RSHAX_Aer_ginsengisoli_strain_JCM_14732
MTTSTRRRTRSTVLASLAILSAVLVADLGYQSFAARSSSATPQSDTRTGNARGIADGRVPNGATVFDDVPGVAKLDEDLRTALRRAATDAGIGFPVNSGWRSRAYQEGLLDDAIAKYGSRSEATRWVATPDTSLHVGGRAVDIGGTEAQAWLSTHGAAYGLCQIYDNEPWHYELRPEAAGTGCPPRYADPTHDPRMRR*
>VanYncs-HAXK_Aer_sp_Root236
MAFTRRTRTRSTVMIALAMLSAALLVDLGYQSLTASSSSASPTLDTVRRLTGGHRALGVADGRVPAGTTVFDDDVPAVADLDGDLLDALRRAASDSGIRFEVSSGWRSKAYQAKLLRDAVSKYGSKAEAARWVATPDTSPHVTGDAIDIAGTDAMVWLSNRGAAYGLCQVYDNEPWHYELRPDAARDGCPPRYADPTQDPRMQGQG*
>VanYncs-HAXRS_Al_iranicum_IBRC-M_10403
VPVFADEVPAVANLDPGLLKALRRAATDAAADGVEIFVNGGWRSPEYQEQLFHDAVSKYGSEAEAARWVATPDTSAHVSGDAVDIGPAAARAWLSEHGARYGLCQIYRNEPWHYELRPEAVEGGCPPMYADPSQDPRMRR*
>VanYncs1_All_opalescens_DSM_45601
YMPYTNDSCDPGLAAEADQYPNGLIPSEYLCELHEEGELLRPDAAAAFIELNNEYLDHFGETICITDAYRPLSEQQSVFYSRPGFAAVPGTSNHGLGMALDLCGGIQNFRSEQFNWLEEHGQRYGWIHPDWAKSNPFEPWHWEFVPEQADY*
>VanYncs2-RS_All_opalescens_DSM_45601
VLGEADGAVPDGVTVFDDEFPAVAGLDPDLLNALRRAAADAAGDGVGFVVNSGWRSPEYQEHLLREAIAEYGSAAEAARWVATPETSVHVSGDAVDIGLADATAWLSAHGADYGLCQIYRNEPWHYELRPEAIGRGCPAMYADPTHDPRMQR*
>VanYncs_Am_alba_DSM_44262
VVSTTSSSSRRTAISVLVALGLVGIAMVSLGATGFAVKQVSGHPLAILEEVPGPDTGPTCAVDKRYVDEATSGMRPDVIEAWNTLRAKAKAQNVELCVNDGKRSRSQQQQEFDKAVQRFGSVEQAKKWALQPETSMHVKGIAVDIQPQNSAAWVDKNGGALGWCRRYDNEKWHFEYDPAWATGGCPPRLPSATGN*
>VanYncs-RS_Am_alba_DSM_44262
MKEIVLAAITRVLAVLLLIPAWLRSPGRARRLACGWALSLRFPAENLAGLTGGTLAAFTDARTEAFWRHRTLLGVTSGHRDAAEQHRLFLDETGRNGKRVLPPKDSAHVRGTALDVRPREGAQWLEDNGARFALYRIYDNEWWHFEYRPGEAPPARLPHPGWQAGVTR*
>VanYncs-RS_Am_azurea_DSM_43854
MKEIVYAALTRVLAVLLLIPAWLRSPGEARRLACGWALALRFPAEDLAGLTGGTLAAFTAARTEAFWRHRTLLGVTSGHRDAAEQHRLFLTETGKRVLPPQDSAHVRGTALDVRPREGAQWLEDHGARFALYRIYDNEWWHFEYRPGEAPPARLPHPGWKAGVTR*
>VanYncs_Am_azurea_DSM_43854
VVSTTSTSSRRTAISVLVALGLVGIAMVALGATGFAVKQVNGQPLAILEEVPGPDTGPTCAVDKRYVDEATSGMRPDVVEAWKALLAKAKAQNVTLCVNDGKRSRAQQQQEFDKAVQRFGSVEQAKKWALQPETSMHVKGIAVDIQPLNSATWVDKNGGALGWCRRYDNEKWHFEYDPAWIAGGCPALLPSATGN*
>VanYcs_Am_balhimycina_DSM_5908
MTYRESARTTTRRIPGAVVPVARRIRGVLLAGLRAVGTRIARSPGRPVRPQDRAGLGKTHGAVPAGVTVFDDDVPAVTRLDPALLSALRRAATAAADGGVELCVNSGWRSPEYQSRLLREAVAKYGSAAAAARWVATPETSIHVAGKAVDIGPPASASWLSEHGADYGLCRVYRNEPWHFELRPEAIEHGCPPLYADPSHDPRLRR*
>VanYcs_Am_bartoniae_DSM_45807
MTPSDAARTTTPRSPGFRAVTARRIRGILVAGVRGVVARTAGAFGYRLTKRQRRGGFGFADGAVPDGLTVFDSEISALTNLDPALLGALRQAAKAAAEDGVELFVNSGWRSPAYQEHLRRNAVARYGSEEEAARWVAAVETSAHVAGNAVDIGPPEAAAWLSEHGAEYGLCRIYRSEPWHYELRPEAVEHGCPPMYADPSEDPRMRR*
>VanYncs_Am_coloradensis_DSM_44225
VVPTTVTSSRRTVISVLVALGLAGIAMVTLGATGVAVKQVNGQALAILEEVPGPDDGPTCAVDKRYVDEATTGMRPDVIEAWNALRAKAKAQNVELCVNDGKRSRSQQQREFDKAVERFGSVEQAKKWALQPETSMHVKGIAVDIQPLNSASWVDKNGGALGWCRRYDNEKWHFEYDPAYITGGCPALLPSATGN*
>VanYnsc-RS_Am_decaplanina_DSM_44594
VTFSSASAHVAAIGFGQATATVDGMKELVLAAITRVLAVLLLIPAWLRSPGQARRLACGWALSLRFPAENLAGLTAGTLAAFTAARTEAFWRHRTLLGVTSGHRDAAEQHRLYLAEARLGGKRVLPPQDSAHVGGTALDIRPREGAQWLEDHGARFALYRIYDNEWWHFEYRPGEAPPARLPHPGWRMTHSRTSD*
>VanYncs_Am_decaplanina_DSM_44594
MVPTTSTSSRRTAISVLVALGLVGVAMVTLGATGVAVKPVNGQALAVLEEVPGPDTGPTCAVDKRYVDEETSGMRPDVVEAWNALRAKAKAQNITLCVNDGKRSRSQQQREFDKAVERFGSVEQAKKWALQPETSMHVKGIAVDIQPLNSAAWVDENGGALGWCRRYDNEKWHFEYDPAYKTGGCPALLPSATGN*
>VanYncs_Am_japonica_MG417-CF17
VAVRRGLGSFGVVPTTSTSSRRTVISVFAALGLVVAAMVTLGATGLAVKPVNGQALAVLEEVPGPESGPTCAVDKRYVDEDTFGMRPDVIEAWNAMRAKAKAQNITLCVNDGKRSRGQQQREFDKAVERFGSVEQAKKWALQPETSMHVKGIAVDIQPLNSASWVDKHGGPLGWCRRYDNEKWHFEYDPAYKTAGCPALLPSATGN*
>VanYncs-RS_Am__japonica_MG417-CF17
VTFSSASAHFAAIGFGQAAATVDGMKELVLAAITRVLAVLLLIPAWLASPSQARRLACGWALSLRFPAENLAGLTPGTLAAFTDARTEAFWRHRTLLGVTSGHRDAAEQHRLFLAEAGRKRVLPPKDSAHVRGTALDVRPREGAQWLEDHGARFALYRIYDNEWWHFEYRPGEAPPARLPHPGWQAGVSR*
>VanYncs-RS_Am_keratiniphila_HCCB10007
VTFSSASAHVVAIGFGQAAATVDGMKELLLAAITRVLAVLLLIPAWLVSPGRARRLACGWALSLRFPAENLAGLTPGTLAAFTDARTEAFWRHRTLLGVTSGHRDAAEQHGLFLAEAGRKRVLPPKDSAHVRGTALDVRPREGAQWLEDHGARFALYRIYDNEWWHFEYRPGEAPPERLPHPGWRAGVSR*
>VanYncs_Am_keratiniphila_DSM_44409
VVPTTSTSSRRTVISVFAALGLVVAAMVTLGATGLAVKPVNGQALAVLEEVPGPESGPTCAVDKRYVDEDTFGMRPDVIEAWNAMRAKAKAQNVTLCVNDGKRSRSQQQREFDKAVERFGSVEQAKKWALQPETSMHVKGIAVDIQPLNSASWVDKNGGPLGWCRRYDNEKWHFEYDPAYKTAGCPALLPSATGN*
>VanYncs-RS_Am_keratiniphila_DSM_44409
MKELLLAAITRVLAVLLLIPAWLASPGRARRLACGWALALRFPAENLAGLTPGTLAAFTEARTEAFWRHRTLLGVTSGHRDAAEQHRLFLAEAGRKRVLPPKDSAHVRGTALDVRPREGAQWLEDHGARFALYRIYDNEWWHFEYRPGEVPPERLPHPGWRAGVSR*
>VanYncs_Am_keratiniphila_ssp_nogabecina_FH_1893
VVPTTSTSSRRTVISVFAALGLVVAAMVTLGATGLAVKPVNGQALAVLEEVPGPESGPTCAVDKRYVDEDTFGMRPDVIEAWNAMRAKAKAQNITLCVNDGKRSRSQQQREFDKAVERFGSVEQAKKWALQPETSMHVKGIAVDIQPLNSASWVDKNGGPLGWCRRYDNEKWHFEYDPAYKTAGCPALLPSATGN*
>VanYncs-RS_Am_keratiniphila_ssp_nogabecina_FH_1893
MKELLLAAITRVLAVLLLIPAWLVSPGRARRLACGWALALRFPAENLAGLTPGTLAAFTDARTEAFWRHRTLLGVTSGHRDAAEQHRLFLAEAGRKRVLPPKDSAHVRGTALDVRPREGAQWLEDHGARFALYRIYDNEWWHFEYRPGEVPPERLPHPGWRAGVSR*
>VanYncs-RS_Am_lurida_NRRL_2430
MKELVLAAITRVLAVLLLIPAWLRSPGHARRLACGWALSLRFPAEDLAGLTAGTLAAFTAARTEAFWRHRTLLGVTSGHRDAAEQHRLYLAEAGRKRVLPPQDSAHVSGTALDVRPREGAQWLEDHGARFALYRIYDNEWWHFEYRPGEAPPARLPHPGWREGVTR*
>VanYncs_Am_lurida_NRRL_2430
VVPTTSTPSRRTAISVLVALGLVGAAMVTLGATGVAVKPVNGQALAVLEEVPGPESGPTCAVDKRYVDEDTFGMRPDVIEAWNALRAQAKAQNVTLCVNDGKRSRSQQQREFDKAVERFGSVEQAKKWALQPETSMHVKGIAVDIQPLNSAAWVDKKGGALGWCRRYDNEKWHFEYDPAYKTSGCPALLPSATGN*
>VanYncs-RS_Am_lurida_DSM_43134
MKELVLAAITRVLAVLLLIPAWLRSPGHARRLACGWALSLRFPAEDLAGLTAGTLAAFTAARTEAFWRHRTLLGVTSGHRDAAEQHRLYLAEAGRKRVLPPQDSAHVSGTALDVRPREGAQWLEDHGARFALYRIYDNEWWHFEYRPGEAPPARLPHPGWREGVTR*
>VanYncs_Am_lurida_DSM_43134
VVPTTSTPSRRTAISVLVALGLVGAAMVTLGATGVAVKPVNGQALAVLEEVPGPESGPTCAVDKRYVDEDTFGMRPDVIEAWNALRAQAKAQNVTLCVNDGKRSRSQQQREFDKAVERFGSVEQAKKWALQPETSMHVKGIAVDIQPLNSAAWVDKKGGALGWCRRYDNEKWHFEYDPAYKTSGCPALLPSATGN*
>VanYncs-HAXRS_Am_mediterranei_RB
VPDGLPVFDDESPAVANLDPELLDALRRAAADAAADGVAFVVNGGWRSWAYQEQLRRQGIAKYGSEAEAARWVTTADKSAHVRGQAVDVGPTAARKWLAEHGARYGLCQIYRNEPWHYELRPEAVEHGCPPLYADPSQDPRTR*
>VanYncs-HAXRS_Am_mediterranei_S699
VPDGLPVFDDESPAVANLDPELLDALRRAAADAAADGVAFVVNGGWRSWAYQEQLRRQGIAKYGSEAEAARWVTTADKSAHVRGQAVDVGPTAARKWLAEHGARYGLCQIYRNEPWHYELRPEAVEHGCPPLYADPSQDPRTR*
>VanYcs_Am_orientalis_B-37
ILSAERRGALGKEHGAVPRGTTVFDDGVPGVANLDPALLAALRKAAKDAADDGVELFVNSGWRSPEYQTKLRRDAVSKYGSEEEAARWVATPERSIHVAGRAADIGPPASAAWLSEHGARYGLCQIYRNEPWHYELRPEAIEHGCPPMYPDPSHDPRLRD*
>VanYncs-RS_Am_orientalis_B-37
MKELVLAAITRVLAVLLLLPAWLRSPGHARRLACGWALSLRFPAEDLAGLTGGTRAAFTAARTEAFWRHRTLLGLTSGHRDAAEQHRLFLDEVAKAGPDRKRVLPAGESAHVRGTALDVRPREGAQWLEDHGARFALYRTYDNEWWHFEYRPGEAPPARLPYPGWRAAGPAPSLTRPFPR*
>VanYncs_Am_orientalis_B-37
VVPTTSAPSRRTVISVLVALGLAAVAMATLGATGVTAKPVSGQALAVLEEVPGPETGPTCAVDKRYVDEQTYGMRPDVVDAWKALLAKAKAQNITLCVNDGKRSRAQQQREFDKAVERFGSVEQAKKWALQPETSMHVKGIAVDIQPLNSAIWVDKNGGALGWCRRYDNEKWHFEYDPAYATNGCPPLLPSATGN*
>VanYcs_Am_orientalis_ATCC19795
MISSERVRTTARRIPGLLVSVIRRVRSTLAAGRRGALGKEHGAVPRGTTVFDDRVPGVANLDPALLAALRKAAKDAADDGVELFVNSGWRSPEYQTKLRRDAVSKYGSEEEAARWVATPERSIHVAGRAADIGPPASAAWLSQHGARYGLCRIYRNEPWHYELRPEAIEHGCPPMYPDPSHDPRLRD*
>VanYncs-HAXRS_Am_pretoriensis_DSM_44654
MDFTAHGAVPRPVPVFDDTAPAVVNLDPALLGALRRAAADATCGFVVNGGWRSPQYQAHLFREAVAKYGSPAAAARWVATPGTSAHVAGAAVDVGPADARAWLAEHGAGYGLCQIYRNEPWHYELRPEAVERGCPPLYPDPSHDPRMRR*
>VanYncs_Am_regifaucium_DSM_45072
VVSTTFTTSRRTAISVLVALGLVGIAMVSLGATGGLPFAVKPVAGQPLAILEEVPGPETGPTCAVDKRYVDEETFGMRPDVVDAWNTLRAKAKAQNITLCVNDGKRSRAQQQREFDKAVERFGSVEQAKKWALQPETSMHVKGIAVDIQPLNSASWVDKNGGALGWCRRYDNEKWHFEYDPTYVTNGCPALLPSATGN*
>VanYcs_Am_regifaucium_DSM_45072
MIRSEPVRTRARRIPGILGAAPRRALRAFAAGPRVVVATIAKAFGYRLVRIEPRDALGEAHGAIPKGTTVFDDRVPGVVNLDPGLLAALREAATAAADDGVELFVNSGRRSPEYQDRLRRNAVAKYGSEEEAARWVATPERSIHVAGGAADIGPPASAAWLSEHGAAYGLCQIYRNEPWHYELRPEAIEHGCPPMLPDPFDPRLRH*
>VanYncs-RS_Am_regifaucium_DSM_45072
VVAIGAGQAAATVDGMKEFVLAAITRVLAVLLLIPAWLRSPGHARRLACGWALSLRFPTENLAGLTGGTLAAFTAARTEAFWRHRTLIGLTSGHRDAAEQHRLFVAELTAQRTTPRQVLPVKDSAHVRGTALDIRPREGAQWLEDHGARFALYRIYDNEWWHFEYRPGPVPPVRLPHPGRRMTHSPARD*
>VanYncs_Am_regifaucium_GY080
VVSTTFTTSRRTAISVLVALGLVGIAMVSLGATGGLPFAVKPVAGQPLAILEEVPGPETGPTCAVDKRYVDEETFGMRPDVVDAWNTLRAKAKAQNITLCVNDGKRSRAQQQREFDKAVERFGSVEQAKKWALQPETSMHVKGIAVDIQPLNSASWVDKNGGALGWCRRYDNEKWHFEYDPTYVTNGCPALLPSATGN*
>VanYncs-HAXRS_Am_rifamycinica_DSM_46095
MTSSQRTSLGPGHGAVPAGLPVFDDESPAVANLDPGLLDALRRAAADAAADGVAFVVNGGWRSWAYQEQLRRQGIAKHGSEAAAARWVTTPDKSAHVRGQAVDIGPPAARKWLADHGARYGLCQVYRNEPWHYELRPEAAEHGCPPMYADPSQDPRTR*
>VanYncs-RS_Am_sp_BJA-103
MKEFVLAVITRVLAVLLLIPAWLRSPGHAKRLACGWALSLRFPAEDLAGLTGGTLAAFTAARTEAFWRHRTLLGLTSGHRDAAEQHRLFLDEARRDGKRVLPPQDSAHVRGTALDVRPREGAQWLEDHGARFALYRIYDNEWWHFEHRPGEAPPARLPYPGWQVGVTR*
>VanYncs_Am_sp_BJA-103
VVPTTVISSRRTAISVFAALGLVGVAMVALGATGVAVKPIAGKALAVLEEVPGPESGPTCAVDKRYVDEDTFGMRPDVIDAWNALRTKAKAQNITLCVNDGKRSRAQQQREFDKAVERFGSVEQAKKWALQPETSMHVKGIAVDIQPLNSASWVDKNGGALGWCRRYDNEKWHFEYDPAWVTGGCPALLPSATGN*
>VanYncs-RS_Am_sp_CB00013
MKELVLAAITRVLAVLLLIPAWLASPGQARRLACGWALSLRFPAENLAGLTPGTLAAFTDARTEAFWRHRTLLGVTSGHRDAAEQHRLFLAEAGRKRVLPPKDSAHVRGTALDVRPREGAQWLEDHGARFALYRIYDNEWWHFEYRPDEAPPARLPHPGWQAGVSR*
>VanYncs_Am_sp_CB00013
VVPTTSTSSRRTVISVFAALGLVVAAMVTLGATGLAVKPVNGQALAVLEEVPGPESGPTCAVDKRYVDEDTFGMRPDVIEAWNAMRAKAKAQNITLCVNDGKRSRGQQQREFDKAVERFGSVEQAKKWALQPETSMHVKGIAVDIQPLNSASWVDKHGGPLGWCRRYDNEKWHFEYDPAYKTAGCPALLPSATGN*
>VanYncs-HAXRS_Am_sp_KNN50.9b
MTCIEPARTATRRTRSNLFAALVGGSAALIGVRVYQSLVSAAVRRSLTEADGVVRGGVTVFDDEIPAVANLDPDLLGALRQAAKDAAGDGVEFIVNSGWRSRDYQEQLLRDAVSKYGSEEEAARWVATADTSSHVSGHAVDIGPAEARAWLSEHGARYGLCQIYRNEPWHYELRPEAIDHGCPPMYADPSQDPRMRR*
>VanYncs-RS_Am_sp_MJM_2582
VTFSSASAHFAAIGFGQAAATVDGMKELVLAAITRVLAVLLLIPAWLASPGQARRLACGWALSLRFPAENLAGLTPGTLAAFTDARTEAFWRHRTLLGVTSGHRDAAEQHRLFLAEAGRKRVLPPKDSAHVRGTALDVRPREGAQWLEDHGARFALYRIYDNEWWHFEYRPGEAPPARLPHPGWQAGVSR*
>VanYncs_Am_sp__MJM_2582
VVPTISTSSRRTVISVFAALGLVVAAMVTLGATGLAVKPVNGQALAVLEEVPGPESGPTCAVDKRYVDEDTFGMRPDVIEAWNAMRAKAKAQNVTLCVNDGKRSRGQQQREFDKAVERFGSVEQAKKWALQPETSMHVKGIAVDIQPLNSAAWVDKNGGPLGWCRRYDNEKWHFEYDPAYKTAGCPALLPSATGN*
>VanYncs_Am_sp_WAC_01375
VVPTTVVSSRRTAISVLVALGLVGIAMVTLGATGVAVKTVNGQPLAILEEVPGPESGPTCAVDKRYVDEDTFGMRPDVIEAWNAMRAKAKAQNITLCVNDGKRSRSQQQREFDKAVERFGSVEQAKKWALQPETSMHVKGIAVDIQPLNSAAWVDENGGALGWCRRYDNEKWHFEYDPAYATGGCPALLPSATGN*
>VanYncs-RS_Am_sp_WAC_01375
MKELVLAAITRVLAVLLLIPAWLRSPGNARRLACGWALSLRFPAENLAGLTAGTLDAFTAARSEAFWRHGTLLGVTSGHRDAAEQHRLFLAEAGRKRVLPPKDSAHVRGTALDVRPREGAQWLEDHGARFALYRIYDNEWWHFEYRPGEAPPARLPHPGRRAGVTR*
>VanYncs_Am_sp_WAC_01416
VVPTTVVSSRRTAISVLVALGLVGIAMVTLGATGVAVKTVNGQPLAILEEVPGPESGPTCAVDKRYVDEDTFGMRPDVIEAWNAMRAKAKAQNITLCVNDGKRSRSQQQREFDKAVERFGSVEQAKKWALQPETSMHVKGIAVDIQPLNSAAWVDENGGALGWCRRYDNEKWHFEYDPAYATGGCPALLPSATGN*
>VanYncs-RS_Am_sp_WAC_01416
MKELVLAAITRVLAVLLLIPAWLRSPGNARRLACGWALSLRFPAENLAGLTAGTLDAFTAARTEAFWRHGTLLGVTSGHRDAAEQHRLFLAEAGRKRVLPPKDSAHVRGTALDVRPREGAQWLEDHGARFALYRIYDNEWWHFEYRPGEAPPARLPHPGRRAGVTR*
>VanYncs_Am_sp_WAC_04169
VVPTTSTSSRRTVISVFAALGLVVAAMVTLGATGLAVKPVNGQALAVLEEVPGPESGPTCAVDKRYVDEDTFGMRPDVIEAWNAMRAKAKAQNVTLCVNDGKRSRSQQQREFDKAVERFGSVEQAKKWALQPETSMHVKGIAVDIQPLNSASWVDKNGGPLGWCRRYDNEKWHFEYDPAYKTAGCPALLPSATGN*
>VanYncs-RS_Am_sp_WAC_04169
MKELLLAAITRVLAVLLLIPAWLVSPGRARGLACGWALSLRFPAENLAGLTPGTLAAFTDARTEAFWRHRTLLGVTSGHRDAAEQHRLFLAEAGRKRVLPPKDSAHVRGTALDVRPREGAQWLEDHGARFALYRIYDNEWWHFEYRPGEVPPERLPHPGWRAGVSR*
>VanYncs_Am_sp_WAC_04182
VVPTTSPSSRRTAISVLVALGLVGAAMVTLGATGVAVKAVNGQALAVLEEVPGPESGPTCAVDKRYVDEDTFGMRPDVIEAWNALRAKAKAQNITLCVNDGKRSRSQQQREFDKAVERFGSVEQAKKWALQPETSMHVKGIAVDIQPLNSAAWVDKNGGALGWCRRYDNEKWHFEYDPAYKTNGCPALLPSATGN*
>VanYncs-RS_Am_sp_WAC_04182
MKELVLAAITRVLAVLLLIPAWLRSPGQARRLACGWALSLRFPAENLAGLTAGTLAAFTAARTEAFWRHRTLLGVTSGHRDAAEQHRLYLAEAGRKRVLPPQDSAHVSGTALDVRPREGAQWLEDHGARFALYRIYDNEWWHFEYRPGEVAPARLPHPGWREGVTR*
>VanYncs-RS_Am_sp_WAC_04197
MKELVLAAITRVLAVLLLIPAWLASPGQARRLACGWALSLRFPAENLAGLTPGTLAAFTDARTEAFWRHRTLLGVTSGHRDAAEQHRLFLAEAGRKRVLPPKDSAHVRGTALDVRPREGAQWLEDHGARFALYRIYDNEWWHFEYRPGEAPPARLPHPGWQAGVSR*
>VanYncs_Am_WAC_04197
VVPTTSTSSRRTVISVFAALGLVVAAMVTLGATGLAVKPVNGQALAVLEEVPGPESGPTCAVDKRYVDEDTFGMRPDVIEAWNAMRAKAKAQNVTLCVNDGKRSRGQQQREFDKAVERFGSVEQAKKWALQPETSMHVKGIAVDIQPLNSAAWVDKNGGPLGWCRRYDNEKWHFEYDPAYKTAGCPALLPSATGN*
>VanYncs-RS_Am_thailandensis_JCM_16380
MKEPVFAMVTRVLAVLLLIPAWLKSPGNARRLACGWALSLRFPAEDLAGLTGGTLAAFTAARTEAFWRHRTLLGVTSGHRDAADQLRLFLDETERGEKRVLPPKDSAHVRGTALDVRPREGAQWLEDHGARFALYRIYDNEWWHFEYRPGAAPPARLPHPGWQAEVTR*
>VanYncs_Am_thailandensis_JCM_16380
VVPTTSTPSRRTVISVFVALGLAGVAMVALSATGVAVKQVSGQPLAILEEVPGPDTGPTCAVDKRYVDEATSGMRPDVVEAWKALLAKAKAQNITLCVNDGKRSRAQQQQEFDKAVQRFGSVEQAKKWALQPETSMHVKGIAVDIQPLNSASWVDKNGGALGWCRRYDNEKWHFEYDPAWITGGCPALLPSATGN*
>VanYncs-HAXRS_Am_tolypomycina_DSM_44544
MTSSQRTSLGRGHGALPAGLPVFDDESPAVANLDPDLLDALRRAATDAAADGVVFVVNGGWRSWAYQEQLRRQAIAKHGSEAAAARWVTTADKSAHVRGQAVDVGPPAARAWLAEHGARYGLCQVYRNEPWHYELRPEAVVHGCPPMYADPSQDPRTR*
>VanYcs_Am_sp_H5
MVRAAGISPAYRKPHTPWQHPAVFTGPVASSGPARTTTRRLAGVVVPAKRRIRRLLVAGPRAVLARIAKALGLRGRLDLAGGAVPAGVTVFDEDVPGVVNLDPPLLAALRRAGAAAADDGVELRVNSGWRSPEYQDRLLRGAIAKYGSEEEAARWVATPETSAHVAGVAVDIGPPESARWLSEHGSRYGLCQIYRNEPWHYELRPEAIEHGCPPMYADPSQDPRTRR*
>VanYncs-HAXWRS_Atp_minutum_10063974
MEKSNYHSNADHHKRHMKQSVEKRAFLCAFIISFTVCTLFLGWRLASVLEATQIPPIPATHTGSSTDVVENLEENALATAKEQGDEQEWSLILVNRQNPIPAQYDVELEQLSNGERIDIRISPYLQDLFDAARTDGVYPIVASGYRTTEKQQEIMDEKIAEYKAKGYTSAQAKAEAETWVAVPGTSEHQLGLAVDINADGIHSTGNEVYRWLDENSYRFGFIRRYPPDKTEITGVSNEPWHYRYVGIEAATEMYNQGVCLEEYLKPEK*
>VanY2ncs-RS_Bd_soli_BR7-21
VTYGHPARTPAPRIRLRRTGLAGLLVVLLAALVAALGHREPPSSPARPSSTAAPADDHRAGRDGALGEAGGAVPAGATVFDGGLPGVANLDPALLAAVRRAATDAANAGVRFVVNGGWRSPAYEDQLRREAVATYGSEQEAARWVATGTTSAHVSGDAVDLGPAAATAWLSAHGAAYGLCPVYANEPWHYELRPQAVGGGCPAMYPDPTHDPRMQR*
>VanYncs_Cls_citrea_DSM_44097
MSCPPPRRSLGLKAGVGIAATLLIAVPTYAGIASADSGVTSADGALDKPVSPFADGHPAVDNLRPELRTAIRQAAADARRDGVEVLINSGWRSRRHQQHLLDEAVATDGLEKARRRVNTPDRSTHVTGDAIDAGPPEADRWLQRNGAAYGLCQVYANEIWHFELTTEPGRPCPPQLPDASAG*
>VanYncs-RSAlrDdl_Bc_sp_DSM_44270
MSNTTQERTTTHHRRSTPVVVLAAAIAAIVGAILGYQAVTAPSSSTASPLVALGDTPGPHPPEARSTVPDAHGPPGAPGRAVPGGLTVDDGVVPAGVTVFDDGVPAVANLDPALLAALRQAARTAEDDGVRFTVNSGWRSPEYQEELLREAIAEYGSAEEAARWVSTPDTSTHVTGDGVDLGPAEATDWLSEHGAGYGLCQIYRNEPWHYELRPQAIDHGCPRMYADPTHDPRTQQ
>VanYncs_c_Pp_sp_MMS-VB-114�
MFFMAVLVMGAASLFGLAADEIKPEEKQIVQEIKFTPVHCFNTPTQKLVIRPDFVGCVIGEDQPLGETEIVEGTDRPEEINPLVLARFLSAQAAAKELGIELSIDSGYRSPEKQNYLYQRAIKTYKSAEEAMKWVLPSDLSRHPWGLALDVNLNHDKSGATWLEANGAAFGLCRVYVNEWWHFEPLTAPGGICPPLLPDASQVK
>VanYncs-RSHAX_Gm_sambucus_CGMCC_4.3147
MTRTDAPPRTRLRRRAAAAILPVLSPLAKALGYRLLRIRDRGGLGIEDGAIPYGTSVFDDDVPGVANLDPALLDALRRAAADAAADRVAFTVNSGWRTPDYQRRLRREAVARYGSEEAAARWVSTPETSPHVNGAAVDLGPAAAQAWLDARGAAYGLCRIYGNEPWHYELRPEAAVTGPPPLHPTPADDPRHRPLGT
>VanY1ncs-HAX_Ja_alba_DSM_45237
MSSTEPALTTTRPADAGALPSGVTVFDDRYPGVANLDPGLLRALRRAAADAARDGVRFTVNSGWRSPDYQERLLRRAVAEHGSAEEAARWVATPDTSPHVAGHAIDIGPAAARAWLSEHGARYGLCQIYRNEPWHFELLPDAAVDGPPAMYPDPSHDPRMGGDGRRVGA
>VanY1ncs-RSHAX_Ja_sp_DSM_45060
MTSTEPALTTTRPADAGALPSGVTVFDDRYPGVANLDPELLRALRRAAADAARDGVRFTVNSGWRSPEYQERLLRRAVAEHGSAEAAARWVATPDTSPHVAGVAIDLGRAARAWLSEHGARYGLCQIYRNEPWHFELRPEAAVHGPPAMYPDPSHDPRMGGDGRRAGA
>VanYncs-RS_Gdp_soli_DSM_45843
MTRTRVPALLIGCLVLAACATTAVAARTPSPTLTTTEGTVLGPADGYLPDGEGLSPFDTAEPAVGNLERALLDALQDATTAARDDGVTVQVTSGWRSAALQQALFDQAVAEHGSVEEARRFVLTPELSQHVTGRAVDVAPYDAMDWLSRFGSDYGLCRTYANEAWHFELVTSRGGECPEELTDATAG
>VanYncs-RS_Nm_silvestris_DSM_102309
MRSTATLVLGRLLLLPAFLRSPRRSRYVACQWALSLRFPRTSLTGLTPEARRQFTQAQTIAFWRDGQLIGLTSGHRDHAEQEAYFAQKVVETGSAAHARRYVLPAAESAHVAGTAFDVRPRAGAAWLEEYGAAHDLYRTYDNEWWHFEYRPEQQGRALPRLPHPGFSPAPGPGGS
>VanY1ncs-RS_Pb_medicamentivorans_I11
MHSSRSLYTTPIRRVRGLPAVALVAIAAAFAGYTGARGVVDVVRPTESADRGAVIPDGKSIPATDVGHPAIARLDPDLRAALAAATTAAKRDGIDLRVTSGWRSRAHQRQLLDDAVARNGAHRARQLVATPDRSAHVQGRAVDIGPTDAAYWMQVNGSRVGLCQTFANEVWHYERRVEPGGACPEPATDASE
>VanY1ncs_Bd_soli_BR7-21
MRSTGSEDGQALMALLVVLAAVCLGASALGSIARALGDHRAHRGVADLAALAGADAMRVAQPRLFEPALRDGVANPRHLERPAYLALGRRAAISTARRNGVTAVAVTFPDARALAPTRITVEVSEPLRAAGRRVGDVASATAEIAPVPFAGAGGDLSGEYRGPLARRQGKPMRPDVAAAFDRMAAAARRDGVALLVTSAFRTDGEQARLFAAHPDPKWVARPGTSLHRLGTELDLGPPSAYAWLARHAGAFGFVQRYSWEPWHYETS
>VanY1ncs-RS_Ncd_terpenica-NC_YFY_NT001
MIHPTRVHTRQDGALPRRVTVFDDKYPGIANLDPALLHALRAAATAAAYEGIAFYVTSGWRSPAYQNRLRRAAVRRYGSEAEAARWVATADTSGHVSGTAIDLRLAAGAWLSRHGAAYGLCQIYRNEPWHYELRPEAIEYGCPPLYPDPAHDPRMRR
>VanYncs-HAXRS_Gm_artemisiae_CGMCC_4.7067
MLRARTYRPHIEKRIRPHNRAVRSLVGMTHSTISPARRALGAPHGAVPAGTTVFDDVPAVANLDPDLLAALRRAAAAAAGDGVVFQVNGGWRSPAYQEELLSEAVAEHGSAEAAARWVSTPETSAHVAGRAIDLGRDARAWLSLYGAAYGLCQIYRNEPWHFELRPDAVVHGPPPMYPDPSHDPRTRRG
>VanYncs-RS_Ha_alba_DSM_45211
MTSTSLRKKRSAGSATLVALGGVLLGGAVFAVLGDPSEASDGGGSGGSGESALAGCTDRGDLDDLGGLTDPTRQAWLAAVDAAAADGAEMSLTSGYRTCQHQQRLFDEKVDEYGSVEEASVWALPPDESNHVRGIALDVGPGPAADWLQDHGARFGLCKTMSWEWWHFEYDPEWERSESCPDPAPRP
>VanY2ncs-RS_Srb_pauli_DSM_14954 
MAIADQWPAPAPSTASSVPLATPEPVARRERRAPVAAVGGAVAGLDPALRTALRRAAGAAARDGVAISVNSGRRTPEHQAQLLRDAVARYGSLAEASRWVATPETSPHVSGDAVDVAPDAARAWLSAHGATYGLCRIYANEPWHFELRPQAVGTGCPPTYADPTHDPRMQQ
>VanY1ncs-RS_Srb_pauli_DSM_14954 
MKYLCLLALAACLIPILGGDSTAAAPVALDPQLERAVQAATRDAARDGITIQITSGVRTRAHQQQLLDEAIETYGSEAVARQYVNTPERSTHVQGLAVDVGPTDAAYWLAQHGAAYGLCQIYANEIWHYERVVEPGGACPPQRPNAAG
>VanYncs-RS_Sb_endophytica_DSM_45928
MSSRWSRVVGATVMVLTLLGCASSVPGEARPTDTYPLGREDGYIEDSLSPFDDAHPAIANLEPGLRAAAQAAATDAAAQGVDMVVTSGWRSQRYQEVLLAEAIDTYGSETEALRWVSTAEESRHVSGDAVDFGPTDANSWLSQHGHRYGLCQTYANEMWHYELTVEPGQMCPAPVSDAASR
>VanYcs_Am_regifaucium_GY080
IAKAFGYRLVRIEPRDALGEAHGAIPKGTTVFDDRVPGVVNLDPGLLAALREAATAAADDGVELFVNSGRRSPEYQDRLRRNAVAKYGSEEEAARWVATPERSIHVAGGAADIGPPASAAWLSEHGAAYGLCQIYRNEPWHYELRPEAIEHGCPPMLPDPSHDPRLRH*
>VanYncs-RSHAX_Dab_aerilata_DSM_27393
MSRTTSSASLSRTALRMLAVVLVGAVATVLGIAIHQSATSTASPSTGSPTDIALGPDATSVEQGGLPEGVTAFDEGYPGVDRLEPDLLSALQEATTAAAVDGVDIVINSGWRSREHQEQLMRDAIVKYGSAEEAARWVATPDTSAHVTGAGVDVGPFEGTLWLSEFGARYGLCQIYGNEPWHYELRPEAIDQGCPEMRADATHGPGDGH*
>VanYncs2-RSJ_H_sp_NEAU-GS14
MAATSVDPRWADGALPEDATVFDDEYPGVANLDPALLRALREAATDAGIAFYVNSGWRSPKRQNQLLRDAVAQYGSKEEAARWVATAKRSRHVVGDAVDLGPPDATSWLAEHGAGYGLCQIYRNEPWHYELRAADHGCPAMYADPTHDPRMHQ*
>VanYncs1-RS_H_sp_NEAU-GS14
MPIRNGRSLMYRWLVPLLLTFTTTTCAAAPVGVADGFVADGAHVSPFDTRLPAIANLDPALLRAVQEAARDAADDGVEMFLTTAWRSERYQRQLYEEAITKYGSEREARRFVSTPDRSRHVTGDAVDVGPTDADDWLNRHGRAYGLCQTYANEMWHFELATGPGGACPPMRADASA*
>VanY1ncs-HAXRS_H_rhizosphaerae_DSM_101727
MAYSEPARTVARRTPLLASSSSSAIRRTLGEAHGAVPDPVPVFDDETPAVANLDPDLLGALRRAATAAADDGVEFVVNGGWRSPEYQEQLLREAVSKYGSEENAARWVATPDTSAHVSGDAVDIGPSAARAWLSEHGAGYGLCQIYRNEPWHYELRPEAINHGCPPMYADPSHDPRMRR*
>VanY2ncs_H_rhizosphaerae_DSM_101727
VTVFDNGVPAVAKLDPALLGALRRAATDAKDGGVEFVVNSGWRSPKYQEELLREAVSKYGSEKAAARWVAIADKSLHVSGDAVDIGPSGAAAWLSKHGAKYGLCQIYGNEPWHYELRPEAIDDGCPPKYADPTKDPRMRR*
>VanY4ncs_H_rhizosphaerae_DSM_101727
VTPEQIAQSFAHELIAHRDKLRGRAEDAQKTHQAFQRVSQEISEHETAHKKQVATVLGEWDSAGAKEFEKKSTRLGHDFQVTATAGTNGAKIVADMAGSISGAHTATERLATSYTNEAKGLLNTGLNLSGAGARGGILHALGQVEALGARYAKESGGHLKKVRAELVEAAKELRALEKEVKHDGVAEKPRGKKHHEPAKRRRRDHDKPRHANTNGLRNGHVPASRLSSVGDGEKMHKAAAEQFRRMDAAAKKDGITLHVNSGYRTYAEQKHLWDLYQSGQGNLAARPGTSTHGIGLSADINIPDQKTFNWLRQHADEYGFVNDVPSEKWHWTYTR*
>VanY3ncs_H_rhizosphaerae_DSM_101727
MTRLVVSVMVALVLALAVVTTLGATSRLSLAHEKVAGQAEAVLVEVPGPETGSPCPLDARYVDEQPNGLRADVLDAWHRLREAARNRQVPLCLNDGKRSIGQQQREFDDAVRRFGARELAAKYVLPPEKSMHVKGIAVDVQPYAAADWVERNGRALGWCRRYQNEKWHFEYDPGYVTAGCPPLLPSATG*
>VanYcs-HAXRS_CA37
MSQPASVRQRSVGLCGSPTWALAIVTVAIIGPLLYQSASSSVPSSSAVLRVDHRSTAIEADGALRDGVTVFDDRYPGVANLDRHLLQALRQAATDAADDGVEFYVNSGWRSPAYQNRLLREAVSKYGSEEEAARWVATADTSAHVSGNAVDIGPVDATAWLSERGARYGLCQIYSNEPWHYELRPQAIDHGCPPMYADPTHDPRMRQRSALAVDPVPTA
>VanYcs-HAXRS_CA915
MSRIRSASATPRRTTDSGAAGLAVFAVILACLAYLSTGSASTSISDLVHGRDGTIAEADGGLPDGATVFDDRHPGVANLNPRLIEALRAATTEAASHGVAVHVTSGWRSPEYQERLLREAIMKYGSERAAARWVAPVDRSAHVSGNAVDLETSDSGTWLSEHGAGYGLCRIYRNEVWHYELRPEAPGQGCPAMYADAAEDPRMQN
>VanYncs-RS_ActiB_JB111
MTSSPTSRRLPTGLALLLVGLLVAVATIATVAFLRPGLVGLVPGLSGAGGTTSDGQPFAVSADDLTEADGLIPGGTTLDDTNLPGIARLDASLADALREASSDYGMEFVITTGWRSERYQAWLLQDAIDTYGSAEEASRWVATPSGSAHVSGDAVDLQFDAADWLSRHGAAYGLCRTYANESWHYELRDGAAQNGCPEPLADASSDPRQ
>VanY2ncs-HAXRS_Pb_medicamentivorans_I11
MTRAASRAVGGGRTTGPARIAIHRTRIRRRRLGGLLAVVAAIVVVAGYQPLASSSSMGTSAIDALRGEHRDRGPDFRASLGEAAGAIPDGTTVFDDEVPGVANLDPTLLAALRQAGSAAAAERIQLLVDSGWRSAEYQEHLLREAVAKYGSETEAARWVATPTTSAHVSGDAVDIGPPDAAAWLSAHGAAYGLCRVYGNEPWHFERRPDAAAQGCPPPYADPTHDPRMRR
>VanY3ncs-RS_Kib_aridum_A82846
MTTRDRAMELAAKALARVLLPFAQLNAPGHARHVACQWALGMRFPKEDLTGLTAATYAAFTTARTEAFWRDGQLIGLTSGHRDAAVQHRMYIEDLRRPGLTTVLHPAESQHVRGTAMDIRPREGARWMEENGERYKLYRTYDNEWWHFEYRQRRPERLPYPGAVRAYK*
>VanY1ncs_Kib_aridum_A82846
VRGWIKAVLVAGVVVVFAGSLFGLWSFKVIGYDTVSGQATFDIRGVVGPDTGPTCPADRRYVDEQPKGLRDDVLPEFEKIKAEARKNNVTLCLNDGKRSSRQQQAQFDDYVRRYGSAEEARKHVLPAGRSMHELGTAIDVQPLSAASWLERTAGSYGWCRRYENEPWHFEYDPNYRAGCPAMLPHA*
>VanY2ncs_Kib_aridum_A82846
IPRTGRGHQRAKVVAVKLAIVALALVLSACTTLIQPKLVSSPDDGALEDSNVSPYDNDHPAIRRLDPKLRDAMQRAARDAEAKGIKVVVTSGWRSKSYQQRLLDDATSKYGSLDEARKHVNSPDKSTHVTGRAVDIGFTDAADWFSRKGSKYGLCQTYANELWHYELATEPGGDCPPQLSNAAG*
>VanY2ncs_Kib_aridum_DSM_43828
VKLAIVALALVLSACTTLIQPKLVSSPDDGALEDSSVSPYDNDHPAISRLDPKLRDAMQRAARDAEAKGIKVVVTSGWRSKSYQQRLLDDATSKYGSLEEARKHVNTPDKSTHVTGHAVDIGFTDAADWFSRKGSKYGLCQTYANELWHYELATEPGGDCPPQQSNAAG*
>VanY1ncs_Kib_aridum_DSM_43828
VIGYDTVSGQATFDIRGVIGPDNGPPCPADRRYVDEQPKGLRDDVLPEFEKIKAAARSQNVTLCLNDGKRSSRQQQAQFDDYVRRYGSVEEARKHVLPAGRSMHELGTAIDVQPLSAAGWLERTAGSYGWCRRYENEPWHFEYDPGYRNGCPAMLPHA*
>VanY3ncs-RS_Kib_aridum_DSM_43828 
MELAAKALARVLLPFAHLNAPGHARHVACQWALGMRFPKEDLTGLTPATYAAFTTARTEAFWKDGQLIGLTSGHRDAAVQHRMYIEDLQRPGLTTVLHPAESEHVRGTAMDIRPREGAQWLEDNGARYNLYRTYDNEWWHFEYRLRRPERLPYPGAVRAYR*
>VanY3ncs_Kib_phytohabitans_KLBMP1111 
MAVKSALVVLVLVLSAACSAQAAPTARPEDGDVETGGISPFDNDHPAIRNLDPALREAVQQAAKEARAARGIDARVTSGWRSRRYQQRLLDEAVGKHGSVDEARKLVNTPEKSTHVSGKAVDIGPTDAADWFSRKGSRFGLCQIYANEMWHIELATTPGGECPPLLSNAAAG*
>VanY2ncs-HAXS_Kib_phytohabitans_KLBMP1111
MPYSESAVRQVLGKAHGAVPVPVTVFDDETPAVANLSPALLGALRRAAIAAAADGVEFFVNGGWRSPEYQEQLLHAAIARYGSEQEAARWVATPGTSAHVSGDAVDIGRSEARAWLSEHGAAYGLCQIYRNEPWHFELRPEAVEHGCPPMYADPSHDPRMRR*
>VanY4ncs_Kib_phytohabitans_KLBMP1111
VPGWIRTVLVAGVLIVFAGSLFGLWSFKVIGYERTSGQATYDINGVVGPETGSTCPTDKRYVDEQPTGLRDDVLAGFQQLKAEAKKQNITMCLQDGKRSSRQQQAQFDDYVKRFGTRELARKYALPPDESMHVKGIAVDIQPLSAAGWVERSAGKHGWCRRYENEPWHFEYNPDYRGGCPALLPHA*
>VanY1ncs-RS_Kib_phytohabitans_KLBMP1111
MTTRDRLMATATKTLARCLLPLAHLNAPGHARHVACQWALGVRYPAEDLRGLTPAAHAAFTTARTEAFWRDGQLIGLTSGHRDAAVQHRMYVADLQRSGLPRVLHPAESPHVRGVAMDVRPREGARWLEENGERYNLYRTYDNEWWHFEYRLRRPERLPYPGAVRAYK*
>VanYncs-HAXRSK_Ksp_aureofaciens_NRRL_B-2658 
MNGPHIIPPRPRDRLFAVLAMVLAVLLLPVAFVRHPGRACELACHWALGIRFPAEDLTGLTDGTRAAFSAARAAALWRHGQLIGLTSGYRDPLVQQRLFDNEVRRAGSPAAARRLVLPPEESRHVKGTALDVRPFEGARWLEEHGARYGLYRTYDNEWWHFEYRPDAGLAPTTQETRNALQAR*
>VanYncs-RS_Ksp_griseola_MF730-N6
MRRTTRRTITAVGTVAVLGAVAAFAVGGSEQVRAADGELATGVSASPFDDGSAAVSRLDPALLAALRAAATDAKAQGIELRVTSGWRSRSYQQRLLDAAVAKHGSLELARRFVNTPEKSSHVSGKAVDVGPTDADDWLNRKGARYGLCQVYANEMWHFELLTTPGGRCPAQLPDAAG*
>VanYncs-RS_Ksp_sp_CB01950
MEPGSTCTEQEAEMRKTTRWAIAGVGAVAVLGVVAGVAVGGSDRARAADGELATGVSASPFDTGSPAVGKLDPALLAALRTAATDAKAQGIELRITSGWRSRGYQQRLLDAAVAKHGSLELARRYVNTPEKSAHVSGKAVDVGPTDADDWLNRKGAKYGLCQVYANEMWHFELLTTPGGRCPSQLPDAAG*
>VanYncs-RSJ_Ksp_xanthocidica_MMS17-GH009
MDTTDTPTETGTSTATGTATGTATRSGRQRRLAAGAAATAVLAMAGACAADPPGTEAVLRTLAATVTAQPATTPPVTTEAEADGEIPDGRTLTPSDTGSPAVGNLDGPLREALQQAAVDARAKGIEMTVTSGWRSKAYQQRLLDRGVVTYGSLEQARKFVNTPEKSAHVSGKAVDVGPTSADYWLIQNGARYGLCQVYANEIWHFELLTTPGGTCPAPLPDAAG*
>VanY1ncs-RS_Kr_antibiotica_JCM_13523�
MPKRRRSGNIGPDELFGMIETTPRRSTALGGLAIVAAVTSFALTACAADQTDAAAPPGTPHGKSSGGGRSLPGSADGKLPTGTSAFDTDLPGIANLDPKLRAAVQKAEKAMKEAGIPMQVTTGWRSKKYQVELMDKAIKEYGSREKAKKFVADPDESHHVTGNAVDIGPTDADDWLIRKGNRFGLCQTYSNEIWHFELVTTPGGDCPPMTTPS*
>VanY2ncs-RS_Kr_antibiotica_JCM_13523
MTEQLLPRPRRTVRSRLLSVTGVAVLVTVVGSVLIWHTQLGEFFSSEADKEPVISGVSGPPATLQASKPTQAPTKPTAEQQRLLASATASWLEKNGWRYGLCRPYENEPWHFEALTAPGTQCPPRAVRAAAQK*
>VanYncs-RSHAXK_Kr_sindirgiensis_DSM_27082
MTFRAALVVANVAIIGVFIHQSLAFPSYSAGSTLGETDGAVPDGVTVFDDIPAVANLDPALLVALRKAATDAADDGVQFFVNSGWRTPAYQEHLLREAVSKYGSEQEAARWVATPTTSPHVAGQAIDIGRSDATAWLSEHGARYGLCQIYDNEPWHYELRPEAVTRGCPPRYADPTHDPRMQR*
>VanYncs1-HAXRS_K_albida_DSM_43870
MRSSESAVRHSLGKAHGAVPVPVSVFDDQTPAVANLEPDLLGALRRAATDAADDGIEFFVNGGWRSREYQEQLRREAVSKYGSEQEAARWVATPDTSAHVSGDAVDIGPSDATAWLSKHGARYGLCQIYRNEPWHYELRPDAVEHGCPPMYADPSQDPRMRR*
>VanYncs2_K_albida_DSM_43870
VYRLVTVLLAVLFLPAALVVTRGRRAHERASEWALGIRYPAEDLTGLTPATGAAFARARCAALWQNGVLIGLTSGHRPHAEQLALFEQAVTRHGSVAAARAWVLPPGESAHVAGTALDIRPSEGAKWLERNGDRFGLYRTYANEWWHFEHFGAGRRPRLRANPGSTGTESAQQAGV*
>VanYncs3-RS_K_albida_DSM_43870
MFRLRRSSGEVLVGQEPVRRRDHAYRHATVVVATLLLPLALVVTRGRRFRERACEWAFRIRYPAESLAGLTPETRAAFVAARCAALWHDAELIGVTSGHRLFAEQEELFQEAVTSYGSEPRAREWVLPPQESAHVQGIAVDVRPTEGARWLERHGDRFGLYRTYANEWWHFEYHPSYRATGRRPPMRPTPGTLPARY*
>VanYncs5-RS_K_albida_DSM_43870
MTTRDLLLQTTTQLLAVLLLPVAYAHSPGRGRHLACQWALGLRFPAEDLTGLTGPARAAFAAARTEAFWRDGQLIGLTSGHRDAAEQHRLFSEQVRRSGSVQAARRQVLPAEESSHVMGTAMDVRPAEGARWLEANGWRHDLYRIYDNEWWHFEHRPEAGGRAPARLPHPGAVTVGHSV*
>VanYncs4_K_albida_DSM_43870
MRYGWVATALGTAVAAGVITVFAGQAVTRVSGSAQPAHISSAAGHPDRPCPVDGTYQDKDPSGMKPAAITAWLDVTRIAAGEGVTLCLHDGKRDAEQQRAEFEDYVRKYGAEVAATYVLPPERSMHVQGTAADVQPRASAQWLEQSRGKYGWCRRYDNEFWHFEYDPSYATGGCPARQPHA*
>VanY5ncs-RS_K_buriramensis_DSM_45791
MGVTYVRRRRGGELVGQMPVRRRDHAYRHLTVVVAVLLLPLAALVTGGGRVRERACEWAFRVRYPFEDLSGLTPGTRAAFIAARCAALWHDAELIGLTSGHRMYAEQHELFLEAVRSYGSERAARQWVLPPEESSHVRGRALDVRPTEGARWLERHGGRFGLYRTYANEWWHFEYWPEYRGTGKQPPMRPTPGG*
>VanY4ncs-HAXS_K_buriramensis_DSM_45791
MNRNAGTRRAPRIVLVGLAVAGTRLVGALGHRSLASRSFSAVRRVLGKAHGAVPPGVTVFDDEIPAVANLDPALLRALRRAATDAAADGIRFFVNSGWRSPQYQEQLRREAVMKYGSETAAARWVATPDTSAHVAGEAVDIGPIGAAAWLTVHGVKYGLCQIYRNEPWHYELRPEAAVHGRPPMYADPSQDPRMWR*
>VanY3ncs_K_buriramensis_DSM_45791
MDVYRLATIGLARLRLPLDTLAGRWRPRERAAEWALGLRFPHEDLTGLDTGARVAFAAARCEALWRHGIVIGLTSGARSAAEQQRLFDEAVLEHGSAAAARQWVLPPAESLHVQGRALDIRPREGAQWLETHGHRYGLYRTYANEWWHFEHWPHSRPTLHETPASRALGHTECRFQVDHQR*
>VanY2ncs-S_K_buriramensis_DSM_45791
MALRLVAVVLLALLVGGCGGRAVGRPGPTDTTTDGPLGAADGVIADDAGISPFDTGLPAIAKLDAGLLDAVQKAATDAAAKGITMRVTSGWRSKAYQQQLLDDAVRTYGGMNEARKHVATPDASHHITGKAVDIGPTNADDWLQRHGADYGLCQAYANEMWHFELVVAPGLTCPQPLPDAAS*
>VanY1ncs-S_K_buriramensis_DSM_45791
MTRTTLLEIAAKALARLFLPAAAVRHPRRGRHHAAQWALGLRFPRECLDGLHPHTRAAFEAARAEAFWRDGQLIGLTSGHRDAAEQYRLYTEAVRAAGSHQAARHWVLPPSESCHVQGTALDVRPSEGAAWLERHGDRFHLYSRYDNEPWHFELWPARPARQPHPGAAPLRRSC*
>VanY1ncs_L_flaviverrucosa_DSM_44664
MLLLATVTACTPAGPQSASVQVKVTDDGSIPKNESISLDDDKHAAIANLDPALLTAMRNAAKDAKLAGVELRVTSGWRSREHQQRLLDEAVELYRSEEEARRWVHPPEKSAHVTGKAIDIGPTNADDWLIQHGADYGLCQAYANEMWHFELLTTPGGQCPQPQSNAG*
>VanY2ncs_L_flaviverrucosa_DSM_44664_
MDVALATFTGTQLPTDCYGLLTDEVARRRIIRIMSKTSRRVVFGVLLIVTLVVSTGGALGYLGRLTLVFDRHPGKPLAIIEEVPGPPDGPNCSIDARYFDEEPEGLRPEVLKAWLQLRQKASEQGVELCLNDGKRSRQQQRAEFDEAVEKFGTEELASKYVLNPPDRSMHVIGFAVDIQPIESAKWVEKNGNTLGWCRRYENEQWHFEYNSDYPTGGCPALIPSATGG*
>VanY1ncs-RS_Mcb_goodii_X7B
MPAAILAAAVVLNALLIGVLAHQSPAPAAAAAHRSFIDLAPEDLPASKVTIGDGAVPEGVTVFDDEIPAVANLDDDLLAALRRAATEAGADQVGFVVNSGWRSPKYQDQLLREAFVEYGSETEAARWVATPDTSAHVSGDAVDIGPSDAAAWLSANGAAHGLCQIYGNEPWHFELRPDAVEHGCPPLYADPTQDPRMRQ
>VanYncs_NiB_ZYF776
MVRRADAERRRAGHRPRTELARRADAERRRAARGGPSRRGRRPRRLGLEAALDAARGEATALGLELPVSSGYRSASEQLALLEAEIESRGSREEALWWVAPPASSMHVRGLAVDINHGPSADWLLEHGARFGLCKTLAWEWWHFEWRRAWQDEGACPAPATTPDEAPGP
>VanYncs-RS_Ncd_brasiliensis_ATCC_700358
MKHHRSTRRTRSRVLVALLLVGTPIAGVAVYHSLAPLTFSAARSLGDHYGPHRSAPSPGATVFDDQAPSVANLDPDLLDALRRAARDAAADGIEFVVNSGWRSAQDQQQLLREAVSKYGSAQEAARWVATPDTSAHVSGDAVDIGPTDSAAWLARHGAAYGLCQIYDNEPWHYELRPEAVEYGCPATYADPTEDPRMQR
>VanY1ncs-RS_Ncd_cyriacigeorgica_MDA3349
MNHSEPARTAPHRSRLTVLAACGLAGAALIGVVVHQSPAPLSSSVAEAVDTIRGGHHGPPGAASFDDGVPSVSDLEPALLDALRRASTDAADDGVELVVTSGRRSAEYQDQLLREAVATYGSAAEAARWVATAETSAHVSGEAVDIGPAEAAAWLSAHGAGYGLCQIYRNEPWHFELRPGAIAHGCPAQYADPTEDPRMHR
>VanYcs-HAXRS_Ncd_terpenica_NC_YFY_NT001
MSRTAATRTTTRSTFGPTAIGLVVVTAAIIGTLAYRSASSLALSVGVLRGHRGGTATEDDGALPKGVTVFDDRYPGVANLDPELVRALREAATDAAHDGIQFYVNSGWRSPEYQNQLLREAVSKYGSEEKAARWVAAADTSLHVSGHAIDIGDSDATAWLSAHGAKYGLCQIYRNEPWHFEFRPEAIDHGRPPMYADPSQDPRLRP
>VanY2ncs_Ncd_terpenica_NC_YFY_NT001
MVRGIAGVVLGAGIGIAGAVVPGAAGVAHADFAAGTEGLGSLLAVSYTLAEREAHEQGVPLSITSGYRSPEEQERLWEDGIRTYGGADAARRWVLPPNESTHVQGRAIDVGPRQGAQWLEANGNRWGLCRTYDNEWWHFELATLPGAPCPSRLPDASVR
>VanY2ncs__Tm_tyrosinosolvens_MH1
MAHVLTKSAAALVVLVAVAAVIAACSETLPGIRGRVETGTVGQLGEADGVVLDRVAVDADVPAVTKLDPKLRTAIRSAARAAAREGVAMHLTSGWRSKRYQQFLYDDAVRRDGAEEAARLVATSSTSEHVTGDAVDVGPTEAAYWMDRYSERFGLCRTYANEVWHYELRAGRACPEMVSDASARQR
>VanY1ncs__Tm_tyrosinosolvens_MH1
MSVSRAASASAAALAVAASVLVAPAASAETVPGTAGLDPALAEAYSAAYRAAAANGTVLSITSGKRSWDQQQWLWQDGLARYGSPAEARRWVLPPAESTHVSGEAIDVGPWQGAAWLAANGNRWGLCRTFDNEWWHFELATRAGGVCPPTVPDAAHR
>VanYncs-RSHAX_Mr_pocheonensis_Gsoil_818
MSSITPSRATARRARSAVAVLVVLAAVVLGGLVRGGSVIPSAKTITAVTAAPVVHRLGSPTASRHGRIGVGDGFVPDGTTVFDAVPAVARLDPALLAALRRAGRDAAAEHVALDVNSGWRSAAYQTHLLDEPIRKYGSREEAARWVATPARSAHVSGDAVDLGHDAAAWLAEHGARYGLCRVYANEPWHFELRPDAVHDGCPETYADPTHDPRMYR*
>VanYncs-RSJ_M_sp_GKU_823
MSHLSASTRKASRKTYWILGAGLIFVIAMIGAALGHQSRNSSPSSAASRSLPAASPSNVPRREHRGPLGEADGVVPDGVTVFDDAIPAVANLDPDLLEALRRAATDAANDGIKFYVNSGWRSPAYQNQLLREAVAKYGSEKEAARWVATAATSFHVKGEAVDIGHPDAAVWLSKNGTEYGLCQIYRNEPWHYELRPEAVDHGCPRMYADPTEDPRMRN*
>VanYncs-HAXRS_Ml_soli_DSM_21800
MTNQQHVSARRRSSFLIAAAMITGALVAALGLQSWVSTASTTRPRPASLTLDQSLTDGREQVRPSRADAGADHRGPLGVEGGSVPAGATVFDDAIPAVANLDPDLLAALRRAASAARTDGVEFVVNSGWRSPAYQDHLLQEAIAKYGSAEEAARWVATADTSPHVAGKAIDLGPVDATPWLAEHGAAYGLCQIYRNEPWHYELRPEAVEQGCPAMYADPSQDPRMQK*
>VanYncs_Mms_pis_DSM_45175
MLSLGAAGCAAVDKAHSIVGHAAAAGPELTVANGYIPDGQSVSPFANDVPAIAKLDPDLRAAIQRAARDAAADGVQMGINSGWRSKRLQQNLLDEAIRKYGSKQEAGKWVNTPDKSSHVLGKAVDVGPTDADSWLSQHGNDYGLCQTYNNEMWHYELAVAPGDTCPQPLAPDGI*
>VanYncs-RS_Mms_sp_PPF5-17
MYRPAPSARTRTHRIRRLLAVGLIAGAGMITTACLSPGPEPSSSAASPSQSLRRDHRGAPRGAGGRLGQADGVVPGGVTVFDDAVPAVAKLDPDLRAALRQAATAAADDDVTFYVNSGWRSAAYQNQLLREAVSRYGSEDEAARWVATAATSAHVSGDAVDLGRSAAPAWLARHGAAYGLCQIYRNEAWHYELRPEAVEHGCPAMYADPTEDPRMQQ*
>VanYncs_Rc_erythropolis_PR4
MPSHRGIIRLAALGAVALGALTLSACSYTEEAKPKSGNYLATQPDSGPAGGEIEDGISVQDTHVPALARLDSALLAALQSAAADAQASGVNMHVTSGWRSAAYQQRLFDEAVVKYGSMNEASKWVHSPSLSKHVSGQAVDIGPTDADDWLIQHGNDYGLCQTYANEMWHFELATTPGGECPPQLSNPSDERAEG
>VanYncs-AsrDdlRS_Mcp_flavida_DSM_45312
MTYSGPARTAARLTRSTTLAALVVARATLIGVLVYSPYSTRSLSSAVSGDHRHGALGEADGAVGGGVTVFDDRVPAVANLDPELRGALRRAATDAAADDVEFLVNSGWRSPEYQEQLLREAVSKYGSEQEAARWVATSDTSAHVSGDAVDIGHSDATAWLSEHGAEYGLCQIYRNEPWHYELRPEAIDRGCPRMYADPTHDPRSGGAVRRDTGAGTRRAHPPHRVIQRAGHQPAAADRPRVPRSSANP*
>VanYncs-RS_Nci_sp_CF167
MIRLRFLVLAVIGFAAVVWGPSLATSSAGSSALDLLPGGLGASGSADGRLPDGTTAFDDDQPGVVRIEHRLLAALRDAARDAAQDGITIVVNSGWRSASYQQDLLDDAVAEYGSEEAAARWVATPQTSPHVSGHAVDVGPREATDWLAEHGASYGLCRTYANEPWHFELRREAVGGHCPQPYDDPTQDPRLQQ*
>VanYncs-RS_Np_sinuspersici_UTMC102
MSEVTKRKTVRRLPAARPDGRPGGSAGHRRWPRRRLVAALCTTVAVVLTAWSVIVSVPDTVTDGVLAQEEPTVSAEDGDLPDDLSVTPFDTGYPAIAKLDGALLAAVQEAARNALEEGIVLHVTSGWRSEEYQRHLFDEAVVRYGSREEAGRFVETSGESAHVTGEAIDIGPTDAADWVVRRGSAYGLCQVYANEMWHFELLTEPGGDCPDLLSDAASR*
>VanYncs-RS_Np_sp_L17-MgMaSL7
MRFRTTALTTVAALVVALAGCAASGTADAGEAGPGKSWARDLPVTRLTPLGDEDGFVPEGGGLDPADDVPALSELDPDLLEAVREAADAALEEAGIEVLVTSGWRSERYQRYLLESAVKVYGSEEEAARWVASPQDSSHVQGAAVDVGLTDAAYWFVEHGARFGLCQTYANEVWHYELTVEPGETCPTPLEDASAG*
>VanYncs-RS_Np_sp_TSRI0078
VTKREAVERRPAGEPDERPGGSVGRRWWSWYWLAATLCATAVIVLMAWSVIVSVPDTVTDGISAREEPTVSAEDGDLPDDLSVTPFDTGYPAVDKLDGALLEAVQEAARDALEEGIVLRVTSGWRSEEYQRHLFEEAVVRYGSREEARRFVDTSGESAHVTGEAIDIGPTDAADWVVRRGSAYGLCQVYANEIWHFELLTEPGGDCPDLFSDAASR*
>VanYncs-RS_N_coxensis_DSM_45129
MNEPRIIPLSPRDRLYAAATLMLAVLLLPVAFVRRPGRARELACRWALGMRFPAEDLTGLTDGARAAFTAARTEALWRHGQLIGLTSGYRDPVVQQRMFDEEVRRSGSAASARMLVLPPAESGHVKGIALDVRPHEGARWLEEHGARYALYRLYDNEWWHFEHRPECGGTPPPRRPHPGVAPLP*
>VanYcs_N_coxensis_DSM_45129
MRRRRRPPATRAVVVQAGSGSEPRTLPPRARDGVYAAVTRLLAVLLLPAAFLRRPGRARELACGWALGMRFPAEDLTGLDDRARAAFTAARTEALWRHGQLIGLTSGYRDPVVQQRMFDEEVRRSGSVASARMFVAPPAESNHVKGIALDVRPHAGARWLEAHGARYDLYRIYDNEWWHFEYHPEHGGTPPRRLPHAGAGLVSRNGDQT*
>_VanYncs-RS_N_fuscirosea_CGMCC_4.7104
MIPPRPRDRVYAVVTLVLAVLLLPAALVRDAGRAREVACRWALRLRFPAEDLTGLTAGALAAFTAARTEALWRHGQLIGLTSGYRDPAAQQRLFDEEVRRSGSTASARMIVLPPALSPHVRGLALDVRPHEGARWLEEHGGRYDLYRVYDNEWWHFEYLPGRGGTPPPRLPHPGVISGPL*
>VanYncs-RS_N_gerenzanensis_ATCC_39727
MSEPRTIPPRPRDRLYATVTLVLAVVLLPVAFVRHPGRARELACQWALGMRFPAEDLTGLTEGALAAFTAARTEALWRHGQLIGLTSGYRDPVVQQRMFDEEVRRSGSPAAARMLVLPPAQSSHVKGIALDVRPHEGARWLEEHGARYDLYRMYDNEWWHFEYRPDCGGTPPRRLPHPGVGYVFGTGDHL*
>VanYncs-R_N_sp._ATCC_55076
MNEARTIPPRPRDRLYAVLTLVLAVLLLPVAFVRRPGRARELACRWALRMRFPAEDLTGLRDGALAAFNAARTEALWRHGQLIGLTSGYRDPGEQQRLFDEEVRRTGSPFLARMLVLPPAESPHVKGVALDVRPHEGARWLEEHGARYDLYRIYDNEWWHFEYRPDRRGTPPPRCPHPGVRHLIEDRDPWA*
>VanYcs-RS_N_sp_WAC_01424
MNGPRTIPPRPRDRLYAALTLVLAVLLLPAAFVRGPGRARERACRWALWMRFPAEDLRGLDAGARAAFEAARTEALWGHGQLLGLTSGYRDAVVQQRMFDEEVRRTGSPATARMLVLPPAESSHVRGIALDVRPHEGARWLEEHGARYDLYRMYDNEWWHFEYRPDACGTPPPRRPHPGIGYILENGGQM*
>VanYncs-RS_Ja_anatolica_GTF31
MSYSRPARTAARRPGANVVAAVVVLAAAIAGAAVYQSQASSSPPATAPRDAPHDDPAPAVTEVEAGREPPVEGRGPDRPAAALGEADGAMPDGATVFDDWLPGVANLDGDLLDALHEAASDAADDGVEFVVNSGWRSPEYQEQLLREAVAEYGSEEEAARWVSTPDTSLHVSGDAVDLGPEAATAWLSEHGAEYGLCQIYENEPWHYELRDDAADEGCPPRYADPTEDPRMQ
>VanYncs-RS_Rc_sp_NEAU-CX67
MPIHRRIICLAALGALTLGACSFTDAAEPKRGNYLATQPDSGPGGGEIEDGVGLDDKHVPALARLDPALLKALQAAAADAQASGVEMHITSGWRSAAYQQRLFDEAVVKYGSASEAAKWVHSPSLSKHVSGQAVDIGPTNADDWLIRHGNDYGLCQAYANEMWHFELATTPGGQCPPQLNNASDGRAER
>VanYncs-RS_Rc_sp_15-649-2-2
MATTRTLFVSALAMLTLTACSNTEPDTPTAAHYLATQPDSGPAGGEIDDRIGLDNTDLPALARLDPVLLKALRSAAADATSSGVNVYVTSGWRSAAYQQRLFDEAVRRYGSTDEARRWVQTPNNSKHVTGRAVDVGPTDAADWMSRHGNDYGLCQTYANEMWHFEMATTPGDTCPVALDDPSDERAEGRR
>VanYncs_Cls_acidiphila_DSM_44928
MEQRDQTPREPAAEDIGRAAAEAAAQAEAGDDFAHGPQADRYGSAGYREPGAARSPRRWLVIGGVTVAALAVAGTAGALAGRAHPAKHDTALNAAASSNAQSPTPPATSDQTTPTTDPTTPPAPTSTSTTPPPATAAKTPSPTPKPTPTKSPSTAPTNAPAGEGGDCENATHDTPADIAKNFSGMTRSAQTAFLAAQKDAKTAGLTFLLNSGYRSATYQQRVFDCWVAQLGSPQAARQYALPPNESAHVQGYAMDIAPPSAASWLEATKGKYGLCRRYADETWHFEYQSRYKTQGCPSLLPHP
>VanYncs-HAXRS_Cb_woesei_DSM_4684
MRSAVLLVTLGAIAAALGHQLLGSSSSSSSSMASPPSDVRHDGALGEADGAVPDGATVFGDEIPGVARLDPALLGALRRAATDAAGDGVEFVVESGWRSPEYQQQLLREAVVRYGSEEEAARWVATPTTSAHVSGEAVDIGPSEAAAWLSEHGASYELCQVYGNEPWHYELRPEASARGCPPVYADPTQDPRMQQ
>VanYncs-RSHAX_Kr_flavida_DSM_17836
MLRPYSVGVIVAIAAIIGTLGYQSAAPLFRDAGPGDHGGGSATDDGALPDGAGVFDDQYPGVANLDPGLLRAVRDAATDAADDGVRFSVNSGWRSPEYQKQLLRDAVAKYGSEEKAARWVATPETSPHVAGHAIDLGPAAATAWLSEHGAKYGLCQIYRNEPWHYELRTEAIDGGCPRMYADPTQDPRMRK
>VanY1ncs-RS_Sb_nassauensis_DSM_44728
MTHTGTARRTFGGIAWTVIVLAVIVATLVNQPGSSSASGTATEDDGAVPDGVTVFDTEYPAVANLDADLLDALRRAAIDAAEDGVTVTVNSGWRSPDYQEQLLQEATSTYGSAAEAARWVATPDTSPHVSGHAVDVGPAEAADWLSRHGANYGLCQIYDNEPWHYELRPEAAADGCPTMYPDPTHDPRMRN
>VanY2ncs-HAX_Sb_nassauensis_DSM_44728
MTYREPTQTAPRIPRSTLSAAHRTLGEAHGAVPANATVFDTHLPAIANLNPDLLNALHQAATDAAHHGITFTVNGGWRSPEYQQHLLQEAITTYGSATEAARWVATPDTSPHVSGHAIDLGPTKTTRWLSTHGSKYGLCQIFDNEPWHYELRPEAITHGCPPRYPDPSHDPRMRR
>VanY1ncs_Tm_paurometabola_DSM_20162
MSNHRKARTAAAAIAALAALALLSACSPSLPGSAAPGDPTPSGRPTAAPSGPIGAADGALTEGVPVTTDTPAITNLSPALRQALQGAARAAKAERDIDVLVTSGWRTARYQQSLFDDAVRRYGSTAEAERVVAGTTSEHVAGDAVDIGPTDAADWMTRFGEDYGLCRVYANEMWHFEAKSGAQCAPMVSDASRRSR
>VanY2ncs__Tm_paurometabola_DSM_20162
MAVTAAPWATADTAAGLSPGLARAYAAALHSASTAGVPLSITSGKRTWAQQQWLWLDGLDRYGSPEAARRWVLPPGESTHVTGDAVDVGPYEGAVWLQDNGYRWGLCRTFGNEWWHFELATTPGHACPPTVPDASLR
>VanYncs-RSHAX_Pr_muralis_DSM_45305
MPDSERVRTTVRDAPVQAPPSRAVRRGLGTAHGAVPASTTVFDDELPAVANLDPDLLDALRRAAIDAADDGVEFSVNGGWRSPEYQNQLLREAIAKYGSAEEAARWVATADTSAHVAGTAVDVGFAARAWLSEHGAGYGLCQIYRNEPWHYELRPEAPECGCPPQYADPSHDPRTRR*
>VanYncs-RS_Pkc_lusitanus_CECT_7306
VPVADVPPEGRRPPWGRRRAVVAGVLVALLGAGAVAAATSLPGGEGTGVRDAVAGAVPPGLRGEPGRADGRVGGERVTAADTDHPAVAGLDPALLAAVRAATADAAQDGVEVLLTSGWRSVGYQEHLLDDAVRTYGSEEEALRWVATPGTSAHVGGDAVDVGPTDAAYWISQHGARHGLCQVYANEVWHYELLTTPGGTCPPQRADGAS*
>VanYncs-RS_Ps_cypriaca_DSM_45511
VGKADGVVPDGVTVSDDEFAAVAELDPALLKAVRRAAKAAARNGVTFYVNSGWRSPAYQNQLLREALAEYGSEKEAARWVATADTSPHVSGDAVDIGKSDAAAWLSEHGAEYGLCQIYRNEPWHFELRPDAADGGCPRMYADPTHDPRMQK*
>VanYncs-RS_Ps_dioxanivorans_CB1190
MTYPGPARTSERPPRPGTVTAAILVVVVVVLGVVSLVVTDGAASDASARPSRATGPVADVPRGSPPDAAADEDDGVVPDGTTIFDDVPAVARLDPGLLASVRRAAADAGRSGIGFSVNSGWRSPRYQEQLLREAVATYGSEREAARWVATADTSPHVSGDAVDIGPAESAAWLSAHGAGYGLCRVYRNEPWHFELRPAAVHSGCPPLYADPTDDPRMRE*
>VanYncs_Sp_antimicrobica_DSM_45119
VYVAITLLIGVLVLPVALVRRPGHALELACSWALRLRFPGEDLSGLDERARAAFVAARTDAFWRHGQLIGLTSGFRDPLIQRRMFDEEVRRVGSPTAARLLVLPPEASSHVQGIAMDVRPREGARWLEEHGARYDLFRTYDNEWWHFEHWPNCGDLPPRRLPNPAVERETARMPTAPAHRPTARLRCGTTALRV*
>VanYncs_Sp_hirsuta_DSM_44795
MSEPRVAPLRARDRVYVVAALLIGVLVLPVAFVRRPGRALELACSWALRLRFPAEDLSGLDERARAAFVAARTDAFWRHGQLIGLTSGFRDPLIQRRMFDEEVRRVGSPTAARLLVLPPEASSHVQGIAMDVRPREGARWLEEHGARYDLFRTYDNEWWHFEHWPNCGDLPPQRLPNPGVERVTARMPTSPAHRPTARLRCGTTALQV*
>VanYncs1_St_australiensis_DSM_43800
MVRQWVRVFGDGGGRSGRRASAAVAGVLVVALSACGQGPSAGGSSGGAARPGEDGSIAENSSISPFDAEHVAIRKLDPDLVAAVRKAAEDARSTGVELRVTSGWRSKEYQQRLLDRAVTAYGSLEEARRLVSTPEKSAHVSGKAIDIGPTDAADWLGRNGAEYGLCQVYANEMWHFELLTSPGGECPEQRNDAAG*
>VanY4ncs-HAXRS_St_australiensis_DSM_43800
MPYREPARTASPGDARHGDHESTHGAADGALPVGVTVFDDGYPGVSGLAPDLLRALRAAAADAARDGVVFYVNSGKRSPAYQNKLYREAISKYGSAEEAARWVATPDTSAHVSGNAVDIGHSAAKAWLSEHGARYGLCQIYRNEPWHFELRPEAVEHGCPPMYADPSHDPRLRR*
>VanYncs2_St_australiensis_DSM_43800
VPNSSSHPADNLSARNLSARDRSTGGPSTGGRRAVIGVLLVLVLATAAAVALHATGRVTLAYDRQAGRPVAILDEVPGPETGPACPIDQRYVDEQAEGLRPDVLAAWQRLRTEAGARGVTLCLNDGKRSVGQQQREFADAVQRFGTAELAARYVLPPEKSMHVKGLAVDIQPLESAAWVEHNGNALGWCRRYQNEEWHFEYDPAYATSGCPAMLPSATSG*
>VanYncs3-RS_St_australiensis_DSM_43800
MTTRDRVYTAATKVLARVLLPLAHLHAPGHARYVACQWALGFRFPREDLDGLHPAAFRAFTAARTDAFWAHGLPIGLTSGHRDAAEQHRLYVEDLRSQGPPRVLHPSESPHVRGTAVDVRPLEGARWLEEHGWRHGLYRTYDNEWWHFEYRTHRPARLPYPGADRAARRNPLSDAP*
>VanYncs1_St_espanaensis_DSM_44229
MSCQGVRERVGGGRRALVAVVGVVAVALTGCAAGFSGKGAAGHSAGRAEEDGSIPDNTSIALTETGHAALRKLDPALLAAVRAAAVDAGAAGIELRVTSGWRSKAYQQRLLDEAVARFGSVEEARRFVSTPETSEHVVGKAIDIGPTDAADWLTRHGADYGLCQTYANEMWHFELLTTPGGLCPLQRNDASG*
>VanYncs3-RS_St_espanaensis_DSM_44229
MTTRERILSATTKTLARLLLPAAHLRSPGHARHVACQWALGLRFPAEDLAGLAPEVLRAFATARSEAFWRHGVLIGLTSGHRDAARQHRLYLEDQRRPGPPRVLPPAESPHVRGVALDVRPVEGARWLEEHGGHHHLYRTYDNEWWHFEYRTRRPVRRPHPGARPEDAHLGT*
>VanYncs2_St_espanaensis_DSM_44229
VYLRVVVPLVVAMIAAGVAGGLGMTGRLRFVPDPAPGRPLAILEEVPGPETGPVCPVDGRYVDEPATGLHPEVLAAWQRLVDAAGAKGVRLCLNDGKRSNGQQQREFDASVRQLGSAELAARYVLPPEKSMHVKGRAVDVQPQDSAIWVERNAPALGWCRRYDNEYWHFEYSPSYATAGCPALLPSATGS*
>VanY4ncs-RSHAX_St_espanaensis_DSM_44229
MAHSEQVRTAARRARSSATRRALGAAHGYVPDPVSVFADDVPAVANLDPGLLGALRRAATAAAADGVEIVVNGGWRSPEYQERLRHEVVSRCGSEEEAARWVATPDKSAHVAGDAVDIGPPAAAAWLSEHGAGYGLCQIYRNEPWHYELRPEAVDGGCPPMYDDPSHDPRMR*
>VanYncs-RS_Sms_sp_M2
MTRHRIIGSVLAASAALVVLGFAAVAVGVPKAAAPEFGSQADPVTAADGDLSEPVSPFSDVPAVSGLDADLRNALRQAARDAADENIEVTVTSGWRSADYQAVLLEDAVEKYGGMEKARRWVATPETSAHVTGEAVDVGPTDAAYWMSRYGSRYGLCQTYTNEIWHYELATEPGGECPPQLGDATEE*
>VanYncs-RSHAXK_Str_albofaciens_JCM_4342
MNEPHIVPLRPRDRLFAVLAVLLAVLLLPVAFVRRPRRARELACGWALGLRFPAEDLTGLTDGARAAFTAARAEALWRHGQLIGLTSGYRDPLVQQRLFDEEVRRVGSPAAARTLVLPPAESQHVKGIALDVRPFEGARWLEEHGARYGLHRIYDNEWWHFEYHPGAG
>VanYncs-RSJ_Str_alboflavus_MDJK4
MRWLLAFGLLVATVLTIVIIDRQSQGSSPPSSLLPPSSSTGPGPDHAAQGGGRGPVGPADGVVPDDVTVYDDGIPAVAKLDESLRDALREAADDAGDDDVDFYVNSGWRSPDYQNQLLREAVAKYGSKDEAARWVATPATSPHVAGDAVDIGDSDAQEWLSEHGAAYGLCQIYRNEPWHYELRGHASDRGCPRMYADPTEDPRTRQ*
>VanYncs-RSJ_Str_alboniger_ATCC_12461
MNHTQPPARTPAHRVHRCLVVGLTTAIAAITAALGCQARNTPSDSSSPSSPSSFSPAAPPSKAPHSERRGASDKADGAVPEDTTVFDDDIPAVANLDRDVLTALRRAARNARGHGITLYVNSGWRSAEYQRLLLRGAVATYGSEAEAARWVATAETSPHVSGEAVDIGRSDATAWLSEHGAAYGLCQIYRNEPWHYELRPEAIDHGCPRMYADPTRDPRMRR*
>VanYncs-RSJ_Str_alfalfae_ACCC40021
MPRRNRRLPVVGLIIVVAAMIAALGYHWQNAASFSVSSGASRSSGSSAAPPSNPSKAPLAPSPNAHRGERRDASGASGEADGVVPDGVTVFDDEIPAVAKLDSDLLRALRRAATDAAESGAEFQVNSGWRSKEYQNQLFREAVSKYGSEDRAARWVAIAATSPHVSGDAVDIGPSNATAWLSEHGAEYGLCQIYENEPWHYELRANANDRGCPRMYADPTEDPRMHQ*
>VanYncs-RSJ_Str_chartreusis_ATCC_14922
MPRTSRLPGTSSRRIVRLLLGEPRGPLGEADGAVPDGVTVFDGVEFYVSSGWRSPEYQDQLLREAVAEYGSEDEAARWVATATTSPHVAGDAVDIGRSDATEWLSRHGAEHGLCQIYRNEPWHYELRTEAIEHGCPRMYADPTQDPRMQQ*
>VanYncs-RS_Str_clavuligerus_ATCC_27064
MDTRPHTDPHGEHGRPGEHEIGGAVSPASRRRSWRRELAGVGAVLVLAGAAVWAVAGQGAGPAARAEGLLDTARGRPSGSAGSTAGAESGAVGSGARITPFDTEHPAVAGLDEELRTALQRAARKAREDGIEFSVTSGWRSKEYQQRLLDDAIRKHGSREKARKWVGTPETSAHVTGKAVDIGPTDADDWLIRKGAAFGLCQVYANEMWHFELRTEPGGRCPAPLPDASAG*
>VanYncs-RSJ_Str_davaonensis_JCM_4913
MTRPPPLARTRRRIRWVLGVGLVAVLAAIIVVLTHHVPTSSSFSAVSPQRPSSAASPNGSRGELRGVPGEAEGVVPDGVTVFDEAIPAVVNLDPALLDALRQAAAGAADDAGVVFYVNSGWRSPEYQNHLLQQAIAEYGSEDEAARWVATAETSPHVSGDAVDLGRSDATAWLSEHGAAYGLCRIYGNEPWHFELRTDAIDHGCPPLYDDPTQDPRMQQ*
>VanY1ncs-RSJ_S_filamentosus_NRRL_11379
VAVLAAIVVALGHPLLKTSPTPSSNSAATPGQDSSPLLPAPSLSDRPPSHAPHRESRGALDETDGVVPDGATVLDDAVPAVANLDAELLDALRRAARDAAADGVTFTVNSGWRSAAYQEELLRKAIAQYGSEAEAARWVATATTSPHVSGDAVDIGPDRATDWLSQHGSAYGLCRIYRNEPWHFELRTDAADRGCPRMYADPTQDPRMRQ*
>VanY2ncs-RSJ_Str_filamentosus_NRRL_11379
VAVLAAIVVALGHPLLKTSPTPSSNSAATPGQDSSPLLPAPSLSDRPPSHAPHRESRGALDETDGVVPDGATVLDDAVPAVANLDAELLDALRRAARDAAADGVTFTVNSGWRSAAYQEELLRKAIAQYGSEAEAARWVATATTSPHVSGDAVDIGPDRATDWLSQHGSAYGLCRIYRNEPWHFELRTDAADRGCPRMYADPTQDPRMRQ*
>VanYncs-RJ_Str_formicae_KY5
VFGLIAAVAVLAGAFGLRLPTSSSTSGAPPSSARSPGASAPAGAREPSRGELGAADGVVPDGVTVFDDTVPAVSRLDPELLRALRRAATSAADDGAEFHVNSGWRSPKYQEQLFRQAVAKYGSEDEAARWVATTATSPHVAGDAADIGESDAADWLSEHGADYGLCQIYRNEPWHYELRADAADHGCPRMYADPTQDPRMQK*
>VanYncs-RSJ_Str_globisporus_C-1027
MTRPPPSARTSTLRFRQPLVVGLVAVLAAIVVAIGHPLLTPSSDSAATPGQDSSTLLPAPSLSDRPRSHAPHSESRGAPDEADGVVPDGVVPDGVTVLDDEVPAVANLDAELLDALRRAAQDATDDGVAFTVNSGWRSAAYQEELLRKAVAQHGSEAGAARWVATATTSPHVAGDAVDIGPDRATDRLSEHGSAYGLCRIYRNEPWHFELRTDAADRGCPRMYADPTQDPRMRQ*
>VanYncs-J_Str_kanamyceticus_ATCC_12853
IRWLVVLGLAAALAVLAGAIGLQLSKSSSTSAAAPPSSARSPGASAPAGARDPSRGAVGEADGVVPDGVTVFDDTVPAVSRLDPDLLRALRQAAEAAADDGAEFHVNSGWRSPKYQEQLFRQAVAKYGSEDEAARWVATTATSPHVSGDAADIGESDAAAWLSEHGAVYGLCQIYKNEPWHYELRTGAADHGCPRMYADPTQDPRMQK*
>VanYncs-RSHAXK_Str_kasugaensis_AM-2504
MNERIVPPRPRDRLFAVLAVVLAVLLLPVALVRHPGRARELACHWALGIRFPAEDLTGFTDGARAAFTAARAEALWRHGQLIGLTSGYRDPLVQQRLFDKEVQRVGSPAAARMLVLPPAESRHVKGTALDVRPFEGARWLEEHGARYDLYRIYDNEWWHFVHHPDADLPHMTQEIRNALQAR*
>VanYncs-RSHAXK_Str_sp_NRRL_WC-3701
MNGPHIIPPRPRDRLFAVLAMVLAVLLLPVAFVRHPGRACELACHWALGIRFPAEDLTGLTDGTRAAFSAARAAALWRHGQLIGLTSGYRDPLVQQRLFDNEVRRAGSPAAARRLVLPPEESRHVKGTALDVRPFEGARWLEEHGARYGLYRTYDNEWWHFEYRPDAGLAPTTQETRNALQAR*
>VanYncs-RJ_Str_silvensis_ATCC_53525
MAGGLAALAVAVTAALLGHRPTASSTASSASPPTASAFLPAPTATPPDPLGEEHRGAAAGEADGAIPHDVTVFDDTVPAVARLEPALLKALRRAARAAADDGVTFYVNSGWRSPRYQDQLLREAVSAYGSPEEAARWVATATTSPHVSGEAVDIGRSTATAWLSGHGTAYGLCQIYRNEPWHYELRADAAARGCPRMYADPTEDPRMRQQRTAASEDAR*
>VanYncs-RJ_Str_sp_CMB-StM0423
IRTLPGLGVIALVVAIVAPLGYRSMQTPAASTASPTPAAPASSGAPEPAEPAASPQRKRVGPVGGADGVVPEGTTVFDDGIPAVAELDAGLRAALREAAADAAAYGVEIRVNSGWRSPAYQERLLREAIGKYGSEEEAARWVATAETSPHVSGDAVDLGESDATMWLFEHGAAYGLCPVYRNEPWHYELRTEAIGGRCPPVYADPTQDPRMQS*
>VanYncs-RJ_Str_sp_CNQ-509
IRTLLGVGMIALVVAIVAPLGYRSMQTPSGSTASPAPVTPSSAEAPEPAEPAESPQRKRSGPVGEADGVVPEGTTVFDDGVPAVAGLDAALRTALREAATDAAAYGIDIRVNSGWRSPAYQDRLLRDAIGKYGSEEEAARWVATAETSPHVSGDAVDLGESDATMWLAEHGAAYGLCPVYRNEPWHYELRTEAIGGRCPPMYADPTQDPRMQS*
>VanYncs-RJ_Str_sp_CNZ288
VVVAAPLGYRSMQTSSDPAASATPASSAPPASPAPSVPAPTESARRDRGGPAGEADGVVPEGTTVFDDAVPAVAELDAPFLTALREAATDAAAYGVEFRVNSGWRSPAYQERLLQEAVGTYGSEEEAARWVATPQTSPHVSGDAVDIGEADAQMWLFEHGAAYGLCPVYRNEPWHYELRPDAAGGRCPPMYADPTEDPRMQS*
>VanYncs-RSJ_Str_sp_KS_5
MTAALGYQALKSSPALPAASFSASAPPLGEPRGPLGEADGAVPDGVTVFDDAIPAVTKLDPALLQALRHAATDASDDGVEFYVSSGWRSPEYQDQLLREAVAEYGSEDEAARWVATATSSPHVAGDAVDIGRSDATEWLSRHGAEYGLCQIYRNEPWHYELRTEAIEHGCPRMYADPTQDPRMQQ*
>VanYncs-RSJ_Str_sp_PAN_FS17
MTAALGYQALKSSPALPAASFSASAPPLGEPRGPLGEADGAVPDGVTVFDDAIPAVTKLDPALLQALRHAATDASDDGVEFYVSSGWRSPEYQDQLLREAVAEYGSEDEAARWVATATSSPHVAGDAVDIGRSDATEWLSRHGAEYGLCQIYRNEPWHYELRTEAIEHGCPRMYADPTQDPRMQQ*
>VanYncs-RSHAXK_Str_sp_SID5471
MNGPHIIPPRPRDRLFAVLAMVLAVLLLPVAFVRHPGRACELACHWALGIRFPAEDLTGLTDGTRAAFSAARAAALWRHGQLIGLTSGYRDPLVQQRLFDNEVRRAGSPAAARRLVLPPEESRHVKGTALDVRPFEGARWLEEHGARYGLYRTYDNEWWHFEYRPDAGLAPTTQETRNALQAR*
>VanYncs-RS_Str_sp_W007
LPPLHREFRGTPGEADGVVPDGVTVLDDGIPAVANLDANLLEALRRAAREGADDGVELFVNSGWRSPEYQNQLLRKAVAKYGSEAEAARWVATAKTSPHVSGDAVDIGPADAAEWLSRHGAGYGLCRIYRNEPWHYELRTEAIARGCPRMYADPTQDPRMRP*
>VanY-RSJ_Str_sp_WAC_01529
MNQPPLSARTSTGPLHRRLVVGVAAVIAAIAATLGYQAQNSSSSPPSSHSPSSSAAPPSKFAHGAVPDGTTVFDEDVPAVAKLDPELLEALRRAAEKAASEGVSLYVNGGWRSPRYQERLLREAIAEYGSEAEAARWVATAKTSPHVSGEAVDIGRSPATAWLSEHGAAYGLCQIYRNEPWHYELRPEAIGRGCPQMYADPTQDPRMQK*
>VanYcs_Str_sp_WAC_04229
MNEPHVVPLRPRDRLFAVLAMALAVLRLPVALVRDPGRAREAACDWALGIRFPAEDLTGLTEGARAAFTAARAEALWRHGQLIGLTSGYRDPLVQQRLFDDEVRRVGSPAAARMLVLPPAESRHVRGTALDVRPYEGARWLEEHGARHGLYRIYDNEWWHFEYRPDAGRPSTAREVRGVLQAR*
>VanYncs_Am_sp_WAC_05977
VVPTTSISSRRTVISVFVALGLVVAAMVTLGATGFAVKQVTGQALAVLEEVPGPESGPTCAVDKRYVDEETFGMRPDVIDAWNALRAKAKEQNVTLCVNDGKRSRAQQQREFDKAVERFGSVEQAKKWALQPETSMHVKGIAVDIQPLNSAAWVDKNGGALGWCRRYDNEKWHFEYDPAWITAGCPALLPSATGN*
>VanYncs-RS_Am_sp_WAC_05977
MKELVLAAITRVLAVLLLIPAWLRSPGQARRIACGWALSLRFPAENLTGLTAGTLAAFTAARTEAFWRHRTLLGVTSGHRDAAEQHRLYLAETARGGKRVLPPQDSAHVGGTALDVRPREGAQWLEDHGARFALYRIYDNEWWHFEYRPGEAPPVRLPHPGWRAGVTP*
>VanYncs-RSHAXK_Str_sp_WAC_06725
MNGPHIIPPRPRDRLFAVLAMVLAVLLLPVAFVRHPDRARELACHWALGIRFPAEDLTGLTDGTRAAFSAARAAALWRHGQLIGLTSGYRDPLVQQRLFDNEVRRAGSPAAARRLVLPPEESRHVKGTALDVRPFEGARWLEEHGARYGLYRTYDNEWWHFEYRPDAGLAPTTQETRNALQAR*
>VanYncs-RJ_Str_sp_WAC_06738
IRTLLGVGVIALAVAIVAPLGYRSMQTPSGSAASPAPVTPSSAEAPEPAGPAESPRRKRSGPVGEADGVVPEGTTVFDDGVPAVAGLDAALRTALREAATDAAAYGIDIRVNSGWRSPAYQERLLREAIGKYGSEEEAARWVATAETSPHVSGDAVDLGESDATMWLAEHGAAYGLCPVYRNEPWHYELRTEAIGGRCPPMYADPTQDPRMQS*
>VanYncs-RSHAXK_Str_sp_WAC_06783
MNGPHIIPPRPRDRLFAVLAMVLAVLLLPVAFVRHPGRARELACHWALGIRFPAEDLTGLTDGTRAAFSAARAAALWRHGQLIGLTSGYRDPLVQQRLFDNEVRRAGSPAAARMFVLPPEESRHVKGTALDVRPFEGARWLEEHGARYGLYRTYDNEWWHFEYRPDAGLAPTTQETRNALQAR*
>VanYcs-RS_Str_sp_WAC1420
MNEPHIIPPRPRDRLFAVLAVVLAVLLLPAAFVRKPGRARELACDWALGIRFPAEDLTGLTDGARAAFTAARAGALWRHGQLIGLTSGYRDPLVQQRLFDQEVRRVGSVAAARMLVLPPAESRHVKGTALDVRPYEGARWLEEHGARFGLYRIYDNEWWHFEYHPGR*
>VanYcs_Streptomyces_sp_WAC4229
MALAVLRLPVALVRDPGRAREAACDWALGIRFPAEDLTGLTEGARAAFTAARAEALWRHGQLIGLTSGYRDPLVQQRLFDDEVRRVGSPAAARMLVLPPAESRHVRGTALDVRPYEGARWLEEHGARHGLYRIYDNEWWHFEYRPDAGRPSTAREVRGVLQAR*
>VanYncs2-RSJ_Str_sp_YIM_121038
MNRTTPTARTPSRRTHLLAVAVLAVVITAITVILCSWSPESSTASNAAAHASRRGHHGAPGVADGVVPDGVTVFDEATPAVTRLDPELLEALRRAAKDAADDGVAFRVNSGWRSPSYQNRLLREAVAEYGSEEEAARWVATAETSPHVSGDAVDVGRSAATAWLSEHGAGHGLCQIYENEPWHYELRPEATDHGCPRAYADPTQDPRTRQ*
>VanYncs1-RSHAX_Str_sp_YIM_121038
MNEQHVIPPRPRDRLFAVLAVVLAVLLLPVAFVRDPGRARELACGWALGIRFPAEDLTGLADGARAAFSAARAEALWRHGQLIGLTSGYRDPLVQQRLFDDEVRRVGSPAAARTLVLPPAESRHVKGTALDVRPFEGARWLEEHGARYDLYRIYDNEWWHFEYRPAADLSPTTQEIRNALQAR*
>VanYncs-RSJ_Str_spectabilis_NRRL_2792
MWRPLVVGLILVGAVVAVVLGYGGVKSSPSTASLPPSPTGRGEHRGALGEADGVVPDGVTVFDDAVPAVAHLDPPLLKALRRAATAAGDDGVRFSVNSGWRSPEYQNELLRKAISKYGSEDEAARWVATAAASPHVSGDAVDIGRSAATAWLSEHGAAYGLCQIYENEPWHYELRAGATDRGCPRRYADPTQDPRTQR*
>VanYncs-RS_Str_xiamenensis_318
MDRVTHRRPGAAPLGMVAVLLAGTLAGCTATASPGGGPDPAGGPPGGSQDSGFLSAPISPFADDWAITGLEPGLRAALHAAAEDAAADGVELVVTSGRRSASYQRELLDNAIRVYGSEEEARRWVSTPELSRHVTGEAVDIGYTDGADWMVRNGARYGLCQTYANEMWHFELVVAPGEVCPTARPDASAG*
>VanYncs_Ss_subroseum_CGMCC_4.2132
MDRKLGPPFAPPPRPPAVTRGKWPRRVLVAVLAIAVTAGLGWAAFVFGVRWMDTSSFTDGFPGWSTGHTVGVQDGFVPDGGHLSPRDTELPAIANLDPKLLHAVQEAADDAAEDGVDMFLTTGWRSKAYQQRLLDEAVVKYGSEREARRYVGTPEQSHHVTGEAVDIGPTDADSWLSQHGTDYGLCQTYGNEMWHFELATTPGGVCPEMLPDASDGGSAPTE*
>VanYncs-HAXRS_Tt_sp_HY188
MAYLAPARPAPARTRSTVRAALGRGRRVVYLWRRLKHAFSGRETPRAGIRADGAVPANVTVFDDGFPAVTNLDAALLGALRDAASDAAVDGVGFVVNSGWRSPQYQERLLLEAVWTHGSERKAARLVATPGTSAHVSGDAVDLGPAEATAWLSEHGARYGLCQVYANEPWHYELRPEAIVHGRPPMYADPTHDPRMQH*
>VanYcs_CA878
MTFGELARALGEADGAIPAGATVFDDGVPGVANLDPAFLGALRRAATDAAADGVVFYVNSGWRSPEYQDRLRREAVSKLGSEEEAARWVATPETSAHVAGDAVDIGPADARAWLSEHGAGYGLCQIYRNEPWHYELRPEAIDHGCPPMYANPSEDPRMRR*
