# Supplementary material for: Genomic Insights into the Distribution and Phylogeny of Glycopeptide Resistance Determinants within the Actinobacteria Phylum
Source: Antibiotics (Basel). 2021 Dec 14;10(12):1533. doi: 10.3390/antibiotics10121533 (PMC8698665; doi:10.3390/antibiotics10121533)
Supplement: Supplementary file 1 [file antibiotics-10-01533-s001.zip › Supplementary FASTA File S2 VanH phylogeny dataset.fasta]

>AAF36802_VanHE_Paenibacillus_popilliae_ATCC_14706
MKNIGITIYGCERDEAEVFNELSPRFGVIPAITSSAVSETNAMLAPGNQCISVGHKSEISESILLALKESGVKYISTRSIGCNHIDVKAAESMGIAVGNVAYSPDSVADYTLMLMLMAIRNAKSIVSRAEKYDFRLDTVPGKELREMTVGVLGTGQIGKAVIERLRGFGCHVLAYGHSKEAAANYVSLNELLQKSDILTIHVPLGTDTYHMIGHEQIEAVKQGAFLINTARGGLVDTGALIKALENGRLGGAALDVLEGEEGLFYFDCTQKPIDNQLLLKLHKMPNVIITPHTAYYTGRALYDTVEKTILNCLEFERRETLE
>AAF72362_VanHB_Enterococcus_faecalis_Tn1549
MRKSMGITVFGCEQDEANAFRALSPDFHIIPTLISDAISADNAKLAAGNQCVSEGHKSEVSEATILALRKVGVKYISTRSIGCDHIDTTAAERMGISVGTVAYSPDSVADYALMLMLMAIRGAKPTMHAVAQQDFRLDRIRGKELGDMTVRVIGTGHIGQAVVKRLRGFGCHVLAYDNSRKMDADYVQLDELLKNSGIVTLHVPLCADTRHLIGQKQIGEMKQGAFLINTGRGALVDTGALVEALESGKLGGAALDVLEGEDQFVYTDCSQKVLDHPFLSQLLRMPNVIITPHTAYYTERVLQDTTEKTIRNCLNFERSLQHE
>AAR37059_VanHD5_Enterococcus_faecium_N03-0072
MNKKMDITVFGCESDEMEVFQKISYELGVTATLIKDSISESNAGLADGCCCVSVSHKAELSEPILLALKNAGVKYISTRSIGFNHIDIQAAGLLGMVVGTVEYSPGSVADYTVMLMLMLMRGTKSILRETQRQNYCLNDLRGKELRDMTVGVLGTGRIGQAVMERLKGFGCKVLAYDRNQKAGTDYVSFHELLKKSDIVTLHIPLAEDTRHMIGCEELEMMKQEALLINTGRGALVDTAALVEALKGQKIGGAALDVLEGEEGIFYHDCTQRTIEHPFLSVLQGMPNVIVTPHTAYHTDRVLVDTVSNTIRNCLNFERSLGNV
>AAY52004_VanH_Paenibacillus_thiaminolyticus_PT-2B1
MKNIGITVYGCEQDEADAFRALSPRFGIMPTIINAAVSEANAISAPCNQCISVGHKSEVSASILLALKRAGVKYISTRSIGCNHIDTTAAKRMGIAVGNVAYSPDSVADYTMMLMLMAVRNAKSIVRSVEKHDFRLDSVRGKVLRDMTVGVVGTGHIGKAVIERLRGFGCHVLAYDRSQKIEANYVPFDALLQNSDIVTLHVPLNADTRHIIGHEQIKRMKQGAFIINTGRGPLVDTDALVKALENGKLGGAALDVLEGEEEFFYSDCSQKPIDNQFLLKLQRMPNVIITPHTAYYTEQALRDTVEKTIKNCLDFERSQEHE
>AAY52012_VanH_Paenibacillus_apiarius_PA-B2B
MKNIGITIYGCEQDEADVFKELSPRFGVIPAITSSAVSETNVMLAPGNQCISVGHKSEISESILLALKESGVKYISTRSIGYNHIDMKAAESMGIAVGNVAYSPDSVADYTLMLMLMAVRNAKSIVRSVEKHDFKLDSVRGKVLRDMTVGVLGTGHIGKRVIERLRGFGCHVLAYGHNKEAAANYVSLNELLQKSDILTIHVPLSADTYHMIGREQIKAMKQGAFLINTARGGLIDTDVLVKALENGKLGGAALDVLEGEEGLFYFDCTQKPIDNQFLLKLQRMPNVIITPHTAYYTEQALRDTVENTIKNCLEFERRETLV
>AAZ98838_VanHD_Enterococcus_gallinarum_N04-0414 VanHD
MKKKIDITVFGCEPDEATVFRKLSHEFGVTVSLVREAVSEDNAKVADGCQCVSISHKAELSEPLLLALKDAGVKYICTRSIGYNHIDIQAAGQMGMTIGTVAYSPGSVADYAIMLMLMLMRGTKSVIHRTEKQDYCLNSLRGKELRDMTVGVLGAGRIGQAVMERLKGFGCTVLAYDRNHKAGADYVSFCELLQRSDIITLHVPLAEDTFHMIGREQLEMMKKEALLINTARGALVDTGALVEALADGKIGGAALDVLEGEEGFFYYDCTYKAVEHPFLSTLQRMPNVIVTPHTAYHTERVLVDTVSNTIRNCLNFERSLGNV
>ACL82960_VanHM_Enterococcus_faecium_Efm-HS0661_IS1216E
MVLVMKDIGITIYGSEQDEADVFQEISSRFGVTPTIVSSPISETNVMLAPKNKCISVGHKSEIHKSILIALKESGVKYISTRSIGYNHIDMKAAEKMGIAVENVTYSPDSVADYTLMLILMAIRHTKSTLCSMEKHDFRLNSVRGKVLRDLTVGVLGTGHIGKAVIERLQGFGGHVLAYGNNKEATANYVSFNELLQKSDILTIHVPLSDDTYHMIGHEQIKAMKQGAFLINTARGGLIDTEVLVKALEDGKLGGAALDVLEGEEGLFYFDCTQKPINNQFLLKLQRMPNVTITPHTAYYSEKTLRDTVEKTVKNCLEFERRETHE
>AHA41499_VanH_Rhodococcus_equi_S7B_VanO
MSYRDLGLIDSEVIAERRVRALDDSSPSAVPTTGVRVFGCGHDEAVLFREMGTRLGITPSITEEAISETNAELARGNRCISVSHKTQIDNSTLLALSRVGVEYISTRSVGYNHIDVEFAASIGISVGNVDYSPDSVGDYTLMLMLMTVRHAKSIVRRADTHDYRLNDTRGRELRDLTVGVIGTGRIGTAVIDRLQGFGCRVLAHDSGPHASADYVPLDELLRQSDIVTLHTPLTADTHHLLDRQRIDQMKHGAYIVNTGRGPLLDTEALLSALESGRLGGAALDVVEGEEGIFYADCRNRLIENKALVRLQRLPNVLISPHSAYYTDHALNDTVENSLVNCLNFESGRTA
>BAE98128_VanH_Enterococcus_faecalis_pSL1-Tn1546
MNNIGITVYGCEQDEADAFHALSPRFGVMATIINANVSESNAKSAPFNQCISVGHKSEISASILLALKRAGVKYISTRSIGCNHIDTTAAKRMGITVDNVAYSPDSVADYTMMLILMAVRNVKSIVRSVEKHDFRLDSDRGKVLSDMTVGVVGTGQIGKAVIERLRGFGCKVLAYSRSRSIEVNYVPFDELLQNSDIVTLHVPLNTDTHYIISHEQIQRMKQGAFLINTGRGPLVDTYELVKALENGKLGGAALDVLEGEEEFFYSDCTQKPIDNQFLLKLQRMPNVIITPHTAYYTEQALRDTVEKTIKNCLDFERRQEHE
>CAB61228_VanH_Bacillus_circulans
MKNIGITVYGCNQDEADAFRALSPQFGIMPSIINADVSEANAISAPLNQCISVGHKSEISASILVALKRGGVKYISTRSIGCNHIDTIAAKRIGITVGNVAYSPDSVADFTMMLMLMAVRNTKSIVRSVEKHDFRLDSVRGKVLSEMTVGVVGTGQIGKAVIERLRGFGCKVLAYSHSKSIEVYYVPFDELLQNSDIVTLHVPLHTDTHYIIGHEQIQRMKKGAFIINTSRGPLVDTYALVKALENGKLGGAALDVLEGEEEFFYSDCTQRPIDNQFLLKLQKMPNVIITPHTAYYTEQALRDTVEKTITNCLDFERRLEHE
>SCO2118_Str_coelicolor_A3(2)
MEILAFGVQADEKPLIERAFRDHEDVRCLDVFLNEDTAPIAAGHEIVSTSVNADLGAAVLEILAAGGTRMVAQRSTGFNNVDLDTADRLGMTVARVSYYSPHSVAEFAWALAMAVNRRIVRASIRTRDFDFRLDGLMGRDLHGRTAGVLGTGKIGEAFARIAHGFGMRLLGWDVAENPACAELGMRYVAKDELLARSDLITLHVPLMAETRHLIDATALKAMRDDAILINSSRGGLIDTAALVGELRAGRFAGVGLDVYEAEAGLFFLDKSLEAVEDDTLARLVTFPNVLVTSHQAYYTEDAVGQIVGTTVRNVLDYREGRRSENVLVPRS
>VanH-RS_Sp_hirsuta_DSM_44795
MACSELGSIHSGAIADRRDRAMAGTSTSAIPAVGLTVFGCSPDEAVVFREAGARLGASPTIVESAVCETNAELARGSRCISVNHKAQITAAALLALSEAGVEYISTRSIGYDHIDLDHAERVGISVGNVAYSPDSVADYTLMLMLMAVRHAKSTVRRTDSHDYRLNETRGKELRDLTVGVVGTGRIGTAVIDRLRGFGARVLAHDKPSHAGAEYVALDELIEQSDIVTLHTPLTADTHHLLDHHRIKRMKTGAYVVNTGRGPLLDTEALLSALESGRLGGAALDVLEGEEGIFYADCRNRQLGNEALVRLQRLPNVLISPHSAYYTEHALRDVVENSLINCLNFENGRTA
>VanH1ncs-RS_F_sp_Ei5c
MSYSEPARTAVAPARAPASSPSSTIPTTGITAYGCSRHEAALFRETAPRFGVVPVITGEAVSEANIHLVFGNRCISVSHRSRVTDSTLLALSGAGVEYISTRSIGCNHVDIGYAASVGITVGNVSYSPDSVADYAVMLILMAVRNAKSVVLRAASHDYRLGEVAGKELRDLTIGVVGTGRIGTAVMARLRAFGCRVLAHDSRPGATADHVPLDPLLRMSDVITLHTPLNADTYHLLNRERIARMKHGAFVVNTGRGSLLDTEALVTALESGRLGGAALDVLEGEEGVFYTDHRHQPIENELLSRLQQLPNALVSPHTAYYTERALRDTVENGLINCLNFAAGGRRG
>VanH2ncs-RS_F_sp_Ei5c
MSYSEPARTAVAPARAPASSPSSTIPTTGITAYGCSRHEAALFRETAPRFGVVPVITGEAVSEANIHLVFGNRCISVSHRSRVTDSTLLALSGAGVEYISTRSIGCNHVDIGYAASVGITVGNVSYSPDSVADYAVMLILMAVRNAKSVVLRAASHDYRLGEVAGKELRDLTIXVVGTGRIGTAVMARLRAFGCRVLAHDSRPGATADHVPLDPLLRMSDVITLHTPLNADTYHLLNRERIARMKHGAFVVNTGRGSLLDTEALVTALESGRLGGAALDVLEGEEGVFYTDHRHQPIENELLSRLQQLPNALVSPHTAYYTERALRDTVENGLINCLNFAAGGRRG
>VanHcs_Am_alba_DSM_44262
MTYSEPARSAAPRTGSPASASPSAVLTRGITIYGCGQDEAALFREMAPRFGITPTFAEEPVSEANIELVSGNRCISVGHKTPITNSILLALAEAGVEYISTRSIGFNHIDVNYAESVGITVGNVAYSPDSVADFTLMLMLMAVRDAKSILRRTEVHDYRLNEVRGKELRDLTVGVVGTGRIGVAVLDRLRGFGCRVLAYDTFLAAPADYVPLDELLQQSDIVSLHVPLNTDTYHLLDRQAIGQMKHGAYIINTGRGPLIETEALISALESGKLGGAALDVLEGEEGIFYADCRNKTIESKTLLRLEKLSNVIVSPHTAYYTDHALSDTVENSIINCLQFESGK
>VanHcs_Am_azurea_DSM_43854
MTYSEPARSAAPSTGSLASASSSAVLARGITIYGCGQDEAALFREMAPRFGITPTIAEEPVSEATIELAVGNRCISIGHKTPITNSILLALSKIGVEYISTRSIGFNHIDVDYAASVGITVGNVAYSPDSVADFTLMLMLMAVRDAKSIIRRTDEHDYRLNEVRGKELRDLTVGVVGTGRIGVAVLDRLRGFGCKVLAYDTVLTASADYVPLDELLQESDIVSLHVPLTTETYHLLDQRAIELMKHGAYIINTGRGPLIETEALIEALESGKLGGAALDVLEGEEGIFYADCRNKAIDGKPLLRLQNLPNVIVSPHTAYYTDHALSDTVENSIINCLQFESGK
>VanHcs_Am_coloradensis_DSM_44225
MSAMTYSEPARSEASRSRSLASAPSSADEARGITIYGCGQDEAVLFKEMAPRFGIMPTIAEAPVSEATIELASGNRCISVGHKTPISNSILLALREAGVEYISTRSIGFNHIDVKYAESIGITVGNVAYSPDSVADFTLMLMLMVIRDAKSIIRRTEVHDYRLNAVRGKELRDLTVGVVGTGRIGVAVMDRLKGFGCRVLAYDTIPNASADYVPLDDLLQQSDIVTLHVPLNTDTYHLLDRRNIEEMKGGAYIINTGRGPLIETEALISALESGNLGGAALDVLEGEEGIFYADCRDKAIDGNKPLLRLQELSNVIISPHTAYYTDHALSDTVENSIINCLEFESGK
>VanHcs_Am_decaplanina_DSM_44594
VDAPVSEANIDLVSGNRCISIGHKTKVTNSILLALGKAGVKYISTRSIGFNHIDVEYAASVGITVGNVAYSPDSVADFTLMLMLMAVRDAKSIIRRTEVHDYRLNEVRGKELRDLTVGVVGTGRIGVAVLDRLRGFGCRVLAYDTLLTASADYVPLDELLQQSDIVTLHVPLNTDTYHLLDRKNIGQMKGGAYIINTGRGPLIETEALISALESGKLGGAALDVVEGEEGIFYADCRNKPLQSETLLRLEKLPNVLISPHTAYYTDHALSDTVENSIINCLQFESGK
>VanHcs_Am_japonica_MG417-CF17
MAPRFGVIPTIVDEPVSEANIGLVSGNRCISIGHKTKVTNSILLELGKAGVEYISTRSIGFNHIDVDYAASVGITVGNVAYSPDSVADFTLMLMLMAVRDAKSIVRRTEVHDYRLNEVRGKELRDLTVGVVGTGRIGVAVLDRLRGFGCRVLAYDTLLTASADYVPLDELLQQSDIVTLHVPLNTDTYHLLDRENIERMKDGAYIINTGRGPLIETEALISALEDGKLGGAALDVVEGEEGIFYADCRNKPLESETLLRLEKLPNVLISPHTAYYTDHALSDTVENSIINCLQFESGK
>VanHcs_Am_keratiniphila_DSM_44409
MTYSEPARSAAPRTGSPASASSSAVLARGITIYGCGSDEAALFREMAPRFGVMPTIVDEPVSEANIGLVSGNRCISIGHKTKVTNSILLALAEAGVEYISTRSIGFNHIDVEYAASVGITVGNVAYSPDSVADFTLMLMLMAVRDAKSIIRRTEVHDYRLNEVRGKELRDLTVGVVGTGRIGVAVLDRLRGFGCRVLAYDTLLTASADYVPLDELLQQSDIVTLHVPLNKDTYHLLDRKNIERMKDGAYIINTGRGPLIETEALISALEDGKLGGAALDVVEGEEGIFYADCRNKPLESETLLRLEKLPNVLISPHTAYYTDHALSDTVENSIINCLQFESGK
>VanHcs_Am_keratiniphila_HCCB10007
MPTIVDEPVSEANIGLVSGNRCISIGHKTKVTNSILLALAEAGVEYISTRSIGFNHIDVEYAASVGITVGNVAYSPDSVADFTLMLMLMAVRDAKSIIRRTEVHDYRLNEVRGKELRDLTVGVVGTGRIGVAVLDRLRGFGCRVLAYDTLLTASADYVPLDELLQQSDIVTLHVPLNNDTYHLLDRKNIERMKDGAYIINTGRGPLIETEALISALEDGKLGGAALDVVEGEEGIFYADCRNKPLESETLLRLEKLPNVLISPHTAYYTDHALSDTVENSIINCLQFESGK
>VanHcs_Am_keratiniphila_ssp_nogabecina_FH_1893
MTYSEPARSAAPRTGSPASASSSAVLARGITIYGCGSDEAALFREMAPRFGVMPTIVDEPVSEANIGLVSGNRCISIGHKTKVTNSILLALAEAGVEYISTRSIGFNHIDVEYAASVGITVGNVAYSPDSVADFTLMLMLMAVRDAKSIIRRTEVHDYRLNEVRGKELRDLTVGVVGTGRIGVAVLDRLRGFGCRVLAYDTLLTASADYVPLDELLQQSDIVTLHVPLNKDTYHLLDRKNIERMKDGAYIINTGRGPLIETEALISALEDGKLGGAALDVVEGEEGIFYADCRNKPLESETLLRLEKLPNVLISPHTAYYTDHALSDTVENSIINCLQFESGK
>VanHcs_Am_lurida_DSM_43134
MSGMTYSEPARSAAPRTGSLASASSSAVLATGITIYGCGQDEAALFREMAPRFGIVPTIVEEPVSETNIELVSGNSCISIGHKTKVTNSILLALGEAGVKYISTRSIGFNHIDVEYAASVGITVGNVAYSPDSVADFTLMLMLMAVRDAKSIIRRTEVHDYRLNEVRGKELRDLTVGVVGTGRIGVAVLERLRGFGCKVLAYDTVLTASAEYVPLDELLQQSDIVTLHVPLTTDTYHLLDEKNIERMKDGAYIINTGRGPLIETEALISALESGKLGGAALDVLEGEEGIFYADCRNKAIESKTLLRLEKLSNVLISPHTAYYTDHALSDTVENSIINCLQFESGK
>VanHcs_Am_lurida_NRRL_2430
MAPRFGIVPTIVEEPVSETNIELVSGNSCISIGHKTKVTNSILLALGEAGVKYISTRSIGFNHIDVEYAASVGITVGNVAYSPDSVADFTLMLMLMAVRDAKSIIRRTEVHDYRLNEVRGKELRDLTVGVVGTGRIGVAVLERLRGFGCKVLAYDTVLTASAEYVPLDELLQQSDIVTLHVPLTTDTYHLLDEKNIERMKDGAYIINTGRGPLIETEALISALESGKLGGAALDVLEGEEGIFYADCRNKAIESKTLLRLEKLSNVLISPHTAYYTDHALSDTVENSIINCLQFESGK
>vanHcs_Am_orientalis_B-37
MGITIYGCGQDEAALFREMAPRFGVLPTIVDAPVSEANIDLVAGNRCISVGHKTRITNSTLRALSEAGVAYVSTRSIGFNHIDVDYAASVGITVGNVSYSPDSVADFTLMLMLMAIRNAKSIIRRADVHDYRLQDVRGKELRDLTVGVIGTGRIGVAVLQRLRGFGCEVLAYDKYPQADADYVALDELLRRSDIVTLHAPLDADTYHLLDRHKIEEMKHGAFIINTGRGALIETEALIAALDSGKLGGAALDVVEGEEGIFYADCSDKAIDSKPLLRLQELPNVLISPHTAYYTDHALSDTVENSIVNCLKFESGKQHG
>VanHcs_Am_regifaucium_DSM_45072
MGITIYGCGQDEAVLFREMAPRFGVQPTIVAEPVSEANIELIAGNRCVSVGHKTRIENSTLLALSEAGVSYVSTRSIGFNHIDVEYAESVGITVGNVSYSPDSVADFTLMLMLMSLRNAKSIIRRADVHDYRLHDVRGKELRDLTVGVVGTGRIGVAVMDRLRGFGCEVLAFDKVQNTDATYVSLDELLRRSDIVTLHAPLNADTYHLLGRDNIEQMKHGAFIINTGRGALIDTEALISALDSGKLGGAALDVVEGEEGVFYADCSDKNIESKPLLRLQELPNVLISPHTAYYTDHALRDTVENSIVNCLKFESGKQHG
>VanHcs_Am_regifaucium_GY080 
MGITIYGCGQDEAVLFREMAPRFGVQPTIVAEPVSEANIELIAGNRCVSVGHKTRIENSTLLALSEAGVSYVSTRSIGFNHIDVEYAESVGITVGNVSYSPDSVADFTLMLMLMSLRNAKSIIRRADVHDYRLHDVRGKELRDLTVGVVGTGRIGVAVMDRLRGFGCEVLAFDKVQNTDATYVSLDELLRRSDIVTLHAPLNADTYHLLGRDNIEQMKHGAFIINTGRGALIDTEALISALDSGKLGGAALDVVEGEEGVFYADCSDKNIESKPLLRLQELPNVLISPHTAYYTDHALRDTVENSIVNCLKFESGKQHG
>VanHcs_Am_sp__WAC_04182
MTYSEPARSAAPRTGSLASAPSSAVLATGITIYGCGQDEAALFREMAPRFGIVPTIVDEPVSEDNIELVAGNRCISIGHKTKVTNSILLALGNAGVKYISTRSIGFNHIDVEYAASVGITVGNVAYSPDSVADFTLMLMLMAVRDAKSIIRRTEVHDYRLNEVRGKELRDLTVGVVGTGRIGVAVLERLRGFGCKVLAYDTVLTASAEYVPLDELLQQSDIVTLHVPLTTDTYHLLDEKNIERMKDGAYVINTGRGPLIETEALISALESGKLGGAALDVLEGEEGIFYADCRNKAIESKTLLRLEKLSNVLISPHTAYYTDHALSDTVENSIINCLQFESGK
>VanHcs_Am_sp_BJA-103
MTYSEPARSAAPRTGSLASASSSAVLARGITIYGCGQDEAALFREMAPRFGVTPTIVEAPVSEDNLELAIGNRCISVGHKTPISNSLLLALGNAGVEYISTRSIGFNHIDVEYAASIGISVGNVAYSPDSVADFTLMLMLMAVRDAKSIIRRTEVHDYRLNEVRGKELRDLTIGVVGTGRIGVAVLDRLRGFGCRVLAYDTLRTADADYVSLDELLQQSDIVTLHVPLNTDTRHLLDARNIEQMKDGAYVINTGRGPLIENEALIAALESGKLGGAALDVVEGEEGIFYADCRNKAIDGKPLLRLQELPNVLISPHTAYYTDHALSDTVENSIINCLKFESGK
>VanHcs_Am_sp_CB00013
ITIYGCGSDEAALFREMAPRFGVIPTIVDEPVSEANIGLVSGNRCISIGHKTKVTNSILLELGKAGVEYISTRSIGFNHIDVDYAASVGITVGNVAYSPDSVADFTLMLMLMAVRDAKSIVRRTEVHDYRLNEVRGKELRDLTVGVVGTGRIGVAVLDRLRGFGCRVLAYDTLLTASADYVPLDELLQQSDIVTLHVPLNTDTYHLLDRENIERMKDGAYIINTGRGPLIETEALISALEDGKLGGAALDVVEGEEGIFYADCRNKPLESETLLRLEKLPNVLISPHTAYYTDHALSDTVENSIINCLQFESGK
>VanHcs_Am_sp_MJM2582
MAPRFGVIPTIVDEPVSEANIGLVSGNRCISIGHKTKVTNSILLELGKAGVEYISTRSIGFNHIDVEYAASVGITVGNVAYSPDSVADFTLMLMLMAVRDAKSIVRRTEVHDYRLNEVRGKELRDLTVGVVGTGRIGVAVLDRLRGFGCRVLAYDTLLTASADYVPLDELLQQSDIVTLHVPLNTDTYHLLDRKNIERMKDGAYIINTGRGPLIETEALISALEDGKLGGAALDVVEGEEGIFYADCRNKPLESETLLRLEKLPNVLISPHTAYYTDHALSDTVENSIINCLQFESGK
>VanHcs_Am_sp_WAC_01375
MTYSEPARSAAPRTGSLASASSAVLARGITIYGCGQDEAALFREMAPRFGIMPTIVEEPVSEANIGLVSGNRCISIGHKTKVTNSILLALGEAGVKYISTRSIGFNHIDVEYAASVGITVGNVAYSPDSVADFTLMLMLMAVRNAKSIVLRTEVHDYRLDEVRGKELRDLTVGVVGTGRIGVAVLDRLRGFGCRVLAYDTVLTASADYVPLDELLEQSDIVTLHVPLNTDTYHLLDRKNIGRMKDGAYIINTGRGPLIETEALISALESGKLGGAALDVLEGEEGIFYADCRNKPIESKTLLRLEKLSNVLISPHTAYYTDHALSDTIENSIINCLQFESGK
>VanHcs_Am_sp_WAC_01376
MTYSEPARSAAPRTGSLASASSSAVLARGITIYGCGQDEAALFREMAPRFGITPTIVEEPVSEANIGLVSGNRCISIGHKTKVTNSILLALGEAGVKYISTRSIGFNHIDVEYAASVGITVGNVAYSPDSVADFTLMLMLMAVRDAKSIIRRTEVHDYRLNEVRGKELRDLTVGVVGTGRIGVAVLERLRGFGCKVLAYDTVLTASAEYVPLDELLQQSDIVTLHVPLTTDTYHLLDEKNIERMKDGAYVINTGRGPLIETEALISALESGKLGGAALDVLEGEEGIFYADCRNKAIESKTLLRLEKLSNVLISPHTAYYTDHALSDTVENSIINCLQFESGK
>VanHcs_Am_sp_WAC_04169
MTYSEPARSAAPRTGSPASASSSAVLARGITIYGCGSDEAALFREMAPRFGVMPTIVDEPVSEDNIGLVSGNRCISIGHKTKVTNSILLALAEAGVEYISTRSIGFNHIDVEYAASVGITVGNVAYSPDSVADFTLMLMLMAVRDAKSIIRRTEVHDYRLNEVRGKELRDLTVGVVGTGRIGVAVLDRLRGFGCRVLAYDTLLTASADYVPLDELLQQSDIVTLHVPLNKDTYHLLDRKNIERMKDGAYIINTGRGPLIETEALISALEDGKLGGAALDVVEGEEGIFYADCRNKPLESETLLRLEKLPNVLISPHTAYYTDHALSDTVENSIINCLQFESGK
>VanHcs_Am_sp_WAC_05977
MTYSEPARSAAPRTGSLASAPSSAVLATGITIYGCGQDEAALFREMAPRFGIMPTIVEEPVSEANIELVSGNRCISIGHKTKVTNSILLALAEAGVKYISTRSIGFNHIDVEYAASAGITVGNVAYSPDSVADFTLMLMLMAVRDAKSIIRRTEVHDYRLNEVRGKELRDLTVGVVGTGRIGVAVLERLRGFGCKVLAYDTVLTASAEYVPLDELLQQSDIVTLHVPLNTDTYHLLDEKNIERMKDGAYIINTGRGPLIETEALISALESGKLGGAALDVLEGEEGIFYADCRNKTIESKTLLRLEKLSNVLISPHTAYYTDHALSDTVENSIINCLQFESGK
>VanHcs_Am_thailandensis_JCM_16380
MSGMTYSEPARSAAPSTGSLASASSSAVLARGITIYGCGQDEAALFREMAPRFGITPTIAEEPVSETNIELAVGNRCISIGHKTPITNSILLALSKIGVEYISTRSIGFNHIDVDYAASVGITVGNVAYSPDSVADFTLMLMLMAVRDAKSIIRRTDEHDYRLNEVRGKELRDLTVGVVGTGRIGVAVLERLRGFGCKVLAYDTILTAAADYVPLEELLQQSDIVSLHVPLTTDTYHLLDQQAIERMKHGAYIINTGRGPLIETEALIAALESGKLGGAALDVLEGEEGIFYADCRNKAIDGKPLLRLQNLPNVIVSPHTAYYTDHALSDTVENSIINCLQFESGK
>VanHcs_Apl_sp_ATCC_53533
MSHSEPARTAAFRSRSLASSSSPVIPTTGITIYGCGHDEAVLFREQARRFGVLPTITGAAVSEANVDLVFGNRCISVGHKTQVTNSTLLALGRAGVEYVSTRSIGYDHIDLGYAESVGISVGNVAYSPDSVADYTLMLMLMAVRHAKAMIRRTDAHDYRLSDARGKELRDLTVGVAGTGRIGSAVLDRLRAFGCRVLAYDNRRATSAHYVPLDELLRQSDIVTLHTPLTAGTHHLLNRQRIAQMKRGAFIINTGRGALLDTEALIPALECGRLGGAALDVLEGEEGIFYTDRRNKPIENKALLRLQELPNVLISPHLAYYTHHALSDTVENSLINCMNFESGKGMDRMKA
>VanHcs_CA878
MEAMARSEPARTAARRTRSLASAPSSAALATGITIYGCGPDEAVLFRELAPRFGVVPTITDAPVSEANIELAFGNRCISIGHKAQITNPVLLALGRAGVTYISTRSIGFNHIDVDYAESVGIAVGNVAYSPDSVADYTLMLMLMLMRDAKSILRRVEAHDYRLNGVRGKELRDLTVGVVGTGRIGVAAMDRLRGFGCQVLACDKCPTTSAEYVPLDELLRRSDIVTLHTPLNADTHHLLNRQRIEQMKHDAFVINTGRGGLIDTEALVLALESGRLGGAALDVLEEEEGIFYTDCSNKIIKNKLLLRLQKLPNVLISPHTAYYTDHALRDTVENSIINCLNFESGKQYG
>VanHcs_Str_sp_WAC1420
MTYSEPAHAAVGRTQSLTSSHPTTVAPTGVTVYGCGKDEAALFREMAPRVGAIPTITEAAVSEANVELTNGNRCISVSHKTGIANSTLLALSRAGVAYISTRSVGYNHIDVEYAASVGISVENVAYSPDSVADYTLMLMLMTARHAKSIIRHADVHDYRLNEVRGKELRDLTIGVVGTGRIGVAVMDRLRGFGCRTLAHDSHPTTEADYVPLDKLLQLSDIVTLHTPLTADTHHLLNRHRIEQMKHGSCIINTGRGSLIDTEALVFALESGRLGGAALDVLEGEEGIFYNDCRNKPIDSKALLRLQEMPNVIISPHTAYYTDHALSDTVENSITNCLKFESRNQHG
>VanHcs_Str_sp_WAC_04229
MTHSETTRITIYGCGPDEAALFRELAPGLGVQPAITDAPVSEANAELAIGSRCVSIGHKTPVTHATLRALGRAGVGYISTRSIGYNHIDVEYADSIGILVENVSYSPDSVADYTLMLMLMAVRDAKAVIRRTDMHDYRLSETRGRELRDLTVGVIGTGRIGAAVIDRLRGFGCRILAHDKGPVGRPGAGVEFLPLDELLRRSDLVTLHTPLTAQTHHLLDRQRLAQLKNGALIVNTARGALIDTEALVQQLENGRLSGVALDVIEGEDGVFYADCRNEPLESKGLLRLQELPNALISPHTAYYTDHALRDTVENSLTNCLSFVSRNHRG
>VanHcs-RS_Apl_teichomyceticus_ATCC_31121
MGYSEPVRAAAPRTRSLASSSSPVVPATGITIYGCGPDEAALFRELAPRFGVLPIITEAAVSEANVNLASGNRCISVGHKTQITNGTLLALSRSGVKYISTRSIGYNHIDVAYAQSVGISVGNVAYSPDSVADYTLMLMLMAVRHMKAMIRRADVHDYRLNDVRGKELRDLTVGVVGTGRIGSAVMDRLWGFGCRVLAYDNRRSDSAHYVPLDDLVRQSDIVTLHTPLTAATHHLLNQDRIAQMRNGAFVINTGRGSLIDTEALVAALESDKLGGAALDVLEGEEGVFYADCRNKLIESKALLRLQEMPNVIISPHMAYYTDHALSDTVENSLVNCMNFEREQQHG
>VanHcs-RSJK_Str_toyocaensis_NRRL_15009
IAVYGCGPDEAVLFRELAPGLGVQPVITDAPVSEANSELALGSRCVSISHKTPVTHATLRALGRVGVGYISTRSIGYNHIDVEYADSIGIVVENVSYSPDSVADYTLMLMLMVLRDAKAIVRRTDMHDYRLSEVRGKELRDLTVGVVGTGRIGTAVLDRLRGFGCRVLAHDNHPADRPGVAEYVPLDELLRRSDVVTLHAPLTTATHHLLDQQRLARMKDGALVINTGRGGLIDTEALVHELESGRLGGAALDVVEGEEGIFYADCRDRPMESKALLRLQELPNALITPHTAYYTDHALRDTVENSLTNCLTFRKQESAWPD
>VanHcs-RSY_CA37
MGYSEPARAAASRTRSLTSPSFPVVPTVGITIYGCGHDEAALFRELAPRFGVRPIITEAAVSEANVDLASGYRCISVGHKTQITNGTIRALSRVGVEYISTRSIGYNHIDVAYAQSVGISVGNVAYSPDSVADYTLMLMLMAVRHVKSMIRRVDAHDYRLSDVRGKELRDLTVGVVGTGRIGSAVMDRLRGFGCLVLAHDDRRAISADYVPLDELLRQSDIVTLHTPLTADTHHLLNRRSIGHMKQGAFIVNTGRGSLIDTEALIAALDSDRLGGAALDVLEGEEGTFYTDCRNKPIESKALLRLQELPNVLISPHMAYYTDHALSDTVENSLINCMNFESGRQHG
>VanHcs-RSY_CA915
MGYSEPLRTTDSPAPSAEIMIYGCSQNEAALFRTLAPRFGVRPSITEAAVSEDNAALAAGASCISVNHKAQVTDGTLRALSRVGVRYISTRSIGCNHIDVAYAREVGISVGNVSYSPDSVADYTLMLMLMAVRHAKSMVRRTDAHDYRLSDKCGRELRDLTIGVIGTGRIGSAVIDRLRGFGCRILAHDTQRRTPAHYVTLNELLQESDIVTLHTPLLPETYHLLNRHRIAQMRHGAFIINTGRGALIDTEAILPALESGRLGGVALDVVEGEEGIFYHDRRNQLDDSTALVRLQELPQALISPHMAYYTDHALSDTVENSIINCLSFANGR
>VanHcs-RSY_Ncd_terpenica_NC_YFY_NT001
MSHSEPALEAARRTRSPASTSSSAVSAMGITIYGCGQDEAVLFREMAPRFGVLPTLTEAAVSEANIGLALGNRCISVGHKTRISNSTLRALGRAGVTYISTRSVGYNHIDVEYAASLGICVENVAYSPDSVADYTLMMMLMSVRHAKSVFCRADAHDYRLSDVRGRELRDLTVGVVGTGRIGAAVVDRLRGFGCRILAYDNYPETTADYVSLDELLGQSDIVTLHTPLNADTHHLLNCERIARMKRGAFVINTGRGPLLDTEALVSALENGKLGGAALDVLEGEEGIFYADCRNKPIDSELLLRLQKLPNVLISPHTAYYTDHALSDIVENSIINCLKFESGKRRG
>VanHcs_Ak_auranticolor_YU_961-1
MTDEPVSEANVELAAGNRCISVGHKTRVTNDVLLALSEAGVEYISTRSVGFNHIDVEYAERVGIVVGNVNYSPDSVGDYTLMLMLMAVRNAKAMIRRVDVHDYRLNDVRGRELRDLTVGVVGTGRIGAAVLDRLRGFGCRVLAFDAIPATDANYVSLDELLAESDIVSLHTPLNEGTYHLLDARRIERMRDGAYVINTGRGPLIDTEALIAALESGKLGGAALDVLEEEEGIFYADCRNTTIKSSLLLRLQKLPNVLISPHTAYYTDHALSDTIENSIANCLEFESGKRHG
>VanHcs_Am_sp_WAC_01416
MTYSEPARSAAPRTGSLASASSAVLARGITIYGCGQDEAALFREMAPRFGIMPTIVEEPVSEANIGLVSGNRCISIGHKTKVTNSILLALGEAGVKYISTRSIGFNHIDVEYAASVGITVGNVAYSPDSVADFTLMLMLMAVRNAKSIVLRTEVHDYRLDEVRGKELRDLTVGVVGTGRIGVAVLDRLRGFGCRVLAYDTVLTASADYVPLDELLEQSDIVTLHVPLNTDTYHLLDRKNIGRMKDGAYIINTGRGPLIETEALISALESGKLGGAALDVLEGEEGIFYADCRNKPIESKTLLRLEKLSNVLISPHTAYYTDHALSDTIENSIINCLQFESGK
>VanHcs_Am_sp_WAC_04197
MTHSEPARSAAPRTGSPASASSSAVLARGITIYGCGSDEAALFREMAPRFGVIPTIVDEPVSEANIGLVSGNRCISIGHKTKVTNSILLELGKAGVEYISTRSIGFNHIDVEYAASVGITVGNVAYSPDSVADFTLMLMLMAVRDAKSIVRRTEVHDYRLNEVRGKELRDLTVGVVGTGRIGVAVLDRLRGFGCRVLAYDTLLTASADYVPLDELLQQSDIVTLHVPLNTDTYHLLDRKNIERMKDGAYIINTGRGPLIETEALISALEDGKLGGAALDVVEGEEGIFYADCRNKPLESETLLRLEKLPNVLISPHTAYYTDHALSDTVENSIINCLQFESGK
>VanHcs_Am_keratiniphila_NRRL_B24117
VDEPVSEANIGLVSGNRCISIGHKTKVTNSILLALAEAGVEYISTRSIGFNHIDVEYAASVGITVGNVAYSPDSVADFTLMLMLMAVRDAKSIIRRTEVHDYRLNEVRGKELRDLTVGVVGTGRIGVAVLDRLRGFGCRVLAYDTLLTASADYVPLDELLQQSDIVTLHVPLNKDTYHLLDRKNIERMKDGAYIINTGRGPLIETEALISALEDGKLGGAALDVVEGEEGIFYADCRNKPLESETLLRLEKLPNVLISPHTAYYTDHALSDTVENSIINCLQFESGK
>VanHcs_Am_orientalis_ATCC19795
VTASDTSWPPVIDNADDQACDHRVVAAPSSSLYRSVTYRWPIENHVRAGIGALLTLLGMTYSEPAPAADSRTRSLASASSSAVLAMGITIYGCGQDEAALFREMAPRFGVLPTIVDAPVSEANIDLVAGNRCISVGHKNRITNSTLRALSEAGVVYVSTRSIGFNHIDVDYAASVGITVGNVSYSPDSVADFTLMLMLMAIRNAKSIIRRADVHDYRLQDVRGKELRDLTVGVIGTGRIGVAVLQRLRGFGCEVLAYDKYPQADADYVALDELLRRSDIVTLHAPLDADTHHLLDRHKIEEMKHGAFVINTGRGALIETEALIAALDSGKLGGAALDVVEGEEGIFYADCSDKAIDSKPLLRLQELPNVLISPHTAYYTDHALSDTVENSIVNCLKFESGKQHG
>VanHncs_Am_balhimycina_DSM_5908
MTYSEPARPADSRARSLASSSSSAVPPTGITIYGCGQDEAALFRELAPRYDVIPTIAEAPVSEANVELAAGNPCISIGHKTRVTNPTLLALAETGVRYISTRSIGYNHIDVKYAESIGITVENVAYSPDSVADFTLMQMLMLMRNAKTIISRAGVHDYRLNDVRGRELRDLTVGVVGTGRIGAAVMDRLQGFGCRTLAYDTRPVAAAEYVSLDELLRSSDIVTLHTPLTPDTHHLLNGERIEQMKPGAFVINTGRGPLIDTEALVPALESGRLGGAALDVLEGEEGIFYADHRDKPIKNKLLLLLQELPNVIVSPHTAYYTDHALSDTVENSIANCMKFEGRNQHG
>VanHncs_Am_sp_H5
MTYSEPARPADSRARSLASSSSSAVPPTGITIYGCGQDEAALFRELAPRYDVIPTIAEAPVSEANVELAAGNLCISIGHKTRVTNPALLALAETGVRYISTRSIGYNHIDVKYAESIGITVENVAYSPDSVADFTLMQMLMLMRNAKTIISRAGVHDYRLNDVRGKELRDLTVGVVGTGRIGAAVMDRLQGFGCRILAYDTRPVAAAEYVSLEELVRSSDIVTLHTPLTPDTHHLLNRERIEQMKQGAFVINTGRGPLIDTEALVPALESGRLGGAALDVLEGEEGIFYADHRDKPIKNKLLLLLQELPNVIVSPHTAYYTDHALSDTVENSIANCMKFEGRNQHG
>VanHncs_Ap_xanthii_11-183
VSFSDRPATGITIYGCGQDEAALFRELAARIGVVPTITEVAVSEANAELAVGNRCISIGHKTRVTNPTLLALSRAGVRYVSTRSIGYNHLDVRYAESVGISVENVAYSPDSVADYTLMLMLMAVRHAKSLIRRVEVHDYRLGEVRGRELRDLTVGVVGTGRIGAAVIDRLRAFGCQILAYDINPQTSADYVPLDDLLMQSDIVTLHTPLAGDTRHLLNRRRIEQLKRGAFVVNTARGSLVDTEALVAALESGRLGGAALDVLEGEEGIFYADLRGEQVENELLLRLHGLPNVLVSPHTAYYTDHALRDTVENSIINCLRFESAMHHG
>VanHncs_Apl_sp_ATCC_53533
MRPDPRQTYPGTGAAHNLSRPRGNRKNGALVTYSEPARTADRHTRSLASSPSSTVPTMGITIYGCEQDEAVLFREMAPRFGVTPNIIEAAISEANVELAFGNRCISIGHKTRITNPTLLALSRIGVKYISTRSVGYNHIDVEYAASVGISVGNVAYSPDSVADYTLMLMLMAVRHIKSIIRRADVHDYRLNEVRGKELRDLTVGVIGTGRIGAAVMDRLRGFGCRVLAYDNCPQTAADYVPLDELLRLSDIVTLHTPLNADTHHLLNRHRIELMKHGAFIINTGRGSLLDTEALIPALEDGRLGGAALDVLEGEEGIFYADCRNKPIESKSLLRLQKMANVLISPHTAYYTDHALSDTVENSINNCLKFESGNQHG
>VanHncs_Apm_cephalotaxi_CPCC_202808
MTYRGPARTAAYRTRSAAASTSPSLPARGITIYGCGQDEAALFRALAPRFGVLPIITEAAVSDVNIELAAGNRSISIGHRAQVTNSALLALSQVGVEYISTRSIGYNHLDVDYARRIGITVENVVYSPDSVADYTLMLMLMAVRHAKSTIRRVDTHDYRLGDVRGRELRDLTVGVVGTGRIGRAVMDRLRGFGCRILAHDSQPVAAADYVPLDDLLQSSDIVTLHTPLTPDTHHLLDAERIARMKPGAVVVNTGRGSLLHTEALLSALEKGALGGAALDVVEGEEGIFYADCRGRPVESLPLSRLQQLPNVFVSPHIAYYTDHALSDTVENSLVNCLNFERGGAS
>VanHncs_F_sp_EAN1pec
MTSTEAARTAAHHRARSPASPLSPPSPSSPSSPAVSATGITVYGCGQDEAALFRELSPRFDVAPTFTEAPASEANVALASGNRCISISHKDQVTNSTLLALSRVGVSYVSTRSTGCNHVDVSYAASVGITVEGVAYSPDSVADYTLMLMLMAARHAGSVIIRAAAHDYRLQETRGRELRDLTVGVIGTGRIGAAVVARLRGFGCRVLAHDSRPGTAAADRVSLDDLLRRSDIVTLHVPLDAATRHLLDRRRIERMKRGAIVVNTGRGALLDTEALVSALDSGRLGGAALDVLEGEEGIFYADHRGNPVEHRSLARLQGLPNVIITPHTAYYTDHALNDIIENSIVNCRRFEGSTAHG
>VanHncs_Kib_aridum_DSM43828
MIYSEPTRTAARRTRLLTSSSSSTVPTTGITIYGCGQDEAVLFQEMAPRFGVRPTITEEPVSEANIELAFGNRCISVGHKTRITNPTLLALSKAGVGYISTRSIGFNHIDVEYAESVGISVGNVAYSPDSVADYTLMLMLMAVRHVKSMIRRADVHDYRLNDVRGKELRDLTVGVVGTGRIGAAVMDRLRGFGCRIVAYDTLPAAAADYVSLDELIRLSDIVTLHTPLTEETHHLLNRQRIEQMKYGAYVINTGRGPLIDTEALILALESGKLGGAALDVLEGEEGIFYADCRNKPIDGTPLARLQKLPNVLISPHTAYYTDHALSDTVENSLTNCLTFESRNQHG
>VanHncs_Kib_phytohabitans_KLBMP1111
MTDNEPARTTDRRIQAPESSADLATGITIYGCGRDEAALFSEMAPRFGVMPTITADAVSEATVEMAFGNRCVSVDHKTRVSNSTLLALRRAGVAYISTRSVGYDHIDVDYANSIGIAVENVTYSADSVADYTLMMMLMVLRNAKSTLRRTDVHDYRLSDVRGRELRALTVGVVGTGRIGAAVIDRLWGFGCRTLAYDINPTVSANYVPLDELSQRSDVVTLHTPLTPRTRHLLHRRRIEHMKDGAIVINTARGPLVDTEALVAALETGRLGGAGLDVVEGEEEIFYVDRRNKPIENRLLARLQQMPNVVVSPHTAYFTDRSLSDIVANSITNCLEFESRNQRG
>VanHncs_Nci_sp_CF167
MRPSPAAAPRAVSAALPTTITIYGCDADEAAHFRAASSRFGIRTAISALPAMEDSAELARGSRCVSVGHRYDVPRTTLRALRRAGVEYLSTRSIGDDHIDRPYAARLGIEVATVQYSPDSVADYTLMLVLMALRHAKAMVRRADRHDYRLAEARGRELRDLTVGVVGTGRIGSAVVTRLQAFGARVLTHDKRPGAGHVPLDELLRASDVVTLHTPLDRDTFHLLDARRIALLNPDAIVVNTGRGGLLDTATLLAALERGDLAAAALDVVEGERGIFYADRGDGPLGNDVLARLQALPNVLISPHTAFHTDHALADTVEQTLAGCLAFERRSRA
>VanHncs_Pms_sukumoe_SAI-064
MSSDARSRPSGSATVATTGITVYGCGADEAALFRTMAPRFDVVPTIIDAALTEETADLAVGTRCVSVGHKTRITNPTLLALSQVGVEYISTRSVGYNHIDVSYAQSVGITVGNVAYSPDSVADYTLMLMLMAVRQMKSVLLRVEAHDYRLSETRGRELRDLTVGVVGTGRIGTAVIDRLRGFGCRVLAYDTRTATSDDHVPLDDLFRESDIVTLHTPLTPATHHLLDRRRIAQLKPGAYVINTGRGPLLHTEALLEALESGHLGGAALDVVEGEEGVFYADRRHKPLDDGALARLHGLPNVVITPHTAYFTDHALADTVENSLINCLNHISI
>VanHncs_Rb_toxicus_70137
MTTPRPIANPIMVFDCTESEAREFREESARRGIPVLLTADPLTEATAAQAYGRRCVSVGHRNRISNQTLHELSKVGVIYISTRSVGFDHIDVDYAAQVGICVENVPYSPASVADYTLMLILMVLRHAKPVLLRAEAHDFNMTSPRGRELRDLTVGVIGTGRIGSAVVDRLEGFGCRILIHTRQPVTDERHVSLDEILRRSDVVTLHTPLNAETHHLLNRERIAQLPSGALIVNTGRGALIDTEALLSALESGHVSGAALDVLEGEGRYFHGDHETHVPEDGLLFRLQKMPNVIITPHIAFFTDHALADTVRNGLARCIAFDKGN
>VanHncs-J_Ps_cypriaca_DSM_45511
MSDREPARTVVRSLTSSSSSAVPPTRITIYGCGPDEAVLFRELGPRLGVAPTITAAPVSEANVELALGNRCISVGHRTRVANSTLLALSRAGVRYVSTRSIGYDHIDVNYAESVDISVENVSYSPDGVADYTLMLMLMVVRDARSIIRRVDTHDYRLNTIRGKELRDLTVGVIGTGRIGAAVIDRLRGFACRVLAYDSRPEAAADYVPLDELLQQSDIVTLHTPLNAQTHHLLSRKRIAQMRPGAFVINTGRGSLIDTEALVSALEGGRLGGAALDVLEGEEGIFYADCRSKPIQDRALLRLHELPNVLISPHTAYYTDRALSDTVENSIVNCLSFESRNQRG
>VanHncs-KR_Ja_anatolica_GTF31
MVAPAVATTGVTIYGCGRDEDALFRTVASRLGLVPTITAAAPSVATVELARGNRCVSVGHQSEVTAATLLALSRAGVAYVSTRSIGDNHIDVDYAASVGIRVETVSYSPDSVADYTLMLMLMAVRDAKSVVRRADVHDYRLSGVRGRELRDLTVGVVGTGRIGSAVIDRLLGFGCRIVAHDSNPGIAADYVPLDELLEHSDIVTLHTPLTAATHQLLNRRRIERMRRGAYVVNTGRGALLDTEALVWALETGRLGGAALDVVEGEEGIFYADCRDRPIENSALVRLQELPNVLVSPHTAYYTDHALRDTVENSLANCLAFERRNHHG
>VanHncs-RK_Str_lincolnensis_NRRL_2036
MTHSEKTRITMYGCGPDEAVLFRELAPALGVRPAITDAPVSEATAELASGSRCISVGHKTPVTHATLRALDRAGVAYVSTRSIGRNHIDVEYAESIGIRVENVSYSPDSVADHTLMLMLMAIRDAKSIVRRTDMHDYRLSELRGKELRDLTVGVIGTGRIGAAVMGRLRGFGCRMVAHDNRPVDRPGIAVEYVPLDELLRRSDLITLHAPLTPQTRHLLNRRRLARMKNGALIVNTGRGALIDTEALVQELESGRLGGAALDVVEGEEGIFYGDCRDIPIESKALLRLQELPNALITPHTAYYTDHALRDTVKNSLTNCLAFESGNQHG
>VanHncs-RS_Tm_paurometabola_DSM_20162
MTQTTIAPLAARAPRPTGITVYGCADDEAALFRKAAPRWGIPLIITELPLSEENVMLAFGRRTISVGHRTPVTHPVLLALSRIGVRYVSTRSAGFDHIDVEYAAQLGITVGNVDYSPDSVADYTLMLMLMAIRDAKAVMRRTDSHDYRLSRHRGRELRDLTVGVIGAGRIGSAVVERLTGFGCRVLTADTRPGDDHVSLDHLLASSDIITLHTPLTADTHHLLDAARIHRMRPGAIVVNTGRGALIDTDALVDALEAGHLGGAALDVLEGEHGIFYTDRRDRPVQNSALLRLQHLPNAIISPHAAYFTDHALRDTVHNSLLNCLTFEENENS
>VanHncs-RS_Ak_mzabensis_CECT_8578
MTHSEPARAAACRTRSPAVRPFAAVAGTGITVYGCEQDEADLFREMAPRFGVRPTIVEAAVSEANAAVAAGNRCVSVSHKNRIPDRALRALSRAGVVYVSTRSAGCDHVDVEYANSVGITVGNVAYSPDSVADYTLMLMLMAVRGAKATIRRTDAHDYRLGDERGKELRDLTVGVVGAGRIGTAVMDRLRGFGCRVLAHDIRPTTPAERVPLDELLQQVDVVTLHTPLNADTHHLLDRRRIEGMKRGAYVVNTGRGPLLDTQALVSALESGGLGGAALDVLEGEEGIFYADRRNGSIENDLLLRLQGMPNVIISPHSAYHTDHALVDTVENSIVNCLDFESRKQHRT
>VanHncs-RS_Ak_spheciospongiae_EG49
MTHSEPARAAACRTRSPAVRPFAAVAGTGITVYGCEQDEADLFREMAPRFGVRPTIVEAAVSEANAAVAAGNRCVSVSHKNRIPDRALRALSRAGVVYVSTRSAGCDHVDVEYANSVGITVGNVAYSPDSVADYTLMLMLMAVRGAKATIRRTDAHDYRLGDERGKELRDLTVGVVGAGRIGTAVMDRLRGFGCRVLAHDIRPTTPAERVPLDELLQQVDVVTLHTPLNADTHHLLDRRRIEGMKRGAYVVNTGRGPLLDTQALVSALESGGLGGAALDVLEGEEGIFYADRRNGSIENDLLLRLQGMPNVIISPHSAYHTDHALVDTVENSIVNCLDFESRKQHRT
>VanHncs-RS_A_albus_DSM_15934
IYGCGPDEAVVFREVAPRFGVALTITDAAASEATVGLAIGNRYISVGHKTPITNSTLRSLSEAGVAYISTRSTGHDHIDVDFARSVGISVEGVEYSPDGVADYTLMLMLMAVRNARSIVTRAEAHDFRLNRVRGRELRDLTIGVIGTGRIGAAVVERLQGFGCRVLAHDRNPNTPADHVQLDELLQRSDLVTLHTPLSAETRHLLNRQRIEQMKDGAIIVNTGRGSLIDTEALLSALESGKLGGAALDVLEGEEGIFYADRRNRPIESRLVLRLQRLPNVLITPHTAYYTEHALYDTVENTIRNCLEFGRRQHG
>VanHncs-RS_Am_bartoniae_DSM_45807
MNHREPARTAARHRGSASSSAPVASKTGITVYGCGQDEAVLFQEMAPRFGIEPVITEAAVSEANVELALGNRCISIGHKTRVTNATLLALSRAGVRYVSTRSIGYNHIDVEYAESVGIVVGNVAYSPDSVADYTLMLMLMVVRDAKSIVRRTDAHDYRLNEVRGKELRDLTVGVVGTGRIGAAVIDRLRGFGCRILAYDTRPGTSAEYVPLDELLRRSDIVSLHTPLTTDTYHLLDGRSIGLMKHGAFVINTGRGPLIDTEELVSALESGKLGGAALDVVEGEEGIFYADCRDKPLGNKPLLRLQQMPNALVSPHTAYYTDHALSDTIENTIINCLEFEKEKLAWTS
>VanHncs-RS_Amd_montaniterrae_CYP1-1B
MASNELGLSYSEATTEHRARTVTGPSPSPIPATGLAVFGCGQDEAGLFQQAGARLGLSLTITEAAVCESNAELARGNRCVSVNHKTQITNPTLLALSEAGVEYICTRSIGYDHIDLVYAERVGISVGNVAYSPDSVADYTLMLMLMAVRHAKSTIRRTDAHDYRLSDARGRELRDLTVGVVGTGRIGTAVIDRLRGFGCRVLTHDTRSHVSTGHVPLDELIELSDIVTLHVPLTADTHHLLDRHRIERMKPGAYIVNTGRGPLLDTDALLAALESGRLGGAALDVLEGEEGIFYADCRNRNLENEALVRLQRLPNVLISPHSAYDTDHALKDIVENTIVNFLDFECGRTA
>VanHncs-RS_Amd_sp_H3C3
MASNELGRSYSEATTEHRARTVTEPSPSSIPTTGLTVFGCGQDEASLFQQTGARLGLSLTITEAAVCESNAELARGNRCVSVNHKTQITNPTLLALSKAGVEYICTRSIGYDHIDLEYAERLGISVGNVAYSPDSVADYTLMLMLMAVRHAKSTIRRTDAHDYRLSDARGRELRDLTVGVVGTGRIGTAVIDRLRGFGCRVLTHDNRSHASTDHVPFDELIELSDIVTLHTPLTAYTHHLLDRHRIERMKPGAYIVNTGRGPLLDTEALLAALESGRLGGAALDVLEGEEGIFYADCRNRHLENDALVRLQRLPNVLISPHSAYDTDHALKDIVENTVINFLNFENGRTA
>VanHncs-RS_Apl_derwentensis_DSM_43941
MTNIPITVYGCQPDEAALLREMAPRLGVTLTLIEAVLSETNAGLAAGSRLVSVCHKSKISNDTIHTLSQAGVAYVSTRSVGYDHIDVEYAASVGIAVGNSAYSPDSVADYTVMLMLMVLRNTKSTVLRADVHDYRLHEVRGRELRDLTVGVVGTGRIGTAVIDRLRGFGCQIVAYDSNPATSVSQDSLDELLQRSDIVTLHTPLNPGTHHLLNRERISRMKPDAIVVNTGRGPLIDTEALIVALENGSLGGAALDVLEGEGGVFYADRRDVPIGNKALLRLQEMPNVVITPHTAFYTDHALRDSVENSLINCLRFESEDPA
>VanHncs-RS_Cs_sp_A-T_5661
MPERITIYGCEPDESLLFRELAPHYGADLTITDAPVSETTSELARGSRCVSVGHKTPITNATLDALARAGVNYVSTRSIGFDHLNVSHAESVGLRVGNVAYSPDSVADYTVMLMLMAIRQAKPTIRRADEHDYRLPEFRGRELRDLTVGVVGTGRIGSAVVARLRGFGSRILTHDSRPAAGHVPLDVLFRQSDIVTLHTPLDASTHHLVDRARLQQLRPGAFLVNTGRGPLVDTDALISVLESGHLGGAALDVVEGEEGIFYADRRNRVIDHKPLLRLQEMPNVLLSPHTAYYTDHALRDTVENSLINCRKFGSGEHDG
>VanHncs-RS_F_asymbiotica_NRRL_B-16386
MTIYGCGQDEAALFRELAPRFGVVPTITGAAVSAKNIELAFENRCVSVDHRTRIANSVLRALSRAGVTYISTRSVGLDHIDIKYAESVGLTVGNVAYSPGGVADYTLMLMLMAVRDAKSIIRRAETRDYRLNDVRGRELRDLTIGVIGTGRIGTAVMDRLRGFACRILAHDSRPKSSAHHVPAELLRQSDIVTLHTPLDVDTHHLLNRRRIEQMKRGAIIINTGRGALLDTEALVAALESGRLGGAALDVLEGEEGIFYVDCRDSLVENKALSRLRQLPNVFISPHTAYYTDRALADTVENSLINCLEFGRRKSAWTG
>VanHncs-RS_Gb_sp_YIM_131861
MPNPTTAGTPARSVPSAPQPRLTGVTVYGAEPDEADLMRELAPGLRVLPTITASALSASNVDLAWGSRCVSVGHKTPVKNADLLALHRMGVAYLSTRSIGYDHIDVSYANSLGITVENVAYSPDSVADYALMLMLMLVRRATSMLRRTDAHDFRLPELRGKELRDLTVGVVGTGRIGAAVIERLRGFGSPVIACDSGRKIPAEYIPLDELLQRSDIVTLHAPLNADTRHLLNAERLGRMKTGAFVVNTARGALIDTAALLAALESGRLGGAGLDVVEGEDAIFYADHRGRQLADRALLRLQRHPNVVISPHSAYYTDQALRDTVVNGLINCSNFESESSRG
>VanHncs-RS_Kib_aridum_A82846
MIYSEPTRTAARRTRLLASSSSSTVPKLGITIYGCGQDEAVLFREMAPRYGVMPTITDAPVSEANIELAFGNRCISVGHKTRITNDTLLALSKAGVEYISTRSIGFNHIDVEYAESVGISVGNVAYSPDSVADYTLMLMLMAVRHVKSMIRRADVHDYRLNEVRGRELRDLTVGVVGTGRIGAAVMDRLRGFGCRIVAYDTRPEAVVDYVPLDELIRLSDIVTLHTPLNADTYHLLSRERIEQMKHGAYVINTGRGPLIDTEALIPALESGRLGGAALDVLEGEEGIFYADCRDKPIEGTPLARLQKLPNVLISPHTAYFTDHALSDTVENSLTNCLTFESRNQHG
>VanHncs-RS_Kr_antibiotica_JCM_13523
MNFSEPGLGITVYSCEPDEAVLFRELAARFSVVLTTTPAAVSEATIDLVSGNRCISVGHKARITNATLLALRQAGVTYISTRSIGYNHLDLEYADTLGIAVENVAYSPDSVADYTVMLMLMVLRNAKSTVRQTDLYDYRLTASRGRELRDLVVGVIGTGRIGAAVLDRLRGFGCQVVAYDNCPRTSADYVPLSELLRVSDVVTLHTPLTAETHHLLDRSRIEQLRYGAVVVNTGRGALLDTAALVPALESGQLGGAALDVLEGEEGIFYADHRDQPIESHLLLRLQKLPNVIVSPHTAYYTDHALSDTVENSIINCLEVESRKREWI
>VanHncs-RS_Ls_sp_Cl147
MSASALGWRTFVTNVGAPALPRSRAPALPRARVAVSPAYRKADTRRQQPTLLTGIVVTSAPASTNSPDVPGPAAPVGISIFGCAPDEAELFRRLSGRLGMVPAITASPLSASTVDLVAGNRCVSVGHENPIDGATLRRLRDVGVAYLSTRSTGVDHIDAESAASVGIAVEGVAYSPDSVADHALLLMLAALRNARSTILRAESHDFRLNDQRGRELRDLTVGVVGTGRIGRAVIQRLRGFGCRILPLDGNADPAELDDLLERSDLVTLHAPLTASTRHLLDAGRLGRMRPGAILVNTARGGLVDTEALLAALEGGRLGGAALDVVEGEAGIFYSDRRRRPIEDEVFLRLQRLPNVLITPHTAYYTEHALLDIVRNTLLNTLEFEGHPHA
>VanHncs-RS_Rc_sp_15-649-2-2
MANTESALPTALHARPQESAVATASGLTVYGCGRDEAALFSEMAQRHGVAPVFTDEPLSEANSRLAEGNRCISIGHKDRVTNPALLALSRSGVEYISTRSIGYNHIDCSYAASVGICVENVAYSPDSVADYTLMLMLMAVRNAKSVICRANTHDFRLSEVWGRELRDLTVGVIGVGRIGRAVIERLWGFGCRILAYDNLPTSAADYVSLDELLGESDIVTLHTPLNADTHHLLNCRRISRMKRGAFVINTGRGSLIDTSSLVDALEDRRLGGAALDVLEGEEGIFYADRRSTPIESAPFLRLHKLPNVVITPHVAYRTDHALNDMVENSILNCLNFERGNGCQ
>VanHncs-RS_Rc_sp_MTM3W5.2
MSYSDLGLINSEVIAERRIRALDDSSPSAVPTTGVRVFGCGHDEAVLFREMGTRLGLTPSITEEAVSETNAELARGNRCISVSHKTQIDNSTLLALSRVGVEYISTRSVGYNHIDVEFAASIGISVGNVDYSPDSVGDYTLMLMLMTVRHAKSIVRRADTHDYRLNDTRGRELRDLTVGVIGTGRIGTAVIDRLQGFGCHVLAHDSRPHASADYVPLDELLRQSDIVTLHTPLTADTHHLLDRQRIDQMKYGAYIVNTGRGPLLDTEALLSALESGRLGGAALDVVEGEEGIFYADCRRRLIENKALVRLQRLPNVLISPHSAYYTDHALNDTVENSLVNCLNFESGRTA
>VanHncs-RS_Rc_sp_NEAU-CX67
MSYSDLGLIDSEVIAERHVRALDDSSPSAVPTTGVRVFGCGHDEAVLFREMGTRLGLTPSITEEAVSETNAELARGNRCISVSHKTQITNSTLLALSRVGVEYISTRSVGYNHIDVEFAASIGISVGNVDYSPDSVGDYTLMLMLMAVRHAKSIVRRADTHDYRLNDTRGRELRDLTVGVIGTGRIGTAVIDRLEGFGCRVLAHDSRPHASADYVPLDELLRQSDIVTLHTPLTADTHHLLDRQRIDQMKHGAYIVNTGRGPLLDTEALLSALESGRLGGAALDVVEGEEGVFYADCRRKLIENKALVRLQRLPNVLISPHSAYYTDHALNDTVENSLVNCLNFESGRTA
>VanHncs-RS_Sp_antimicrobica_DSM_45119
MACSELGSIHSGAIADRRARAMAGSSPSAIPTALMVFGCSRDEAAVFREMGARLGASTTIVESAVCEANAELARGSRCISVNHKAQITDSTLQALSEAGVEYISTRSIGYDHIDLEHAERVGISVGNVAYSPDSVADYTLMLMLMAVRHAKSTIRRTDSHDYRLSEARGKELRDLTVGVVGTGRIGTAVIDRLRGFGGRVLAHDKPSHAGADYVPLDELIEQSDIITLHTPLTADTRHLLDRHRIERMKSGAYIVNTGRGPLLDTEALLSALESGRLGGAALDVLEGEEGIFYADCRNGQLENEALVRLQRLPNVLISPHSAYYTEHALRDIVENSLINCLNFENGRTA
>VanHncs-RS_T_halophyticus_DSM_45765
MAFIEQGLIESGTFTQRHMRVIAGSPPSVSAPARITVFGCGKDEAVLFHELGARLGVSARIVESAVDETTAGLARGDRCISVSHKTRITDSTLLALSEIGVAYISTRSIGYNHIDLAYAERVGISVGNVAYSPDSVADYTLMLMLMAVRHAKSTIRRTDAHDYQLNAIRGKELRDLTVGVVGMGRIGTAVVDRLSGFGCRVLTNDGPSSSGDDHVPLDDLIVQSDIVTLHTPLTTETHHLLGRHRIERMRPGAYLVNTGRGPLVDTQALLSVLESGRLGGAALDVLEGEEGIFYADYRKRRLENEALLRLQRLPNVLISPHTAYYTDHALTDTVENSLLNCLNFERETTV
>VanHncs-RSHAX_Kr_flavida_DSM_17836 
MTSSEPAPAVRRTRSLASWLSSAVPGTGVTVYGCGPDEAVLFRQLAPRFGVAPTITEAAVSEATVELAAGNRCISVGHKTPITHRILDALSQAGVTYISTRSIGYNHLDVTYAESVGITVENVAYSPDSVADYTLMLMLMAVRHAKSTIRRADAHDYRLNDVRGKELRDLTVGVVGTGRIGAAVVDRLRGFGCLVLAHDNCPGVAAEYVPLDDLLHRSDIVTLHTPLTAETHHLLHRQRIEQLKQGAYVVNTGRGALLDTEALLSALESGRLGGAALDVLEGEEGIFYADCSGRRIDHDLLLRLQRLPNVLISPHTAYYTDHALSDAVENSLGNCVKFQSRKQQWI
>VanHncs-RSJK_Str_coelicolor_A3(2)
MTFSSTSSAPPPSPLLPATRITVYGCGRDEAALFRRTAPRFGVEATLTEAAVSEENAEMAAGNQCISIDHKTPVTPATLRALHRAGVTYISTRSIGYNHIDVTYAAGVGISVENVTYSPAGVADYTLMLMLMAVRNAKSTVRRAELHDYRLNEIRGKELRDLTVGVIGTGRIGAAVVDRLRGFGSRVLAYGKRPTIAADYVSLDELLRSSDIVSLHVPLTPDTHHLLDQSRIRRMKSGAFVINTGRGPLIDTEALVPALESGRLSGAALDVIEGEEGIFYADCRNRTIESTWLPRLQKMPNVLISPHTAYYTDHALMDTVENSIINCLNFGSRKQHG
>VanHncs-RSJK_Str_lividans_TK24
LFRRTAPRFGVEASLTEAAVSEENAEMAAGNQCISIDHKTPVTPATLRALHRAGVTYISTRSIGYNHIDVAYAAGVGISVENVTYSPAGVADYTLMLMLMAVRNAKSTVRRAELHDYRLNEIRGKELRDLTVGVIGTGRIGAAVVDRLRGFGSRVLAYGKRPTIAADYVSLDELLRSSDIVSLHVPLTPDTHHLLDQSRIRRMKRGAFVINTGRGPLIDTEALVPALESGRLSGAALDVIEGEEGVFYADCRNRTIESTWLPRLQKMPNVLISPHTAYYTDHALRDTVENSIINCLNFGSRKQHG
>VanHncs-RSJK_Str_sp_WAC04189
MTYSEAPRIAIYGCDPDEAALFRELAPRFGVTPIITDAPVSEVNAELASGSRSISVGHKTPISNTTLLALGRAGVTYISTRSIGCNHIDVAYAGSVGIAVGNVSYSPDSVADFTLMLMLMAVRDAKSIVRRADVHDYRLNAGRGKELRDLTVGVIGTGRIGAAVVGRLRGFGCRILAHDSRPKTPAEYVSLDELLQQSDMVTLHAPLTPETYHLLNRRRIERMKQGALIVNTGRGALIDTEALVSALESGRIGGAALDVVEGEEGIFYADCRTRPKESKSLLRLQELSNVLISPHTAYYTDHALRDMVENSLINCLKFESGNQHG
>VanHncs-RSJK_Str_xiamenensis_318
VNDREPTRATLRRSRSPAVSPSSGPGITVYGCDADEAALFRELAPRLGVTPTITGAPVSGATAGSVNGNRCVSVGHRHRISRPALAALSRAGVRYISTRSIGYDHIDVEYAARLGLSVENVRYSPDGVADYTLMLILMAVRGAAPMVRRTDRHDYRLPDRRGRDLRDLTVGVLGAGRIGTAVLDRLRGFGCRVLAHTNRGAGAGNVPLPEVLRHSDVVTLHTPLTAATHHLLDRDRIGLLKHGAFVINTGRGALIDTDALVSALESGRVGGAALDVVEGEEGIFYADHRDRPPDTASLVRLQRLQRMPNVLISPHSAYYTERALRDTVENSLINCLTFESDHHHG
>VanHncs-RSK_Cls_acidiphila_DSM_44928
MTSSPTLPTPGITVYGCGQDEAVLFRALATRFGFVPTITEAAVSEANAELASGNRCISVGHKTQITDATLLALSRVGVTYISTRSIGYNHLDVGFANSVGISVENVSYSPDSVADYTLMLMLMAVRHAKSLVRRTDVHDYRLHDVRGRELRDLTVGVVGTGRIGAAVVDRLKGFGCRVMAHDRNPESVAGYAPLDELLRHSDIVTLHTPLTAETHHLLNSERIEQMKPGVFIVNTGRGSLLDTEALLQALESGRLGGAALDVLEGEEGIFYADCRDRVIESKTLLRLQELPNVLVSPHTAYYTDHALSDTVENSIINCLRFESGNHHG
>VanHncs-RSK_Str_chrestomyceticus_JCM_4735
VTPTVTKEAVSEANVGLAAGNRCVSVGHKTRVTRATLTALSRVGVEYLSTRSVGCDHIDVSCAESVGISVGNVEYSPDSVADYTLMMMLMAVRHAKATIRRADAHDYRLSGIRGKELRDLTVGVVGTGRIGTAVIDRLRGFGCRVLAYDSRTKTSAEHVRLDELLRHSDVVTLHTPLTAETRHLLNRRRIERLKHGAFLVNTGRGPLIDTDALLPALESGRLGGAALDVLDGEEGIFYSDCRNKPIENRSLLRLQELPNVFISPHTAYYTDHALRDTVRNSIINCLDFESGKT
>VanHncs-RSK_Str_scabrisporus_NF3
ITIYGCERDEAALFREMSPRFDVVPTITAAAPSEANIELASGNRCISVGHKTRIADATLLALGRAGVAYISTRSIGYNHIDVKYAESVGISVGNVRYSPDSVADYTLMLILMALRNARSIIRRADAHDYSPNDVRGKELRDLTVGVVGTGRIGAAVVDRLRGFGCRIVAHDTTPKIAADYVDLDELLRVSDIVTLHTPLTADTHHLIDARRIERMKNGALIVNTGRGALIETEALIAALERGGLGGAALDVLEGEEGIFYADRRDKPVESKSLLRLHALPNALISPHTAYYTDHALRDTVENSIVNCLKFESGDQRD
>VanHncs-RSK_Str_varsoviensis_NRRL_B-3589
ITVYGCEKDEAALFRAMAPRVGVSPTITAAPATEANAALAAGNRCVSVSHKTDITPATLLALSRAGVAYISTRSVGRDHIDVEYAARVGISVGNVAYSPDSVADYTVMLMLMAIRHAKSVIRRADVHDYRLSEFRGRELRDLTVGVVGTGRIGTAVMDRLRGFGCRILAHDGRADGRVTGGAGKGAASVTERGAEHVPLDRLLRQSDIVTLHTPLTAGTHHLLNRRRVERMKYGAFVINTGRGALVDTEALMSALESGRLGGAALDVLEGEEGIFYADCRDRPIDSKALLRLQELPNVIVSPHTAYYTDHALRDTVENSLINCLEFESGNEHA
>VanHncs-RSKY_Aer_sp_Root236
LSPRLRVTSTITDEPVTADNLGLAAGNRCISVGHKSRIDHSLLLALSAVGVEYVSTRSIGDNHIDVAYAESIGITVGTVAYSPDSVADYTLMLILMALRHATSVVRRADLHDYRLHETPGRELRDLTVGVVGTGRIGAAVIDRLHGFGSRVVAHDLRSTTSAEYLTFDELLRVSDVVTLHTPLTPATHHLLDARRLEQMKPGAVIVNTGRGPLLDNSALATALESGRLGGAALDVVEGEEGVFYADCRHRPIASTPLARLQELPNVLISPHTAYFTDHALADAVEDSLTHCLTYESEHP
>VanHncs-RSKY_Ksp_aureofaciens_NRRL_B-2658
MAPRFGVVPTITKAAVCEANVGLAAGNRCISIGHKTHVTRATLMALSRVGVEYLSTRSVGCDHIDVSYAKSVGISVGKVAYSPDSVADYTLMLMLMAVRHAKATLRRADAHDYRLSEIRGKELRDLTVGVVGTGRIGTAVIDRLRGFGCRVLAYDNRHKTSADYVPLDELLQHSDIVTLHTPLTAETRHLLDRRRIEQMKHGAFIVNTGRGPLIDTEALLPALESGKLGGAALDVLDGEEGIFYTDCRNKPIENRSLLRLQELPNVFISPHTAYYTDHALRDTIRNSIVNCLHFESGNT
>VanHncs-RSKZ_Str_sp_WAC_01438
MTCSEPARKTAGRPRSPANSCSSAAPATGITVYGCGQDEAALFREMAPRFGATVTLTDAAVSEANTGLASGNRCISVGHKTRITNPALLALSRAGVTYISTRSIGCNHIDVEYAASVGISVENVVYSPDSVADYTLMLMLMAVRNAKATVRRSDRHDYRLNEVRGKELRDLTVGVVGTGRIGTAVVERLRGFGGRILACDRRPKTAADYVSLDELLRLSDIVTLHAPLTTDTHHLLGRQRIEQMKHGAFIINTGRGSLIDTQALVSALENGRLGGAALDVIEGEEGIFYADCRNKRIESKALLRLQEMRNVLITPHTAYYTDHALRDTVENSITNCLTFIRRNQHG
>VanHncs-RSKZ_Str_vitaminophilus_ATCC_31673
MAYSEPARKAADRPRSPANSSSSAAPATGITVYGCGQDEAALFREMAPRFGVTVTITDAAVSEANTGLASGNRCISVGHKTRITNPALLALSRAGVTYISTRSIGCNHIDVEYAASVGISVENIAYSPDSVADYTLMLMLMAVRNAKATVRRSDRHDYRLNEVRGKELRDLTIGVVGTGRIGTAVVERLRGFGGRILACDRRPKTAADYVSLDELLRLSDIVTLHAPLTTDTHHLLGRQRIEQMKHGAFIINTGRGSLIDTEALVSALENGRLGGAALDVIEGEEGIFYADCRNKRIESKALLRLQEMPNVLITPHTAYYTDHALSDTVENSMANCLKFERRNQHG
>VanHncs-RSY_Aer_ginsengisoli_strain_JCM_14732
MIHRSSVRPAVPRLQHRSPAVATGITAYGCGPHETRLFRELAARLGVTVTIAEEALSRDNVELAAGTRCISVGHKARIDDSLLLALSTVGVEYVSTRSIGDNHIDVAYAASIGIRVGTVSYSPDSVADYTLMLMLMTLRHATSVVRRADAHDYRLHDVPGRELRDLTVGVVGTGRIGAAVIDRLRGFGSRVVAHDVRRTTAADYVSLDELLRVSDIVTLHTPLTPETHHLLDHRRLGRLKPGAVIVNTGRGPLIDNAALVAALESGRLGGAALDVVEGEEGVFYADCRDRPLTRTSLMRLQALPNVLISPHTAFFTDHALADAVEDSLTHCLTYENGHPA
>VanHncs-RSY_Al_iranicum_IBRC-M_10403
MGITVYGCGRDEGLLFREMGPRFGVVPTVVEAGVCGDNAELARGNRCVSVGHKSYVGKDALFALREVGVAYISTRSIGYNHIDVAYAESVGISVENVNYSPDSVADYTVMLMLMAVRNAKSIISRADAHDYRLNDVRGKELRDLTVGVIGTGRIGAAVMDRLRGFGCRIVAYDSRPTAAADYVALDDLLHQSDIVTLHTPLNADTRHLLNRHRIARLKHGAFIVNTGRGGLLDTEALVAALESGRLGGAALDVLEGEEGIFYADRRGEPIDSEWLVRLQRLPNVLVSPHTAYHTEHALRDTVENSIVNCRNFVSRKQHWI
>VanHncs-RSY_Am_mediterranei_RB
MTIYGCAPDEAVLFREMAPGFGVTPTITGAAVSEANAALAAGNRCVSVGHKTPLTRRTLLALSRVGVTYVSTRSVGYDHIDVGYARSVGISVGNVAYSPDSVADYTLMLMLMLVRDAKSVIRRAEEHDYRLNDVRGKELRDLTVGVVGTGRIGSAVVGRLRGFGARVVAHDCCPQAGLDYVELDELLRLSDIVTLHTPLDAGTHHLLDRRRLERMKPGAFVVNTGRGPLLDTEALVAALENGRLGGAALDVLEGEEGVFYADCRDRPVDSDLLVRLQKLPNVLISPHTAYYTDHALGDTVENSIINCLNFESGKRHE
>VanHncs-RSY_Am_pretoriensis_DSM_44654
MTDTALGITIYGCEPDEAALFRELAPRCGVVPTITGAAVSEANVVLAHGNRCVSVAHKTAITNATLSALGRAGVRYLSTRSIGFDHLDVDHAKRVGIEVGNVAYSPDSVADYTVMLMLMVARNVKALLRRTDVYDYRLHDVRGKELRDLTVGVVGTGRIGVAVLDRLRGFGCRVLAYDIRPRNSADYTSLDELLQLSDVVTLHTPLTADTHHLLDARRIARLKRGAVVVNTGRGPLLDTRALVEALESGRLGGAALDVLEGEEGVFYADHRTDPPDSDLLVRLQSLPNVLISPHTAYYTDHALRDTVENSLINCLTFESELRHG
>VanHncs-RSY_Am_rifamycinica_DSM_46095
MTVYGCAPDEALLFRELAPRFGVKPTITDAAVSEVNVGLAAGNRCVSVGHQAPVANETLRALSRVGVAYVSTRSVGFDHIDVEYARSVGISVGNVAYSPDSVADYTVMLMLMLLRDAKSVIRRAEEHDYRLNDVRGKELRDLTVGVVGTGRIGAAVVGRLRGFGSRVVAHDSRPQDGIDYVELDELVRLSDIVTLHTPLNAGTHHLLDRRRLELMKAGAFVVNTGRGPLLDTEALVSALENGRLGGAALDVLEGEEGIFYADRRGKSVESDLLVRLQKLPNVLVSPHTAYYTDHALSDTVENSIINCLRFESGKRHG
>VanHncs-RSY_Am_sp_KNN50.9b
MTDREPARTAARRGRSLGSSSAAPATGITIYGCEPDEAVLFRELAPRFGVLPAITEAAVSEANAELASGNRCISVGHKTPVTESALRALSEAGVRYISTRSVGYDHIDVKYAESVGISVENVGYSPDSVADYTLMLMLMVVRNAKSVIRRADVHDYRLDEVRGKELRDLTVGVVGTGRIGAAVIDRLRAFGCRILCYDIRPSSAAGRVPLDELVQLSDIVTLHTPLTADTHHLLNRRRIERMKHGAFVINTGRGALVDTEALVAALDSGRLGGAALDVLEGEEGIFYADCRDKPIEHKLLLRLQELPNVLVSPHTAYYTDHALSDTVENSLVNCLKFESRDQRG
>VanHncs-RSY_Am_tolypomycina_DSM_44544
MSEPVPGLTIYGCEPDEALLFRELAPRFGVTPAITDAPASEVNAGLAGGNRCVSVGHKTPLANETLRALSRIGVAYVSTRSVGYDHIDVEYARSVGISVGNVAYSPDSVADYTLMLMLMLVRDAKSVIRRADEHDYRLPDARGKELRDLTVGVVGTGRIGTAVVDRLRGFTSRVVAHDSRPRAGIEYVELDELLRHSDIVTLHTPLDAGTRHLLDRRRLELMKTGAFVVNTGRGPLLDTEALVSALETGRLGGAALDVLEGEEGVFYADWRGRPVESELLVRLQKLPNVLVSPHTAYYTDHALRDTVENTIVNCLEFESGERHGQDQGRDRLRGRLRRTPRLGQVRAGGREAPRRR
>VanHncs-RSY_Am_mediterranei_S699
MSEPALGMTIYGCAPDEAVLFREMAPGFGVTPTITGAAVSEANAALAAGNRCVSVGHKTPLTRRTLLALSRVGVTYVSTRSVGYDHIDVGYARSVGISVGNVAYSPDSVADYTLMLMLMLVRDAKSVIRRAEEHDYRLNDVRGKELRDLTVGVVGTGRIGSAVVGRLRGFGARVVAHDCCPQAGLDYVELDELLRLSDIVTLHTPLDAGTHHLLDRRRLERMKPGAFVVNTGRGPLLDTEALVAALENGRLGGAALDVLEGEEGVFYADCRDRPVDSDLLVRLQKLPNVLISPHTAYYTDHALGDTVENSIINCLNFESGKRHE
>VanHncs-RSY_Cb_woesei_DSM_4684
MIRSEPAPPAARRIRSPASSPSSAASTTGITVYGCGEDEAAVFGAMAPRLGVVPTITEEAVAEGTVDLARGNRCISIGHKTHVTNSTLRALSEAGVRYISTRSVGCNHVDVHHARSVGIAVETVAYSPDSVADYTLMLMLMAVRHAKSVIRRADVHDYTLSGIRGKELRDLTVGVIGTGRIGGAVIDRLSGFGCRTLAHDTRPTTAADYVALGALLEQSDIVTLHTPLTAETHHLLDRRRIERMKHGAVVVNTGRGALVDTEALVSALERGSLGGAALDVLEGEEGIFYADCSDRPIESPLLLRLHTLPNVLITPHTAYYTDHALSDTVENSLINCLRFEGRDQHA
>VanHncs-RSY_Dab_aerilata_DSM_27393
MIHSDTAPPAAPGRVPDAAVPEPGTTIGMTVYGCAPDEAALFRELAPRLGLEPTITASPLSEHTVALASGHRCISVGHKTRVTEPVLDALSRAGVAYISTRSAGYDHIAVEHAHRLGIRVENVAYSPDSVADHTLMLMLMAVRHARPVLRGVDEHDYRLHGMRGRELRDLTVGVVGTGRIGTAVITRLRAFGCRILTYDLRDRNSDARDTLDELLERSDIVTLHIPLTAATHHLLDAERIRRLKRGAFVVNTARGPLVDTEALIAALERGRLGGAALDVVEGEEGVFYVDLRGRMPADTPLARLQALPNVVVTPHVAFHTDHALTDTVANTIINCLRFEGREHR
>VanHncs-RSY_Gm_artemisiae_CGMCC_4.7067
MEIRIRPDNTDGSRLLAMTESEPARIAVFGCGPDEADAFRALADRIDPVLTDAPVTEANVALASGARCISIGHKTRVSSATLLALKRAGVEYISTRSVGCNHVNVKYAESIGITVENVAYSPDSIADYTLMLMLMVLRNARSTVLRADVHDYRLYEERGRELRDLTVGVVGTGRIGAAVLDRLRGFGCRVIAFDKRPKADAEYLPLDRLLRESDVVTLHTPLNAGTHHLLDRGRIHRLKPGAVVVNTGRGPLIDTEALVPALEAGRLGGAALDVIEGEEGVFYADRRDRLVGNNALERLQKLPNVIISPHTAYYTDRALRDTVEHSVAGCLRYEEKRNQHG
>VanHncs-RSY_Gm_sambucus_CGMCC_4.3147
MTDSEPGGPPTGITVYGCGADEAELFRELAPRLGAVPTIAAAPVSEANIELAQGNRCISIGHKTRVTSATLLALRRAGVRYVSTRSIGFNHVNVKYAESVGITVGNVAYSPDSVADYTIMLMLMAIRHAKPVVLRAEVHDYRLHETRGRELRDLTVGVVGTGRIGAAVVDRLRGFGCRVLAHDNRPKTDAEYVALDDLLRRSDIVTLHTPLNAGTHHLLDRHRIERMKPGAVVVNTGRGPLLDTEALVRALEGGRLGGAALDVVEGEEGVFYADRRGDPVGSKPLLRLQELPNVIISPHTAYYTDHALRDTVEQSIANCLGFESGNRHG
>VanHncs-RSY_Ml_soli_DSM_21800
MSFSQPELTVSRRARPPVTPARATSTIAVTIYGCDPEEAARFRAAAPRFGVLPVITAVAPSEATSDLAIGSRCVSIGHKTTIDSRTLRCFRNAGVRYISTRSIGYNHIDVDDAAELGITVQNVTYSPDSVADYTLMLILMAIRHAKSMIRRTDAFDYRLGATRGRELRDLTVGVIGAGRIGSAVIDRLRGFGCRILVHDNHPSGHEQPGLDQLLQRSDVITLHTPLTAQTHHLLDRRRLARTKPGAIVVNTGRGALIDSAALLDRLRDGRLAGAALDVVEEEGGVFYTDCRDRPPRGAALRRLQGMPNVLISPHSAYYTDHALDDIVEHTLINCRNFGGGPHHG
>VanHncs-RSY_Mr_pocheonensis_Gsoil_818
MPLTGRASTAPKGSPAVDASVVGSGPGVTAYGCSEHEERLFRELAPRLGVRSTLTRSPLTAKNLALAAGNRCVSVSHRTPVRGSVLSALSRVGVEYVSTRSIGCNHVDLAVAESVGITVGTVSYSPGSVADYTLMLILMLVRDARSVVSRSAGHDYRLNDVPGRELGDLTVGVIGTGRIGSAVVSRLRGFGCRVLTHDSRPTRHGHPVPLEELLEGSDVVTLHAPLAPDTHHLLDRRRIARMKPGACVVNTGRGALLDTHALVRALEDGHLGGAALDVLEHEDEIFYEDHRGTRIENEVVRRLQAHPNVLLSPHTAYFTDRAVRDMVTNSLLSCLDFESRNPRG
>VanHncs-RSY_Pr_muralis_DSM_45305
LASAPSTAVPALGITVYGCEQDEAALFRELAPRFGVLPTITEQPVSEATVELARGNRCISVGHKTRITNATLRALERAGVRYVSTRSIGYNHVDVRYAESVGISVENVAYSPDSVADYTLMLMLMAVRNAKSVIRRADVHDYRLPEVRGRELRDLTVGVVGTGRIGAAVLDRLRGFGCRVLAHDSRPGVAADYVALDELVRQSDIVTLHTPLTADTHHLLDRRRIEQLKHGAVVVNTGRGALLDTEALVSALESGRLAGAALDVLEGEEGIFYADCRNQAPHSTTLLRLQELPNVLVSPHTAYYTEHALRDTVENSIANCLKFESGSQRG
>VanHncs-RSY_VanXncs-RSY_Tt_sp_HY188
MAERRPSAFATTEVTVFGCGDEEAVLFRDAGDRLGVSLTVTEAPACEANAALARGSRCISVNHKNRITDATLLALSGAGVEYISTRSIGYNHLDVAHARRLGISVGNVAYSPDSVADFTLMVTLMTVRHAKSSIRRADVHDYRLGATRGKELRDLTVGVIGTGRIGTAVIDRLQGFGSSLLAHDCQRHPDVDYVPLDELIAQSDIVTLHTPLTAETHHLLDRRRIELMKPGAYIINTGRGCLLDTEALLHALESGKLGGAALDVLEGEEGIFYADRRNKPIENDALLRLQLLPNVLISPHCAYYTDHALKDTIENSLTNCVEFESEKTP
>VanHncs-RSY_W_marianensis_DSM_44944
MPYSKSVQQAVRRPTPVGSSTKAAPCVGITVYGCEHDEARLFEERALELGVAVTVTAATFSTSNAALAEGTRCISIGHKTPVSNPTLVALSQAGVEYISTRSIGYNHLDVEYAWRLGISVENVSYSPDSVADYTVMLMLMSVRDAKSVIRRTDVSDYRLSEVRGRELRDMTVGVIGTGRIGTAVMNRLRGFGSRILAHDTRPTVGFDYVDLDELVQQSDIITLHTPLDAGTHHLLDRERIGRMKRGAYIVNTGRGSLIDTEALVGALVRGDLGGAALDVVEGEEGIFYADCRTRSLGSTLLSRLQRMPNVIVSPHTAYYTDHALRDTVENSIVNCLRFEREHRG
>VanHncs-RSY-D_Er_mucosicola_NM66_B29
MKTRSGLVMYGGLPDEAEAFERAFSNERLPIRFVEDEFAPDLACFAKDFAIVSVSHRANIGKMELSALKAAGVECVITRSVGTDHIDIQEARRLNMSIKTSPYSPGSVADFTLMLMLMVLRGVKAGFRNAREASQGSAVCGKELGDMTVGVIGPGRIGNAVLKRLEGFGCSVLICGREQSSTSVSLEELLASSDVVTLHVPLTAETHHLIGRKEMDAMKPGAVLVNTGRGALVEAEALVDALKERRLGGAALDVVEGENDDPSRNREMLRHLETLRAMPNVVITPHVAYFTDHAMEDMARSALRECREHEKEGGSDEQAQGFGPIRRVL
>VanHncs-RSY-D_Pvb_caecicola_DSM_22242
MKTRSGLVMYGGLPDEAEAFERAFSNERLPIRFVEDEFAPDLACFAKDFAIVSVSHRANIGKMELSALKAAGVECVITRSVGTDHIDIQEARRLKISIKTSPYSPGSVADFTLMLMLMVLRGVKAGFRNARETSQESAVCGKELGDMTVGVIGPGRIGNAVLKRLEGFGCSVLICDREQSSTSVSLEELLASSDVVTLHVPLTAETHHLIGRKEMDAMKPGAILVNTGRGALVEAEALVDAIKERRLGGAALDVVEGENDDPSQNKEMLRHLETLRAMPNVVITPHVAYFTDHAMEDMARSALRECREHGKEGGRDE
>VanHncs-RSY1_H_rhizosphaerae_DSM_101727
VAYISTRSIGYNHIDVEYAESVGISVENVAYSPDSVADYTLMLMLMVVRNAKSMIRRADVHDYRLNEVRGKELRDLTVGVVGAGRIGAAVIDRLRGFGCRVLAHDKRRLRASVDYVPLDELLRRSDIVTLHTPLDAGTHHLLNRRRIEEMKRGAFIINTGRGALVDTGALISALESGGLGGAALDVLEGEEGIFYADCRDKTIESKQLVRLQELPNVIVSPHTAYYTDHALSDTVENSIANCRKFESRKQHWI
>VanHncs-RSY1_Ja_alba_DSM_45237
MSQREPARTGITVYGCGPDEAALFRRLAPGFGVVPTITAEPPAEATAGLARGNRCVSVGHQHRVTNATLRALGRTGVGYVSTRSIGYDHIDVGYARSVGIAVGNVAYSPDSVADYTLMLMLMALRGAKSVLRRADVHDYRLGDVRGRELRDVTVGVVGTGRIGAAVVDRLRGFGCRVLARDRSPADVPLDRLLRHSDIVTLHTPLTADTRHLLDERRIGLLKDGAIVVNTGRGPLVDTEALLRALESGRLGGAALDVLEGEEGIFYADRRHRPIESKTWLRLQELPNVLISPHTAYYTDHALSDTVENSLINCVNFESGETA
>VanHncs-RSY1_Ja_sp_DSM_45060
MSQREPARTGITVYGCGPDEAALFRRLAPGFGVVPTITAEPPAEATAGLARGNRCVSVGHQHRVTNATLRALGRAGVRYVSTRSIGYDHIDVGYARSVGIAVGNVAYSPDSVADYTLMLMLMAVRGAKSVLRRADAHDYRLNDVRGRELRDLTVGVVGTGRIGAAVVDRLRGFGCRVLARDRGPADVPLDRLLRHSDVVTLHTPLTADTHHLLDERRIELLKDGAIVVNTGRGPLVDTEALLRALESGRLGGAALDVLEGEEGIFYADRRHRPIESKTWQRLQELPNVLISPHTAYYTDRALSDTVENSLSNCVNFESGERHE
>VanHncs-RSY1_K_albida_DSM_43870
VSEVNVELASGNRCISVGHKTRIMNSTLLALSQVGVKYISTRSIGYNHLDVAYAKSVGIFVENVIYSPDSVADYTLMLMLMALRHAKSVIRRAEVHDYRLNEVRGRELRDLTVGVIGTGRIGAAVMDRLRGFGCRIIANDVFPTTRADYVPLVELLRRSDIVTLHTPLNADTHHLLDRQHIEQMKHGAFVVNTGRGSLVDTEALVRALESGKLGGAALDVLEGEEGIFYADRRSEPIESKSLLRLHELSNVFISPHTAYYTDRALSDTVENSITNCLKFESRSQRG
>VanHncs-RSY1_Str_sp_YIM_121038
MSSSGPTRATTCRTRAPVATSRTVSTTGITVYGCDQDEALLFREIAPRFGVVPTITKAAVSEANIDLAVGNRCISIGHKTRVTRATLSALSRAGVEYLSTRSVGYNHIDVRHAESVGISVGNVAYSPDSVADYTLMLMLMAVRHAKATIRRTDAHDYRLSEIRGKELRDLTVGVVGTGRIGTAVIDRLRGFGCHVLAYDNRPKASADYVPIDELLRHSDIVTLHTPLTADTRHLIDRRRIGKMKLGAFIVNTGRGPLIDTEALLWALEGGRLGGAALDVLDGEEGIFYTDCRNKSIGNRSLLRLQELPNVLISPHTAYYTDHALSDTIRNSLINCLDFESRKA
>VanHncs-RSY2_Ac_wychmicini_DSM_45934
MGLTIYGCGSDEAVLFREMAPRFGVMPTITAAAVSGVNIELAVGNRCISVGHKTRITNDTLRALSEAGVTYISTRSIGYNHIDVEYAASVGISVENVAYSPHSVADYTLMLILMAVRNARSILSRVDAHDYRLADVRGKELRDLTVGVIGTGRIGAAVIDRLWGFGCQKLAYDIRPRTSADYVPLDELLQQSDIVTLHTPLNADTHHLLDRRRIEQMKPGAFVINTGRGALLDTEALVSALESGRLGGAALDVLEGEEGIFYADRGNAPIESEQLSRLRKLPNVIISPHTAYYTDHALSDTVENSIVNCRKFESGKRHWI
>VanHncs-RSY2_Pb_medicamentivorans_I11
MAPRLGVVPTIIEAPLSEATVGFAAGNRCVSIGHKTRVGDRTLLALSEAGVRYVSTRSVGDNHIDVGYAQRVGIVVETVAYSPDSVADYTLMLTLMALRHARSVIRRADAHDYSLGGTRGRELRDLTVGVVGTGRIGAAVLDRLRGFGCRVLACDPRPTTCADYVTLDALLEQSDVVTLHTPLTAATHHLLDRRRIERMRPGAVIVNTGRGGLLETEALIFGLESGRLGGAALDVVEGEEGVFYADWSDRPIPSEALLRLHELPNVLISPHVAYYTDHALRDTVEASLAGCLAFEGGARHA
>VanHncs-RSY4_St_australiensis_DSM_43800
MTDREPATTAARRDRSPAASPATGITVYGCGPDEAELFRELGPRLGVVPTVTEAAVSEDNAGLAFGNRCVSVGHKTRITDAALRALRRAGVEYVSTRSIGYNHVDVAYAKSIGVLVENVAYSPDSVADYTLMLMLMAVRNAKTVILRTAVHDYRLTDARGRELRDLTVGVVGTGRIGTAVLDRLRGFGCRTLAHDTRPRAAADYVPLDALLRRSDVVTLHTPLDADTHHLLDRGRIERMKPGAVVVNTGRGPLVDTEALAAALEDGHLGGAALDVVEGEEGVFYADRRHEPIPDGPLSRLHRLPNVVISPHTAYYTDHALRDAVHNSIVNCLRFESGNQRG
>VanHncs-RSY4_St_espanaensis_DSM_44229
LTGGMSNSEPARTAARRSRSPMVRRPSVAPVLGVTIYGCDADEAVAFRETASRFGVALTITEAAVSETNVELASGNRCVSVGHKVRIENAALLALSRAGVRYVSTRSIGYNHIDVEYAESLGLVVENVSYSPDSVADFTLMLMLMVVRNAKSLLRSTDAHDYRLGDVRGRELRDLTVGVIGTGRIGTAVVARLRGFGCRVLAYDKRPGIGVDHVSLDELLRSSDIVTLHAPLNAETHHLVNGPRIAQLKDGAFIVNTGRGPLLDTDALLAALETGRLGGAALDVLEGEEGIFYADCRNRDVSEALVRLQRLPNVLISPHTAYYTDHALRDTVQNSLINCLNFDSERRHWV
>VanHncs-RSYK_Kr_sindirgiensis_DSM_27082
MTEPAATTSAVTVRRTVTDLTVFGCEPDEAALFRELAPRFGIAPTITDAAVSEANIDLAFGSRCVSVGHKTRVTNATLRALSRVGVTYISTRSVGYNHIDVRYAERVGIRVENVAYSPDSVADYTLMLMLMAVRNMKSVLRRADVHDYRLSATRGRELRDLTVGVVGTGRIGSAVIDRLRGFGCRVLAYDKDPGTRVPLEELLQRSDIVTLHTPLTAETQHFLDRRRIGQLKPGAFVVNTGRGALLDTEALVAALESGRLGGAALDVLEGEEGIFYADRRDEPVESDLLLRLQKLPNVIVSPHTAYYTDHALSDTVENSIINCLRFGSREHHG
>VanHncs-RSYK_Str_albofaciens_JCM_4342
MSSSGPTRAAACRTRTPSPSSPAVPATGITAYGCEQDEALLFREMAHRFGVVPTITEEAVSEANIGLAAGNRCISVSHKTHVTRDTLIALSRAGVEYLSTRSIGCDHIDVSYAESVGISVGNVTYSPDSVADYTLMLMLMTVRHAKATLRRADAHDYRLSETRGKELRDLTVGVVGTGRIGTAVIDRLRGFGCRVLAYDKRPRTSADHVPIDALLRHSDLVTLHTPLTAETRHLLDRRRIGQMKHGAFLVNTGRGPLIDTEALLPALESGRLGGAALDVLDGEERIFYTDCRDKPIENRSLLRLQELPNVFISPHTAYYTDHALRDTIRNSLINCLDFESGRT
>VanHncs-RSYK_Str_kasugaensis_AM-2504
MSSSGPTRAAVRRTRGPASSSRAVSTTGITVYGCEQDEALLLREMAPRFGVVPTITKEAVSEANIDLVVGNRCISIGHKTHVTRAMLGALSRAGVEYLSTRSVGCNHIDVSYAESVGISVGNVTYSPDSVADYTLMLMLMAVRHAKSTIRRTDAHDYRLSEIRGKELRDLTVGVVGTGRIGTAVIDRLRGFGCRVLAYDNRPNACADYAPIDGLLRHSDIVTLHTPLTAETRHLVDRRRIEQMKHGAFIVNTGRGPLIDTEALLSALESGRLGGAALDVLDGEEGIFYTDCRNKPIENRSLLRLQELPNVFISPHTAYYTDHALSDTIRNSLINCLNFESEKTRTC
>VanHncs-RSYK_Str_rimosus_ssp_rimosus_NRRL_WC-3897
MAPRFGVVPTITKAAVCEANVGLAAGNRCISIGHKTHVTRATLMALSRVGVEYLSTRSVGCDHIDVSYAKSVGISVGKVAYSPDSVADYTLMLMLMAVRHAKATLRRADAHDYRLSEIRGKELRDLTVGVVGTGRIGTAVIDRLRGFGCRVLAYDNRHKTSADYVPLDELLQHSDIVTLHTPLTAETRHLLDRRRIEQMKHGAFIVNTGRGPLIDTEALLPALESGKLGGAALDVLDGEEGIFYTDCRNKPIENRSLLRLQELPNVFISPHTAYYTDHALRDTIRNSIVNCLHFESGNT
>VanHncs-RSYK_Str_sp_NRRL_WC-3701
MSSSGSTRAAACRTRAPALPSRADSTTGITVYGCEQDEAHLFREMAPRFGVVPTITKAAVCEANVGLAAGNRCISIGHKTHVTRATLMALSRVGVEYLSTRSVGCDHIDVSYAKSVGISVGKVAYSPDSVADYTLMLMLMAVRHAKATLRRADAHDYRLSEIRGKELRDLTVGVVGTGRIGTAVIDRLRGFGCRVLAYDNRHKTSADYVPLDELLQHSDIVTLHTPLTAETRHLLDRRRIEQMKHGAFIVNTGRGPLIDTEALLPALESGKLGGAALDVLDGEEGIFYTDCRNKPIENRSLLRLQELPNVFISPHTAYYTDHALRDTIRNSIVNCLHFESGNT
>VanHncs-RSYK_Str_sp_SID5471
MSSSGSTRAAACRTRAPALPSRADSTTGITVYGCEQDEAHLFREMAPRFGVVPTITKAAVCEANVGLAAGNRCISIGHKTHVTRATLMALSRVGVEYLSTRSVGCDHIDVSYAKSVGISVGKVAYSPDSVADYTLMLMLMAVRHAKATLRRADAHDYRLSEIRGKELRDLTVGVVGTGRIGTAVIDRLRGFGCRVLAYDNRHKTSADYVPLDELLQHSDIVTLHTPLTAETRHLLDRRRIEQMKHGAFIVNTGRGPLIDTEALLPALESGKLGGAALDVLDGEEGIFYTDCRNKPIENRSLLRLQELPNVFISPHTAYYTDHALRDTIRNSIVNCLHFESGNT
>VanHncs-RSYK_Str_sp_WAC_06725
MSSSGSTRAAACRTRAPALPSRAVSTTGITVYGCEQDEARLFREMAPRFGVVPTITKAAVCEANVGLATGNRCISIGHKTHVTRATLMALSRAGVEYLSTRSVGCDHIDVSYAKSVGISVGNVAYSPDSVADYTLMLMLMAVRHAKATLRRADAHDYRLSEIRGKELRDLTVGVVGTGRIGTAVIDRLRGFGCRVLAYDNRPKISADYVPLDELLRHSDIVTLHTPLTAETRHLLDRRRIEQMKHGAFIVNTGRGPLIDTEALNSALESGKLGGAALDVLDGEEGIFYTDCRNKPIENRSLLRLQELPNVFISPHTAYYTDHALRDTIRNSIVNCLHFESGNT
>VanHncs-RSYK_Str_sp_WAC_06783
MSSSGPTRAAACRTRAPALPSRAVSTTGITVYGCEQDEARLFREMAPRFGVVPTITKAAVCEANVGLAAGNRCISIGHKMHVTRATLMALSRVGVEYLSTRSVGCDHIDVSYAKSVGISIGNVAYSPDSVADYTLMLMLMAVRHAKATLRRADAHDYRLSEIRGKELRDLTVGVVGTGRIGTAVIDRLRGFGCRVLAYDNRPKISADYVPLDELLRHSDIVTLHTPLTAETRYLLDRRRIDQMKHGAFIVNTGRGPLIDTEALLPALENGKLGGAALDVLDGEEGIFYTDCRNKPIENRSLLRLQELPNVFVSPHTAYYTDHALRDTIRNSIVNCLHFESGNT
>VanHncs-RSYW_Atp_minutum_10063974
MRKSVGITVFGCEQDEANAFRALSPDFHIIPTLISDAISADNAKLAAGNQCVSVGHKSEVSEATILALRKVGVKYISTRSIGCDHIDTTAAERMGISVGTVAYSPDSVADYALMLMLMAIRGAKPTMHAVAQQDFRLDRIRGKELGDMTVGVIGTGHIGQAVVKRLRGFGCHVLAYDNSRKMDADYVQLDELLKNSDIVTLHVPLCADTRHLIGQKQIGEMKQGAFLINTARGALVDTGALVEALESGKLGGAALDVLEGEDQFVYTDCSQKVLDHPFLSQLLRMPNVIITPHTAYYTERVLQDTTEKTIRNCLNFERSLQHE
>VanHncs-RSZ_Cs_aurantiacum_DSM_46144
MYGCGQGDAALFRQWAPRLGVAPTITATPVSAVNIDLALGNRCISVDHRTRITNATLGALRDAGVEYVSTRSIGYDHIDTGYAESIGLTVENVVYSPDSVADYTLMLILMAVRDARSTVRRTDDHDYRLSDTPGHELRDLTVGVVGTGRIGTAVIHRLRGFGCRILAHDSDPRIAADYVPLDELVRLCDVVTLHTPLDARTHHLLNRQRIGQLKLGAFVINTGRGSLIDTEALIPALESGRLGGAALDVLEGEEGIFSADHRNASVPSEPLLRLQKLPNVLISPHTAYYTDRALNDMVENSLLNCVNFEGGTRRG
>VanHncs-RSZK_Str_sp_WAC_01420
MTCSEPARKTAGRPRSPANSCSSAAPATGITVYGCGQDEAALFREMAPRFGATVTLTDAAVSEANTGLASGNRCISVGHKTRITNPALLALSRAGVTYISTRSIGCNHIDVEYAASVGISVENVVYSPDSVADYTLMLMLMAVRNAKATVRRSDRHDYRLNEVRGKELRDLTVGVVGTGRIGTAVVERLRGFGGRILACDRRPKTAADYVSLDELLRLSDIVTLHAPLTTDTHHLLGRQRIEQMKHGAFIINTGRGSLIDTQALVSALENGRLGGAALDVIEGEEGIFYADCRNKRIESKALLRLQEMRNVLITPHTAYYTDHALRDTVENSITNCLTFIRRNQHG
>VanHncs-S_Amd_sp_NEAU-Ht49
MAEPSSSPIPPTGLAVFGCGQDDAALFREMGARLGLSLTITEGAVCETNAELARGNRCVSVNHKTQVTGPMLLALSKAGVEYISTRSIGCNHIDLEYAERVGISVGNVAYSPDSVADYTLMLMLMAVRHAKSTIRRTDAHDYRLSETRGKELRDLTVGVIGTGRIGAAVIQRLRGFGCRVLAHNNRSHDSPGHVPFDELIELSDIVTLHTPLTADTHHLLDRHRIERMKPGAYIVNTGRGPLLDTEALLAALESGRLGGAALDVLEGEDGIFYTDRRNRPFENEALARLQRLPNVLISPHSAYDTDHALKDIVENTLINCLSFESGRTA
>VanHncs-S_Amd_sp_WMMB499
MGVTAFGCSQDEAATFRDMAARLGVSPTIVEAAVCETNAELARGDRCISVSHKTQITNATLLALGRVGVEYISTRSIGCDHIDLKYAERVGISVGNVAYSPDSVGDYTLMLILMAVRDAKSTIRNSDAHDYRLSETRGKELRDLTVGVIGTGRIGTAVIHRLQGFGCRVLAHDRRPRTCAPHVPLDALVAQSDIVTLHTPLTADTHHLLDRRRIARMKPGAYVVNTGRGPLLDTEALLSALESGRLGGAALDVLEGEEGIFYADHRNRHIENKVLVRLQRLPNVLISPHSAYYTERALSDTVENSLINCVNFERGRTA
>VanHncs-S_Amd_syzygii_GKU157
MAEPSSPSLPTTGLTVFGCGQDEAALFQEMGAHLGVSPTIIEAAVCETNAELAIGNRCVSVNHKTPVTNPSLLALSKAGVEYVSTRSIGYNHIDLEYAERVGISVGNVAYSPDSVADYTLMLMLMAVRHAKSTIRRTDAHDYRLNDTRGKELRDLTVGVIGTGRIGTAVIDRLRGFGCRVLTHDNRSHSDVSFDELIELSDIVTLHTPLTADTHHLLDRHRIERMKPGAYIVNTGRGPLLDTEALLAALESGRLGGAALDVLEGEEGIFYADCRNRHFENEALVRLQRLPNVLISPHFAYDTEHALKDIVENTLINCLNFESGRTA
>VanHncs-S_L_flaviverrucosa_DSM_44664
MATGITIYGCGPDEAVLFREMAPRCGVTPTITESAVSEANAELARGNQCVSVGHKSRITDSTLRALDRAGVRYISTRSVGFDHIDVECAESLGITVGNIAYSPDSVADFTVMLMLMAVRDVRSVLRRADLNDYRLNAVRGRELRDLTIGVIGTGRIGVAVMDRLRGFGCGVLAHDSRPRNSADYVPLDELLRVSDVVTLHTPLNPGTHHLLDRDRIALMKHGAIVVNTGRGPLIDTKALVEALEGGSLSGAALDVLEGEEGIFYTDCRARDIDSEALLRLRRMPNVLITPHTAYYTDHALSDTVENSLINCLSFANGGMR
>VanHncs-SK_Str_acidiscabies_NCPPB_4445
LAPRFGVAPVVTAAAVSEANAELASGNRCISIGHKTRVSNSTLLALRQVGVTYISTRSIGCNHIDVEYAAGLGISVENVTYSPDSVADYTLMLMLMTVRHAKSTVLRAATQDFRLNDIRGKELRDLTIGVVGTGRIGTAVMDRLRGFGCRVLACGKYPEADHVPFGELLRLSDIVTLHTPLTPETHHLLDHNRIGQMKEGAFVINTGRGSLIDTDALIPALESGHVSGAALDVLEGEEGVFYTDRRDKPIENESLLRLLKLPNALISPHTAYYTEHALSDTIENSIANCLTFESRNQHG
>VanHncs-SK_Str_antibioticus_DSM_40234
MTHSETTRITVYGCGPDEAVLFRELAPGLGVRPAITTAAVSEATGELASGSRCISVGHKTPVTPATLRALGRVGVRYISTRSIGCDHIDVEYAAGLGIHVENVSYSPDSVADYTLMLMLMALRDAKSIVRRTDLHDYRLSDVRGRELRDLTVGVIGTGRIGTAVMDRLRGFGCRILAHDNRPVNRPGYGVEYVPLDALLRRSDLVTLHAPLTAATHHLLDRQRLAQLKDDALIVNTGRGALIDTDALVQELENGRLGGAALDVVEGEEGIFYSDCRDKPLESKALLRLQELPNVVISPHTAYYTDRALCDAVENSLTNCVTFESGIQHG
>VanHncs-SK_Str_silvensis_ATCC_53525
LAPRRGVTPTITESAVSEDTARLASGNRCISVGHKTRITPATLRALSRVGVSYISTRSIGYDHIDVDYADRVGISVGNVRYSPDSVADYTVMMLLMAVRHAKSTVRRADSHDYRLHDVRGKELRDLTVGVVGTGRIGTAVMERLHAFGCRILAYRSRADAFGRPGDEDEVSLDELLRSSDVVTLHAPLNAGTHHLLDRERIRRMRPGAFVVNTGRGGLIDTTALVAALEDGHLGGVALDVVEGEEGVFYADRRNAPIDSKALLRLQEMPNALISPHTAYYTDRALSDTVENSIINCLEFESRNQHV
>VanHncs-SK_Str_sp_Ag82_G5-5
MTDSDNEPSRITMYGCGPDEAVLFRELASRFDITPTITDAPVSTATYELASGSRCISVGHKTHITNAALHALGQIGVRYISTRSIGCNHIDVDYAGSIGISVETVSYSPDSVADYTLMLMLMAVRDAKSIIRRTDLHDYRLSDLRGKELRDLTVGVIGTGRIGTAVMDRLRGFGCRILAHDNRPKAAADYVPLDELLKLSDLVTLHAPLNAETRHLLDRRRMEQMKHGALIVNTGRGALIDTEALVEALESGRLGGAALDVLEGEEGIFYADRRDRPIDSKPLLRLQSLPNVLISPHTAYYTDHALSDMVENSLTNCLKFESRSQHG
>VanHncs-SK_Str_sp_BK042
ITVYGCGPDEAVLFRELAPGLGVHPSLTTAPVSEANAEMATGSRCVSVSHKTPVTQAALRALGRAGVRYISTRSIGCNHIDAEYAARIGILVENVSYSPDSVADYTLMLMLMALRDAKSIVRRTDLHDYRLSEARGRELRDLTVGVIGTGRIGTAVMDRLRGFGCRILAHDNRPVNRPGSGVEYVPLDESLRRSDLVTLHAPLTAATHHLLNRQRLAQMKDDALIVNTGRGALIDTDALVRELENGRLGGAALDVVEGEEGVFYADCRDKPLESKALLRLQELPNAVISPHTAYYTDRALRDAVENSLTNCLTFESRIQHG
>VanHncs-SK_Str_sp_CMB-StM0423
MTYSEPPAVPTAGITLYGCGRDEEMLVRELAPRLGVVPTLTAAALSEANAELAHGNRCISVDHKTRITGSTLRALGRAGVAYISTRSIGCNHIDVEYAKSVGISVENVAYSPDSVADYTLMLMLMAVRHAKSTIRRTDAHDYRLPDVRGRELRDLTVGVVGTGRIGAAVIDRLRGFGCRILAHDTRVGTAADYVPLDELLRLSDMVTLHTPLTPDTHHLLDHRRIKSMKHGAVVVNTGRGSLLETGALLAALEDGRLGGAALDVLEGEEGIFYADRRDTPVATGPLPRLQELPNVLISPHTAYYTDHALSDTVENSLTNCLSFESRNQRG
>VanHncs-SK_Str_sp_CNQ-509
LAPRLGVVPTLTAAAISEANAGLARGNRCISVDHKTRITGSTLRALSRVGVAYISTRSIGYNHIDVEYAESVGISVENVAYSPDSVADYTLMLMLMAVRHAKSTLRRADVHDYRLQDVRGRELRDLTIGVVGTGRIGAAVIDRLRGFGCRILAHDARSGTDADYVPLDELLRLSDMVTLHTPLTPETYHLLDGRRIKLMKHGAVIVNTGRGALLETGALLAALEDGRLGGAALDVLEGEEGIFYADRRDEPLTSGPLPRLQELPNVLISPHTAYYTDHALSDTVENSLTNCLAFESRNQRG
>VanHncs-SK_Str_sp_CNZ288
MTYSEPAGAASPSAVATAGITFYGCGRDEELLVREMAPRLGVVPTLTEAAVSEDNAELARGNRCISVGHKTRITESALLALSRAGVAYISTRSIGCNHIDVAYAERVGISVGNVAYSPDSVADYTLMLMLMAVRHAKSTLRRADVHDYRLHDVRGRELRDLTVGVVGTGRIGAAVMDRLRGFGCRILAHDTRPGTAADYVPLDELLRLSDIVTLHTPLTPDTHHLLDRRRIGQMKRGAVVVNTGRGALLDTGALLPALEDGRLGGAALDVLEGEEGVFYADRRNNPPDSGPLPRLQELPNVFVSPHTAYYTDHALSDTVENSLTNCLEFESRNQRG
>VanHncs-SK_Str_sp_GGCR-6
ITVYGCGPDEAVLFRELAPGLGVHPSLTTAPVSEANAEMATGSRCVSVSHKTPVTQAALRALGRAGVRYISTRSIGCNHIDAEYAAGIGILVENVSYSPDSVADYTLMLMLMALRDAKSIVRRTDLHDYRLSDARGRELRDLTVGVIGTGRIGTAVMDRLRGFGCRILAHDNRPVNRPGSGVEYVPLDELLRRSDLVTLHAPLTAATHHLLNRQRLAQMKDDALIVNTGRGALIDTDALVRDLENGRLGGAALDVVEGEEGVFYADCRDKPLESKALLRLQELPNAVISPHTAYYTDRALRDAVENSLTNCLTFESRIQHG
>VanHncs-SK_Str_sp_TLI_55
MTHSETTRITVYGCGPDEAVLFGELAPGLGVQPAIITAPVSEANAELASGSRCISVGHKTPVTQAALRALDRFGVRYISTRSIGCNHIDVEYAAGIGIVVENVSYSPDSVADYTLMLMLMALRDAKSLVRRTDLHDYRLSDVRGRELRDLTVGVIGTGRIGTAVIDRLRGFGCRILAHDNRPRSGVEYVPLNELLRRSDLVTLHAPLTAATHHLLNRQRLAQMKDDALIVNTGRGALIDTDALVQELENGRLSGAALDVVEGEEGIFYADCRDKPLESKALLRLQELPNAVISPHTAYYTDRALRDAVANSLTNCLTFESRIQHG
>VanHncs-SK_Str_sp_WAC_06738
LAPRLGVVPTLTAAAISEANAGLAHGNRCISVDHKTRITGSTLRALSRVGVAYISTRSIGYNHIDVAYAESIGISVENVAYSPDSVADYTLMLMLMAMRHAKSTLRRADAHDYRLQDVRGRELRDLTIGVVGTGRIGAAVIGRLRGFGCRILAHDARSGTDADYVPLDELLRLSDVVTLHTPLTPDTYHLLDGRRMKLMKHGAVIVNTGRGALLETEALLAALEDGRLGGAALDVLEGEEGIFYADHRDEPLTTGPLPRLQELPNVLISPHTAYYTDHALSDTVENSLTNCLAFESRNQRG
>VanHncs-SY2_Kib_phytohabitans_KLBMP1111
MTYSEPAHGTRSLASSPSLTVSTVGITIYGCGRDEAVLFREMAPRFDVTPTIVDAAVSEANVELARGNRCISVGHKTHVSNATLRALGQAGVRYISTRSIGYDHIDVEYAESIGIVVGNIAYSPDSVADYTLMLMLMAVRNAKSIVRRVDVHDYRLSEVRGRELRDLTVGVVGTGRIGAAVIDRLWGFGCRTLAYDINPTVSADYVPLDDLLQRSDIVTLHTPLTARTHHLLHRRRIEAMKEGAFVINTGRGSLVDTEALVAALETGRLGGAALDVVEGEEGVFYADYRNKPVESAYLVRLHRLPNVFISPHTAYYTDRALSDTVENSIVNCLNFESGNQHG
>VanHncs-SY4_K_buriramensis_DSM_45791
MSYSEPARAADGGTRLLAASSFSAVAKTGITVYGCGQDEAAVFRAMAPRFGVEPVIVEAAVAEGNVELAYGNRCVSVGHKTRVANSTLLALSRVGVEYVSTRSVGCNHIDVKYAESIGLEVGTVSYSPDSVADYTVMLMLMAVRHVKSVMRRADVFDYRLGEVRGRELRDLTVGVVGTGRIGAAVVDRLRGFGCRVVAHDSEPRGGIEYVALDELFRESDIVSLHTPLTVETFHLVDRERIAGMKRGAVIVNTGRGSLVDTRALLVALESGRLGGAALDVVEGEEGIFYADSRERLVGNEPLAQLQRMGNVIVSPHSAYYTDHALSDTVENSLINCLNFEDGKRND
>VanHncs-Y2_Sb_nassauensis_DSM_44728
MGITVYGCGQDEAVLFREMSPSYGVTPTITPAPLTEANVELAFGNRCVSVGHKTRITDATLRALNRIGTNYISTRSIGYNHINVDYAKTLDITVENVSYSPDSVADYTLMLMLMVVRSAKSIIRRTDVHDYRLNDVCGRELRDLTVGVIGTGRIGAAVMDRLWGFGCRVLTHDRRHKTGADHVPLDQLLRQSDMVTLHTPLNASTHHLLNRTRLEQMKPGAYVINTGRGSLIDTEALVPALESGRLGGAALDVIEGEEGVFYADCRNKVIESKSLLRLQELPNVLISPHTAYYTDHALSDTVENSIINCQKFENRNQHG
>VanHncs-Z_Ps_sp_CNS-139
LGVTFYGCGPDEAVLFRELAPEFGVLPTITAAAVSESTAELASGNRCISVGHKSEITGPTLLALSRAGVRYISTRSIGHDHIDVAYAASVGVTVGNVAYSPDGVADYTLMLMLMAVRDARSVVRRADAHDYRLGEARGRELRDLTVGVVGTGRIGTAVVDRLRGFGCRVLAHDTHPGTTADYVPLDDLLRRSDIVTLHTPLTPETHHLLDRRRIARMKPGAFLVNTGRGALLDTDALVPALESGRLGGAALDVLEGEEGIFYADLRDGPVTSTALLRLHELPNVLISPHTAYYTDRALRDTVRNSLVNCVRFENGNHHG
>VanH-RSWY Brevibacillus laterosporus E7593-50
MKNIGITIYGCEQDEADVFKELSPRFGVIPAITSSAVSETNVMLASGNQCISVGHKSEISESILLALKESGVKYISTRSIGYNHIDMKAAESMGIAVGNVAYSPDSVADYTLMLMLMAVRNAKSIVRSVEKHDFRLDSVRGKVLRDMTVGVLGTGHIGKAVIERLRGFGCHVLAYGHNKEAAANYVSLNELLQKSDILTIHVPLSADTYHMIGREQIKAMKQGAFLINTARGGLIDTDVLVKALENGKLGGAALDVLEGEEGLFYFDCTQKPIDNQFLLKLQRMPNVIITPHTAYYTEQALRDTVENTIKNCLEFERRETLV
>VanH-RSZ Paenibacillus sonchi LMG 24727 
MNNIGITVYDCEHDEADVFRRLSPRFGVMPAIISDPLSETNAISAPRNQCISVSHKSEVSASILLALKRAGVKYISTRSIGCNHIDTTAAKKMGIAIGNVAYSPDSVADYTLMLMLMAVRNAKSIVRSVEKYDFKLDSVRGKELRDMTVGVMGTGRIGKAVIERLQGFGCHVLAYDRCQKITADYVPLDKLLRNSDIVTLHVPLGADTHHIIGHEQIKGMKQGAFIINTGRGALLDTAALIKALETGKLGGAALDVLEGEEGLFYFDCTQKTIDNQFLLKLQRMPNVIITPHTAYYTERALQDTVEKTLGNCLDFERSLTHG
>VanH-RSZ Thermoactinomyces vulgaris 2H
MKKIGITIYGCERDEAEVFKELSPRFGVIPTITSSAVSETNATLSRGNQCISVGHKSEISKRVLIALKDCGVKYISTRSIGCNHIDIQAAESLGITVGNVRYSPDSVADYTLMLMLMAIRKAKSVMSRVEKHDFRLDHVRGKELRDMTVGVLGTGRIGKAVIERLHGFGCRILAYGHSQEVAANYVSFNELLQNSDLITIHVPLNADTYHMIGREQINAMKQGAFLINTARGALLDTNALIQALENGKLGGAALDVLEGEEGFFYFDHSRKSIDHPFILKLQKMPNVIITPHTAYYTERALYETVEKTILNCLEFERREALV
