# Supplementary material for: Genomic Insights into the Distribution and Phylogeny of Glycopeptide Resistance Determinants within the Actinobacteria Phylum
Source: Antibiotics (Basel). 2021 Dec 14;10(12):1533. doi: 10.3390/antibiotics10121533 (PMC8698665; doi:10.3390/antibiotics10121533)
Supplement: Supplementary file 1 [file antibiotics-10-01533-s001.zip › Supplementary FASTA File S3 VanA Ddl phylogeny dataset.fasta]

>AHY45577.1_Rubrobacterales_ddl
MARVMVIFGGRSGEHEVSLASARAVMEALESGGRHEVLPVGITREGRWLLSGDPMRALTDGNAGPGGELSSAVGSSLPGTLGPADVVFPVMHGPYGEDGKMQGLLEMAGIPYVGSGVLGSAVGMDKVTMKKVFAHHGLPQVRWRGLVRRDWEQDREAVIRAVESEPGYPCFVKPSNLGSSVGINRADDEEGLAAALDEAFRYDRRVIVEQFVDAREVEVSVLGNDHPEVSLPGEVVLSGGAFYDYEAKYGEGGMRLVVPAEIPEEAAGEIERIAREAFTAVDAAGMSRIDFFLERSTGKLFLNEINTIPGFTATSVYAKLWEASGLPYPDLLDRLISLALERHAENG
>KRO45574.1_Acidimicrobiales_ddl
MISENRKSKTRVVVLFGGESAEHDVSCVTAAHVLRALDPQKYEVSTVGITREGRWVQSELPQSPNVKALSATGSATSSNLVFEKTSKTESLVVIPLLHGPMGEDGTVQGLLELAHVAYVGSGVLASAVAMDKSVAKQIMSANGIAQQKFLTVRDTDDVNSTIDRAIQELGLPMFVKPANMGSSIGVSKVKTRQEADKALAKAFEYDEWVLIEEAITGREIEVAVLGNESPRASVPGEIVPSHEFYDYDDKYVGDGAQLLVPALLSASEISEVQQLAIKIYRTLRSDGMARVDFFYEEGKRGFLCNEINTIPGFTPISMYPKLWQASGVSYPELIDELITLALARHAKRRNKTSR
>MTD45524.1_Solirubrobacterales_ddl
MRVAVLSGGRSSEHDVSLRSGAAVAAGLEQAGHEVVPVLLDREGGWRDPTGIPVEVVPGHGLLGADVVFPVLHGPFGEDGTVQGMLELLDVPYVGSGVLASAACMDKVVFKDLMAVGGIAQVGYALALAGEGVDAVAAREDVLALGFPCWVKPARLGSSVGIVKVRAAQELPDALRTAFAHDARVIVEANCGGLEIECSVLGPTEAPEVSVLGEIVIQSEWYDYEAKYTPGGMELVVPARISETAAARVRELAALAFSRAGCSGLARADFFVDGETVLLNELNTMPGFTATSVYGKLWDASGLAYPALVDRLCRIALDRHRAERAQRF
>NEC52393.1_Catenulisporales_ddl
MSTENLPQSPDSPSRKPRVAVVFGGRSSEHGISVVTAGAVLKAIDRTRYDVLPIGITQDGRWALTADEPDRMAITERRTPSVDQLAESTEGAVVLPVDPADREVVYSEPGSVPKALGEVDVVFPVLHGPYGEDGTLQGLLELSGIPYVGSGVLSSAVGQDKEYMKRVFTSFGLKVGPYLVIRPREWARDEAAARKRIVDFAGEHGWPLFVKPARAGSSIGITKVDDLSGLDDAVAEAQRHDPKILIEAALRGREIECGVLEFEDGPRASLPAEIPPPDTHAYYDFEAKYIDSTPGMVPAPLTDEETAEVRRLAVEAFDAASCEGLVRADFFLTEDGEFVINEINTMPGFTPISMYPQMWQATGVSYQELVDLLIQAALRRSTGLR
>NP_629695.1_Streptomycetales_ddl
MSTENLPQNPEQSPRRPPRKPRVAVVFGGRSSEHGISVVTAGAVLAAIDRTRYDVLPIGITRDGRWALTADEPERMAITERRTPDVEELAESTEGGVLLPVDPANREVVYSEPGSVPKALGEVDVVFPVLHGPYGEDGTLQGLLELSGVPYVGAGVLASAVGQDKEYMKAVFTSYGLKVGPYAVIRPREWEQDRSGARKKIVDFAGEHGWPLFVKPARAGSSIGITKVDDLAGLDEAIEEARRHDPKILVEAALRGREIECGVLEFEDGPRASVPAEIPPPSEHAYYDFEAKYIDSTPGIVPAPLTAEETAEVQRLAVAAFDAASCEGLVRADFFLTEDDEFVINEINTMPGFTPISMYPQMWQASGVSYPELVDRLVQAALRRPTGLR
>RKE09888.1_Micromonosporales_ddl
MSESSQRKTRVAVVFGGRSTEHAISCVSAGSILAALDPAEFEVVPVGITKEGRWVLTSGDPAQLAIEGRSLPEITAASGRAIVLPADPTSHELVVLEPAEGAAALAGVDVVFPALHGAYGEDGTIQGLLEMAGIPYVGANVFASAAAMDKEFTKKLAAAEGIPVGPYAVLRNGQELSEADKERLGLPVFVKPSRAGSSFGITKVNSWDQLDAALAKARAIDPKVLVEAGIVGREVECGVLESEAGGSAEASVLAEVRVVAGGHEFYDFEAKYLGEDCEYDLPANLPAEIAAEVQELAVRTFTALDCAGLARVDFFVTDDLKVYLNEINTMPGFTSTSMFPRMWAASGLDYPKLVSRLIRTAQRRGTGLH
>ROP43783.1_Kineosporiales_ddl
MTSGTTADGVERVGDGATSGGRPPRRRVAVVFGGRSSEHGISCVTAAGVLTALDRDRWDVVPVGITPEGRWVLVDDDPGRLALVDGTLPSVDAADGPGVLAPRSPVEPSLTVLADGEVPRALGAVDVVLPLLHGPFGEDGTLQGMLELSDTRYVGSGVLASALAMDKHYAKVVLAAAGVEVGPWVVLTDRAWREDPAGRLDAVLATAADAGASVVFVKPCRAGSSMGVSRVVLPDDAASARSALAAAVEAAREHDPKVLVEVATPGRELECGVLEVPGGGAPEASVVGEVAVTDGRAFYDFEAKYLDPHAVALTCPADVDDATAEAVRATALRSFEALGCEGLARVDVFVEPDGRVLVNEVNTMPGFTPSSMFPRLWEASGVGYPQLVDRLLELALERRTGLR
>SDP48311.1_Actinopolysporales_ddl
MLRMAERKVRVAVVFGGRSTEHGISCLSAGSVLAHLDRERFEVVPVGITRGGTWVLGPDDEEQLRINDRVEPEITDGRTLTLPADPGSRELVSLESGSVGEVLSGVDVVLPMLHGAFGEDGTIQGLLEMAGIPYAGPGVLASSAAMDKEFAKKLLAAEGLAVGTYEVLRGDEPTLDEHRRERLGLPVFVKPARAGSSVGITRVTDFAELDDAIAEARRTDPKVIVESALSGREIECGVLEFPDGKVTASAPAELRVEGGAGWYDYESKYLDDITEFDVPAKLSDEDAERLREAAVTAFRALDCQGLARVDFFLTEDGQVVVNEVNTMPGFTPISLYPRMWAHAGIEYSSLLSILLDTAIARGTGLR
>SHM30895.1_Cryptosporangiales_ddl
MLSGLDRDAFDVIPVGITPEGRWVLAPDDPAALKAVGRELPSIKDGTDVVLPGDPTRGGLVVAEPTDGVGALAGVDVVFPVLHGPYGEDGTIQGLLEMAGLPYVGSGVFASAAAMDKEYTKKLLAAEGLAVGDYVVLRDGGTLTEAQRGRLGLPAFVKPARAGSSIGITRITDWSQLDEAVAAARLVDPKVLVEAAVVGREVECGVLEGEHGGPPEASVPAEIRLISPDHDWYDFEAKYLDDACEFDVPAKLSGEITANLREAACRAFEALGCAGLARVDFFVTPDGGLIVNEVNTMPGFTPISMFPRMWAETGLPFNELVGRLVRTAVARGSGLR
>TVR31154.1_Nitriliruptorales_ddl
MKRVLLLFGGRSTEHQISCLSAKSVLEVIDRDRYEVLAVGITRDGRWTLTDGNIEVAAGRQLPEVDEGGPTVALVGTRRGPTLIRVDDVDGGDAATSTLGPIDVAFPLLHGPWGEDGTVQGLLATVGVPYVGADVTASSIGIDKAVMKATFAARGLPQGGYLAVHRSRWEHDRDGVRAELTATLPAPWFTKPVRQGSSIGISKVHQLGELDEAMDEAFTFDEVTLIEQGLEHARELEVGVLGDGELDVTRPGEIVPSNEFYDFDAKYLAASDLRIPADVPEAVADRIGDLARQAYRAIGCRGLARVDLFLQPDGELLLNEINTIPGFTPISMFPRLWAAEGITYTQLVERLLTDARL
>WP_006289612.1_Bifidobacteriales_ddl
MAESRPAENTNKSAETPSASGRKRIVVLYGGRADEHPISCISAGSVLREWDQEKFEAVPIGITKEGVWIVDGVDPRQWELGAQLPEVKEVPGSRRVVLDVSAGGNGFLARDGRTGAVESLGHVDAVFPVLHGPYGEDGTIQGLLEMMGLPYVGCGVLASAACMDKHYTKVLLKAAGIPVAPGITVDTRSYDSAQGFDPQGKVLCDLVDEAGLRYPLFVKPSRAGSSFGVTKVDYKADATERQADLAAAVHEAARHDWRVLVEEGIKAREIECAVLAPRHGDKPRTSWPGEIVLDEPGNGAFYDFDSKYMDSSASHVEVPAKLPQETLQEVRRVAARAFIAVDGDGLSRVDTFVTEEGTVIVNEINTLPGFTPISMYSKAWEATGVSYRELITTLIEGILD
>WP_011437985.1_Frankiales_ddl
MAGSRRRIRLALLFGGRSTEHAISCISASGVLRALDRDVYDVVPVGIDTHGRWVVLPDDPTALAVTGDRLPAVVAAHGESVVLAADPTTPGLLPCRPRGGLDSVRNTLGSSDALGSSDIPGDIDVVFPLLHGPFGEDGTVQGLLEMAGLPYVGSGVFASAAAMDKQHMKALLRAAGLPVGSYAVLRAGDTLTGADQERLGLPVFVKPARGGSSIGISRVEAWADLDTAIKAARASDPKVLVESAIVGREIECGVLGILDGPGAEASVPAEITVTSSAGFYDFEAKYMSDATHFDVPANLSHAVREEVRGAAIAAFEALDCAGLARVDMFVTADDHVIINEVNTMPGFTPTSMFPRMWEASGVTYPQLVDRLVRLALRDGAGLR
>WP_011606884.1_Frankiales_ddl
MAGTRRRIRLALLFGGRSTEHAISCVSAGGVLRALDPDVYDVALVGIDPSGRWVFMPDAKALTPADGALPQVTASRGTSVVLAPDPTAARWYPRDGGESIQGPLGDVDVVFPLLHGPFGEDGTIQGLLEMAGVPYVGSGVFASAAAMDKQHMKSMLQAAGLPVGPYAVVRAGQTLSEADQDRLGLPVFVKPARGGSSIGISRVDAWADLDTAVKTARANDPKVLVEAAITGREIECGVLGRLDGPGAQASVPAEITVTSATGFYDFEAKYVSDQTRFDIPARLSPSALARVRQVAVAAFEALDCAGLARVDVFVTPDDHVVVNEVNTMPGFTPTSMFPRMWAASGITYPDLVDRLVRLALRDGAGLR
>WP_012084286.1_Kineosporiales_ddl
MSSQPKPRVAVVFGGRSSEHAISCVTAAGVLAALDGDVYDVVPIGITTTGRWVLVEDPARFELTDGALPEVPATGTPVGLPLDVDTKALQRLGGAPGAPALAELGEVDVVLPLLHGPFGEDGTLQGLLELSDTRYVGSGVLASAAGMDKQVMKLLLAGQGLPVGPWTSFRARRWDTDRDGVVAEVEALGYPVFVKPARAGSSIGITRVTSREGLAAAVAEAVSHDPKVVVEAALVGREIECGVLEDLDGGEPLTSLPGEVEVVGGHDFYDFEAKYLDSGNVRLTCPADLPDDVVAAVRRTAVRVFEAMGAEGLARVDLFVDPARGEDGIVVNEINTMPGFTPFSMYPRMWAATGVDYPELVHRLIQLALRRPTGLR
>WP_013020196.1_Glycomycetales_ddl
MKKTKVAVVLGGRSVEHPVSCASAAGVIAALDPEQYEVVAVGITQAGQWLSVDARSAKLALGDGNVPEISADSGQHVVLAADPTMKDVAITDAAGGARVLSDVDVVFPVLHGAYGEDGTIQGLLEMADVPYVGSNVLSSAASMDKDFMKRLLKAEGIPVGDYVVLKRDQTLSEAEKQRLGLPVFVKPSRAGSSLGISKVTDWDDLDKAIATARAVDPKVLVEAAFTGVRELECGVLEREDGGAPDTTPPFEVLIAGTEGWFDFEAKYLASGSPYDLAPDLPEGTAERIRELAARVFTVMDCSDLARVDFFLASDGTVYVNEINTMPGLTPGSGVPVAWANAGVDYPELVARLVRLAANRGTGLR
>WP_013223638.1_Pseudonocardiales_ddl
MSEKIRVAVVFGGRSSEHTISCLSAGSVLGHLDPERFEAVPVGITREGRWVLGSGDSAQLAVRGRELPSVDDGQGLVLAGDPSSQGLVAVEAGRESELLSRVDVVFPVLHGAFGEDGTIQGLLELAGIPYVGPGVLASAAAMDKETAKKLLAAEGLPVGTFSALKRGQSTLEQTDREKLGLPVFVKPSRAGSSVGISRVADWAGLDAAIALARATDPKVLVEAAVVGREVECGVLEFPDGHVEASLPAEIRVLSEDENAWYDFETKYLGDDAELDIPAKLDDALTEKLRAMAVEAFRALDCQGLARVDFFVTEDHQLIINEVNTMPGFTTKSAYPKMWEVTGMDYPTLLTTLVETAIARGTGLR
>WP_015746790.1_Nakamurellales_ddl
MSADRIRVAVVFGGRSGEHPVSCISAAGVLANIDTDLFDVTAVGITPAGRWLQMDPAAIPTTGGPTLPEVSTGSAVALPVDPTAAALVSIDPSVDRSAVVDVEVVFPVLHGPYGEDGTIQGLLELAGVPYVGAGVLASAAAMDKEFTKKLLAAEGLPVGDWVVLRPGTPTLTAEQKQRLGLPVFVKPARAGSSLGVSRVAEWAELDRAIAIARETDPKVLVEAAVVGREVECGVLEHPDGRIEASPPAEIHVGGGYEFYDFDAKYLDDTAASFDIPADLPDEVTARIHELSRRAFAALDAQGLARVDFFVRPDGDLADRVVINEVNTLPGFTPISMYPAMWAKAGVSYRDLITVLIRTALARGTGLR
>WP_015796589.1_Catenulisporales_ddl
MVSPMSDQKRIRVAVVFGGRSSEHAISCVTAGSVLDALRNGPEPQRYEIVPIGIASDGRWVLADLPDGGDLNLAITDGRLPEIGLPASAERANLVTMAGDPTARELTVHEPGAVPKSLGEVDVVLPLLHGPYGEDGTLQGLLELAGVPYVGSGVLASAVSMDKEFMKRLLAQAGFEVGPYEVVRPRDWGTEEGRAAVRLAVEELGYPVFVKPARAGSSMGITKVDAPEELDQAIDAARRHDPKVLVEAAIEGREIECGVLEGAGPQDPAEASLPAELRVTGPHAFYDFQAKYLDGSTEVDIPARLSAEEIEDIRGQAVGVFETLGCEGLARVDFFYQESADGGPGRFIVNEINTMPGFTPTSMFPQMWQAAGLSYPELIARLIDTALLRPAGLR
>WP_015804680.1_Pseudonocardiales_ddl
MTQRKTKVAVVFGGRSSEHTVSCVSAGSVLAHLDRERFEVVPVGITRQGAWVVGSGDLAALEIRDRQMPTVDALVPVSGGELTTVSPDSALDGVDVVFPLLHGAWGEDGTVQGLLELADLPYVGPGVLASAAAMDKEFTKTILRAAGLEVGSFAVLRRDQATLSEADRDRLGLPLFVKPARAGSSVGITKVTDWADLDAAIAFARQTDPKVIIEAAVTGREVECGVLELPDGRVEASLPAELRVVGGGVDWYDFDAKYLDDVCEFDIPAKLADDTTERLRALAVEAFRALDCQGLARVDFFVTEDGGLVVNEINTMPGFTPISMYPRMWEVTGTSYRDLLTTLVETAIARGTGLR
>WP_022930093.1_Solirubrobacterales_ddl
MTRVAVLGGGRSSEHDVSLRSAAAVAAGLRAAGHEVVEVDLDRDGSWTTRDGEPVLLTPGGGLLDCDVVFPVLHGPFGEDGTVQGLLDLLDVPYVGSSVLGSAVAMDKLVFKDLMLAAGIPQVAYEPVHARDWEHDRAGVLERIARLGMPVWVKPSRLGSSVGIAPARTPDDVAPAIEDALRHDARVIVEASAVGVEAETAVLGSNDAPTVSEIGQIVLTSDDPDAWYDYEAKYTPGGMELRVPAPISATARARVQELAARAFTLSCCDGLARADFFVHGEDVLLNELNTLPGFTETSAYGKLWEASGVSYPDLVSRLVALALERYDRERAQAF
>WP_025272331.1_Glycomycetales_ddl
MNNKPTVAVLFGGRSVEHSVSCVSGSQAAKALRERGYSVRTIGITRSGSWLDINSDATFDMTEDELPEVTVASGTPLSLELGPDATKLADVVFPIFHGPWGEDGTVQGLLDMAQVPYVGSGVLSSAVCMDKDVAKRLTEQAGIAQGPYVVVGENEPVDQEAVIAKLGLPLFVKPARAGSSLGISKVTSSDDLTPALEKALRTDPKLILEAAVPHVREIEVGVRQERDGSIVTAHPLEVLEQNEDGWFDFDAKYLGSSEPFNLKPEFTFITVEEIQKTAEQVFRTLECRDYARIDFFLTKGGELMLNEVNTSPGLTPVSGVPQAFNALGVSYGELVESFVLNAAQREPGALA
>WP_026449139.1_Actinopolysporales_ddl
MAERRIRVALVFGGRSDEHGVSCASAASALEHLDRERFEVVPVGITRRGSWVLGPDSPEPLRIRNREVPEISEGTELALPADPCRRELISLHQGSVGEVLSAVDVVLPMLHGSYGEDGTIQGLLEMAGVPYAGPGVLSSAVAMDKEFAKKLLAAAGLDVGHYEVLRPDEGTLDAARRGRLGLPVFVKPARAGSSVGITKVTDHADLDEAIAEARRTDPKVLVESAVSGREIECGVLEFPDGGVSASMPAELRVEGNSGWYDFESKYLEDVTEFDIPAKVSDSETERLRQAALTAFRALDCQGLARVDFFLTESGEVVVNEVNTMPGFTSISLYPRMWAHAGVEYSELLSTLIDTALARGTGLR
>WP_027004976.1_Solirubrobacterales_ddl
MRVAVLGGGRSSEHDVSLTSAGTVRQGLLDAGHDVVSVTLERDGTWHGPDGEELALHPGRGLLDCDVVFPVLHGPFGEDGTVQGLLELLDVPYVGSGVMASAVCMDKVVFKELMGAAGIPQVGYALVEAGRERPDLEALGFPLWVKPARLGSSVGIVRVERAEDIEAALDEAFAHDERLIVEATATGAEVETAVLGDTHDARVSGPGEIVLLREGWYDYNAKYGEGGMRLQVPARISETAEALLKDIAARAFAAAGCTGLARADFFVDGETVLLNELNTLPGQTPTSVYGVLWEHSGVPYPEVCDELCRIAVARFERGRALRH
>WP_028064512.1_Solirubrobacterales_ddl
MKVAVLAGGRSSEHDVSLNSAAAVRSGVAAAGHEVLPVTIGRDGDWVHDGVSLSLRPGGGLLGADVVFPVLHGPFGEDGTLQGLLELLDVPYVGAGVLASSLCMDKVVFKEVLAAAAVPQVPYAGVRLSRWREEPEAVARELAVLGTPVFVKPARLGSSVGIAKVWSEAELGPALDLAFTHDSLVIVEGFSAGLEVECSVLGNGEPEASIPGEIVLTGSEWYDYEAKYQPGGMELVVPARLSATVLDEVRRLACDTFVRVGCSGLARVDFFVEDGDRVLVNELNTLPGFTATSVYPKLWEASGLEFPALCDRLLALAVERFETERAVAF
>WP_034268309.1_Catenulisporales_ddl
MSDPIAVPAHSATDVKVRVAVVFGGRSSEHAISCVTAGSVLKVLDPQRYEVVPVGISTDGRWVLADGIADQLAITDGALPPRLDETSGALVTMAPDPTARELTVHEPGAVPKVLGDVDVVLPLLHGPYGEDGTLQGLLELAGIPYVGSGVLSSAVSMDKDVMKRLLAASGLPVGPYVSLRAAQWDQDPAAVRQAVAELDYPVFVKPARGGSSNGISKVHGPEQLGAAIEAARAHDPKLVIEGMLRGREIEVGVLAGIHGARPEASLPAEIKVHEGHEFYDFEAKYLDGTTDIDLPARLTESQLAEIRELAVAAFLALECEGLARVDFFLLDEGGFVVNEVNTMPGFTPTSMFPQMWAATGVAYGELVDRLLTEALTRPAGLR
>WP_035857153.1_Cryptosporangiales_ddl
MTSDPTPGSKRLRVAVIFGGRSTEHAISCVSGGAVLAGLDRDAFDVIPVGITAEGRWVLAPDDPAALRAVGRELPTVKDGTEVVLPGDPTRGGLVVSTPAEGVGALEGVDVVFPVLHGPYGEDGTIQGLLEMADLPYVGSGVFASAAAMDKEYTKKLLAAEGLAVGDYVVLRDGATLTFDQRERLGLPVFVKPARAGSSIGITRVTDWAQLDQAVERARAVDPKVLVEAAVVGREVECGVLEGEHGGPPEASLPAEIRLVSPDHDWYDFDAKYLDDACEFDIPAVLPAGVEEKLREAACRAFTALGCAGLARVDFFVTPDGGLVVNEVNTMPGFTPISMFPRMWAATGLPFDELVGRLVRTAVARGSGLR
>WP_037677603.1_Streptomycetales_ddl
MSTENQPQSFEQPSSRKPRVAVVFGGRSSEHGISMVTAGAVLRAIDRTKYEVLPIGITREGRWVLTADAPERMAITERRTPEVEELAESGEGGVVLPVDPANREVVYTEPGSVPKALGEVDVVFPVLHGPYGEDGTLQGMLELSGVPYVGSGVLASAVGQDKEYMKRVFTSFGLKVGPYVVIRPREWEQDESAARKKIVDLAGEHGWPLFVKPARAGSSIGITKVDDLSGLDEAIAEAQRHDPKILVEAALRGREIECGVLEFEDGPRASVPAEIPPPDAHAYYDFEAKYIDSTPGIVPAPLTPEETAEVQRLAVDAFEAASCEGLVRADFFLTEDGEFVINEINTMPGFTPISMYPQMWQASGISYPELVDRLVQAALRRSTGLR
>WP_043572265.1_Actinopolysporales_ddl
MAERKVRVAVVFGGRSTEHGISCLSAGSVLAHLDRERFEVVPVGITRGGTWVLGPDDEERLRINDRVEPEITDGRTLILPADPGSRELLSLESGSVGEVLSEVDVVLPMLHGAFGEDGTIQGLLEMAGIPYAGPGVLASSAAMDKEFAKKLLAAEGLAVGTYEVLRRDETTLDERRRDRLGLPVFVKPARAGSSVGITRVTDFAELDDAIAEARRTDPKVIVESALSGREIECGVLEFPDGEITASAPAELRVEGGAGWYDYESKYLDDITEFDVPAKLSDEDAERLREAAVTAFRALDCQGLARVDFFLTEDGQAVVNEVNTMPGFTSISLYPRMWAHAGIEYSTLLSILLDTAIARGTGLR
>WP_047287047.1_Bifidobacteriales_ddl
MAETAKIRVVVMYGGKADEHSISCISTAGVLRALDTDRFEPVPVGITKQGQWIVDGEDPRGWDMADGLPVVEKTPGSRDVVLDVALGQDGFFARNDDGTLSSLGHVDAVLPVLHGPYGEDGTIQGLLEMMDVPYVGCGVLASAACMDKHYTKVLLAAAGIPVAPGITVDARGFDAVSRFAADADGLLARVEEAGLAYPLFVKPSRAGSSFGVTKVEHAGDAAELSAAVFEASHHDWRILIEQGIDAREIECAVLCPKAVSEPQASWPGEIVLDKRNSGGDQFYDFDSKYMDSSASHVEVPANLPQETLQQVRETAIKAFKAVDGAGLSRVDTFVTPDGEVMVNEINTMPGFTPISMYPKAWEATGIGYTELITKLIDGVLR
>WP_047865248.1_Rubrobacterales_ddl
MVIFGGRSGEHEVSLASARAVMEALDGSERYEITPVGITREGRWVSGNDSLERLTHQLESDDGDHDQDGGGQAGRGSPASEVSAAPARELARERLPSDLGGVDVVFPVLHGPRGEDGTMQGLLELAGVPYVGSGVLASAVGMDKVTMKKVFDYHGLPQVDWLGLTSLQWESERDSLTDRIGTEIGYPCFVKPSNMGSSVGISKVGGPAELPEAIHAAAEFDRRIMVEAGVDAREIEVSVLGNEHPEVSLPGEIVVPEGFYDYENKYTEGASEIVAPADLPRSTVEEIQTVARTAYQAVDAAGMARVDFFLEQGTDRLFLNEINTIPGFTPTSVYARLWDASGLPYDDLLERLIQLALERHGG
>WP_063610302.1_Streptosporangiales_ddl
MMSEQHETRPRVAIVFGGRNSEHAVSILGAGSVLGAIDRSKYEVIPIGIAQDGRWVLASGDQRYAIEGDELPSVDVQGTGLALPSGGGSLVAYDAGSIPVELGQVDVVFPVMHGPFAEDGTIQGLLEMAGVRYVGSGVLASAVGMDKAYMKMVLAASGLPVGPYVVIRDRDWRTDRDRVLKEVQELGWPVFVKPARAGSSQGISKAHDLEELEAAVGFAREHDPKVLVEAAIAGREIECAVLESLGDEAARASVPGEVLVRGDHEFFDFEAKYIGDDMSLSVPADIPADVAENLRAMAVRAFEALGCEGLSRVDFFYTADGRLILNEINTMPGFTAMSVAPQLWAATGLSYAELVERLIQLALHRSPGLR
>WP_065414556.1_Actinomycetales_ddl
MGKIRVAIIYGGVSGEHSVSCLTAASVMRAIDREKYEVVPVAIAKDGTWVPGVDNPDLLEAGGPHGEVTIGSERVLTVYGPGRDLLVADDAAGKLRSLGPIDIAFPLLHGPCGEDGTIQGLFELMGLPYVGCGVFASAAGMDKHYTKMLLQEHGIPCTPHVLADPARWENEREKVREEAAQLGFPLYVKPARAGSSLGITRVAELSELDAAVEAARQVDGKVLIEQGIPGREIECAVLGGHGTQPPRATVLGEIVLSSQWYDFETKYEDNGGFSMQIPAHIPPQTATEMRECAVKVFTALGCEGLARVDFFLTEDPARPFVVNEINTMPGFTNVSMYPALWEASGLPYSALIDELITLGLERPLACQAY
>WP_067481653.1_Streptosporangiales_ddl
MSQASKIRVAVVFGGRSSEHAISCVTAGAVMAAIDRDRYEVVPVGIARDGRWVLAPADQRLAIEDGRLPEVSGAGRALALPFDPDAAGLLVVEPDRVPETLGQVDLVLPVLHGPYGEDGTIQGLLDLAGIRYVGAGVLASAVGMDKGFMKLVWQARGLPVGPYVLVGDREWRRERKRKLDEIKELGFPVFVKPARAGSSMGITRVTAEQDLEAAVETAREHDPKVIVEAAIVGREIECGVLQGVGDDPPEASLPAEVLTSGDQDFYDFETKYLDSATTLAIPPDLPSAAIEEVQRIAAQAFDALDCEGLARVDFFHTPDGRWILNEINTMPGFTPASAFPQMWAATGLDYPALVDRLIQTALNRPLGLR
>WP_068972070.1_Corynebacteriales_ddl
MSSRLLRLVVLYGGVSAEHDVSRVTAAHVLAAADRAKYDLVPIGIAKDGTWLRNDKAIAAIADGTPLPDTLEVAGTAVDPLTELRGHADQAITVVLPLLHGPHGEDGTIQGMLELFKLPYVGAGVLSSAVCMDKAMAKIVAEQAGIPQCRWVEFRDGVDDPETITARAIDALGLPVFVKPANLGSSVGITKAHDEAELDTAVNLALRYDNVVIIEEAVTGREIEVAVLGDTAPETSVPGEIKPGSEFYDYEDKYVTGAAQLVIPAAVSDAAAAEVRELAARTFTAMRCTGMARVDFFYEESGRGWLLNEVNTIPGFTPGSMYPKLWEATGVPYPDLIDQLVTFALEVHRRRTGFSTEH
>WP_072370560.1_Coriobacteriales_ddl
MNMTRVALIFGGVSTEHDISCRSADNVASALGDRCDLVLIGITREGRWLRYSGDPSELTAGWEGHDCVPVALVPGAGLVELGEGAPRRLPVDVALPVLHGQGGEDGTVQGALEVAGVPYVGCGVMASAVCMDKDAAHRLAASAGVRSPRCEVLWRGCSDEERAAAARSCGGFPVFVKPARGGSSIGVSRAADEAAYAAALDAAFELDEKVAVEEAIVGVEVGCAIVGDAVRGTWMGEPDEIVVPDDGFFRIHLEKDPGANTELRCPAELSADELARVRDAGTAVYEALGCEGLARVDLFVTPGGEVVFNEVNSMPGLTRYSRFPQMMRVAGHELGDVLMGIVEDRLARA
>WP_073293916.1_Coriobacteriales_ddl
MSNSLRVAVLFGGTSSEHDISLRSATNVLSELDGRDYDLALIGITREGTWLNYTGDVADVCEGDAWASHDVCPVVVVPGDGLFRHEEDGTLTRIVIDVALPVLHGQGGEDGITQALLESADVPYVGCGVLSSAVCMDKDASHRLAAASGIRVPKCEVLYRGAPKADVEAAVEACGGYPVFVKPTRGGSSYGVSKVADASEMAHALEVAFALDPKVSVEEAIVGTEVGCAIIGDASGELEMGVVDETVVTDGGFFHIHQDQTAGASASSKNSSLRCPAQISDEQMALVRRTGFAVYRALCCSGFARVDLFVTPEGEVVLNEVNTIPGLTRYSRFPEMMKASGRDLAGVLDQLISAAAAGQDR
>WP_073421786.1_Geodermathophilales_ddl
MSGTGRVRVAVVFGGRSAEHAISCVSAGSVIAALDPERYEVVPVGIARDGRWVLPDPAQRLAITDGQLPEVTGGTAVSLVGDPAGRGLAVLEPARGIGAALTEVDVVFPVLHGAYGEDGTIQGLLEMSGLPYVGSGVFASAASMDKEFTKKLLASAGLPQGDHVVLRDAGGALWAHPDALSADDRERLGLPVFVKPSRAGSSIGITRVTDWAQFPEAVATAAAVDGKVVVEASVPGREVECGVLAGRDGGAPEASLPAEIRLKPGTDWYDFDAKYLEDAVEFDVPADLTPEQTRAVQEASCRAYLAMDCEGLARVDFFLGTGPDGEDRLVVNEVNTMPGFTPISMFPRMWAASGVPYPELVDRLVASALARAGRPAPR
>WP_075523817.1_Bifidobacteriales_ddl
MAKKRVMFLYGGKADEHSISCISAAGVLSAVDESRFEIVRVAITKQGEWIVGGQDPRNFRMEEGELPLITKTDSTRDVVLDPAKGADGFLVREADGTLTSLGHIDVVFPVLHGPNGEDGTLQGLLEMMRVPYVGCGVLASASCMDKYYAKQLFKAAGIDVAPGIALDTRKFVNDAENHFENYAQEIISQVNVAKLEYPLFVKPSRAGSSFGVTKVESIDDANALADAVYEASKHDWRVLVEQGIDAREIECAVLAARDGEEPKASLPGEVVLDKRESGEDQFYDFDSKYMDSAASHVEVPANLPAETLERVRKTALAAFKAADGRGLSRVDSFVTKDGRVILNEINTMPGFTPISMYPKAWEATGISYSNLITKLIEGVIE
>WP_076466134.1_Actinomycetales_ddl
MIDSSRARVLIVFGGRSGEHEVSCATAAGILTAIDRMKWDVLLVGITREGEWVRVADDPSALEFRDGQGQSISAGDSRVVLAPGSGSLLDVTYEGDPDVPGSRIAKVEDLGRVDVVLPLLHGPYGEDGTIQGLFEMANVRYVGCGVTSSAISMDKHLTKTVLAAAGIDVGSWELVTSLDWEEDSRAVVERINALGYPVFVKPCRAGSSIGISKVDSEAELATAIKEAQNYDPRVIVEAAIAGREIECGLLGSAHGRPRTAPLGEIEVPEGEFYDYELKYVDTEAIGLVCPADVEPAFEQRIRDTAAKAFEALECEGLARVDFFHDPASGSVIINEVNTMPGFTPISMYPQMWAVGGLDYPSLIDALLSEALDRQPGLR
>WP_079574712.1_Micrococcales_ddl
MSDATTASVPVVPTPGAGAPRKTRVAVLFGGRSGEHAISASTAAGVLRAIDRDRYDVVPVGITREGRWVIAADDPERWQIADGRLPEVTAESGAEVVLSLTQGERTLRVLEPGQVPALLGEVDVVFPLLHGPFGEDGTVQGLLELADVHYVGAGVLASAVGMDKHFMKLVLAGQGLAVGPYAVIRPRDWERDRAACVAAVEPLGLPLFVKPARAGSSLGISRVDDLADLPAAVDAAREHDPKVVVEAGIDGREIECAVLGGRDGAPTRASLPGEIVVDHDSHAFYDFEAKYLDEAHVDLRCPAELPQHVIDEIREVAVRTFEAVEAEGLSRVDVFVTDDERVIVNEINTMPGFTPFSMYPRMWEASGVTYPELVDELIQLALERRTGLR
>WP_083441488.1_Nitriliruptorales_ddl
MADAEAESNVKRVLLLFGGRSSEHEVSCLSARSVLAAIDRDRYEVLPVGITREGRWTLTDGRIETPPGRPMPEVDDAGPTVALVGTRKGAMLVELDESAGTSRVVSEVDVAFPVLHGPYGEDGTVQGLLATVGVPFVGADVTGSSIGIDKTAMKAAFAAIGLRQGQYATVHQARWSGDPDAVTAELEETLPYPWFTKPARQGSSIGIRKVAGRGDLAEALEEAFRYDAVTVVERGFDAPRELEVGVLGVGDLQVTAPGEIRPSHEFYDFEAKYLDDSELVIPADVPERIAQRIDEVARAAFRAIGCRGMARVDFFLVGDGTDVDDLLINEINTIPGFTPNSMFPRLWDAEGLAYPALVDRLLELAFEAG
>WP_084614654.1_Nakamurellales_ddl
MTSAADLDPPTGPTTASTAAGRTAAGRISVAVVFGGRSGEHSVSCISAGAVIGHLDPAKFDVTAIGVTPAGNWLQVDPSTVAAVEGDRLPEVTDGRPVVLPPDPTSRSLRALTGPDGVAPEPIRSGIAVDVVFPVLHGPQGEDGTIQGLLELSGIPYVGPGVLASAAGMDKEFTKKLLAAEGLPVGDYAVLRAGVTTLPLDDRERLGLPVFVKPARAGSSLGVTRVDDWSELDAAIHQARQSDPKVLVEAAVIGREIECGVLELPDGTLRASPPAEIHLAAEQQFYDFDAKYLDDAATFDIPARLPEGITEQIGEMAIAAFRALDAQGLARVDFFVRETGEVVVNEVNTMPGFTPISMYPRMFQAAGIEFGELLETLIATAVARGTGLR
>WP_089336056.1_Geodermathophilales_ddl
MSGISGGVTSAKVRIAVVFGGRSAEHAISCVSAGSVIAALDPDRYEVVRVGITRDGGWVLADPEQRLAIDDGVLPEVTDGTAVSLVGDPAGRGLAVLDPGAAIGPALTGVDVVFPVLHGAYGEDGTIQGLLEMAGLPYVGSGVFASAASMDKEFTKKLLVAAGLPQGDHVVLRDATGAVCPDPEVLDEAARERLGLPVFVKPSRAGSSIGITKVTDWAQFPEAVATAAAVDPKVVVEASLPGREIECGVLAGVGGGRPEASLPAEIRLRPGVDWYDFSAKYLDDSVDFDVPADLTPEQTAAVQEASVRAYQALDCRGLARVDFFLGTGRDGRDRLVVNEVNTMPGFTPISMFPRMWAASGVSYPELVDRLVRSALDGGSRAVR
>WP_091123123.1_Propionibacteriales_ddl 
MTDSPARKIRVALVFGGRSGEHAISAATAAGVMKAIDRDRYDVLPVGITREGRWVLASGDPAQWELSAGRLPEVTTDAGRELAGLNEVDDVDVVFPLLHGPYGEDGTIQGLLELAGVPYVGAGVLASAVGMDKQFMKLVFTGHGLPVGPYVVVKPRDWEHGQSEVVARVQAELKFPVFVKPARAGSSLGVTRVDDLTGLADAIEEARFHDPKVIVEEGIAGREIECAVLGGRGGAAPRASVPGEIVVDHAEAQFYDFEEKYSADSHARTQAPADLPDDVAARVRELAVQAFESIGAEGLSRVDVFVTPEGEVILNEINTLPGFTPISMYPQMWQASGISYPELIDELIRLALERPTGLR
>WP_093146697.1_Pseudonocardiales_ddl
MTQRKTRVAVVFGGRSTEHGISCVSAGSVLAHLDPDRFEIVPVGITREGAWVLGTDDPEQLAIRDRREPAVEAGTAIALPGDPTKRDLVLLEPERGGEVLAAVDVVFPVLHGAFGEDGTIQGLLEMADVPYVGPGVLSSAVSMDKEYTKKLLAAEGLAVGRYEVLRRDQSTLDDAQRERLGLPVFVKPARAGSSLGISKVTDWADLDAAIAEARRTDPKVIIEAAVVGREIECGVLEFPDGRIEASQPAELRVTGETDWYDYESKYLDDVTEFDIPAKIGDDAIEQLRSDAVRAFRALECQGLARVDFFLSEAGELIVNEVNTMPGFTSISLYPRMWAHSGVDYPTLLTTLIDTAITRGTGLR
>WP_095672505.1_Nanopelagicales_ddl
MSKVRVAIICGGKSSEHEISCVSANGVLGAIDRSLFDPVLIGITKSGKWLLLAEDTNFSIINGALPSVPESGVEISLTSSGLFSGGKNLAIDVAFPILHGPYGEDGTIQGLFEMIGLRYVGSGVLASAVSMDKSYAKPIFAAQGLKVAEGVVVSSNKFTLPSNLSYPLFVKPARSGSSRGTSKVKQANELSAAVDYALTFDTKVIIEKAVVGKEIECAVLQADGEIKVSAVGQIVIAEKYEFYDFQAKYLDNTMQLLVPADLPAGVEAKIQQAALTAFKAAGCEGLARIDFFYSNDSEIIINEINTMPGFTPTSVYPKLIEHSGINYQQLITKLIYTAQNRSASITR
>WP_095685677.1_Nanopelagicales_ddl
MSKLNVAVICGGISSEHEISCVSAGGVLKGLDSSKYNAILIGITKTGNWVLLPNDYPLEIVGGKLPTVDESAPAVVADVHGFSVAGKALQIDVVFPVLHGPYGEDGTIQGLLEIANLAYVGSGVLASAVAMDKSFAKPIFAAADMKVADGIVVTSKDKQVSIDDLAYPVFVKPARGGSSRGTHKVKSVDALNTALKDAFLYDHKVMIEQALVGREIECAVLESNGVAKASVVGEIVIDSKFEFYDFEAKYLDGATTVKIPADIPAAAAEEIRVKAVQAFKALGCSGLARCDFFYTDKGEIIINEINTMPGFTGTSMYPKLWAATGVDYTSLITALIETALLRTNGVLGN
>WP_095688294.1_Nanopelagicales_ddl
MSKVRVGIICGGKSSEHEISCVSANGILGAIDRNKFEPVLIGITKSGKWLLLPADTSFIIQNGALPVVPESGVEISVTSQGLFSGGKNLAIDVAFPILHGPYGEDGTIQGLFEMIGQRYVGSGVLACAVSMDKSYAKPIFASAGLNVAAGTVVTSSKFELPSSLKYPLFVKPARSGSSRGTTKVKAATELTAAVEHALTFDTKVIIEQAIIGKEIECAVLQADGKLSTSPVGEIVISDKYEFYDFQAKYLDNSMQLVSPAILPAGIEEKIQKAALLAFSAVGCEGLARIDFFYSSDNQIIINEINTMPGFTPTSVYPKLIEKTGISYQQLITKLIETAQKLSINVTR
>WP_097635749.1_Glycomycetales_ddl
MPEARTRVAVVFGGRSGEYDVSCASAMSVLAHLDRGRYEVVPVRITRAGAWVVGTDTDDPAALDGERLLALTPEPDPEGERSARTGDGLGSAIVAMGEVDVVFPVLHGPYGEDGTIQGMLELLGVPYVGNGVLASAAGMDKAATKTLLRAAGLPVARDVVLRGPDDEVSPQERAELGLPVFVKPARSGSSLGVTRVGDWSELEAAVKTAREFDTKVLVEEAVVGREVDLAVLELPDGALRVGPPLEIRVADADRFFDYDAKYGDDAVFDIPADLPVGIESQLRELALGVFEAVGCSGLLRVDFFLRGGTDPVVNEVNTLPGFTSHSQYPQIWRAAGLDYPELLDSLIRTALA
>WP_100415316.1_Propionibacteriales_ddl 
MTDPQASSLPASGSSAPVGSDSPDGSRRRVLLVFGGRSSEHEVSCMTAREVMAALDPARYEVVPVGITRDGTWVLQPDGVGAAEPGALPTVRPSGPQVALAGTTLLRLDDDGAWRPYARLDVALPLLHGPWGEDGTIQGLFEMAGLRYVGSGVLGSALAMDKAVAKVAFAAAGLPQLPYAVVTAEQWKDDPAAVRETVASLHYPVFVKPSRAGSSFGGTLVPSDDGLSEAIATAQEFDPKVVVESAVEAREIECGVLQQVDGTLRAGAVGEIAVDHGAGHAFYDFDAKYVDGTSANLIPAALDDEQREQVRRMALRAFRALGCEGLARVDFFLVEGRFYLNEVNTMPGFTPFSMYPAIWGASGVDYPTLVAALLEQALARPAGMR
>WP_101829861.1_Frankiales_ddl
MAGTPGRIRLGLLFGGRSTEHAISCVSANSVLRALDRDAYDVLPIGIDQDGRWLLLPDDADALTPRGDGLPSVQASAGQRIVLAPDPTGRRLAPRDAASSVRDSIGDVDVVFPLLHGPFGEDGTVQGLLEMAGLPYVGSGVFASAAAMDKQHMKSLLRAAGLPVGPYAVLRAGQSLSEADQERLGLPVFVKPARGGSSIGISRVDAWADLDTAVKAARASDPKVLIEAAVVGREIECGVLGRLDGTSPQASLPAEIIVSSPSGFYDFDAKYASDQTRFDVPARLSPAALDRVQRVAVTAFEALDCAGLARVDVFLTPADEVVVNEVNTMPGFTPMSMFPRMWAASGVDYPALVDRLVRLALRDGAGLR
>WP_104430942.1_Kineosporiales_ddl
MSEPTSPSPAAPAPTANGARPRVAVVFGGRSGEHPVSCVTAAGVVSAIDRERYDVVPVGITRTGRWVLVEGDLSALALSGARLAEVPADGTVVALPQEVGARELLPVGRPAGPAALGAVDVVLPLLHGPYGEDGTLQGLLELSDTRYVGSGVLASAASMDKQVMKALLVAAGLPVGPYVAFTARRWERERDACRAEVEALGWPVFVKPARAGSSLGITRVGGPEDLDAAVAEAQRHDPKVVVEAAITGREIECGVLEDLDGGEPLTSLPGEVAVVDGREFYDFDAKYLVADEAVELSCPADLPADVTRRVRETAVRVFEAMGAEGLARVDLFVCEDGRLYVNEINTMPGFTPTSMFPRMWAATGMDYPTLVDHLLQLALRRPVGLR
>WP_106536382.1_Jiangellales_ddl
MDSSPADRRIRVALVFGGRSSEHEISCITAGGVLAALDPERYEVVPVGITTTGRWVLASGDAEQLAITDGTLPHVPDEGGTVVLPAKGALSLHSPGEVPRELGEVDVVFPLLHGPFGEDGTIQGLLELSDVRYVGSGVLASAVGMDKHMMKVLLAGAGLPVTRHVLVRSSAWDTQRDRVFTETAELGLPVFVKPARAGSSMGVAKVERLDDLEEAVLAAREHDPRVLVEEAIAGREVECGVLEGEGGAAPEASVVGEVRIDTSHDFYDFRAKYLPGDDVGLDIPADLPSGTAERIREMAVTAFDALSCESLARVDFFLRDDGSLLVNEVNTMPGFTPTSMFPMLWGKSGIDYPSLVDRLISTALQRRTGLR
>WP_110552962.1_Geodermathophilales_ddl
MSGSTRRTRVAVVFGGRSAEHAISCVSAGSVLAALDPDRYEVVPVGITRDGRWVLHDGAALAIEGGTLPEVTDGTPVTLVGDPAGRGLAVLDAGQAVGQLTEVDVVFPVLHGAYGEDGTIQGLLEMSGLPYVGSGVFASAASMDKEFTKKLLSAAGIAQGDHVVLRDASGAVCPDPTVLDEDARERLGLPVFVKPSRAGSSIGITRVTDWAQFPEAVATAAAVDRKVVVEAAVPGREVECGVLARPGGGLPDASLPAEIRLRPGTEWYDFDAKYLEDAVEFDVPAGLTAEQTAAVQQISRRAFLAMDCRGLARVDFFLSTDPGTGADRWVVNEVNTMPGFTPISMFPRMWAATGVSYPELVDRLVASALDGAVLDGG
>WP_112259915.1_Jiangellales_ddl
MNATPSRIRIALVFGGRSSEHTVSCVTAGGVLSALDPARYEVIPIGITTEGRWVLSSGKPEQLAIAEGQLPEVSDEGGSVVLSERSSLIVQSPGEVPEELGTVDVVFPLLHGPFGEDGTIQGLFELAGVRYVGSGVLASAAGMDKHVMKLLLQAAGLPVVPHVLVGPGAWDRQRDQVLADVERLGWPVFVKPARAGSSMGVSKVDGPDGLESAVLSAREHDPKVMVEEAVEGREIECGVLEGVDGGEPEASVVGEIRFDASHDFYDFQAKYLPDDGVALDLPADIPPETAEQVRHMAVTAFQALSCESLARVDFFLRPDGSVLVNEVNTMPGFTPTSMFPMLWAKSGIDYPALVDRMISTALGRPLGLR
>WP_112281058.1_Pseudonocardiales_ddl
MSSRKTRVAVVFGGRSTEHTISCVSAGSVLANLDPDRFEIVPIGITRAGGWVLGTSDPKALEIRGRDLPSVEGGKALVLAGDPTSRGVVSLEPGEEAEVLGGVDVVFPVLHGAFGEDGTIQGLLELAGIPYVGAGVLASAAAMDKEYAKKLLAAEGLPVGRYSTVRRGQSTLDDGERQRLGLPVFVKPARAGSSIGISKVTDWARLDEAIVLARQTDPKVLVESAVAGREVECGVLEFPDGRVEASLPAEIRVLGDDADAWYDFETKYLGEDAELDIPAKLDDSVTERLRACAVRAFAALDCQGLARVDFFVGEDGELTINEVNTMPGFTTTSAYPKMWAVTGVDYPTLLATLVDTAIARGTGLR
>WP_114552285.1_Eggerthellales_ddl
MMKEGCMSECRVALLAGGKSGEREVSLASAEGAREALEEAGYTVTQLDPADKEDLKRLIDGPFDVAFLCLHGKYGEDGTVQGLLETIGLPYIGSGVWSSALAMDKVKSKLYYEQAGIPTPPFVPLQKGDSYDVDSIVEKLGTHCVVKPGTEGSALGVFIVEGAAAIGEAIEKAFDIDSEVLVERYIKGKELTVAVIGDAEVEALPIIEIVPKSDFYDFESKYAPGGSQHLCPAPLSDETTRMVQELAVRAHRALSCEGVSRSDFILEEDGSCWTLETNTIPGMTGTSLLPDAARAAGISFPELCTRLIGYALS
>WP_114795107.1_Gaiellales_ddl
MRIAILAGGRSSERAVSLASARSVLDALDPARYETRVIEIGRDGTWALPAAAGSAAPAAAAAAPSLPIPTAAAPAALGAVDVVLPILHGPFGEDGTVQGLLELAGVPYVGSGVAASALCMDKDLFKAVLRDRGIPVAPNLTLRAGDPVRNPFGYPVFVKPARLGSSVGISKVTEERDLEAAVALARRHDDKVLVEEFQPGMEVEVGVLGDRDPVASPVGEIVARADWYDFDAKYADGGMELVVPARLPHEAAERVRRLAIESFVATDCEGMARVDFFVRPDGEVVVNELNTIPGFTATSVYAKLFDAAGIPYAELLDRLIALALERHERRSRLEY
>WP_116917711.1_Corynebacteriales_ddl
MSSPVLSDRLRLVVLFGGVSAEHDVSCVTAAHVLAAADRSKYDLVPVGITKDGTWFRNDKAIAALSDPDVSLPDALEPAGTEVDPLSELQASPGGLPVVVLPLLHGPHGEDGTVQGMLELAGIPYVGAGVLGSAVCMDKALAKIVAAQAGIPQCRWIEYRVGESDHSTLVDRAVAELGFPMFVKPANLGSSVGISKAHDEAELIVAVELALRYDEVVVIEEGVVGREIEVAVLGNNGPETSVPGEVRPGAEFYDYEDKYINGAAALMIPAELPANEVERVRELAVQSFRALRCSGMARVDFFFEEDGRGWLLNEANTIPGFTPHSMYPKLWEATGLDYSSLIDRLVELARERHALRAGFSTEH
>WP_116997922.1_Acidimicrobiales_ddl
MSRIHLVVLYGGQSAEHDVSCVTAAHVLAAVDPAKYRVTPIGISTSGEWMLSEGAQAALDAGPGALPSRLEVAGPAVSVGDIVAAGGAGAVTAEHDADRDIDHELTVVLPLLHGPLGEDGTVQGLLELANAVYVGSGVLGSALSMDKAMAKQVLAVNGIPQARFRAFGEHELTPGLPAEIAADLGLPCFVKPSNMGSSVGVTKAHDVEELRDAIDYALGYDEWVVVEEAITGREIEVAVLGGTSPEASGAGEIVPGEEFYTYEDKYVTDGAQLLIPAPLTPEQTTEVRDLAVRVFKTLRCDGLARIDFFLEEGAEGRPGRGFLCNEANTMPGFTPISMYPKLWQAAGVSYPELIDRLVDLAVARSQRRRRNTKH
>WP_119070523.1_Rubrobacterales_ddl
MVIFGGRSGEHEVSLASARAVMEALEADGRHEVVPVGITREGRWLVSPDPMGELLAPASKPTELSKGGSTPAVSEALPRDLGPADVVFPVMHGPYGEDGRMQGFLEMAGVPYVGSGVLGSAISMDKISMKKVFAQHGLPQVGWVGLTRRDWEKNRDGSLGAVEDALGFPGFVKPSNLGSSVGINRADDREGLAAALDEAFTHDRRVIVEQFVDAREVEVSALGNDEPEISLAGEIVLASEGFYDYDAKYGAGGMDLIVPAEIPEGLARRIERIAKEAFVAVDAAGMSRIDFFVGRGTGELYLNEINTIPGFTATSVYAKLWDASGLAYPDLLDRLIRLALERHAAS
>WP_119385073.1_Nakamurellales_ddl 
MSEKRVRVAVVFGGRSGEHPVSCSSAASVLGHLDRDRFEVLAVGITTDGSWVQVPEGTPLAITAGALPEVPPGPALVLPADPTSSALVPLRGPAAVLSAADGSEVEPTADLDVDVVFPVLHGPYGEDGTIQGLLELADLPYVGAGVLASAAGMDKEFTKKLLAAEGLPVGEYVVLRPRQATLTDADKEHLGLPVFVKPARAGSSLGVSRVDRWEDLDEAIALARQADPKVLVERGVIGREIECGVLEFPDGRIEASPTAEIHIGADFSFYDFTAKYLDDAATFDIPALVPDEVTEQVRALAVRAFDALDAQGLARVDFFVTEAGEVIINEVNTMPGFTPISMFPRMWQAGGLSYPELLTVMVETAMARGTGLR
>WP_120677335.1_Micromonosporales_ddl 
MTTPGKTRVAVVFGGRSPEHGISCVSAGGVIGALDPDEYEVVPVGITRAGQWVLTGGDPEHLAIQARQLPEITAESGVDLVLRADPTGNGLMVLDQAEGPRALADVDVVFPVLHGAYGEDGTIQGLLEMAGIPYVGANVFASAAAMDKEFTKKLCAAEGIPIGPYAVLRNGMTLSEADKERLGLPVFVKPSRAGSSFGVSKVNDWSELDAAVAVAREIDPKVLVEGAIVGREVECGVLEGEAGGSPEASVPAEVRLVADHEFYDFEAKYIDSAQSCEYYVPADLPERVTRQVQEYAIRSFTALDCSGLARADFFVTPELEVYLNEVNTMPGFTPTSMFPQMWAASGLEYPKLVDRLVRTALARGVGLR
>WP_124709193.1_Corynebacteriales_ddl
MVSPLLRLVVLYGGVSAEHDVSCVTAAHVLAAADRSKYDLVPIGITKSGSWLRNDKAIAALAEGSDLPERLEPAGTEVEPLAAIRGAADDQAITVVLPLLHGPHGEDGTIQGMLELFKVPYVGAGVLSSALCMDKAMAKIVAEQAGIPQCRWMEFRDGIDDADTIVARAVEILGLPVFVKPANLGSSVGITKAHDASELDKAIDLALRYDDVVIIEEHVTAREVEVAVLGNTAPEASVPGEILPGSEFYDYEDKYVTGAATLVIPAELPDDAAREVRELAAKSFTALRCAGMARVDFFYEAGGRGWLLNEVNTIPGFTPGSMYPKLWEASGVSYPDLIDQLVTLALENHRRRVGFSTEH
>WP_124911627.1_Actinomycetales_ddl 
MGEQHNVQAERKPRVAVIFGGRSGEHGISCATAANVLAAVDRDRFEVVPIGITRDGQWVVAHDDPQLYELRAGQVAEILPAEHQVVATLGQGPASLLQLDRSGQRLAQLGEVDVVLPLLHGPFGEDGTLQGLCEMAGVRYVGCGVLSSAVAMDKHIAKLVLAGHGLPVGRSVGITDAQWRRDPAVCLDAVAALGLPVFVKPARAGSSLGISKVTHAGALRDAIEAAREHDPKVIVEAAVDGREIEVGVLQGRDGQRPRVSVPGEIVLHSDGFYDFSTKYVDGTAQMQVPAQLSEELVERLQELAARAFEALQCEGLARVDFFVRDNGDVVINEVNTLPGFTQFSMYPVMWQHSGVEYRELVTELLELALSRPVGLR
>WP_126642808.1_Streptomycetales_ddl 
MNDLSGTPHFSSRPRVAVVFGGRSSEHAVSCVTAGSVLAAIDRSKYDVLPIGIGTDGRWMLVGDDPARLAIQGDRLPEVADVAESSAPLILAADPTAREITVLEPGMLPKLLGEIDVVFPLLHGPYGEDGTFQGFLELAQVPYVGSGVLASAASMDKEYMKALFAGFGLPSGPYATVRPREWERDPAAVREAVSSLGFPVFVKPARAGSSMGITKVHRIEDLDAAIEEARRHDPKVIVEGMLTGREIECGVLEFEDGPRASVPAEIRVGGGREFYDFAAKYLPDNGTELDVPAALSKEQTAEVQRLAIAAFEALSCEGLARVDFFLLENGQFVINEVNTMPGFTPVSMYPSVWQATGVDYPELIDRLISAALRRPNSLLR
>WP_126703627.1_Actinomycetales_ddl 
MKNGTKIRVALIYGGSSGEHSVSCMTAGSVMSAIDQDKYEIVPIGIRKDGTWVEGISDLEILGTGTAEVGPGSPITVSYGTGGILKDGERLDVDVVFPLLHGPFGEDGTIQGLFEMAGMPYVGSGVFASAAVMDKHYTKIILREAGLPVGTWVLVTRNGWKTKRDELVEKISKLHMPLFVKPSRAGSSLGISRIESLDELDAAIAEAQQHDPKVIVEQGINGREIECAVLGGRNGDSPRASLPGEIVLDNADSGFYDYESKYVETDGLVLSIPANIPDSHREELRAMSIEAFEAIDCEGMARVDFFYDDGTLVINEINTIPGFTPYSMYPLMWQRSGFTYPELIDELITLALERNIGLR
>WP_127497360.1_Micromonosporales_ddl 
MTTPRKTRVAIVFGGRSTEHAISCVSAGAILRALDPDQYEVLPVGITREGRWVLAGVDPSTLEISDRKLPEITAASGNAVVLAADPTATDLIVREPVDGVSSLAGVDVVFPVLHGAYGEDGTIQGLLEMAGLPYVGANVFASAAAMDKEFTKKLAIAEGIPVGPYAVLRAGAELSEADKDRLGLPVFVKPARAGSSHGITKVTDWADLDDAVATARQIDPKVLVEAAIVGREIECGVLEGEAGGAPEASLLAEIHVGDSDWYDFETKYIDGGRYDVPAGLPAEVTRQVQELARRTFTALDCAGLARVDFFVTADHQVYLNEINTMPGMTPTSMFPLMWAATGLEYPKVVDRLIRTALRRGSGLH
>WP_130508827.1_Micromonosporales_ddl 
MSTPRKTRVALVFGGRSTEHGISCVSAGSILSALSPDEYEVVPVGITRAGRWVLASADPAPLAIANRRLPEITAAAGSAVVLPTDPTANGLLVLDPTAGATALADVDVVFPVLHGAYGEDGTIQGLLEMAGIPYVGANVFASAAAMDKEFTKKLAAAEGIPVGPYAVLRAGASLSQADKERLGLPVFVKPSRAGSSHGITKVSDWAELDAAVATARQIDPKVLIEAAVVGREIECGVLEGEAGGAPEASLLAEIHVSDHEFYDFEAKYLDGSSSYDIPADLPLEVSRKVQEYACRTFTALDCAGLGRVDFFVTADHQIYLNEINTMPGFTPTSMFPLMWAATGLEYPKLVDRLIRTALRRGTGLH
>WP_131153994.1_Egibacterales_ddl
MADGTAERLRVLLLFGGQSSEHGVSCLSAANVLEALDPARYEVTTVGITRDGRWTLVEDVPRTPLETDTDDPAAALPEVGDDGDTVALVRTRKGTQLVRFPEHDAPGSGASSLGPVDVCFPVLHGPHGEDGTVQGLLATQGVPYVGADVASSAVGIDKRQMKNVFTARGLPQAPYRPVHRARWEEDRDGVLREIEGALAYPLFTKPSRQGSSIGIAKCRDTGELVAGIEEAFGYDRVAIVEQGVDGARELECALLGNNRVEVTPPGEVRTAHDFYDFEGKYLDEGLELQCPAAVPEPIQRACREFAREAYLAIGCRGMARVDFFYIEGATEPVLVNEINTIPGFTPASMFPYAWSTQGLEAPALVDRLLELALEAGSRDARYAP
>WP_131901994.1_Jiangellales_ddl
MNASQDRIRVAVVFGGRSSEHEISCVTAGGVLAALDPRRYDVVPIGITTTGRWVLASGDPRQLAITGGAMPHVSDEGGTVVLPSGRGELVVQSPGEVPHELGEVDVVFPLLHGPFGEDGTIQGLLELADVRYVGSGVLGSAVGMDKHVMKLLLAGAGLPVARHVLVRPSAWEPQRDRVLAEVEALGMPVFVKPARAGSSMGVSKARTLDEVEAAVLAAREHDPKVLVEEAVVGREVECGVLEGIGDGEPEASVVGEIRLDDSHEMYDFEAKYLPGDDVGLDIPADLPAETAEQVRRMAVEAFQALSCESLARVDFFLRADGSLLVNELNTMPGFTPTSMFPQLWEKSGLAYPSLVDRLVETALRRPTGLR
>WP_132594465.1_Streptosporangiales_ddl 
MSKPRVAVVFGGRNSEHAVSLMGAGSVLDAIDRSRYEVIPIGIAQDGRWVLATSDQRFAIESGELPVVDGAGAALALPSGGSSLVAYDSGSIPVELGSVDVVFPVMHGPFAEDGTIQGLLEMAGVRYVGSGVLASAVGMDKAHMKTVMAAAGLPIGRYVVVRDRDWRLDRERVVKEAEELGFPVFVKPARAGSSQGISKASDRSQLEAAVEAARQHDPKVLIEAAIAGREIECAVLESPGDEPAAASIPGEVRVEGGQEFFDFEAKYYPDQMSLTVPADIPAETVEELRAMAVRAFEALDCEGLARVDFFYTPDGGLVFNEINTMPGFTSLSVAPQLWAASGLPYPALVDRLIQLALARSAGLR
>WP_133799101.1_Propionibacteriales_ddl 
MSEYSREEKGKPRVAVVFGGRSSEHAISCVTAANVLQAIDRDKYEVVPVGITTGGHWVLESGDPERLSITDGKLPEVDVTALPVLFGADRELVVTEPDQVPSTLGEVDVVFPLLHGPWGEDGTLQGLLEMSDIRYVGSGVLSSAVGMDKHYMKVVFAAAGLEVTPYVVIRDRDWSRDPQACREAVDQIGYPVFVKPARGGSSLGISKVNNLAELDDAVAEARAHDPKVIVEASANDPREIEVGVLGGLDNGPAEVSVCGEISVSGGGHDFYDFETKYLPEGEEYTQLAVPADLPEEIVAEIRAKALTAFDAIEGEGLARVDFFLESDGRVVINEINTMPGFTPTSMFPRLWAASGVDYPALVDRLLTLALTRPTGLR
>WP_133869125.1_Acidimicrobiales_ddl 
MSNERINLVVLFGGQSAEHDVSCTTAAHVLAAADPDKYRITPVGISTDGQWAVATEAADALRSGPAALPSRLDPRGDTLSPTTMLGEAAERPERTVVLPLLHGPMGEDGTVQGMLELANVAYVGAGVLGSAVAMDKAMAKQVLTAAGIAQARYRAFAEHQITPALPAELAADLGLPCFVKPANMGSSVGVTKAKTVEELRDAIDYALTYDEWIVVEEGIVGREIEIAVIGNDDPFVSVPGEILPGDEFYSYDDKYVNDASSGVIPAPLTPDQTADVQRQALAVFRALRCEGLARCDFFLEESGPARGFLCNEVNTMPGFTPISMFPKMLIASGMPYPEIIDRLVELALERHGRRRRNTKH
>WP_141566150.1_Micrococcales_ddl
MLVLFGGRSSEHPISCITAAGVLNAMDPEKYEVVPVGITTQGRWSAVAADTALWNLTGAELPSVPEPDQPLVLGATPDGGHELTSAVDAESHGPIDVVFPLLHGPFGEDGTLQGMLEMANVPYVGPGVLASAVGMDKHFMKIAFQAAGLAVGPWETITDRQWLTAPEEALDRAEALGYPLFVKPARAGSSMGISRVTDREGLHTAVGVARELDPKVVVEAGIAGREIECAVLDGHGTDRPRASLPGEIVVHAGAQQHEFYDFQAKYQDDSAADLSCPADLPEAAIAEVQELAVRAFEAVDAEGLSRVDFFYTPDGRFVINEINTMPGFTPISMYPAMWERSGLGYRELIDELITLAVERGTGLH
>WP_145904288.1_Streptomycetales_ddl
MSIESHSPGQAAKPRVAIVFGGRSSEHGVSVVTAASVLRAIDRDRYEVLPVGITSEGRWALVSDEPDRMAIAGGRMPQVEQVAESTEGQLALPASPVSREVVWTEPGAAPKVLGEVDVVLPLLHGPWGEDGTLQGLLELSGVPYVGSGVLASAVGMDKEYTKRVLESFGIGIGPYTVVRPRDWESEQGREAARARIAELGLPVFVKPCRAGSSIGITKVKDLAELDGAIAEARRHDPKVIVEAMLSGREIECGVLEFEDGPRASLPAEVLVGEGYEFYDFEAKYIDSSEVRIPAELGEEHTAEIRRQAVAAFEALGCEGLARVDFFLLDDGRWVVNEVNTLPGFTPISAYPKMWEATGVPYAELIDRLLQAALRRSTGLR
>WP_150186424.1_Streptomycetales_ddl 
MSSENLPQSPEQPPRKPRVAVVFGGRSSEHGISVVTAGAVLRAIDRTKYDVLPIGITTDGRWALTADEPERMAIADRTMPNVSDLADSVEGGVVLPLDPGNREVVYSEPGSVPKALGEVDVVFPMLHGPYGEDGTLQGLLELSGVPYVGSGVLASAVGQDKDYMKRVFSSFGLNVGPYLVIRPREWQQDEEGARRRIADFVGEHGWPLFIKPARAGSSIGITKVDSFDGLDEAIAEAQHHDPKILIEALLRGREIECGVLEFEDGPRASVPAEIPPVQAHDYYDFDAKYIDSAPGIVPAPLTPEETAEIQRLAVEAFEAASCEGLVRADFFLTEDGRFVINEINTMPGFTPISMYPQMWEKSGVSYPELVDRLIQAALNRSTGLR
>WP_154025761.1_Coriobacteriales_ddl 
MSQNLRVAVLFGGTSSEHDISLRSATNVLSELSGLDYELELIGITREGTWLHYTGDVADVCEGDAWAAHDVVPVVVVPGEEGGLFRHESDGTLRRVAVDVALPVLHGQGGEDGITQALLESARVPYVGCGVLSSAVCMDKDASHRLASASGIRVPSCEVLYRGCSADDVSAAVEACGGYPVFVKPARGGSSYGVSKVSDSGEMGRALEIAFALDPKVSVEEAIVGTEVGCAIIGDASGELEMGVVDETVVTDGGFFHIHQDQTAGADASTMNSSLRCPAQISDEEMARVRETGFAVYRALYCSGFARVDLFVTPEGEVILNEVNTIPGLTRYSRFPEMMKAAGRDLAGVLDQLILAAVAGTDR
>WP_154247978.1_Eggerthellales_ddl 
MVACVDPQHCHVALLVGGISGEREVSLASGEGAHQALTEAGFQVTTLDPADKDDLKKLIDGGFDVAFICLHGKYGEDGTLQGMLEMIGLPYIGSGVWSSALAMDKVKSKVFYKAAGISTPPSITLGVNDTVDVEEIVGSLGERCVVKPATEGSALGVFIVEGRDAIQEAIEKARELDNEILVERYIKGKELTVAVIGNDNPRALPIIEIVPVNDFYDYEAKYKPGASQHLCPAPLSEETTRQIQNMAVQAHKALECAGVSRSDFILDDEGDWWILETNTIPGMTGTSLLPDAARAAGISFPELCTMLIEFALEKK
>WP_155379720.1_Nitriliruptorales_ddl 
MRGVPARGLARGDPLARAAPGVDDPPAAVGRRAARRRHGARDRAAERRHRGGRRPRRRRAPRPRGRGRGRPAPLASGRPPVPGPGPRGAPVKRVLVLFGGRSSEHEVSCLSARSVLAAIDRDRYEVLAVGITRDGRWTLTDGDITTPPGRPLPEVDDAGPTVALVGTRGGPVLLRLDEDAPHRAKVLSGVDVVFPVLHGPFGEDGTVQGMLATVGVPYVGADVTASSIGIDKAAMKATFAAKGLPQGPYVTVHQARHAADPDGVVAELEGALRYPVFTKPARQGSSIGISKVADRAGLADAFAEAFRYDAVTVVEQGIDAPRELEVGVLGDDELQVTAPGEIRPSHEFYDFEAKYLDESELVLPADVSPELAARIDELARAAYRAIGCRGMARVDFFLGADGALVVNEINTIPGFTPNSMFPRLWDAEGVGYPQLVDRLLGLALA
>WP_159908203.1_Micrococcales_ddl 
MTSKLRVAVLFGGRSSEHSISCATAAGVLRAIDRDRFEVIPVGITRDGAFVLEEDRPEKFALDAAALPEVVDNGSRVRWPESALSRELTVADGGSVRSLGDVDVVFPILHGPWGEDGTIQGLLELIGLPYVGSGVLASALGMDKHFTKTVLRAAGIAVAPWYTVTEAEWRADPGDASAALDDLGLPVFVKPARAGSSVGVSRVDERSQLGAALDEAFVHDSRVLIESGMAGREIEIGVLGAFGGAPARTSVAGEVVVSGGGFYDFEAKYLGAAGIDLVCPAELSAEELAEMSGLAVKAFESIGAAGLARVDFFLTAEGFVINEINTMPGFTPISMFPRMWGASGVDYPDLIGELIDLALERLPVAAR
>BAD60926_Van(A)D_Enterococcus_raffinosus
MYKLKIAVLFGGCSEEHDVSVKSAMEVAANINKEKYQPFYIGITKSGAWKLCDKPCRDWENYAGYPAVISPDRRIHGLLIQKDGGYESQPVDVVLPMIHGKFGEDGTIQGLLELSGIPYVVCDIQSSVICMDKSLAYMVVKNAGIEVPGFRVLQKGDSLEAETLSYPVFVKPARSGSSFGVNKVCRAEELQAAVTEAGKYDSKILVEEAVSGSEVGCAILGNGNDLITGEVDQIELKHGFFKIHQEAQPEKGSENAVIRVPAALPDEVREQIQETAKKIYRVLGCRGLARIDLFLREDGSIVLNEVNTMPGFTSYSRYPRMMTAAGFTLSEILDRLIGLSLRR
>WP_063856531_VanA_Paenibacillus_thiaminolyticus_PT-2B1
MNRVKVAILFGGCSEEHDVSVKSAREIAANIDNEKYEPLYIGITKFGVWKMCEKPCAEWENSNCYSAVLSPDKKMHGLLVKKNHEYEIHHVDVAFSVLHGKSGEDGSIQGLFELSGIPYVGCDIQSSAICMDKSLTYTIAKNAGIATPDFWVINKDDKPAIDAFTYPVFVKPARSGSSYGVKKVNGADELDAAIESARQYDSKILIEQAVLGCEVGCAVLGNSSELIVGEVDQIRLQHGIFRIHQEAEPEKGSENAVITIPADLSVEVRGRIQETAKKIYKALGCRGLSRVDMFLQDNGSIVLNEVNTLPGFTSYSRYPRMMVAAGITLPELIDRLIVLALKG
>ACQ66105_VanA_Enterococcus_faecium_BM4661
MNRIKVAIIFGGCSEEHDVSVKSAIEIAANIDTEKFDPHYIGITKNGVWKLCKKPCTEWEADSLPAILSPDRKTHGLLVMKESEYETRRIDVAFPVLHGKCGEDGAIQGLFELSGIPYVGCDIQSSAACMDKSLAYILTKNAGIAVPEFQMIDKGDKPEAGALTYPVFVKPARSGSSFGVTKVNGTEELNAAIEAAGQYDGKILIEQAISGCEVGCAVMGNEDDLIVGEVDQIRLSHGIFRIHQENEPEKGSENAMITVPADIPVEERNRVQETAKKVYRVLGCRGLARVDLFLQEDGGIVLNEVNTLPGFTSYSRYPRMMAAAGITLPALIDSLITLALKR
>AAD41882_VanA_Enterococcus_faecium
MFKIKVAVLFGGCSEEHNVSIKSAMEIAANIDTKKYQPYYIGITKSGVWKMCEKPCLGWEQYAGDPVVFSPDRSTHGLLIQKDTGYEIQPVDVVFPMIHGKFGEDGSIQGLLELSGIPYVGCDIQSSVICMDKALAYTVVKNAGIAVPGFRILQEGDRLETEDLVYPVFVKPARSGSSFGVNKVCKAEELQAAIREARKYDSKILIEEAVTGSEVGCAILGNENDLMAGEVDQIELRHGFFKIHQEAQPEKGSENAVIRVPAALPDEVRERIRKTAMKIYRILGCRGLARIDLFLREDGCIVLNEVNTMPGFTSYSRYPRMMTAAGFTLSEILDRLIEFSLRR
>ABS72058_VanA_Ruminococcus_gauvreauii_CCRI-16110
MFKIKVAVLFGGCSEEHNVSIKSAMEIAANIDTKKYQPYYIGITKSGVWKMCEKPCLEWEQYAGDPVVFSPDRSTHGLLIQKDKGYEIQPVDVVLPMIHGKFGEDGSIQGLLELSGIPYVGCDIQSSVTCMDKALAYTVVKNAGIAVPGFRILQEGDRLETEDFVYPVFVKPARSGSSFGVNKVCKAEELQAAIEEARKYDSKILIEEAVTGSEVGCAILGNGNDLMAGEVDQIELRHGFFKIHQEAQPEKGSENAVIRVPAALPDEVRERIQKTAMKIYRILGCRGLARIDLFLREDGCIVLNEVNTMPGFTSYSRYPRMMTAAGFTLTEILDRLIELSLRR
>AAT70093_VanA_Paenibacillus_apiarius
MYRVKIAILFGGCSEEHDVSVKSAKEIANNINTEKYEPIYIGITRSGVWKMCEKPCMDWDNENCRSAVLSPDKRMHGLLVMRDKGYQIQRIDAAFSVLHGKSGEDGAIQGLFELSGIPYVGCDIQSSAVCMDKSLAYIIAKNDGIATPEFWVINKDDRPAAAAFTYPVFVKPARSGSSYGVKKVNGADELDAAIESARQYDSKILIEQAVLGCEVGCAVLGNSSELIVGEVDQIRLQHGIFRIHQEAEPEKGSENAVITIPADLSAEERGRIRDTAKKIYKALGCRGLARVDMFLQDNGRIVLNEVNTLPGFTSYSRYPRMMVAAGITLPELIDRLIVLALKG
>ACP19236_VanA_Enterococcus_faecium_C864_Tn1546
MNRIKVAILFGGCSEEHDVSLKSAIEIAANINKEKYEPLYIGITKSGVWKMCEKPCAEWENDNCYSAVLSPDKKMHGLLVKKNHEYEINHVDVAFSALHGKSGEDGSIQGLFELSGIPFVGCDIQSSAICMDKSLTYIVAKNAGIATPAFWVINKDDRPVAATFTYPVFVKPARSGSSFGVKKVNSADELDYAIESARQYDSKILIEQAVSGCEVGCAVLGNSAALVVGEVDQIRLQYGIFRIHQEVEPEKGSENAVITVPADLSAEERGRIQETAKKIYKALGCRGLARVDMFLQDNGRIVLNEVNTLPGFTSYSRYPRMMAAAGIALPELIDRLIVLALKG
>AHA41500_VanA_Rhodococcus_equi_S7B_VanO
MSRLKVGVIFGGASEEHPVSIKSAREVARSLDTEKYEPFWIGITTGGEWKLCDGPDADWENRSARPAVLSPDRSVHGLLVMEQGGYETVRLDLVFPVLHGKLGEDGAIQGLLELAGIPYVGCDIQGSAVCMDKALAYIVAKSAGIATPSFWVVAENEKVDADHLRYPVFVKPARSGSSFGVSKVTREDELPNALSAARQYDSKVLIEEAVAGSEIGCAVMGELFGLITGEVDRVDLSHGFFRIHQEDSPETGSENSTFIVPADISDESRRLVQETAKAIYRTLGCKGLARVDMFLTDDGRVVLNEVNTMPGMTSYSRYPRMMAAAGLPISDMIDRLISMTMHGKKR
>CAB61227_VanA_Bacillus_circulans
MNRIKVAILFGGCSEEHDVSVKSAIEIAANIDKEKYETLYIGITKSGVWKMCEKPCVEWENDNCCSAVLSPDKKMHGLLVKKNHEYEIDHVDVAFSVLHGKSGEDGSIQGLFELSGIPFVGCDIQSSAICMDKSLTYIVAENAGIATPEFWVFNKDDKPMADTFTYPVFVKPARSGSSFGVKKVNGADELDAAIELAGQYDSKILIEQAVLGCEVGCAVLGNSSAFVVGEVDQIRLQHGIFRIHQEAEPEKGSENAVITVPADLSAEERGRIQETAKKIYNALGCRGLARVDMFLQDNGRIVLNEVNTLPGFTSYSRYPRMMAAVGIAFPELIDRLIVLALKG
>AAZ98839.1_Van(A)D_Enterococcus_gallinarum VanD
MYRINVAVLFGGCSEEHTVSIKSAMELAANIDTEKYQPFYIGITKSGVWKLCEKPCLDWEQYAKYPVVFSPGRNTHGFLIQKEDRYEIQPVDVVFPIIHGKFGEDGSIQGLLELSGIPYVGCDIQSSVICMDKSLAYTTVKNAGIEVPDFQIIQDGDSPKTECFSFPLFVKPARSGSSFGVNKVDKAEDLCAAINEARQYDRKVLIEQAVSGSEVGCAVLGTGTDLIVGEVDQISLKHGFFKIHQEAQPEKGSENATIEVPADLPAKVRERIQKTAKKIYQVLGCRGLARIDLFLREDGHIVLNEVNTMPGFTSYSRYPCMMTAAGFTLSELIDRLIELALRR
>AAR37060_Van(A)D5_Enterococcus_faecium_N03-0072
MYKLKIAVLFGGCSEEHDVSVKSAMEVAANINKEKYQPFYIGITKSGAWKLCDKPCRDWENYAGYPAVISPDRRTHGLLIQKDGGYESQPVDVVLPMIHGKFGEDGTIQGLLELSGIPYVGCDIQSSVTCMDKSLAYMVVKNAGIEVPGFRVLQKGDSLKAETLSYPVFVKPARSGSSFGVNKVCRAEELQAAVTEAGKYDCKILVEEAVSGSEVGCAILGNENALMAGEVDQIELRHGFFKIHQEAQPEKGSENAVIRVPAVLPDEVRERIQKTAMKIYRILGCRGLARIDLFLREDGCIVLNEVNTMPGFTSYSRYPRMMTAAGFTLTEILDRLIELSLRR
>ACL82961_Van(A)M_Enterococcus_faecium_Efm-HS0661_IS1216E
MNRLKIAILFGGCSEEHNVSVKSAAEIANNIDIGKYEPIYIGITQSGVWKTCEKPCIDWDNEHCRSAVLSPDKKMHGLLIMQDKGYQIQRIDVVFSVLHGKSGEDGAIQGLFELSGIPYVGCDIQSSAVCMDKSLAYIIAKNAGIATPEFQVIYKDDKPAADSFTYPVFVKPARSGSSYGVNKVNSADELDSAIDLARQYDSKILIEQGVLGYEVGCAVLGNSFDLIVGEVDQIRLQHGIFRIHQEAEPEKGSENATITVPAELSAEERERIKEAAKNIYKALGCRGLSRVDMFLQDNGRIVLNEVNTMPGFTSYSRYPRMMVSAGITIPELIDHLIVLAVKE
>VanAncs-Z_Ps_sp_CNS-139
MDRLKVGIVFGGASEEHPVSVKSAREVAENLDPDRYEPFWIGITESGSWTLCDGPGAGWERGARAAVLSPDRSVHGLLVLEQGRYEAIRLDVVLPVLHGRLGEDGALQGLLELAGIPYVGCDVPSSALCMDKSLAYTVAASAGIATPAFRVVGADESPDPGRFGYPVFVKPARSGSSFGVSKVTRAADLPGAVEAARQFDTKVLVEEAVAGSEVGCAVLGNDPDLTTGEVDRIALSHGFFRIHQESAPESGSENSTPVVPADIPAESRALVRETAKAVYRALGCRGLARVDMFLKDDGTVVLNEVNTLPGLTSYSRYPRMMAAAGLPLAEVIDRVVSLALTGKAR
>VanAncs-Y2_Sb_nassauensis_DSM_44728
MAKSKVGIVFGGACEENPVSVKSAQEVARNLDTDKYEVLYIGITKTGDWLLCDSPDTGWETTKNRPAVLSPDRNVHGLLVLENGKYETIRLDLVFPVLHGKLGEDGAIQGLLELSGIPYVGCDVQTSALCMDKSLTYLVAQHAGITTPQYWIVTANKDIEPDRLPYPVVVKPARSGSSFGVNKVTHEEELQTAIDTARQYDSKVLIEEAIVGTEVGCSILGERYGLVAGEVDQINVSQGIFRIHQENNPESGSENSTITVPADISLESRSLVQETAKTLYRALGGKGLARIDFFLKEDGTLVLNEVQTLPGMTSYSRYPRMMAAAGIPMADLIDRMVSLTLNGKRR
>VanAncs-SY4_K_buriramensis_DSM_45791
MTRLKVGIVFGGSSEEHPISVKSAQEVARNLDAEKYEAFWIGITKGGEWKLCDGPGPEWESGESRPVVLSPDRGARGLLVLDEGKYDTVGLDVVFPVLHGRFGEDGAMQGLLELSGIPYVGCDVQSSALCMDKSLAYAVVRSAGIATPNFWVVPAGGSVDADGLEYPVFVKPARSGSSFGVSKVTRADELSVAMDAARKYDSKVVIEEAVVGSEIGCAIMGSGADLFAGEVDRIALSHGFFRIHQEATPEQGSDNSTPIVPADISPEARARVQETAKAIYRALGCGGLARVDLFLTEDGTVVLNEVNTLPGLTSYSRYPRMMAAAGLPMAEVIDRIIAAAVADKVR
>VanAncs-SY2_Kib_phytohabitans_KLBMP1111
MDRLKIGIIFGGCSEEHPVSVKSAQEVAKHLDTDKYEPFWIGITESGAWKLCDGPDAQWDDNGRPAVLTPDRSARGLLVLEQGHYETITLDVVLPLLHGKLGEDGAIQGLLELSGIPYAGCDIQSSALCMDKSLAYLVVSSAGIATPNFWTVTADESIAADQLTYPVFVKPARSGSSFGVSKVSAEAELAGAVATARQFDSKVLIEEAVVGSEVGCAVLGNDEDLIAGEPDQITLSHGFFKIHQESDPESGSENSTVTVPADIPAESRLLVQETAKAIYRALGCRGLARVDLFLKDDGTVMLNEVNTLPGMTSYSRYPPMMNAAGLPPADVIDHLVSLALTGKVR
>VanAncs-SRY_Am_tolypomycina_DSM_44544
MARIKVGIVFGGVSEEHPVSVKSAREVAKHLDAGKYEAFWIGITRDGAWKLGDGPGEDWAAGRPVVLSPDRSVPGLLVLDDGKYETIGLDVVLPVLHGKLGEDGAIQGLLELSGIPYAGCDVQSSALCMDKSLAYVVAASAGIATPQFRTVSAGENVDGLTYPVFVKPARSGSSFGVSKVSTKDELAAAIGAAAQYDSKVLIEEAVAGSEVGCAVLGHGSELFTGEVDRVALSHGFFRIHQEDSPESGSENSTFVVPADIPAETRARVQETAKAIYRALGCGGLARVDMFLTDDGTVVLNEVNTLPGLTSYSRYPRMMAAAGVPLGDLIDRIVAGARR
>VanAncs-SK_Str_sp_WAC_06738
VARLKVGILFGGSSEEHPVSVKSAQQVARSLDLEKYQPFYVGITESGAWKLCDGPGPGWENGNCRPALLSPDRGVGGLLVLEQGRYGTIGLDVVLPVLHGKLGEDGAIQGLLELTGIPYAGCDVQSSAVCMDKSLAYRVVRSAGIATPDFWTVTADDVVDPGRLTYPVFVKPARSGSSFGVSKVSGPAELPDAVKTARQYDSKVLIEEAVAGSEVGCAILGDEPDLLAGEVDRIALSHGFFKIHQEADPESGSENSTPLVPADIPAESRALVRETAKAVYRALGCRGLARVDLFLTDEGDVVLNEVNTFPGMTSYSRYPRMMAAAGLPLSQVIDRLISLALNGNAR
>VanAncs-SK_Str_sp_TLI_55
MARLKVGVVFGGRSEEHPVSLKSAREVARHLDPEKYEPFYIGITKSGAWRLCDGPDAEWENAECRPVVLSPDSDVHGLLTLDQGRYDTIRLDVVLPVLHGSLGEDGAMQGLLELSGIPYVGCDVQSSALCMDKSLAYLVARSAGIATPEFRTVTDGESIDPAGLTYPVFVKPARSGSSFGVTKVSGAEELPGALEAARQYDAKVLIEEAVVGSEIGCALLGAGSQLVAGEVDRIALSHGFFRIHQEETPETGSDNSTAIVPADIPQASRLRVQEAAKAVYRALGCGGLARVDMFLKEDGEIVLNEVNTFPGMTSYSRYPRMMAAAGLPLSEVIDRAISLALTGKLR
>VanAncs-SK_Str_sp_GGCR-6
MARLKVGVIFGGRSEEHPISVKSAREVARHLDPEKYEPFYIGITKSGAWKLCDGPDAEWENAECRPVVLSPDSDVHGLLTLEQGRYDTIRLDVVLPVLHGPLGEDGAMQGLLELSGIPYIGCDVQSSALCMDKSLAYLVARSAGIATPAFRTVTADDTIDPAELSYPVFVKPARSGSSFGVTKVSGADELPGALESARQYDAKVLIEEAVVGSEIGCALLGGGSQLVAGEVDRIALSHGFFRIHQEETPETGSDNSTAIVPADIPEASRQRVQEAAKAVYRALGCGGLARVDMFLKEDGEVVLNEVNTFPGMTSYSRYPRMMAAAGLPLSEVIDRTISLALTGKLR
>VanAncs-SK_Str_sp_CNZ288
VARLKVGILFGGCSEEHPVSVKSAQEVARNLDPGKYQPFYVGITRNGAWKLCDGPGPDWENSSCRPALLSPDRGVGGLLVLEQGRYGTVGLDVVLPVLHGKLGEDGAIQGLLELSGIPYAGCDIQSSALCMDKSLAYGVARSAGIATPNFWTVTADDVVDPDVLPYPVFVKPARSGSSFGVSKVSRPEELPGAVKTARQYDSKVLIEEAVAGSEVGCAILGDDPDLFAGEVDRIALSHGFFKIHQEEDPENGSENSTPIVPADIPGPSRSLVRETAKAVYRALGCRGLARVDLFLTDDGKAVLNEVNTLPGMTSYSRYPRMMAAAGVPLSEVIDRTIALALAGNTR
>VanAncs-SK_Str_sp_CNQ-509
VARLKVGILFGGSSEEHPVSVKSAQQVARSLDLEKYQPFYVGITESGAWKLCDGPGPDWENGNCRPALLSPDRGVGGLLVLEQGRYGTIGLDVVLPVLHGKLGEDGAIQGLLELTGIPYAGCDVQSSAVCMDKSLAYRVVRSAGIATPDFWTVTADDVVDPGRLTYPVFVKPARSGSSFGVSKVSGPAELPDAVKTARQYDSKVLIEEAVAGSEVGCAILGDEPDLLAGEVDRIALSHGFFKIHQEADPESGSENSTPLVPADIPAESRALVRETAKAVYRALGCRGLARVDLFLTDEGDVVLNEVNTFPGMTSYSRYPRMMAAAGLPLSQVIDRLISLALNGNTR
>VanAncs-SK_Str_sp_CMB-StM0423
VARLKVAIVFGGSSEEHPVSVKSAQQVARNLDLEKYQPFYVGITESGAWKLCDGPGPDWEKGNCRPALLSPDRSVGGLLVLEQGRYGTIGLDVVLPVLHGRLGEDGAIQGLLELTGIPYVGCDVQSSAVCMDKSLAYRVVRSAGVATPSFWTVTADDAVDPGRLTYPVFVKPARSGSSFGVSKVSGPAELPSAVKTARQYDSKVLIEEAVAGSEVGCAILGNDRDLIAGEVDRIALSHGFFKIHQEADPESGSENSTPVVPADIPAESRALVRETAKTVYRALGCRGLARVDLFLTNEGEVVLNEVNTLPGMTSYSRYPRMMAAAGLPLSQVIDRLIALALTGHAR
>VanAncs-SK_Str_sp_BK042
MARLKVGVIFGGRSEEHPISVKSAREVARHLDPEKYEPFYIGITKSGAWKLCDGPDAEWENAECRPVVLSPDSDVHGLLTLEQGRYDTIRLDVVLPVLHGPLGEDGAMQGLLELSGIPYIGCDVQSSALCMDKSLAYLVARSAGIATPAFRTVTADDTIDPAELSYPVFVKPARSGSSFGVTKVSGADELPGALESARQYDAKVLIEEAVVGSEIGCALLGGGSQLVAGEVDRIALSHGFFRIHQEETPETGSDNSTAIVPADIPEASRQRVQEAAKAVYRALGCGGLARVDMFLKEDGEVVLNEVNTFPGMTSYSRYPRMMAAAGLPLSEVIDRTISLALTGKLR
>VanAncs-SK_Str_silvensis_ATCC_53525
MSKTKLQVGILFGGCSEEHPISLKSAQEIARNLDADTYEPHFIGITRDGAWKLCEGPATDWEKQAHRPAVLSPDRGVRGLLVLDEGKYETISLDVVLPVLHGRLGEDGAIQGLLELSGIPYVGCDVQSSALGMDKSLAYLVAASAGVATPEFRTVAAGEAMDTCRLTYPVFVKPARSGSSFGVSKVANAEELAAALDVARRYDTKVLVEEAVVGSEVGCAVLGAGTDLTVGEVDRIALSHGFFRIHQEDTPEAGSDNSTPIVPADIAPESRARVQEAAKAVYRALGCSGLARVDLFLKDDGQIVLNEINTFPGMTSYSRYPRMMAAAGIPLSEVIDRLVTGALARSLTSTEHADA
>VanAncs-SK_Str_antibioticus_DSM_40234
MARLKVGVIFGGRSEEHPISVKSAREVARHLDPGKYEPFYIGITRSGAWKLCDGPDAEWENADCRPVVLSPDSNVHGLLTLEQGCYDTIRLDVVLPVLHGPLGEDGAMQGLLELSGIPYVGCDVQSSALCMDKSLAYLVARSAGIATPDFRTVTADETVDPAELSYPVFVKPARSGSSFGVTKVSRAEELPSALESARQYDAKVLIEEAVVGSEIGCALLGTGSQLVAGEVDRIALSHGFFRIHQEETPETGSDNSTAIVPADIPEASRLRVQEAAKAVYRALGCGGLARVDLFLTEDGDIVLNEVNTFPGMTSYSRYPRMMAAAGLPLSEVIDRAISLALTGKLR
>VanAncs-SK_Str_acidiscabies_NCPPB_4445
MAKLKVGIVFGGRSEEHPVSVKSAQEVAKNLDLARYEPHYIGITKSGSWKLCSGPAPDWENGACRPVTLSPDSGVRGLLVLEDGRYDMIGLDVVLPVLHGRLGEDGAIQGLLELSGIPYAGCDVQSSALCMDKSLTYLVARDAGIATPDFRTVTADEPVDAGRLTYPVFVKPARSGSSFGVTKASREEELPAAIETARQYDAKVLVEEAVVGSEVGCAILGTGTELMTGEVDRMDLSHGFFRIHQEANPESGSENSTPIVPADIPVESRILVQETAKAVYRALECRGLARVDLFLTADGTVVLNEVNTLPGLTSYSRYPRMMAAAGLQLSDVIDKMVSLALNGNGR
>VanAncs-S_L_flaviverrucosa_DSM_44664
VTKVRIGIIFGGTFEEHPVSVKSAGEVARSLDPAKYDPFWIKITRSGDWKLCAGPDAEDGRPVVLCSEGLLVLGDGRFEVLGLDVVFPVLHGRLGEDGTVQGLLEVSGVPYVGCDVQSSALCMDKSLTYVVARSAGVATPAFWTGAPDSPAYPVFVKPARSGSSFGVTKVSTEDELQVALEVARQYDSKVVVEEAVVGSEIGCSILGTGDDLVVGELDRVALTHGFFRIHQESSPETGSENSAFIVPADIPAESRALVQETAKVVYRALGCSGLARVDMFLTPDGKVVLNEVNTMPGLTSYSRYPRMMAAAGLSLGDVIDRLVSLALTGKLQ
>VanAncs-S_Amd_syzygii_GKU157
MSRLKVGVIFGGACEEHLVSVKSAREVARNLDTEKYEPLWIGITADGVWKLCDGPAADWENGSARPVTLSPDRNVHGLLVMGQGGYETVSLDLVFPVLHGKLGEDGAIQGLLELSGIPYIGCDIQGSAVCMDKSLTYTVAKSAGIATPNFRVVAENEKVDSDRLRYPVFVKPARSGSSFGVSKVADKNELASALSAAHQYDSKALIEDAVVGSEIGCAVLEERFGLVTGEVDRVDLSHGFFRIHQEDSPETGSENSTFIVPADISDDSRRLVQETAKTIYRALGCKGIARVDMFLTEDGQVVLNEVNTMPGLTSYSRYPRMMAAAGLSLSDVIDRLISTALHGKER
>VanAncs-S_Amd_sp_WMMB499
MNRVKVGIIFGGASEEHPVSVKSAQEIARNLDNEKYEPFWIGITADGDWKLCEGPDAGWENGVTRPVALSPDRGTHGLLVMEQGTCEPERLDVVLPVLHGKLGEDGGIQGLLELSGIPYVGCDVQSSVVCMDKSLAYTIAKGAGIATPNFWVVAENEKVDPGRLSYPVFVKPARSGSSFGVSKVTRADELPGALSAARQYDSKIVIEEAVDGSEVGCAVLGAPYGLVVGEVDRVDLSHGFFRIHQEASPETGSENSTFIVPADIPDESRQLVQETAKTIYRALGCKGLARVDMFLTGDGGVVLNEVNTMPGMTSYSRYPRMMAAAGLSLSDVIDRLISMTLRGKKR
>VanAncs-S_Amd_sp_NEAU-Ht49
MSRLKVGFIFGGACEEHSVSVKSAREVARNLDTEKYEPLWIGITADGDWILCDGPAAGWESGSARPVTLSPDRSVHGLLVMGQVGYETVRLDLVFPILHGRLGEDGAIQGLLELSGIPYVGCDIQGSAVCMDKSLAYTVAKSAGIATPVFWVVAENEKVDPDRLPYPVFVKPARSGSSFGVSKVTEKDELPSALSAARQYDLKVLIEEAVAGGEIGCAVLEERSGLVTGEVDRVDLSHGFFRIHQEDSPETGSENSTFIVPADISDDSRRLAQQTAKTVYRALGCRGLARVDMFLTDDGQVVLNEVNTMPGMTSYSRYPRMMAAAGLSLSDVIDRLISMTLHGTKR
>VanAncs-RSZK_Str_sp_WAC_01420
MDRLKVGIIFGGCSEEHPVSVKSAREVARNLDVEKYEPFYIGITQSGDWRLCDGPDADWEKGDCRPAVLSPDRSVRGLLVLDQGRYETLALDVVLPVLHGKLGEDGAIQGLLELSGIPYIGCDIQSSALCMDKSLAYLVAGSAGIATPNFWTVTADKNIDPDRITYPVFVKPARSGSSFGVSKVSRKEELLSAVETARQYDSKVLIEEAVAGSEIGCAILGNELDLITGQVDRIALSHGFFRIHQEDRPETGSDNSVAIVPADIPEESRSLVQEKAKAVYRALGCRGLARVDMFLKEDGEVVLNEVNTFPGMTSYSRYPRMMAAADLPLAEVIARLVSLALTGKLR
>VanAncs-RSZ_Cs_aurantiacum_DSM_46144
MDRLKVGILFGGASEEHPVSVKSAQEVARSLDTTKYEPFWIGITDRGAWKLCDGPGTDWETNGSRPAVLSPDRSMLGLLVLEQGRYEVLSLDLVLPVLHGTFGEDGVIQGLLELSGIPYVGCDVQSSALCMDKSLTYLVAGHAGITTPTFWAVTANEDLDPDRIRYPVYVKPARSGSSFGVSKVSHKAELPSALEAARKYDSKVLIEEAVVGSEVGCAVLGNDSDLIVGEVDRIHLSHGFFRIHQEDDPESGSTNSTPIVPADISADLRALVQETAKTVYRALGCRGLSRVDMFLKEDGAVVLNEVNTLPGLTSYSRYPRMMAAAGLPLAEVIDRLASLTLTGKLE
>VanAncs-RSYW_Atp_minutum_10063974
MNRIKVAIIFGGCSEEHDVSVKSAIEIAANIDTEKFDPHYIGITKNGVWKLCKKPCTEWEADSLPAILSPDRKTHGLLVMKESEYETRRIDVAFPVLHGKCGEDGAIQGLFVLSGIPYVGCDIQSSAACMDKSLAYILTKNAGIAVPEFQIINKGDKPEAGALTYPVFVKPARSGSSFGVTKVNGTEELNAAIEAAGQYDGKILIEQAISGCEVGCAVMGNEDDLIVGEVDQIRLSHGIFRIHQENEPEKGSENAMITVPADIPVEERNRVQETAKKVYRVLGCRGLARVDLFLQEDGGIVLNEVNTMPGFTSYSRYPRMVAAAGITLPALIDSLITLALKR
>VanAncs-RSYK_Str_sp_WAC_06783
MNRLKVGIVFGGSSEEHPVSVKSAQEVAKNLNTDKYEPYWIGITQSGAWKLCDVPGTDWEEEGARPVALSPDRSVHGLLILEQGRFEAIRLDFVLPLVHGALGEGGALQGLLELSGIPYAGCDVQSSAICMDKSLTYTVAKSAGIATPNFRVIAGNEKVDADQLPYPVFVKPARSGSSFGVSKVAGKEDLPGALDAARQYDSKILIEEAVVGSEIGCAILGDPSSPIAGEVDRVALSHGFFRIHQEDSPETGSENSTFIVPADISEESRRLVQESAKTIYRTLGCQGLARVDMFLKEDGQVVLNEVNTLPGMTSYSRYPRMMAAAGLPLSDVIDRLVSMTLNRKKR
>VanAncs-RSYK_Str_sp_WAC_06725
MNRLKVGIVFGGSSEEHPVSVKSAQEVAKNLSTDKYEPYWIGITQSGAWKLCDVPSADWEKEGARPVALSPDRSVHGLLILEQGRFEAIRLDFVLPLVHGALGEDGALQGLLELSGIPYAGCDVQSSAICMDKSLTYTVAKSAGIATPNFRVVAGNEKVDAEQLPYPVFVKPARSGSSFGVSKVAGKEDLPGALDAARQYDSKILIEEAVVGSEIGCAILGDPSSPIAGEVDRVALSHGFFRIHQEDSPETGSENSTFIVPADISEESRRLVQESAKNIYRTLGCQGLARVDMFLKEDGQVVLNEVNTLPGMTSYSRYPRMMAAAGLPLSDVIDRLVSITLNRKKR
>VanAncs-RSYK_Str_sp_SID5471
MNRLKVGIVFGGSSEEHPVSVKSAQEVAKNLSTDKYEPYWIGITQSGAWKLCDVPSADWEKEGARPVALSPDRSVHGLLILEQGRFEAIRLDFVLPLVHGALGEDGALQGLLELSGIPYAGCDVQSSAICMDKSLTYTVAKSAGIATPNFRVVAGNEKVDAEQLPYPVFVKPARSGSSFGVSKVAGKEDLPGALDAARQYDSKILIEEAVVGSEIGCAILGDPSSPIAGEVDRVALSHGFFRIHQEDSPETGSENSTFIVPADISEESRRLVQESAKTIYRTLGCQGLARVDMFLKEDGQVVLNEVNTLPGMTSYSRYPRMMAAAGLPLSDVIDRLVSITLNRKKR
>VanAncs-RSYK_Str_sp_NRRL_WC-3701
MNRLKVGIVFGGSSEEHPVSVKSAQEVAKNLSTDKYEPYWIGITQSGAWKLCDVPSADWEKEGARPVALSPDRSVHGLLILEQGRFEAIRLDFVLPLVHGALGEDGALQGLLELSGIPYAGCDVQSSAICMDKSLTYTVAKSAGIATPNFRVVAGNEKVDAEQLPYPVFVKPARSGSSFGVSKVAGKEDLPGALDAARQYDSKILIEEAVVGSEIGCAILGDPSSPIAGEVDRVALSHGFFRIHQEDSPETGSENSTFIVPADISEESRRLVQESAKTIYRTLGCQGLARVDMFLKEDGQVVLNEVNTLPGMTSYSRYPRMMAAAGLPLSDVIDRLVSITLNRKKR
>VanAncs-RSYK_Str_rimosus_ssp_rimosus_NRRL_WC-3897
MNRLKVGIVFGGSSEEHPVSVKSAQEVAKNLSTDKYEPYWIGITQSGAWKLCDVPSADWEKEGARPVALSPDRSVHGLLILEQGRFEAIRLDFVLPLVHGALGEDGALQGLLELSGIPYAGCDVQSSAICMDKSLTYTVAKSAGIATPNFRVVAGNEKVDAEQLPYPVFVKPARSGSSFGVSKVAGKEDLPGALDAARQYDSKILIEEAVVGSEIGCAILGDPSSPIAGEVDRVALSHGFFRIHQEDSPETGSENSTFIVPADISEESRRLVQESAKTIYRTLGCQGLARVDMFLKEDGQVVLNEVNTLPGMTSYSRYPRMMAAAGLPLSDVIDRLVSITLNRKKR
>VanAncs-RSYK_Str_kasugaensis_AM-2504
MLKIGIIFGGSSEEHHVSVKSAKEVAKNLDAGKYEPYWIGITQSGAWKLCDSPGADWENGGARPVTLSPDRSVHGLLVLEQGRFEVIRLDLVLPVLHGTFGEDGAVQGLLELSGVPYVGCDIQSSAICMDKSLTYTVAKSAGIATPNFWVVEGDEKVDAGQLPYPVFVKPARSGSSFGVSKVAGEEDLPSALDAARQYDSKVLIEEAVAGSEVGCAILGEPFTPIAGEVDRVALSHGFFRIHQEDSPETGSENSTFIVPADISEASRRLVQESAKTIYRTLGCQGLARVDMFLKEDGQVVLNEVNTLPGMTSYSRYPRMMAAAGLPLSEVIDRLVSMTLHRKKR
>VanAncs-RSYK_Str_albofaciens_JCM_4342
MNRARIGIIFGGSSEEHSVSVKSAQEVAKNLDTDSYEPYWIGITRSGAWKLCDFPGTGWENGGARPVVLSPDRSVHGLLVLEQGRCEVIRLDLVLPVLHGTLGEDGAVQGLLELSGIPYAGCDVQSSAICMDKSLTYTVARSAGIATPDFRVVTGNGKVDAGRLPYPVFVKPARSGSSFGVSKVTGEEDLPSALDAARQYDSKILIEEAVAGSEVGCAILGDPCAPITGEVDRVALSHGFFRIHQENSPETGSENSTFIVPADISEASRRLVQESARTIYRALGCRGLARVDMFLKEDGQVVLNEVNTLPGMTSYSRYPRMMAAAGLPLSDVIDRLVSMTLHRKKR
>VanAncs-RSYK_Kr_sindirgiensis_DSM_27082
MDRVKIAVLFGGISEEHHISVKSAQEIAKNLDLDKYEPFYIGITERGAWKLCDGPGPDWENGNCRPVVLSPDSSVQGLLVLESDRMGSRIRQGQYRTINLDLVFPVLHGKRGEDGVIQGLLELSGIPYVGCDVQSSVQCIDKSLTYTVARSAGIATPNFWFATPDLDPEQLPYPVFVKPARSGSSFGVSKVSDAAELREALETAGQYDSKVLIEEAVVGSEVGCAVLGNDVDLMTGELDRVALTHGFFKIHQEDSPETGSENATFVVPADISEESRALIQETAQAVYRALGCGGLARVDLFLTADGRAVLNEVNTLPGMTSYSRYPRMMAAAGVPLSEVIDRLVSVTLTGKLQ
>VanAncs-RSY4_St_espanaensis_DSM_44229
MKIGIIFGGTSEEHPVSVKSAQEVAKSLDPEKYEPYWIGIAENGSWWLCDGPDVDGEGGGRRPVVLSTDSGVHGLLVLEDGKYEEVGLDVVLPVLHGRFGEDGAVQGLLEFSGIPYVGCDVQSSALCMDKALAYTVVRAAGIPTPDFLVVPAGEDVEPGGLTYPVFVKPARSGSSFGVTKVSRPEELRSAVETARRYDSKVLVEEGIVAAEIGCAILGDDVDLVIGEPDQITLSHGIFRIHQEENPEGGSENSTITVPADIPAESRALVQETGKAVYRALGCRGLARVDLFLTDDGEVILNEVNTLPGLTSYSRYPRMMAAAGLSPADVLDRLVSLAVAGNVR
>VanAncs-RSY4_St_australiensis_DSM_43800
VARLKIAVLFGGRGEEHPISVKSAREVAKHLDTGKYEPFYVGITRDGAWRLCDGPDDDWENGHRRPVVLSPDSTTRGLLVLERGRYATIALDLVLPVLHGRFGEDGATQGLLELSGIPYAGCDVPSSALCIDKSLTYLVARGAGIATPDFRTVAADEPVDADGLTYPVFVKPARSGSSFGVSKVSRAEELPAAVETARRYDSKVLIEQAVVGGEVGCAVLGDGADPVVGEVDRIALSHGFFKIHQEDAPESGSENSTVIVPADIPERSRELVRETAKTLYRALGCRGLSRVDLFLTEDGRVVLNEVNTLPGLTSYSRYPRMMAAAGLSLADVLDRVISSTLAGQGR
>VanAncs-RSY2_Pb_medicamentivorans_I11
MRRSKVGILFGGCSEEHPISVKSAHEVARHLDLEKYEPYYVGITADGAWRLCDGPDPAWEDGPHHPVVLSPDRGTHGLLVLEPGPPARYETISLDVVLPVLHGKRGEDGAIQGLLELSGIPYAGCDIQSSALCMDKSLTYMAVRAAGIATPSFRTVEAGERADPAELAYPVFVKPARSGSSFGVNKASHPGELPAAMRAARRYDAKVVIEEAISGSEVGCAILGDHGELLAGEVDQIALSHGFFRIHQEDDPESGSDNATVTVPADIPEASRALVQETAKAIYRALGCRGLARVDMFLQADGRVILNEVNTLPGLTSYSRYPRMMAAAGLPLGDVLDRMLSLALAGGGR
>VanAncs-RSY2_Ac_wychmicini_DSM_45934
MRIGIMFGGSSEEHPVSVKSAQEVAKHLDTDKYEPFWIGITKSGAWLLCDGPDADWENGGCRPAILSPDRGVHGLLVLNQGRYETISLDLVLPVLHGKLGEDGAIQGLLELAGIPYVGCDVPSSALCMDKSLAYVVAGSAGIATPNFWTVQANENVDPDRLTYPVFVKPARSGSSFGVSKVSRKEELLSAVETARQYDSKVLIEEAVVGSEVGCAILGNDLDLIAGEVDQIALSHGFFRIHQESAPESGSENSTITVPANISAETRSLVQETAKAIYRALGCRGLARVDMFLKEDGTVMLNEVNTLPGLTSYSRYPRMMAAAGMPLAEVIDQVVSLALTGKVR
>VanAncs-RSY1_Str_sp_YIM_121038
MNKLRIGIIFGGSSEEHPVSVKSAQEVAKNLDADKYEPYWIGITETGAWQLCDSPGADWENADARPVMLSPDPSVHGLLVLEQERFEVIRLDLVLPVLHGTLGEDGAIQGLLELSGVPYVGCDIQSSAICMDKSLTYTVAKSAGIATPNFWVVTENEKVDADQLPYPVFVKPARSGSSFGVSKVAGAEDLPGALDAARQYDSKVLIEEAVTGSEIGCAILGDPSALIAGEVDRVALSHGFFRIHQEASPETGSDNSTFIVPADISEEARQLVQESAKNIYRTLGCQGLARVDMFLQDDGQVVLNEVNTFPGMTSYSRYPRMMAAAGMPLSDVLDRLVSLTLDRKRR
>VanAncs-RSY1_K_albida_DSM_43870
VDRPKIGIVFGGCSEEHPVSVKSAQEVAKYLDTEKYEPFWIGITNSGAWKLCDSPDTNWENGSSRPAVLSPDRSVQGLLVLEEGKYETIPLDLVLPVLHGKLGEDGAIQGLLELSGIPYAGCGVQSSALCMDKSLTYLVTSSAGIATPNFWIVTADEDIDPDQLTYPVFVKPARSGSSFGVSKVSRKEELSRALETARQYDSKVLIEEAVVGSEVGCAVLGNGQDLIAGEVDQISLSHGFFKIHQESDPESGSENSTIVVPADISTESRALVQETAKAVYRVLGCSGLSRVDMFLKEDGQVVLNEVNTLPGMTSYSRYPRMMTAAGLPFAEVIDRIVSLALAGK
>VanAncs-RSY1_Ja_sp_DSM_45060
MNRLKVGVVFGGVSEEHPISVKSAREVAANLDPRRYETYWIGITTTGAWTLCDGPAEGWEDGARPAVLSPDRGVHGLLVLDEGRYETIRLDVVLPVLHGKLGEDGAMQGLLELAGLPYAGCDVQSSAVCMDKSLAYVVAASAGIATPRFWTVLADEKPDGGEFGYPVFVKPARSGSSFGVSKVTSEADLAGAVEAARRYDSKVVIEEAVAGSEIGCAVLGNGADLTVGEVDHIALSHGFFRIHQESTPESGSDNSTPIVPADIPAASRTLVQETAKAIYRALGCRGLARVDLFLRDDGTVVLNEVNTFPGMTSYSRYPRMMAAAGRPLADVLDRVVSLALEDHADAR
>VanAncs-RSY1_Ja_alba_DSM_45237
MKRLKVGVVFGGVSEEHPISVKSAREVAANLDPRRYETIWIGITTTGAWTLCDGPGEGWEDGARPAVLSPDRGVHGLIVLDEGRYETIRLDVVLPVLHGKLGEDGAMQGLLELSGIPYAGCDVQSSAVCMDKSLAYVVAASAGIATPRFWTVLADEKPDGGALTYPVFVKPARSGSSFGVSKVTSEADLADAVDAARRYDSKVVIEEAVAGSEIGCAVLGNGTDLTVGEVDHIALSHGFFRIHQESTPESGSDNSTPIVPADIPAASRRLVQETAKAVYRALGCRGLARVDLFLRGDGTVVLNEVNTFPGMTSYSRYPRMMAAAGRPMADVLDRIVSLALEDHADDR
>VanAncs-RSY1_H_rhizosphaerae_DSM_101727
MKIGIVFGGCSEEHPVSVKSAQEVAKHLDAEKYEPYWIGITESGAWKLCDGPGADWENGDCRSVVLSPDRSVHGLLVLGAGQHETISLDVVLPVLHGKLGEDGAIQGLLELAGIPYVGCDIQSSALCMDKSLAYLVVSSAGIATPNFWTVTANENIDPDRLTYPVFVKPARSGSSFGVSKVSRKEELLSAVETARQYDSKVLIEEAVVGSEVGCAILGNDLDLVAGEVDQISLSHGFFKIHQESNPESGSENSTITVPADISAETRSLVQETAKAIYSALGCGGLARVDMFLLEDGTVMLNEVNTFPGLTSYSRYPRMMAAAGLPLAEVIDQAVSLALTGKVR
>VanAncs-RSY-D_Pvb_caecicola_DSM_22242
MSKLRVLILFGGCSDEHDVSVKSAMNVAKNIDTEKYEPFYVGITRDGAWKLCERPCLGWEEQRLRAVALSPDKHTRGLLIADRRQCIIQNIDVAFPVMHGRYGEDGAVQGLFELAGIPYVGCGIASSAICLDKALTYAVASEAGVAVPEHVICGAESPTAPMDLPVFVKPARSGSSFGVSKVEQDGDFRKAVEAAAAFDEKVLVEREVRGSEVGCAVLGTGSDLVVGELDQIVLSHGFFRIHQESDPESGSENSEIRVPAEIAPEDHDRVIEVATSTFRALGCQGLARVDMFLCDDGRVVLNEVNTMPGLTSYSRYPRMMEAAGVSLANLIDCLINLALKRGA
>VanAncs-RSY-D_Er_mucosicola_NM66_B29
MSKLRVLVLFGGCSDEHDVSVKSAMNVAKSIDTEKYEPFYVGITRDGAWKLCERPCLGWEEQRLRAVALSPDKHTRGLLIADRRQCIIQNIDVAFPVMHGRYGEDGAIQGLFELAGIPYVGCGIASSAICLDKALTYAVASEAGVAVPEHVICAAENPSDAAPMDLPVFVKPARSGSSFGVSKVEQGGDFRKAVEAAAAFDEKVLVEREVRGSEVGCAVLGTGSDLVVGELDQIVLSHGFFRIHQESDPESGSENSEIRVPAEIAPEHHDRVIEVATSTFRALGCQGLARVDMFLCDDGRVVLNEVNTMPGLTSYSRYPRMMEAAGVSLTNLIDCLINLALKRGA
>VanAncs-RSY_W_marianensis_DSM_44944
VARLRIGIIFGGCSEEHPVSVKSAQEVAKHMDLAKYEPFYIGITRSGVWRLCDSPEYGWETGDSRPALLSPDRSVHGLLVLDHGRYEIVGLDLVLTVLHGTLGEDGAIQGLLELSGIPYLGCDIQSSALCMDKSLAYTVARSAGIATPDFWTIDAQEDVDADRLPYPVFVKPARSGSSFGVSKVRGPGEISDAIAAARQYDSKTLIEEAVLGSEVGCAMLGTGGDVIVGEVDQITLSEGFFRIHQEANPESGSENSTVTVPANISAESRAHVQETAKSIYRALGCRGLSRVDMFLTDGGQVILNEVNTLPGLTSYSRYPRMMAAAGMPLSDVIDHMVSTTMAGALS
>VanAncs-RSY_Tt_sp_HY188
MRRLRVGILFGGVSEEHAVSVKSAREIARNLDLARYEPFWIGITTGGEWRLCDGPVAGWEEGSTRRAMLSPDRSVHGLLVMGRNGYEALHLDLVFPLLHGKLGEDGAIQGLLELSGIPYVGCDIQSSAVCMDKSLAYTVATSAGIATPRFRVVTADDKVESGCIRYPVFVKPARSGSSFGVSKVTRAEDLPIALRAARQYDSRVLVEEAVAGDEIGCAVLGDRFSVITGEVDRVDLTHGFFRIHQESSPETGSENSTFIVPADISDESRQRVQDAAKAIYRALGCRGLARVDMFLTDDGQVVLNEVNTMPGMTSYSRYPRMMAAAGVPPSALIDSLISAALDGGRR
>VanAncs-RSY_Pr_muralis_DSM_45305
VDRLRIGILFGGASEEHPVSVKSAREIARHLDTERYEPFYVGITKDGAWKLCDGPGENWEDGRCRPAVLSPDRGVRGLLVLEHGRYETVGLDLILPVLHGKQGEDGAMQGLLELSGIPYAGCDVQSSALCMDKSLAYTVARSAGIATPEFWSVAANETIDPGRLTYPVFVKPARSGSSFGVSKVTARNELPSAVEVARQYDEKVLIEQAVAGSEVGCAILGNELELIVGEVDRIALSHGFFRIHQESEPESGSENATPIVPADIPAESRALVQETAKRVYRALGCRGLSRVDMFLKEDGSVVLNEVNTLPGMTSYSRYPRMMAAAGLSLGEVLDRLVALTLTGKLR
>VanAncs-RSY_Mr_pocheonensis_Gsoil_818
VDKVRIAIVFGGRSEEHPISVKSAQQVAQHLDPERYEPFWIGITRAGAWRLCGGPSAGWEQSAGASVVLSPDTTAPGLLVLENGRCRTIEVDVVLPVLHGRLGEDGAMQGLLELSGLPYVGCDVPSSALCMDKSLTYLVVRAAGIATPRFWTVAAEEDLDADGLPYPVFVKPARSGSSFGVSKVIAKQDLADALRTAREYDDKVLVEEAVVGSEIGCAVLGNRSDLTTGELDRIALTHGFFQIHQESEPESGSDNSVAVVPADIPPDHRDLVRRTAEAVYRALGCTGLARVDLFLTPDGTVVLNEVNTFPGLTSYSRYPRMMAAAGMSFGDIIDRVVSLALTGRRA
>VanAncs-RSY_Ml_soli_DSM_21800
MARLKLGIIFGGVSEEHAISVKSAREVAAQLDSTRYQPFFIKIGTDGGWRLCDGPDDQQPGSTVTLSPDRGVHGLVILERGRYRSVRLDVVLPVLHGKLGEDGAIQGLLEIAGIPYVGCGIQSSALCMDKSLAYTVVRSAGIATPDFRVLAAGEDPDPERLDYPVFVKPARSGSSFGVSKVSHPEELSTAVKTARQYDCTVLIEAAVIGSEVGCAVLGNGTDLIVGEVDRIALSHGFFRIHQEDAPEIGSENSTPIVPADIAPRTRALVQRTAQAIYRALGCRGLARVDMFLTADGSIILNEVNTLPGLTSYSRYPRMMAAAGLSLGDIIDRTIALALAADQGEVRHDEG
>VanAncs-RSY_Gm_sambucus_CGMCC_4.3147
MDKLHIAVLFGGTSEEHPVSVKSAREVAAHLDPDRYRPCYIGITKAGAWRLCDAPAPGWEDGDHRPAVLSPDRAAPGLLVLDDGKYESVRIDAVLPVLHGRHGEDGAIQGLLELSGIPYAGCDIQSSALCMDKSLAYTVARAAGIATPRFWTVRGEGDVDPGALPYPVFVKPARSGSSFGVTKVHAEDELAEAVATARRYDAKVLIEEAVHGSEIGCAVLGDGADLVTGECDRIALSHGFFRIHQEDAPETGSENSTPIVPADIPDAARDLVRDTAKAVYRALGCGGLARVDMFLTDDGRAVLNEVNTMPGMTSYSRYPRMMAAAGLPLADVLDRMISLALGKDR
>VanAncs-RSY_Gm_artemisiae_CGMCC_4.7067
MARLRIAVLFGGASEEHPVSVKSAREVAKHLDTAKYEPLYVGITEGGEWRLCEGPEGDWERDSRPAVLSPDRGVHGLLVLDHGKYEEVRLDAVVPVLHGRYGEDGSVQGLLELSGIPYAGCDIAGSALCIDKSLTYLVARSAGIAVPEFRIVAEGEEPDPASLRYPVFVKPARSGSSFGVSKVSGPEELAGAMAEARRYDAKVLVEEAVDGAEIGCAILGSGPDLVAGEVDRIALTHGFFRIHQEERPETGSDNSVAIVPADIPAASRTLVQETAKAAYRALGCKGLSRVDMFLTEDGGVVLNEVNTLPGMTSYSRYPRMMAASGLDMGAVLDRMIALALTGTGR
>VanAncs-RSY_Dab_aerilata_DSM_27393
VNRIRIGVLFGGASEEHPISVKSAIEVAENLDPERYEPIYLGITRDGAWRWCDRPAAGWEDGDSRPVVLSPDPETHGLLVLDGATHETVRLDLVFPVLHGRHGEDGAVQGLLELSGIPYIGCDVPGSALCMDKALAYTVAGAAGIPTPTFSIVTAGEEVDPDVFAYPVFVKPARSGSSFGVSKVTRGEGLAAAVATARQYDSKVLIEEAVVGIEVGCAILGDDPDLVVGEVDRIALSHGFFRIHQEDAPESGSENSTPIVPADIPATTRARVRDTAVAIYRTLGCRGLARVDMFLTDAGTVMLNEVNTLPGLTSYSRYPRMMAAAGMSLADVIDRAASAAMAGSRR
>VanAncs-RSY_Cb_woesei_DSM_4684
MHRLKTGVIFGGCSEEHPISVKSAQEVARHLDPARYEPFYIGITTSGAWKLCDGPDADWENGRCRPATLSPDRSARGLLVLEYGRYETISLDVVLPVLHGKLGEDGAMQGLLELSGIPYAGCDVQSSALCMDKSLTYTVARAAGIATPRFWTVTANEHVDPDQLPYPVFVKPARSGSSFGVSKVSGRDELPGALDVARRYDSKVLVEEAVVGSEIGCAILGNGLDLLAGEVDQIALSHGFFRIHQEDEPERGSDNSSVTVPAAISQEARALVQETAKAAYRALGCRGLSRVDMFLTADGDVVLNEVNTLPGMTSYSRYPRMMAAAGLPFAEVIDRIVALALTGDGR
>VanAncs-RSY_Amycolatopsis_mediterranei_S699
MNRLKVGIIFGGASEEHPVSVKSAQEVARHLDTGKYEPFWIGITKDGAWKLGDGPGESWEAGRTVVLSPDRSVPGLLVLEDGKYETIGLDVVLPVLHGKLGEDGAMQGLLELSGIPYAGCDVPSSALCMDKSLAYVVAASAGIATPKFRTVLAGDDAGAFTYPVFVKPARSGSSFGVSKVSGREELAAAISTAAQYDAKVLIEEAVVGSEVGCAVLGNGRELFAGEVDRIALSHGFFRIHQEEQPESGSENSTPIVPADVPAETRARVQQTAKAIYRALGCKGLARVDMFLTDDGTVVLNEVNTLPGLTSYSRYPRMMAAAGVPLSALIDRLVSLAMTGAAR
>VanAncs-RSY_Am_sp_KNN50.9b
VDRLKVGIIFGGASEEHPVSVKSAQEVAKSLDLEKYEPFYIGISVSGAWLLCDGPGPDWENGNCRPVVLSADRSVRGLLVLEQGRYRTISLDVVLPVLHGKLGEDGAIQGLLELSGIPYAGCDVQSSALCMDKSLTYTIVRSAGIATPNFWTVMADESIDVGPLTYPVFVKPARSGSSFGVSKVERKEELPDAVETARKYDSKVLVEEAVAGSEIGCAVLGNDLDLVTGEVDRVALSHGFFRIHQEDNPESGSENSTFIVPADIPAESRSLVQETAKEIYRVLGCRGLARVDMFLTDDGSVVLNEVNTFPGLTSYSRYPRMMAAAGLPLAEVIDRMVSLALTGN
>VanAncs-RSY_Am_rifamycinica_DSM_46095
MARLKVGIVFGGWSEEHPVSVKSAQEVAKHLDAAKYEPFWVGITRNGAWKLCDGPEAGWEDGKTVALSPDRSVPGLLVLDDGKYETIGLDLVLPVLHGKLGEDGAIQGLLELSGIPYAGCDIQSSALCMDKSLAYVVARSAGIATPNFRTARVGDEVTGLTYPVFVKPARSGSSFGVSKVSHAEELPAAVKTAAQYDEKVLIEEAVAGSEVGCAILGRGEDLFAAEVDRVALSHGFFRIHQEDTPESGSENATFIVPADIPAETRARVQETAKAIYRALGCGGLARVDMFLTDDGTVVLNEVNTLPGLTSYSRYPRMMAAAGVPLAELIDRIVAGTAR
>VanAncs-RSY_Am_pretoriensis_DSM_44654
MDKVKVGIIFGGSTEEHPVSVKSAQEVAKHLDLDKYEPYWIGITRAGAWLLCDGPGWENSRPAVLSPDRGVHGLLVLDDGKYETIRLDVVLPLLHGRLGEDGATQGLLELAGVPYAGCDVQSSALCMDKSLTYLAVKAAGIATPRFRTVTADEKVDPDQLTYPVFVKPARSGSSFGVSKVTREEELAGAVDIARQYDSKVLVEEAVAGSEIGCAVLGDGPDLRTGELDRVALSHGFFKIHQEDDPESGSENSTFIVPADIPDEARSLVLETAKAVYRALGCRGLSRVDMFLKADGTVVLNEVNTLPGLTSYSRYPRMMAAAGISLGDVLDRVISPALKGNPR
>VanAncs-RSY_Am_mediterranei_RB
MNRLKVGIIFGGASEEHPVSVKSAQEVARHLDTGKYEPFWIGITKDGAWKLGDGPGESWEAGRTVVLSPDRSVPGLLVLEDGKYETIGLDVVLPVLHGKLGEDGAMQGLLELSGIPYAGCDVPSSALCMDKSLAYVVAASAGIATPKFRTVLAGDDAGAFTYPVFVKPARSGSSFGVSKVSGREELAAAISTAAQYDAKVLIEEAVVGSEVGCAVLGNGRELFAGEVDRIALSHGFFRIHQEEQPESGSENSTPIVPADVPAETRARVQQTAKAIYRALGCKGLARVDMFLTDDGTVVLNEVNTLPGLTSYSRYPRMMAAAGVPLSALIDRLVSLAMTGAAR
>VanAncs-RSY_Al_iranicum_IBRC-M_10403
MKIGIIFGGSSEEHPISVKSAQEVAKHLDTEKYEPFFIGITKSGVWKLCDGPDANWEDGNCRPAVLAPDRGVRGLLVLDQGRYKTIGLDLVLPVLHGKLGEDGAMQGLLELSGIPYVGCDVQSSALCMDKSLAYTVARGAGIATPNFWIVSGNESVDPEQLAYPVFVKPARSGSSFGVSKVHRKEGLASAVATARQYDSKVLIEEAVVGSEVGCAILGNGPDLIAGEVDQIVLSHGFFRIHQESAPESGSENSTAVVPADIPAESRLLVQETAKSIYRALGCRGLSRVDMFLKEDGEVVLNEVNTLPGMTSYSRYPRMMAAAGLSLSDVIDRMVALALAGEA
>VanAncs-RSKZ_Str_vitaminophilus_ATCC_31673
MARLKVGIIFGGCSEEHPVSVKSAREVARNLDVEKYEPFYIGITQGGDWRLCDGPDTDWEKGNYRPAVLSPDRSVRGLLVLDQGRYETIALDVVLPVLHGKLGEDGAIQGLLELSGIPYIGCDIQSSALCMDKSLAYLVAGSAGIATPNFWTVTADKNIDPDRITFPVFVKPARSGSSFGVSKVSRKEELLSAVETARQYDSKVLIEEAVAGSEIGCAILGNELDLIAGQVDRIALSHGFFRIHQEDRPETGSDNSVAIVPADIPEESRSLVQEKAKAVYRVLGCRGLARVDMFLKEDGEVVLNEVNTFPGMTSYSRYPRMMAAADLPLAEVIARLVSLALTGKLR
>VanAncs-RSKZ_Str_sp_WAC_01438
MDRLKVGIIFGGCSEEHPVSVKSAREVARNLDVEKYEPFYIGITQSGDWRLCDGPDADWEKGDCRPAVLSPDRSVRGLLVLDQGRYETLALDVVLPVLHGKLGEDGAIQGLLELSGIPYIGCDIQSSALCMDKSLAYLVAGSAGIATPNFWTVTADKNIDPDRITYPVFVKPARSGSSFGVSKVSRKEELLSAVETARQYDSKVLIEEAVAGSEIGCAILGNELDLITGQVDRIALSHGFFRIHQEDRPETGSDNSVAIVPADIPEESRSLVQEKAKAVYRALGCRGLARVDMFLKEDGEVVLNEVNTFPGMTSYSRYPRMMAAADLPLAEVIARLVSLALTGKLR
>VanAncs-RSKY_Ksp_aureofaciens_NRRL_B-2658
MNRLKVGIVFGGSSEEHPVSVKSAQEVAKNLSTDKYEPYWIGITQSGAWKLCDVPSADWEKEGARPVALSPDRSVHGLLILEQGRFEAIRLDFVLPLVHGALGEDGALQGLLELSGIPYAGCDVQSSAICMDKSLTYTVAKSAGIATPNFRVVAGNEKVDAEQLPYPVFVKPARSGSSFGVSKVAGKEDLPGALDAARQYDSKILIEEAVVGSEIGCAILGDPSSPIAGEVDRVALSHGFFRIHQEDSPETGSENSTFIVPADISEESRRLVQESAKTIYRTLGCQGLARVDMFLKEDGQVVLNEVNTLPGMTSYSRYPRMMAAAGLPLSDVIDRLVSITLNRKKR
>VanAncs-RSKY_Aer_sp_Root236
MTRLKIAVLFGGSSEEHPISVKSAQEVAKSLDPERYEPFFVGITTSGAWTLCDGPQPGWESAGTPVILSPDSSTRGLLALDGDSYRTIPLDLVFPVLHGKRGEDGAIQGLLELTGIPYVGCDVPSSALCMDKSLAYVVAASAGIATPNHWVVAANENIEPDGLTYPVFVKPARSGSSFGVSKVSSKAELLSAVVTAKQYDSKVLIEEAVVGSEVGCAILSERFGLVAGEVDRIALTHGFFRIHQEATPEQGSDNSTPIVPADISDDARARVQETAKRIYRALGCKGLARVDMFLKDDGTVVLNEVNTLPGLTSYSRYPRMMAAAGLPLTEVIDRLVDRTLQGTRR
>VanAncs-RSK_Str_varsoviensis_NRRL_B-3589
MRKVKVGILFGGCSEEHPVSVKSAHEVAKSIDLDKYEPLYIGITRSGEWKLCDSPGPDWESGDCRTAVLSPDRSVRGLLVLEEGRYSTIGLDVVLPVLHGKLGEDGAVQGLLEIAGIPYAGCDVQSSAICMDKTLAYRIVRDAGIATPDFWTVAADEKADPERLTYPVFTKPARSGSSFGVSKVSGKEELLPAVEAARQYDAKVLIEEAVVGSEVGCALLGNEGELIAGEVDRVALSHGFFHIHQEQDPEHGSENSTFIVPADIPAEARSLVQATAKAVYRALGCDGLARVDLFLKEDGSLVLNEVNTFPGLTSYSRYPRMMAAAGLTLTDVIDRLVALALAGRAR
>VanAncs-RSK_Str_sp_Ag82_G5-5
MARLKVGVIFGGCSEEHPVSVKSAQEVARNLDLEQYEPFYVGITKSGAWKLCDGPGADWEAGGSRPALLSPDRSVRGLLVLDQGRYETIGLDLVLPVLHGKLGEDGAMQGLLELSGIPYVGCDVQSSALCMDKSLAYLVARSAGIATPNFWTVVAHESIDPEQLTYPVFVKPARSGSSFGVSKVSGKEELLSAVETARRYDSKVLIEEAVVGSEIGCAILGNELDLFAGEVDHISLSHGFFRIHQEDEPESGSENSTPIVPADIPAESRSLVQETAKTVYRALGCTGLSRVDMFLRGDGEVVLNEVNTLPGLTSYSRYPRMMAAAGLPLSEVIDRMVSLALTGKIR
>VanAncs-RSK_Str_scabrisporus_NF3
VTETRIGIIFGGSSEEHPISVKSAQLVAKNLDPEKYLPFYIGITKSGGWKLCDGPDADWEDGDCRPVVLAPDPGVHGLLVLEAGRYETIRLDVVLPVLHGKLGEDGAPQGLLELSGIPYVGCDIQSSALCMDKSLAYAVAAGAGIDTPNFITVTADEKVDADGIVYPAFVKPARSGSSFGVGKVSRPEELADAIAAARRYDSKILIEEAVVGSEVGCAILGNDPELITGEVDRIALSHGFFKIHQEATPENGSDNSTPIVPADIPATSRARVQETAKAIYRALGCRGLARVDMFLTAAGSVVLNEVNTLPGLTSYSRYPRMMAAAGFPLSEVIDRLVSLAIEGKNR
>VanAncs-RSK_Str_chrestomyceticus_JCM_4735
VNRLKIGVIFGGSSEEHFVSVKSAQEVAKNLNTDIYEPYWIGITQSGAWKLCDLPGADWENGRARPVVLSPDRSVHGLLVLEQGRCETIRLDLILPVLHGTLGEDGAVQGLLELSGIPYAGCDIQSSALCMDKSLTYTVARSAGIATPDFRVVTGNGKADAGRLPYPVFVKPARSGSSFGVSKVAGAEGLPSALDAARQYDSKVLIEEAVDGSEVGCAILEGPSTLTAGEVDRVALSHGFFRIHQEDSPETGSENSTFIVPADISEASRRLVRESAKTVYRALDCQGLARVDMFLKEDGQVVLNEVNTLPGLTSYSRYPRMMAAAGLPLSDVIDRLVSVTLHRKKR
>VanAncs-RSK_Cls_acidiphila_DSM_44928
MDKLNIGIMFGGCSEEHPISVKSAREVAKNLDTSKYEPFYIGITRDGAWRLCDGPEENWENGASRPAVVSPDRGAHGLLVLDQGRYEAIRLDLVLPVLHGKLGEDGAIQGLLELAGIPYVGCDVQTSVLCIDKTLTYLVIQNEGIATPRFWTLTPDEKIDPNELPYPVFVKPARSGSSFGVSKVSGKDELSGAIEEARLYDAKVLIEEAVVGSEIGCAVLGTGEDLLVGEVDRVALTHGFFKIHQESAPETGSENATFIVPADIPAQSRALIQETAKLVYRALGCRGLSRVDFFLKEDGTVVLNEVNTLPGLTSYSRYPRMMAAAGFPMSEVIDRLVAVTIAGDLR
>VanAncs-RSJK_Str_xiamenensis_318
VKLGIVFGGRSEEHDVSVKSAREVARHIDPARYEPFFIGITRSGAWKLCADPGPGWDQGEGPSAVLSPDGTAGGLLVLERGRYGTVALDAVLPVLHGTHGEDGAIQGLLELSGIPYAGCDIQSSALCMDKSLTYLVARSAGIATPEFRVVTAGESVDAERLGYPVFVKPARSGSSFGVSKVTRADELPAAVETARRYDSKVLIEGAVVGGEVGCAVLGNGPEPITGEVDRMALSHGFFRIHQEDDPESGSENSTPLVPADIPAASRDLVRETAKRVYRALGCGGLARVDMFLTDEGTVVLNEVNTLPGLTSYSRYPRMMEAAGIPLSAVIDRVVSLALTGEARA
>VanAncs-RSJK_Str_sp_WAC04189
MDKLKVGIIFGGRSEEHPISIKSAQEVARNLDTEKYEPYYVGITKDGAWKLCDGPDAEWENGKCRAAALSPDSTVHGLLVRQQGQEGYETIPLDVVLPVLHGTCGEDGAMQGLLELSGIPYAGCDVQSSALCMDKSLAYTVAASAGIATPVFWTAAADQNIDPEQLTYPVFVKPARSGSSFGVSKVSRAEELQSAVETARQYDAKVLIEEAVVGSEIGCAILGNEPDLVAGEVDRIALSHGFFRIHQEESPETGSDNSTAIVPADIPAELRLLVQETAMAVYRTLGCSGLARVDMFLKEDGTVVLNEVNTFPGMTSYSRYPRMMAAAGVPLGQVLDRILSLALTRTSR
>VanAncs-RSJK_Str_lividans_TK24
MAESDKLARLKVGIVFGGSSEEHAVSVKSAQEVARNLDTEKYQPFFVGITKDGAWRLCDGPGPDWENGDCRPVVLSPDRSVHGLLVLEQGRYRSVRLDVVLPVLHGTLGEDGATQGLLELSGIPYVGCDVQSSALCMDKSLAYVVARSAGIATPDFWTVTGDETIDPGRLTYPVFVKPARSGSSFGVSKVCRPEDLATAVESARRYDTKVLIEAAVVGSEVGCAILGNDLDLIVGEVDRIALSHGFFRIHQEEQPENGSENSTPVVPADIPTEKRSLVQETAKAVYRALGCRGLSRVDMFLKEDGEVVLNEVNTLPGMTSYSRYPRMMAAAGLPLSEVIDRTLSLALTGKLR
>VanAncs-RSJK_Str_coelicolor_A3(2)
LARLKVGIVFGGSSEEHAVSVKSAQEVARNLDTEKYQPFFVGITKDGAWRLCDGPGQDWENGDCRPVVLSPDRSVHGLLVLEQGQYRSVRLDVVLPVLHGTLGEDGATQGLLELSGIPYVGCDVQSSALCMDKSLAYVVARSAGIATPDFWTVTGDETIDPGRLTYPVFVKPARSGSSFGVSKVCRPEDLATAVESARRYDTKVLIEAAVVGSEVGCAILGNDPDLIVGEVDRIALSHGFFRIHQEEQPENGSENSTPVVPADIPTEKRSLVQETAKAVYRALGCRGLSRVDMFLKEDGEVVLNEVNTLPGMTSYSRYPRMMAAAGLPLSEVIDRTLSLALTGKLR
>VanAncs-RSHAX_Kr_flavida_DSM_17836
MKIGILFGGVSEEHPISLKSAREVARSLDPERYEPYYVGITRGGAWMLCDGPDDDWENGTGRPAVLSPDRTVHGLLVLEQGRYETIRLDVVLPVLHGRLGEDGAIQGLLELSGIPYVGCDIPSSALCMDKSLAYVVARSAGIATPNFWTVAAKELPDADLTYPVFVKPARSGSSFGVSKVTQADDLPSAVEVASQYDSKVLIEQAVVGREIGCAVLGNGGDLVVGEVDHIALSHGFFRIHQESEPESGSDNSTAIVPADIPAASRTLVRDTAKAVYRALGCGGLARVDLFLTEDGAVVLNEVNTLPGLTSYSRYPRMMAAAGLSMGEVIDRVVSLALTGNKR
>VanAncs-RS_Ak_spheciospongiae_EG49
MRIGIIFGGVSEEHPVSVKSAREIAEHLDADKYEPFWIGVTESGAWRLCDGPDPGWEDGGRPVVLSPDRSARGLLVLGRGEFEVIGLDLVLPVLHGKLGEDGAVQGLLELSGIPYVGCDVQSSALCMDKSLAYVVAGAAGIPTPDFRTVLADEDVDPEPLTYPVFVKPARSGSSFGVSKVTRREELPSAVRTARRYDSKVLIEGAVVGSEVGCAILGDGPDLIAGEVDRISLSHGFFRIHQESAPEIGSENSTVTVPADIPERTRSRVQEVAKAIYRALGCSGLARVDMFLREDGTVVLNEVNTFPGMTSYSRYPRMMAAAGIPLAEVVDRAVASALTGRS
>VanAncs-RS_T_halophyticus_DSM_45765
MSKLKVGIIFGGACEEHSVSVKSAREVAQHLDTDKYEPYWIGITTDGDWRLCVGPDADWENGAARPAVLSPDRGARGLLVRGSQGHEVVRLDLVLPVLHGGLGEDGAIQGLLELSGIPYVGCDIYASAICMDKALTYTVAKAAGIATPSFWVVADDEKVNPGCYPYPVFVKPARSGSSFGVSKVTEPDQLLPALNEARKYGWKVLIEEAVAGSEIGCAVLGTSFDLITGEVDRVDLSHGFFRIHQETSPETGSENSTFIVPADIAEESRQLVQEAARTIYRALGCTGLARVDLFLAGDHRVILNEVNTMPGLTSYSRYPRMMAAAGLPLSEVLDRLILMTLHGTKR
>VanAncs-RS_Sp_hirsuta_DSM_44795
MSRLKVGVIFGGACEEHPVSVKSAREVASNLDTEKYEPLWIGITTGGDWRLCDGPDEDWESAAARPVALSPDRSAHGLLVMGREGCEVVRLDVVLPVLHGRLGEDGAIQGLLELSGIPYVGCDVQASAVCMDKSLAYTVAESAGIATPVFSVVAEDEEVDPGCLRYPVFVKPARSGSSFGVSKVTRADELPSALSAARRYDSKVLIEEAVAGGEVGCAVLGELSGLVTGEVDRVDLSHGFFRIHQEDSPETGSENATFIVPADISEESRRLVQETAKTIYRALGCEGLARVDMFLTDDGRVVLNEVNTMPGMTSYSRYPRMMAAAGVPMPDLIDRLISTALHGKKR
>VanAncs-RS_Sp_antimicrobica_DSM_45119
MSRLKVGVIFGGACEEHPVSVKSAREVARNLDTEKYEPFWIGITTGGDWRLCDGPDADWENAATRPVTLSPDRSVHGLLVMGQEGYEAVHLDVVFPVLHGRLGEDGAIQGLLELSGIPYVGCDVQASAVCMDKSLAYTVAKSAGIATPVFSVVAESEEVDPDRLRYPVFVKPARSGSSFGVSKVTRAEELPSALSAARKYDSKVLIEEGVSGGEIGCAVLGELSGLVTGEVDRVDLSHGFFRIHQEDSPETGSENSTFIVPADISEESRQLVQETAKTIYRALGCEGLARVDMFLTDDRRVVLNEVNTMPGMTSYSRYPRMMAAAGVPLSDLIDRLISTALHGKKR
>VanAncs-RS_Rc_sp_NEAU-CX67
MSRLKVGVIFGGASEEHPVSIKSAREVARNLDTEKYEPFWIGITTGGEWKLCDGPDADWENRSARPAVLSPDRSVHGLLVMEQGGYETVRLDLVFPVLHGKLGEDGAIQGLLELAGIPYVGCDIQGSAVCMDKALAYTVAKSAGIATPTFWVVAENEKVDADHLRYPVFVKPARSGSSFGVSKVTREDELPNALSAARQYDSKVLIEEAVAGSEIGCAVMGERFGLITGEVDRVDLSHGFFRIHQEDSPENGSENSTFIVPADISDESRRLVQETAKAIYRTLGCKGLARVDMFLTDDGRVVLNEVNTMPGMTSYSRYPRMMAAAGLPLTDVIDRLISMTLHGTKR
>VanAncs-RS_Rc_sp_MTM3W5.2
MSRLKVGVIFGGASEEHPVSIKSAREVARNLDTEKYEPFWIGITTGGEWKLCDGPDADWENRSARPAVLSPDRSVHGLLVMEQGGYETVRLDLVFPVLHGKLGEDGAIQGLLELAGIPYVGCDIQGSAVCMDKALAYTVAKSAGIATPTFWVVAENEKVDADHLRYPVFVKPARSGSSFGVSKVTREDELPNALSAARQYDSKVLIEEAVAGSEIGCAVMGELFGLITGEVDRVDLSHGFFRIHQEDSPETGSENSTFIVPADISDESRRLVQETAKVIYRTLGCKGLARVDMFLTDDGRVVLNEVNTMPGMTSYSRYPRMMAAAGLPISDMIDRLISMTMHGKKR
>VanAncs-RS_Rc_sp_15-649-2-2
MTYDDRGVTQGKRDCAAPRQAQAHRTTRIKVGIIFGGACEEHPISVKSAREVASSLDAEKYDPFWIGITTGGDWLLCDGPDEGWESGTGIPTVVSPDRAVHGLLVMKHGEYETVRLDLVFPLLHGKLGEDGAIQGLLELAGIPYVGCDIQGSALCMDKSLAYVVAKSAEIATPNFWVVTENENVDSNQFRYPVFVKPARSGSSFGVSKVANQAELITAIDLARKYDSKVLIEEAVTGSEIGCAVLGERSGLIVGEVDRVDLSHGFFRIHQEDSPETGSENSTFVVPADIPDHSRRLVQETAEKIYRILGCTGLARVDMFLTNDGQVVLNEVNTMPGMTSYSRYPRMMAAAGLPLSNVIDRLITMASHRKER
>VanAncs-RS_Ls_sp_Cl147
MPKLTVAVLFGGLSEEHDVSVKSAQEVARNLNLAKYEPLYVGITKAGEWMLCPAPGPDWREGDCRPVTLSPDRSIHGLLLEEDGRRKTIRLDVVIPVLHGRLGEDGAVQGLLELSGIPYVGCDLQSASLAMDKSLTYLVVGDAGIPTPAFRTVTGHDRIDPSRLAFPVFVKPARSGSSFGVTRVERAEDLAVAIDEARQFDGKVLIEEAVVASEVGCAVLESDTELIVGEVDQIRLSHGFFRIHQEERPGAGSENSSIVVPAELPEETRVRVQQTARVIYRALGCRGLARVDLFVKADGEIVLNEVNTFPGLTSYSRYPRMMAAAGISLAEVVDRLIAFALGGRR
>VanAncs-RS_Kr_antibiotica_JCM_13523
MRLGIIFGGIGEEHHVSVKSAQEVAKHLDPAKYEVDWIGITEAGAWQLCDGPYFGAGRPMTLSQLQLDVVLPVLHGKYGEDGAIQGLLELSGIPYVGCGIQSSVICMDKSLAYLVARDAGIAVPNFWTEDTLPSELTYPVFVKPARSGSSFGVSKVNGPDELPAALATARQYDDKVLIEEGVAGSEIGCAMLGNDGELVTGELDHISLTHGFFRIHQEDSPEDGSENSTPIVPAQISSDARKLVQETAMAIYRALGCRGLARVDMFLTNDGTVVLNEVNTMPGLTSYSRYPRMMAAAGLSLGDVVDKAVALALEGR
>VanAncs-RS_Kib_aridum_A82846
MDKLKVGIIFGGVSEEHPVSVKSVREVAKSLDADKYEPFWIGITQSGAWKLCDSPEGDWENNARPVVLSPDRDVHGLLVLDEGKYETIRLDVVLPILHGKLGEDGAIQGLFELSGIPYAGCDIQSSAMCMDKSLTYLVVNSVGIATPNFWIVSGNETVDADKLPYPVFVKPARSGSSYGVTKVTSKEELASAVETAREYDSKVLIEEGVVGSEIGCSILGNGQELFAGEVDRVALTHGFFRIHQEETPETGSENSSFICPADIPDESRTLVQETAKVIYSALGCRGLARVDLFLLEDGSVMLNEVNTLPGLTSYSRYPRMMAAAGLPLGEVIDRMVSLALAGK
>VanAncs-RS_Gb_sp_YIM_131861
VAKLRLGIIFGGRSEEHAISLKSAREVAKNLDENAYEPFWIGISPEGVWSLCDGPELNEGRSRPGMLSPDRSVHGLLVGQDGNVEALRLDVVFPVLHGKTGEDGAVQGLLELSGIPYVGCGVASSALCMDKSLAYIVARSAGIPTPPFRTLTSSEEVDPDSLDYPVFVKPARSGSSFGVTKVEYRQDLASALQVARRFDSKVLIEQTVLGSEVGCAVLGNDADLIVGEVDRIALTHGFFRIHQERAPEHGSDNSVPIVPADISAEARALAQRTARGVYTALGCRGLARVDMFLTPAGTVILNEVNTLPGLTSYSRYPRMMAAAGMPLSDVIDRLVALAMTGSKR
>VanAncs-RS_Cs_sp_A-T_5661
MDRLRIGILFGGRSEEHPVSVKSAREVARHLDGTRYEPYWIRISPSGAWTLGEGPDDDTGRPAVLSGRHLLVLDDGKYDAIALDLAFPVLHGRFGEDGAIQGLLETAGLPYVGCDVQSSALAMDKSLTYVVVRSAGIATPTFWTGDVDPGDLTYPVFVKPARSGSSFGVSKVSGPDDLAAALETARQYDAKVLIEQAVEGAEVGCAVLGNADVLGNGDDLVVGEVDRIALSHGFFRIHQEDEPESGSENATPIVPADIPAESRALVRETATAIYRALGCRGLARVDLFLTDDGTVVLNEVNTLPGLTSYSRYPRMMAAAGWSLADVIDRLVSLALAAR
>VanAncs-RS_Apl_derwentensis_DSM_43941
VTRLKIGILFGGVSEEHPISVKSAREVAKNLDPDKYEPFFIGITQSGAWKLCDSPDLDGPSRPAILAPDRTVRGLLVLNEGNYETITLDVVLPVLHGKLGEDGAMQGLLELSGIPYVGCDIQSSALCMDKSLAYVVARSAGISTPNFWTDSAALDPDELTYPVFVKPARSGSSFGVSKVAGKEDLAAAVETARQFDSKVLIEGGVVGKEVGCAVLGEGADLFVGEVDHIALSHGFFRIHQEATPEISSDNSTPICPADLPPATRDLVQETAKAIYRALGCRGLARVDMFLTESGEVILNEVNTLPGLTSYSRYPRMMAAAGLSLGDIIDQTVSLALTGKLR
>VanAncs-RS_Amd_sp_H3C3
MSRLKVAVIFGGACEEHRVSIKSAVEVARNLDTEKYEPLWIGITADGVWKLCDGPAADWENGSARPVTLSPDRSVHGLLVMGQEGYETVRLDLVFPVLHGKLGEDGAIQGLLELSGIPYVGCDIQGSAVCMDKSLAYTVAKSAGIATPNFWVVAEDEKVDPARLRYPVFVKPARSGSSFGVSKVTDKNELTSALSAAHQYDSKALIEEAVAGREIGCAVLEEPFGLVTGEVDRVDLSHGFFRIHQEDTPETGSENSTFIVPADISDDSRRLVQETAKTIYRTLGCKGLARVDMFLTDGEQVVLNEVNTMPGLTSYSRYPRMMAAAGLSLSDAIDRLISMALHGKKR
>VanAncs-RS_Amd_montaniterrae_CYP1-1B
MSRLKVGLIFGGACEEHPVSIKSAREVARNLDTEKYEPFWIGITADGVWKLCDGPGADWENGSARPVTLSPDRSVHGLLVMGEEGYETVRLDLVFPVLHGKLGEDGAIQGLLELSGIPYVGCDIQGSALCMDKSLAYTVAKSAGIATPNFWVIAENEKVDSDRLRYPVFVKPARSGSSFGVSKVSDKNELTSALSTAYRYDSKALIEEAVAGREIGCAVLEEPFGLVTGEVDRVDLSHGFFRIHQEDSPETGSENSTFIVPADISDDSRRLVQETAKTIYRALGCKGLARVDMFLTDDGQAVLNEVNTMPGLTSYSRYPRMMAAAGLSLSAVIDRLIAMTLHGKKR
>VanAncs-RS_Am_bartoniae_DSM_45807
VDKLKIGILFGGSGEEHPVSVKSAREVAKNLDTAKYEPYYIGITQSGAWTLCDGPGEGWENGARPVVLSPDRNTHGLLVLEDGKYETIRLDVIFPVLHGNQGEDGAPQGLFELSGIPYVGCDIQSSALCMDKSLAYTVVKSAGIATPNFWTFQADEKVDLDQFPYPVFVKPARSGSSFGVSKVSGKEEFAAAVETARQYDSKILVEEAVVASEIGCSVLGNDGELTVGEVDQINLTHGFFRIHQEESPETGSENSTFTVPADIPAESRELVQTTAKAIYRALGCRGLARVDLFLKKDGSVVLNEVNTLPGLTSYSRYPRMMAAAGLPMGEVIDRVVSLALTGK
>VanAncs-RS_Ak_mzabensis_CECT_8578
MRIGIIFGGVSEEHPVSVKSAREIAEHLDADKYEPFWIGVTESGAWRLCDGPDPGWEGGGRPVVLSPDRSARGLLVPGRGEFEVIGLDLVLPVLHGKLGEDGAVQGLLELSGIPYVGCDVQSSALCMDKSLAYVVAGAAGIPTPDFRTVLANEDVDPEPLTYPVFVKPARSGSSFGVSKVTRREELPSAVRTARRYDSKVLIEGAVVGSEVGCAILGDGPDLIAGEVDRISLSHGFFRIHQESAPEIGSENSTVTVPADIPERTRSRVQEVAKAIYRALGCSGLARVDMFLREDGTVVLNEVNTFPGMTSYSRYPRMMAAAGIPLAEVVDRAVASALTGRS
>VanAncs-RS_A_albus_DSM_15934
MARLRVAVIFGGASEEHPVSVKSAQEVARNLNLAKYEPFYLGITTSGEWRLCESPDPGWENGNGRAATLSPDRGVHGVLVQTDGGYDTVHLDVALPVLHGKLGEDGAIQGLLDLSGIPYVGCDVQSSTLCMDKSLAYLVVRSAGIATPRFWTVAADGQVDPDPLPYPVFVKPARSGSSFGVSRVDRAEDLPGAVEAARRYDSKVLIEEAVLGSEVGCAVLESATDLIVGEVDQIRLSHGFFRIHQEDAPEVRSENAAVVVPADITAEARLLVQQTARAVYRALGCRGLARVDMFLKEDGEVVLNEVNTFPGMTSYSRYPRMMAAAGLPLAEVIDRLVSFALNGRRR
>VanAncs-RS_Tm_paurometabola_DSM_20162
MSRIRIGVLFGGASEEHPVSVKSAREVARNLDPDRYEAHWIGITRDGAWRLCAGPENDWESGSVPAMLSPDRGDHGLLVREAGRYRVVELDVILPVLHGRFGEDGAVQGLCELSGVDYIGCDVPSSAICMDKSLAYVISSAAGIATPEFRIVAGHEAPDPAELAYPVFVKPARSGSSFGVSKVTAPDDLPAAIEAAREYDSKVLIERAVAGSEVGCAVLGDGRGLTVGEVDHIALSHGFFRIHQEDSPETGSENSTPIVPADIPAESRARVQQTARAIYRALGCSGLARVDMFLTPGGEVVLNEVNTLPGLTSYSRYPRMMSAAGISLAEVLDRLVCLTRTGGS
>VanAncs-RK_Str_lincolnensis_NRRL_2036
MAKLKVGVIFGGRSEEHSVSVKSAREVARNLDLDRYEPFYVGITESGAWKLCDGPEAEWENGACRPVALSPDSTTHGLLLLEQGRHGTIRLDVVLPVLHGTLGEDGAMQGLLELSGIPYIGCDIQSSAVCMDKSLAYVVARSAGIATPNFWTVTANETIDPAQLTYPVFVKPARSGSSFGVTKVSREAELPSAVGLARRYDSKVLIEEAVVGSEIGCAILGNEADLVAGEVDRIALSHGFFRIHQEDTPETGSENSTAIVPADIPEESRLLVQETAKAVYRALGCSGLSRVDMFLKVDGEVVLNEVNTFPGMTSYSRYPRMMAAAGLPLSEVIDRTVSLALTGKIR
>VanAncs-KR_Ja_anatolica_GTF31
MDRLKIGVLFGGSSEEHGVSVKSAQEVAKNLDLERFDPYYIGITNSGAWLLCDGPGAGWENGGSRPAVLSPDRTVRGLLVLDQGKYETIGLDVVLPVLHGKLGEDGAIQGLLELAGIPYVGCDIQSSALCMDKSLAYTVVRSAGIATPNFRVVTADEDVDADRLSYPVFVKPARSGSSFGVSKVSRREDLPSAMEAARRYDSKVLIEEAVAGSEVGCAILGNGQDLIAGEVDRIALTHGFFRIHQEDDPESGSENSTPIVPADISAESRALVQETAKAVYRALGCGGLARVDLFLTEDGSVVLNEVNTLPGLTSYSRYPRMMAAAGMPLGRLIDRMVSLALAGKPDER
>VanAncs-J_Ps_cypriaca_DSM_45511
VDRLKVGIIFGGRSEEHPISVKSAQEVARILDVEKYEPVYIGITRSGAWKLCDGPDAHWENGGGRPAVLSPDSSVHGVLVLERGRYETIRLDVVLPVLHGRLGEDGAIQGLLEFSGVPYVGCDVQSSALCMDKSLAYVVARSAGVATPNFWTVPATGHIDPAGFPYPVFVKPARSGSSFGVSKVSRGEELSAAVEAARQYDSKVLVEEAVVGSEVGCAILGDDTDLVAGEVDQIGLSHGFFRIHQETTPESGSENSTITVPAAISAESRRLVQETAKVVYRALGCRGLARVDMFLTDDGSVVLNEVNTLPGMTSYSRYPRMMAAAGLPLAEVIDRIVSSTLTGKDDAR
>VanAncs-HAXY_Aer_ginsengisoli_strain_JCM_14732
MSKTTIAILFGGRSEEHPISVKSAREVAANLDPETYEPVYVGITTSGAWTLCDSPEPGWETTGSPAVLSPDSSVHGLLALDGDTYRTIPLDVVFPVLHGKQGEDGAIQGLLELTGIPYVGCDVPSSALCMDKSLAYVVAAAAGIATPRHWIVSSNENVEPEGLTYPVFVKPARSGSSFGVTKVSSKTELLSAIVTAKQYDAKVLIEEAVVGSEVGCAILGERFGLVAGEVDRIALTHGFFRIHQEAEPERGSDNSTPIVPADISDDARALVQETAKAIYRALGCKGLARVDMFLKDDGTVVLNEVNTLPGLTSYSRYPRMMAAAGLPLAEVIDRLVDRTLQGKRR
>VanAncs_Rb_toxicus_70137
MNTLTVGILFGGISEEHNVSVKSAREVAKNLDLERYEPVWIGITSNGNWLLCDGPEGDWETRTQKRAVVSPDRDVRGLLVIDEGGVETIRLDVILPVLHGTLGEDGAVQGLFELAGIPYVGCDIQSSVICMDKSLAYTVASSAGIATPAFHILHQGEQIDGSKFDYPVYVKPARSGSSFGVSKVDGPDGLQDAIDTARKYDVKVLIEQAVVGSEIGCSILGVAPDLFIGESDRVALSHGFFRIHQEATPETGSENSIFIVPADISPSARAVVHEAAKAVYVAFGCRGIARVDMFLTEDGTPVLNEVNTLPGLTSYSRYPRMMAAAGVSLRDVLTRAITLALSETVA
>VanAncs_Pms_sukumoe_SAI-064
MSKLNVGILFGGLSEEHPISVKSAREVAKSLDTEKYEPFWIGITTKGDWRLCDGPGEGWEDAGSRPVTLSPDRSVHGLLVLEEGGYEAIRLDVVFPVLHGQLGEDGAVQGLLELAGIPYVGCDVQASVVCIDKSLTYTVVQAAGIRTPDLKIVQGDKAVDADALTYPVFVKPARSGSSFGVSKVTGPDELAAALAEARQYDSKILIEGAVVGREVGCAVLGNDPDLFTGEVDRVDLSHGFFRIHQEKSPETGSENSTFIVPADITDEERTLVQETAKAIYRALGCKGLARVDTFLTDDGQVILNEVNTLPGLTSYSRYPRMMAAAGLPLSEVIDRLVPLALQTAR
>VanAncs_Nci_sp_CF167
MSALEVGILFGGIGEEHDVSVKSAREVARSLDPERYRPHWVGITRDGAWLLCDGPDGDWAGPGSQPAIISPDRGVHGLVVPTPDGVRTVHLDLVLPVLHGRLGEDGAVQGLLELAGIPYAGCDIAASAACMDKALAYTLARAAGIATPDFLVVADGEEVDPAALTYPVFVKPARSGSSFGVSKVAGPGELAAAVATAREYDAKVLVEGAVAGSEIGCAVLGEGPDLLMGEVDRVALSHGFFRIHQEATPEAGSENATFVVPADIPAADRRRVQEVAVAVYRALGCSGLARVDLFLTSGGEVVLNEVNTMPGLTSYSRYPRMMAAAGLPLSAVLDRLVELTLARPAR
>VanAncs_Kib_phytohabitans_KLBMP1111
VDRLKIGIIFGGCSEEHPVSVKSAREVADHLDTDKYEPFYIGITQNGDWWLCDGPDSDWETGNGRPAVLSPDRSVHGLLVLDEGRHTTVHLDVVLPVMHGKLGEDGAIQGLLELADIPYVGCDVQSSALCMDKALTYTVVSSAGIATPNFRVVTADETVHPDELTYPVFVKPARSGSSFGVSKVAHGDELTSAVETARQYDSKVLIEEAVVGSEIGCAILGNDVDLFTGEVDRIALSHGFFRIHQEDTPESGSENSTFIVPADISAESRSLVMETAKEVYRALGCRGLARVDMFLKEDGSVVLNEVNTLPGLTSYSRYPRMMAAAGLPLAEMIDRLVSLTLTGKTQ
>VanAncs_Kib_aridum_DSM43828
MAKLKVGIIFGGVSEEHPVSVKSAREVAKSLDTDKYEPFWIGITESGAWKLCEGPDGDWENDGSRPVVVSPDRTVHGLLVMDEGKYETIRLDVVVPVLHGKLGEDGAIQGLFELSGIPYAGCDVQSSAMCMDKSLTYLVVSSAGIATPNFWIVSADQNIDADKLTYPVFVKPARSGSSFGVTKVNSKEELASAVKTASEYDSKVLIEEAVVGSEIGCSILGNGQELFAGECDRVALTHGFFRIHQEETPETGSENSSFICPADIPAESRDLVQETAKAIYRALGCRGLARVDLFLLEDGSVMLNEVNTLPGLTSYSRYPRMMAAAGLSLGDVVDRMVSLALAGK
>VanAncs_Apm_cephalotaxi_CPCC_202808
MNRLRIGIIFGGASEEHPVSVKSAREVAKNLDPRKYEPFWIGITTGGAWKLCDGPDDGWENDRSRPAMLSPDRSIHGLLVLKQGRCEAIRLDVVLPVLHGRQGEDGAMQGLLELSGIPYVGCDVQSSAVCMDKSLAYIVAASAGVATPNFWTVTPNEKPDPGQFTYPVFVKPARSGSSFGVGKVSCEEELSAAVETARQYDSKVLIEEAVAGSEVGCAVLGDDLELVTGEPDRIALSHGFFRIHQESRPESGSENSTPVVPADISAESRRAVQETAKVIYRALGCRGLARVDMFLKDDGTVVLNEVNTFPGMTSYSRYPRMMAAAGLPLAEVIDRIVSLALPGRIR
>VanAncs_Apl_sp_ATCC_53533
MARLKIGILFGGRSEEHPVSIKSAREVANSLDIEKYEPFYIGITQDGAWKLCDGPDTDWENSDCRPAVLSPDSTARGLLVLEKGQYETIALDVVLPVLHGKQGEDGAIQGLLELSGVPYVGCDIQSSALCMDKSLTYLVVNSAGIATPNFWTVTPGEEIDPDLLTYPVFVKPARSGSSFGVSKVSAKEELLEAVEVARQYDSKVLIESAVIGSEIGCAILGNDADLVAGEVDRVALTHGFFRIHQEATPETGSENSAFIVPADIPAESRALVQETAKAIYRALGCRGLARVDMFLKEDGTVVLNEVNTLPGMTSYSRYPRMMAAAGLPLGEVIDRVVALALAGKSR
>VanAncs_Ap_xanthii_11-183
MDRLRVGIIFGGCSEEHPVSVKSVREVARSLDTEKYQPFYVGITESGAWKLCERPDAGWEDDGRTVVLSPDRSVRGLLVVEQGRYETIELDLVLPVLHGKLGEDGAIQGLLELSGIPYAGCDIQSSALCMDKSLTYLVARSAGVATPNFRVVTENENVDPDGLVYPVFVKPARSGSSFGVTKVSAREALPDAVETARRYDSKVLVEEAVVGSEIGCAVLGNDLDLFVGEVDRVALTHGFFRIHQESNPESGSENSTFIVPADIPAESRALVQEAAKTVYRALGCRGLSRVDMFLTRDGTVVLNEVNTLPGLTSYSRYPRMMAAAGLSLGEVLDRLVSSTLTGKFQ
>VanAncs_Am_sp_H5
MDRLKIAVLFGGTSEEHPISVKSAREVAKSLDAEKYETYWVGITQSGAWVLCDGPEGNWEDGANSRPAILSPDRSVHGLLVLGDGGYETISLDVVIPVLHGKLGEDGAIQGLFELSGVPYVGCDVQSSAVCMDKALAYVVTRGAGIATPDFWIVNTDDDVDTSQFSYPVFVKPARSGSSFGVTKVSGEEELAAALETAREYDTKVLIEAAVVGSEIGCAVMGNDPDLVTGECDRVALSHGFFRIHQEATPETGSENSSFIVPADIPDDKRALVQETAKKIYRALGCRGLARVDLFLKEDGTVVLNEVNTLPGLTSYSRYPRMMAAAGLPLGEVIDRLVSLTLTGKLQ
>VanAncs_Am_balhimycina_DSM_5908
MDRLKIAVLFGGMSEEHPISVKSAREVAKNLDTEKYEVYWVGITQSGAWVLCDGPEGNWEDGANSRPAVLSPDRSVHGLLVLGDGGYETISLDVVLPVLHGKLGEDGAIQGLFELSGVPYVGCDVQSSAVCMDKALAYVVTRGAGIATPDFWIINTDEDVDTSQFSYPVFVKPARSGSSFGVTKVSSEGELAAALETAREYDTKVLIEAAVIGSEIGCAVMGNDPDLVTGECDRVALSHGFFRIHQEATPETGSENSSFIVPADIPDEKRALVQETAKKIYRALGCRGLARVDLFLKEDGSVVLNEVNTLPGLTSYSRYPRMMAAAGLPLGEVIDRLVSLTLTGKLQ
>VanAcs_Am_sp_MJM2582
MGRLKIGILFGGLSEEHPISIKSAREVQKNLDLEKYEPYYIGITRSGSWMLCDGPAEDWENGNVRPAVVSPDRGVHGLLVLDEGKYETIALDVVLPVLHGKFGEDGAMQGLLEISGIPYVGCDLPSSVMCIDKSLTYSVVNGAGIATPTFHIVTPDKDVDPDELNYPVFVKPARSGSSFGVSKVSSKEELPAALAEARQYDAKILIEEAVIGSEIGCSILGDGEDLFAGEVDRVALTHGFFKIHQEESPETGSENSTFIVPADIPDESRDLVQQTAKVIYRALGCSGLARVDLFLKEDGSVVLNEVNTLPGLTSYSRYPRMMNAAGLSLGDVIDRLVKLTLAGVPNEG
>VanAcs_Am_lurida_DSM_43134
MGRLKIGILFGGLSEEHPISIKSAREVQKNLDLEKYEPYYIGITQSGSWMLCDGPAEDWESGNVRPAVLSPDRGVHGLLVLDEGKYETIALDVVLPVLHGKFGEDGAMQGLLEISGIPYVGCDLPSSVMCIDKALTYSVVRGAGIATPTFYIVTPDNDVDPDQLNYPVFVKPARSGSSFGVSKVSAKEELPAALAEARQYDAKVLIEEAVIGSEIGCSILGNDEDLFAGEVDRVALTHGFFKIHQEKSPETGSENSSFIVPADIPDESRDLVQETAKVIYRALGCRGLARVDLFLKEDGSVVLNEVNTLPGLTSYSRYPRMMAAAGLSLGDLIDRLVNLTLAGRDE
>VanAcs_Am_keratiniphila_NRRL_B24117
MGRLKIGILFGGLSEEHPISIKSAREVQKNLDLEKYEPYYIGITQSGSWMLCDGPAEDWENGNVRPAVLSPDRGVHGLLVLDEGKYETIALDVVLPVLHGKFGEDGAMQGLLEISGVPYVGCDLPSSVMCIDKSLTYSVVRGAGIATPTFHIVTPDNDVDPDALNYPVFVKPARSGSSFGVSKVSAKEELPAALAEARQYDAKILIEEAVIGSEIGCSILGDGEDLFAGEVDRVALTHGFFKIHQEKSPETGSENSSFIVPADIPDASRDLVQETAKVIYRALGCSGLARVDLFLKEDGSVVLNEVNTLPGLTSYSRYPRMMNAAGLSLGDVIDRLVKLTLAGVTNEG
>VanAcs_Am_sp_WAC_01416
MDRLKIGILFGGLSEEHPISIKSAREVQKHLDLEKYEPFYIGITQSGAWMLCDGPAEDWESGNVRPAVLSPDRGMHGLLVLDEGKYETIALDVVLPVLHGKFGEDGAMQGLLEISGIPYVGCDLPSSVMCIDKALTYSVVRGAGIATPNFYIVTPDNDVDADELNYPVFVKPARSGSSFGVSKVSAKEELPAALAEARQYDAKVLIEEAVVGSEIGCSILGNDEDLFAGEVDRVALTHGFFKIHQEKSPETGSENSSFIVPADIPDESRDLVQETAKVIYRALGCRGLARVDLFLKEDGSVVLNEVNTLPGLTSYSRYPRMMNAAGLSLGDVIDRLVNLTLAGRDE
>VanAcs_Am_sp_WAC_01375
MDRLKIGILFGGLSEEHPISIKSAREVQKHLDLEKYEPFYIGITQSGAWMLCDGPAEDWESGNVRPAVLSPDRGMHGLLVLDEGKYETIALDVVLPVLHGKFGEDGAMQGLLEISGIPYVGCDLPSSVMCIDKALTYSVVRGAGIATPNFYIVTPDNDVDADELNYPVFVKPARSGSSFGVSKVSAKEELPAALAEARQYDAKVLIEEAVVGSEIGCSILGNDEDLFAGEVDRVALTHGFFKIHQEKSPETGSENSSFIVPADIPDESRDLVQETAKVIYRALGCRGLARVDLFLKEDGSVVLNEVNTLPGLTSYSRYPRMMNAAGLSLGDVIDRLVNLTLAGRDE
>VanAcs_Am_sp_CB00013
MGRLKIGILFGGLSEEHPISIKSAREVQKNLDLEKYEPYYIGITQSGSWMLCDGPAEDWENGNVRPAVLSPDRGVHGLLVLDEGKYETIALDVVLPVLHGKFGEDGAMQGLLEISGVPYVGCDLPSSVMCIDKSLTYSVVNGAGIATPTFHIVTPDKDVDADELNYPVFVKPARSGSSFGVSKVSSKEELPAALAEARQYDAKILIEEAVIGSEIGCSILGDGEDLFAGEVDRVALTHGFFKIHQEESPETGSENSSFIVPADIPDESRDLVQQTAKVIYRALGCSGLARVDLFLKEDGSVVLNEVNTLPGLTSYSRYPRMMNAAGLSLGDVIDRLVKLTLADVTNEG
>VanAcs-RSY_Ncd_terpenica_NC_YFY_NT001
MDRLKIGIIFGGCSEEHPVSVKSAREVAKNLDAEKYEPFWIGITTSGAWRLCAGPDVDWENGDSRPVLLSPDRNVRGLVVLERGRYETIGLDLVLPVLHGKLGEDGAVQGLLELSGIPYAGCDIQSSALCMDKSLAYVVASSAGIATPNFWTVTANENVDPDRFTYPIFVKPARSGSSFGVSKVSRKEELASAVETARQYDSKVLIEEAVIGSEIGCAILGNDLDLIAGEVDRVALSHGFFRIHQEVQPESGSENATFIVPADISAESRSLVQETAKAIYRALGCRGLSRVDMFLKDDGTVVLNEVNTLPGMTSYSRYPRMMAAAGLPLAEVIDAIVSLALTGKVR
>VanAcs-RSY_CA915
MDKVKIGIVFGGVSEEHPISIKSAKEVAKALDTEKYEPFWIGITRDGTWKLCDGPGADWESGNCRPAVLSPDRGTHGLLVMDSGRYETINLDVVLPVLHGKLGEDGAMQGLLELSGIPYAGCDIQSSAVCMDKSLTYAVISSAGIRTPEFWVVTADEMPDAEQLVYPVFVKPARSGSSFGVTKVTGPEQLRSAVAEARQYDSKVLIEAAVIGSEIGCAILGNGDDLIAGEVDRVALSHGFFRIHQEDSPETGSENSNFIVPADIPTEARSLVQETAKAIYRALGCRGLARVDMFLKEDGVVVLNEVNTLPGLTSYSRYPRMMAAAGLSLTEVIDRMVSLALTGKLQ
>VanAcs-RSY_CA37
MDRLKVGIIFGGSSEEHPVSVKSAQEVAKSLDSEKYEAFWIGITKSGAWRLCAGPGADWETGSRAAMLSPDRSVHGLLVLEQGRYQEVRLDLVLPVLHGKTGEDGAMQGLLELSGIPYVGCDVQSSAVCMDKSLTYAVAGSAGIATPRFWVVTADEKPDPERLTYPVFVKPARSGSSFGVSKVSHEEELPSAVETARQFDSKVLIEEAVAGSEVGCAILGNDGDLVAGEVDRVALSHGFFRIHQESEPERGSENSTFICPADISAESRSLVQETAKAIYRALGCRGLSRVDMFLKEDGTIVLNEVNTLPGLTSYSRYPRMMAAAGLPLGAVIDQIVSLALPGDIR
>VanAcs-RSJK_Str_toyocaensis_NRRL_15009
MARLKIGIVFGGRSEEHPVSIKSAREVARNLDLEKYEPFYIGITKSGAWKLCDGPDAEWEDGDCRPVVLSPDSDVHGLLVLEQGGCSTIRLDVVLPVLHGKLGEDGAMQGLLELSGIPYVGCDIQSSAVCMDKSLAYAVVRNAGIATPNFWTVAADETVDAARFTYPVFVKPARSGSSFGVTKVSREEEMSSAVETARQYDSKVLIEEAVPGSEIGCAILGTGTDLVVGEVDRIALSHGFFRIHQEDSPETGSENSIAIVPADIPEASRLRVQEEAKAVYRVLGCRGIARVDMFLKEDGEVVLNEVNTLPGLTSYSRYPRMMAAAGLPMSEVIDLTVSLALTGKMR
>VanAcs-RS_Apl_teichomyceticus_ATCC_31121
MGKLKIGIIFGGVSEEHPVSIKSAQEVAKSLDAEKYEPYWIGITKDGAWRLCDGPGADWEISSARPAMLSPDRNVHGLLVQEDGRYREIRLDVVLPVLHGKLGEDGAMQGLFELSGIPYVGCDVQSSAVCMDKSLTYAVVSSAGIATPRFWVVTPDEAPDPAQLTYPVFVKPARSGSSFGVTKVSTEQELKAALETAREFDSKVLIEEAVVGSEIGCAIMGNDPDLVAGEVDRVALSHGFFRIHQESEPERGSENSTFICPADIPAEARSLVQETAKAIYRALGCRGIARVDMFLKEDGTVVLNEVNTLPGLTSYSRYPRMMAAAGIPLSAVIDQIVSLALPGDI
>VanAcs_Str_sp_WAC_04229
MDKLKVGIVFGGCSEEHPVSVKSAHEVAKSIDLTKYEPFYIGITKSGAWKLCDSPGPDWESGNCRPALLSPDRSAGGLLVLEQGRYSTVDLDVVLPILHGKLGEDGAMQGLLEITGIPYAGCDVQSSALCMDKSLTYQIIRGAGIATPNFRMLAADENIDPEELMYPVFTKPARSGSSFGVSKVSRKEELLPAVETARQYDSKVLIEEAVAGSEIGCSILGNELELIVGEVDRVALSHGFFKIHQEENPESGSENSTFIVPADISAQARSLVQETAKDIYRALGCSGLARVDLFLKEDGSVVLNEVNTLPGLTSYSRYPRMMAAAGWTLTEVIDRMVSLALTGKMR
>VanAcs_Str_sp_WAC1420 
MDKLNVGIVFGGCSEEHPISIKSAQEVAKNIDLDKYEPFYIGITKSGAWKLCDSPGPDWESGNCRPALLSPDRSVRGLLVLEQGRYSTINLDVVLPILHGKLGEDGAMQGLLELTGIPYAGCDVQSSALCMDKSLAYQMTRSAGIATPKFWTVAANENIDPEQLTYPVFAKPARSGSSFGVSKVSQKEELLPAVEIARQYDSKVLIEEAVVGSEVGCAILGNELDLISGEVDRVALSHGFFKIHQEKDPESGSENSTFIVPADISEESRSLVQETAKTIYRALGCSGLARVDMFLKEDGSVVLNEVNTLPGLTSYSRYPRMMAAAGITLTEVIDRMVTLALTGKIR
>VanAcs_CA878
MDRLKIGIIFGGCYEEHPISVKSVREVAKNLDTEKYEPFYIGITKSGAWKLCDGPDEGWENSSRSVVLSPDRSVHGLLVLEQGRYETISLDAVLPILHGKLGEDGAMQGLMEIAGIPYAGCDIQSSALCMDKSLTYIVARSAGIATPNFWIVTADDDIDPGQLTYPVFVKPARSGSSFGVSKVSREEELPSAVKTAREYDSKVLIEEAVVASEIGCAVLGNDADLTTGEVDRVALSHGFFKIHQESNPEQGSENSTFIVPADIPDESRARVQETAKVIYRALGCRGLARVDMFLKEDGQVVLNEVNTLPGMTSYSRYPRMMAAAGMPLGEVIDRMVSLALAAHRG
>VanAcs_Apl_sp_ATCC_53533
MSELGRVLVLAGGLSPEREVSLHSGRRVFDALRGLDVDVEFGDLGPDLMEALIADPPSVVLPVLHGNTGEDGTVREVLELVGVPYVGASAEACRRAFDKPLAKALMAQAGLGTPASVTLPREAFHDLGAAPLISLILKRLGLPLFVKPRAGGSAFGVSHVSDADQLPAALMACFAYHDTALIERAVIGVEVAVGVVDLGDGPVAMPAVEIVPRRGIYDYAAHYTAGATEFFCPARLSDRAAAAVARAALTAHAALGLRDLSRTDLIVDEDDQVFVLETAVAPGLTDTSTFVMGLAAEGYAFERVWLQLARLAEARGSSAAG
>VanAcs_Am_thailandensis_JCM_16380
MGRLKIGILFGGLSEEHPISIKSATEVAKNLDLEKYEPYYIGITLSGSWMLCDGPSADWEQTANPRPAVLSPDRGVHGLLVLDEGKYETIALDVVLPVLHGKFGEDGTVQGLLEFSGIPYVGCDLPSSVMCIDKSLTYAVVREAGIATPNFHIVTADNEIDADKLTYPVFVKPARSGSSFGVSKVSSKEELPAALAEARQYDGKILIEEAVIGSEIGCSVLGSGDDLLTGEVDRVALTHGFFKIHQEESPETGSENSSFIVPADIPEESSKLVKETAKVIYRALGCSGLARVDLFLKEDGSVVLNEVNTLPGLTSYSRYPRMMAAAGIPLGEVIDRLVTLTLAGRDG
>VanAcs_Am_sp_WAC_05977
MGRLKIGILFGGLSEEHPISIKSAREVQKNLDLEKYEPYYIGITQSGSWMLCDGPAEDWENGNVRPAVLSPDRGVHGLLVLDEGKYETIALDVVLPVLHGKFGEDGAMQGLLEISGIPYVGCDLPSSVMCIDKSLTYSVVRGAGIETPTFYIVTSDNDVDPDQLNYPVFVKPARSGSSFGVSKVASKEELPAALAEARQYDAKILIEEAVIGSEIGCSILGNGDDLFAGEVDRVALTHGFFKIHQEKSPETGSENSSFIVPADIPDESRDRVQETAKVIYRALGCRGLARVDLFLKEDGSVVLNEVNTLPGLTSYSRYPRMMNAAGLSLGDVIDRLVNLTLAGRDE
>VanAcs_Am_sp_WAC_04197
MGRLKIGILFGGLSEEHPISIKSAREVQKNLDLEKYEPYYIGITRSGSWMLCDGPAEDWENGNVRPAVVSPDRGVHGLLVLDEGKYETIALDVVLPVLHGKFGEDGAMQGLLEISGIPYVGCDLPSSVMCIDKSLTYSVVNGAGIATPTFHIVTPDKDVDPDELNYPVFVKPARSGSSFGVSKVSSKEELPAALAEARQYDAKILIEEAVIGSEIGCSILGDGEDLFAGEVDRVALTHGFFKIHQEESPETGSENSTFIVPADIPDESRDLVQQTAKVIYRALGCSGLARVDLFLKEDGSVVLNEVNTLPGLTSYSRYPRMMNAAGLSLGDVIDRLVKLTLAGVPNEG
>VanAcs_Am_sp_WAC_04169
MGRLKIGILFGGLSEEHPISIKSAREVQKHLDLEKYEPYYIGITQSGSWMLCDGPAEDWENGNVRPAVLSPDRGVHGLLVLDEGKYETIALDVVLPVLHGKFGEDGAMQGLLEISGIPYVGCDLPSSVMCIDKSLTYSVVRGAGIATPTFHIVTPDNDVDPDALNYPVFVKPARSGSSFGVSKVSSKEELPAALAEARQYDAKILIEEAVIGSEIGCSILGDGEDLFAGEVDRVALTHGFFKIHQEKSPETGSENSSFIVPADIPDASRDLVQETAKVIYRALGCSGLARVDLFLKEDGSVVLNEVNTLPGLTSYSRYPRMMNAAGLSLGDVIDRLVKLTLAGVTNEG
>VanAcs_Am_sp_WAC_01376
MDRLKIGILFGGLSEEHPISIKSAREVQKHIDLEKYEPFYIGITQSGAWMLCDGPAEDWESGNVRPAVLSPDRGTHGLLVLDEGKYETIALDVVLPVLHGKFGEDGAVQGLLEYSGIPYVGCDVPSSVMCIDKSLTYSVVRGAGIATPTFYIVTPDNDVDPDQLNYPVFVKPARSGSSFGVSKVSAKEELPAALAEARQYDAKVLIEEAVVGSEIGCSILGDGEDLFAGEVDRVALTHGFFKIHQEESPETGSENSSFIVPADIPDESRDLVQETAKVIYRALGCSGLARVDLFLKEDGSVVLNEVNTLPGLTSYSRYPRMMNAAGLSLGDVIDRLVKLTLAGRAG
>VanAcs_Am_sp_BJA-103
MDRLKIGILFGGLSEEHPISIKSAQEVAKSLDLEKYEPFYIGITLSGSWMLCDGPSPDWEQTGNCRPAVLSPDRGVHGLLVLDEGKYDTIALDLVLPVLHGKFGEDGAMQGLLEISGIPYIGCDLPSSAMCIDKALTYSVVRGAGIATPNFWIVTSDNDIDADQLNYPVFVKPARSGSSFGVSKVSSKEELPAALAEARQYDGKILIEEAVVGSEIGCSVLGSGEDLITGEVDRVALTHGFFKIHQEESPETGSENSSFIVPADIPEASSTLVKETAKVIYRALGCSGLARVDLFLKEDGSVVLNEVNTLPGLTSYSRYPRMMAAAGISLGEVIDRLATLTLAGRNG
>VanAcs_Am_sp_WAC_04182
MGRLKIGILFGGLSEEHPISIKSAREVQKHLDLEKYEPYYIGITQSGSWMLCDGPAEDWESGNVRPAVLSPDRGVHGLLVLDEGKYETIALDVVLPVLHGKFGEDGAMQGLLEISGIPYVGCDLPSSVMCIDKALTYSVVRGAGIATPTFYIVTPDNDVDPDQLNYPVFVKPARSGSSFGVSKVSAKEELPAALAEARQYDAKVLIEEAVIGSEIGCSILGNDEDLFAGEVDRVALTHGFFKIHQEKSPETGSENSSFIVPADIPDESRDLVQETAKVIYRALGCRGLARVDLFLKEDGSVVLNEVNTLPGLTSYSRYPRMMNAAGLSLGDVIDRLVNLTLAGRDE
>VanAcs_Am_regifaucium_GY080
MGKLKLGIIFGGSGEEHPVSVKSAVEVAKNLNLEKYDPYYIGITLAGEWKLCDGPSAEWESGDTRPVVLSPDRSAHGLLVLDEGKYETIALDVVLPVLHGKFGEDGAMQGLLEISGIPYVGCDVQSSALCMDKSLTYAVIRGAGIATPNFWIVTSDNDVDADKLTYPVFVKPARSGSSFGVSKVSNKEELASALETAREFDSKVLIEEAVVGSEIGCSILGNGDDLFAGEVDRVALTHGFFKIHQEESPETGSENSSFIVPADIPAESRTLVQETAKAIYRTLGCRGLARVDLFLKEDGSVVLNEVNTLPGLTSYSRYPRMMAAAGLPLGEVVDRLVALTLAGRNG
>VanAcs_Am_regifaucium_DSM_45072
MGKLKLGIIFGGSGEEHPVSVKSAVEVAKNLNLEKYDPYYIGITLAGEWKLCDGPSAEWESGDTRPVVLSPDRSAHGLLVLDEGKYETIALDVVLPVLHGKFGEDGAMQGLLEISGIPYVGCDVQSSALCMDKSLTYAVIRGAGIATPNFWIVTSDNDVDADKLTYPVFVKPARSGSSFGVSKVSNKEELASALETAREFDSKVLIEEAVVGSEIGCSILGNGDDLFAGEVDRVALTHGFFKIHQEESPETGSENSSFIVPADIPAESRTLVQETAKAIYRTLGCRGLARVDLFLKEDGSVVLNEVNTLPGLTSYSRYPRMMAAAGLPLGEVVDRLVALTLAGRNG
>VanAcs_Am_orientalis_B-37
MGRLKLGIIFGGTGEEHPISVKSAHEVANSLDIEKYEPYYIGITLNGEWKLCDGPSADWESGNCRPVIVSPDRSAHGLLVLDEGKYETIALDVVLPVLHGKFGEDGAMQGLLELSGIPYVGCDVQSSALCMDKSLTYTVVRSAGIATPNFWIVTADNDVNPDELTYPVFVKPARSGSSFGVSKVSSKEELAAALETAREFDSKVLIEEAVIGSEIGCSILGNDGDLLAGEVDRVALTHGFFKIHQEESPETGSENSTFIVPADIPAESRTLVQETAKVIYRTLGCRGLARVDLFLKEDGSVVLNEVNTLPGLTSYSRYPRMMAAAGIPLGDVIDRLVALTLAGRNG
>VanAcs_Am_lurida_NRRL_2430
MGRLKIGILFGGLSEEHPISIKSAREVQKNLDLEKYEPYYIGITQSGSWMLCDGPAEDWESGNVRPAVLSPDRGVHGLLVLDEGKYETIALDVVLPVLHGKFGEDGAMQGLLEISGIPYVGCDLPSSVMCIDKALTYSVVRGAGIATPTFYIVTPDNDVDPDQLNYPVFVKPARSGSSFGVSKVSAKEELPAALAEARQYDAKVLIEEAVIGSEIGCSILGNDEDLFAGEVDRVALTHGFFKIHQEKSPETGSENSSFIVPADIPDESRDLVQETAKVIYRALGCRGLARVDLFLKEDGSVVLNEVNTLPGLTSYSRYPRMMAAAGLSLGDLIDRLVNLTLAGRDE
>VanAcs_Am_keratiniphila_ssp_nogabecina_FH_1893
MGRLKIGILFGGLSEEHPISIKSAREVQKNLDLEKYEPYYIGITQSGSWMLCDGPAEDWENGNVRPAVLSPDRGVHGLLVLDEGKYETIALDVVLPVLHGKFGEDGAMQGLLEISGVPYVGCDLPSSVMCIDKSLTYSVVRGAGIATPTFHIVTPDNDVDPDALNYPVFVKPARSGSSFGVSKVSAKEELPAALAEARQYDAKILIEEAVIGSEIGCSILGDGEDLFAGEVDRVALTHGFFKIHQEKSPETGSENSSFIVPADIPDASRDLVQETAKVIYRALGCSGLARVDLFLKEDGSVVLNEVNTLPGLTSYSRYPRMMNAAGLSLGDVIDRLVKLTLAGVTNEG
>VanAcs_Am_keratiniphila_HCCB10007
MGRLKIGILFGGLSEEHPISIKSAREVQKHLDLEKYEPYYIGITQSGSWMLCDGPAEDWENGDVRPAVLSPDRGVHGLLVLDEGKYETIALDVVLPVLHGKFGEDGAMQGLLEISGIPYVGCDLPSSVMCIDKSLTYSVVRGAGIATPTFHIVTPDNDVDPDALNYPVFVKPARSGSSFGVSKVSSKEELPAALAEARQYDAKILIEEAVIGSEIGCSILGDGEDLFAGEVDRVALTHGFFKIHQEKSPETGSENSSFIVPADIPDASRDLVQETAKVIYRALGCSGLARVDLFLKEDGSVVLNEVNTLPGLTSYSRYPRMMNAAGLSLGDVIDRLVKLTLAGVTNEG
>VanAcs_Am_keratiniphila_DSM_44409
MGRLKIGILFGGLSEEHPISIKSAREVQKNLDLEKYEPYYIGITQSGSWMLCDGPAEDWENGNVRPAVLSPDRGVHGLLVLDEGKYETIALDVVLPVLHGKFGEDGAMQGLLEISGVPYVGCDLPSSVMCIDKSLTYSVVRGAGIATPTFHIVTPDNDVDPDALNYPVFVKPARSGSSFGVSKVSAKEELPAALAEARQYDAKILIEEAVIGSEIGCSILGDGEDLFAGEVDRVALTHGFFKIHQEKSPETGSENSSFIVPADIPDASRDLVQETAKVIYRALGCSGLARVDLFLKEDGSVVLNEVNTLPGLTSYSRYPRMMNAAGLSLGDVIDRLVKLTLAGVTNEG
>VanAcs_Am_japonica_MG417-CF17
MGRLKIGILFGGLSEEHPISIKSAREVQKNLDLEKYEPYYIGITQSGSWMLCDGPAEDWENGNVRPAVLSPDRGVHGLLVLDEGKYETIALDVVLPVLHGKFGEDGAMQGLLEISGVPYVGCDLPSSVMCIDKSLTYSVVNGAGIATPTFHIVTPDKDVDADELNYPVFVKPARSGSSFGVSKVSSKEELPAALAEARQYDAKILIEEAVIGSEIGCSILGDGEDLFAGEVDRVALTHGFFKIHQEESPETGSENSSFIVPADIPDSSRDLVQQTAKVIYRALGCSGLARVDLFLKEDGSVVLNEVNTLPGLTSYSRYPRMMNAAGLSLGDVIDRLVKLTLADVTNEG
>VanAcs_Am_decaplanina_DSM_44594
MGRLKIGILFGGLSEEHPISIKSAREVQQNLDLEKYEPFYIGITQSGAWMLCDGPAEDWENGNVRPAVLSPDRGVHGLLVLDEGKYETIALDVVLPVLHGKFGEDGAMQGLLEISGVPYVGCDLPSSVMCIDKALTYSVVRGAGIATPTFYIVTPDNDVDPDQLNYPVFVKPARSGSSFGVSKVSAKEELPAALAEARQYDAKILIEEAVIGSEIGCSILGNDEDLFAGEVDRVALTHGFFKIHQEESPETGSENSSFIVPADIPDESRDLVQETAKVIYRALGCRGLARVDLFLKEDGSVVLNEVNTLPGLTSYSRYPRMMAAAGLSLGDVIDRLVKLTLAGRDE
>VanAcs_Am_coloradensis_DSM_44225
MDRLKIGILFGGLSEEHPISIKSALEVQKHLDLGKYEPYYIGITQGGAWMLCDGPAADWETSGNCRPAVLSPDRGVHGLLVLDEGKYETIALDLVLPVLHGKLGEDGAMQGLLEISGIPYIGCDVPSSAMCMDKSLTYSVIKAAGIPTPNFWIVTEDTDVDADAFDYPVFVKPARSGSSFGVSKVSGKEELAAALAEAREFDSKVLIEEAVIGSEIGCSILGNDDELLAGECDRVALTHGFFKIHQEESPETGSENSSFIVPADISAESRAVVQDTAKAIYRALGCRGLARVDLFLKEDGSVVLNEVNTLPGLTSYSRYPRMMAAAGLSLGDVIDRLATLALARRNG
>VanAcs_Am_azurea_DSM_43854
MGRLKIGILFGGLSEEHPISIKSASEVAKNLDLEKYEPYYIGITQSGSWLLCDGPSADWEQTANPRPAVLSPDRGVHGLLVLDEGKYETIALDVVLPVLHGKFGEDGTVQGLLEFSGIPYVGCDLPSSVMCIDKSLTYSVVRSAGIATPNFHIVTADNDIDADELTYPVFVKPARSGSSFGVSKVSSKEELPAALAEARQYDGKILIEEAVVGSEIGCSVLGSGDDLLTGEVDRVALTHGFFKIHQEESPETGSENSSFIVPADIPEESSTLVKETAKVIYRALGCSGLARVDLFLKEDGSVVLNEVNTLPGLTSYSRYPRMMAAAGIPLGEMIDRLVTLTLAGRKG
>VanAcs_Am_alba_DSM_44262
MGRLKIGILFGGLSEEHPISIKSASEVAKNLDLEKYEPFYIGITQSGSWLLCDGPAADWEQTANPRPAILSPDRGTHGLLVLDEGKYETIALDVVLPVLHGKFGEDGTVQGLLEFSGIPYVGCDAPSSVMCIDKSLTYSVVRSAGIATPNFHIVTADNDIDADKLTYPVFVKPARSGSSFGVSKVSSKEELPAALAEARQYDGKILIEEAVVGAEIGCSVLGSGDDLLTGEVDRVALTHGFFKIHQEESPETGSENSSFIVPADIPEESSTLVKETAKVIYRALGCSGLARVDLFLKEDGSVVLNEVNTLPGLTSYSRYPRMMAAAGIPLGEVIDRLVALTLEGRNG
>VanAcs_Ak_auranticolor_YU_961-1
MDRLKIGIIFGGCSEEHPISVKSVREVEKSLDTEKYEPFYIGITQSGSWLLCDSPEGDWESSGKPAVLSPDRGAHGLLVLEPGQCETVRLDVVMSVMHGKFGEDGVIQGLFELSGIPYVGCDIQSSTLCIDKSLTYLAVRNAGIATPDFWIITPDETVDADALTYPVFVKPARSGSSFGVTKVTRKEELAEALETARQYDSKVLIEGAVVGSEIGCAILGNDQDLFAGEVDRVALTHGFFKIHQEAEPEKGSENSTFIVPADIPEESRARVQETAKRIYSALGCRGLARVDLFLKEDGEVVLNEVNTLPGLTSYSRYPRMMAAAGLPLGDVIDRLVSLTLTGKAQ
>SCO5560_Ddl_Str_coelicolor_A3(2)
MSTENLPQNPEQSPRRPPRKPRVAVVFGGRSSEHGISVVTAGAVLAAIDRTRYDVLPIGITRDGRWALTADEPERMAITERRTPDVEELAESTEGGVLLPVDPANREVVYSEPGSVPKALGEVDVVFPVLHGPYGEDGTLQGLLELSGVPYVGAGVLASAVGQDKEYMKAVFTSYGLKVGPYAVIRPREWEQDRSGARKKIVDFAGEHGWPLFVKPARAGSSIGITKVDDLAGLDEAIEEARRHDPKILVEAALRGREIECGVLEFEDGPRASVPAEIPPPSEHAYYDFEAKYIDSTPGIVPAPLTAEETAEVQRLAVAAFDAASCEGLVRADFFLTEDDEFVINEINTMPGFTPISMYPQMWQASGVSYPELVDRLVQAALRRPTGLR
>Ddlcs_CA915
Mwsepmpelgrvlvlagglsperevslqsgrrlvdalrqldvdvefgdvgtdltetlmtdppsvvllvlygipgedgtvrevlelagvpyvgasaeacrlafdkplakallvraglrtpasvtlssnafhdlgaaplmslilkrlglpvfvkpraggsafgvtrvrkadelpaalmacfahhdtalieravpgvevavgvldlgdgpvamppveivprygvydyaahysagatdffcparlserahravaeaavtahralrlrdlsrtdlivdkddqvfvletavapgltdtstfamgiaaqgyafgdvwrrlaqiaearvsspaaqgs
>Ddlcs_CA37
MSELGRVLVLAGGLSLEREVSLRSGRRVFDALRGLDVDVEFGDLGPDLMRALIADPPSVVLPVLHGNPGEDGTVREVLELVGVPYVGASAEACRLAFDKPLAKALVARAGLGTPASVTLPREAFHDLGAAPLISLILKRLGLPLFVKPRAGGSAFGVGHVQDADQLPAALMACFAYHDTALIERAVTGVEVAVGVVDLGEGPVAMPAVEIVPRRGIYDYSAHYTAGATEFFCPARLSDRAAAAVAQAALTAHRALGLRDLSRTDLIVDKDDQLFVLETAVAPGLTDTSTFAMGLAAKGYAFARVWLQLAGLAGARGTSAAVQRSWHSVEQQSRDMLGNKPSDGAAGRGLTPVEISQHRLQEVTDPRKV
>Ddl-RS_Xa_phaseoli_DSM_45730
MSERQRANAPVRIGILFGGPSAEHDVSCASALGVARALAGGGYRTVAIGVTRGGGLRLVPEATLSGFIEGTGAARAIDDRLTVTGPAVELRSGPRPGTAVVTAVDAPGAVHAELDVVFPALHGPFGEDGVVQGLLESLGVPYVGCGILASAVGMDKVAMKRALRAEGVPITPQVSFDAATYRAGEDPEKLVVGLRRPLFVKPARMGSSIGISRVADGDDLAAAVEEALRHDTVVVVEQGVTGRELECGVLGGTRPEASAVGEVRVTGGWFDYRQKYLGDADPMVVPAQLTDDVAERIRELSVRAFAAIGGWGLARVDFLYDETAGELYVNELNTMPGFTAHSMYPKVWAAAGVGYREILDRLVALAFARHADRPRPAGEAERR
>Ddl-RS_Vcs_sp_FIM060022
MSERHSGGARRDGGGRPQVIGVLFGGPSAEHEVSCASALGVARALVGGGYQVVALGVTRQGRLRLVPEETLAAHIDGTAAARAIDDRLSVTGSAVELRAGERPGTALVTGAESPGEVHAVLDVVFPVLHGPYGEDGVVQGLLESLGVPYVGCGILASAVGMDKVAMKRALRAEGVPITPHVWFDEHTYRTTEDVEKLVVGLRRPLFVKPARMGSSIGISRVTEDDDLAAAVEEALRHDNLVVVEQGVTGRELECGVLGGTRPEASTVGEVRVTGGWFDYQQKYFGDADPMVVPAVLPDEVTERIRDLSLRAFAAIGGWGLARVDFLYDESAGELYVNELNTMPGFTAHSMYPKVWAAAGVGYQQIVDRLVALAVERRASRPTSQEGQA
>Ddl-RS_Vcs_sediminis_CGMCC_4.3550
MSAPVRIGILFGGPSAEHDVSCASALGVARALAGGGYRIVAIGVTRAGGLRLVPDAALSGFLAGTTSERAIDDRLTVIGPAVELRAGPRAGTAVVTAMDAPGAVHAELDVVFPVLHGPFGEDGVVQGVLESLGVPYVGCGILASAVGMDKVAMKRALRAEGVPITPHVSFDATTYRTIEDPEKLVLGLRRPLFVKPARMGSSIGISRVAEGDDLAAAIEEALRHDTVVVVEQGVSGRELECGVLGGARPDASAVGEVRVSGGWFDYRQKYFGDTDPMVVPAPLSREVSERIRELSVRAFAAIGGWGLARVDFLYDEAAGELYVNELNTMPGFTAHSMYPKVWAAAGVGYREILDRLVALAFARHAERPRGGDER
>Ddl-RS_Mms_terminaliae_DSM_101760
VRTAVRIGVLFGGPSAEHEVSCASALGVARALVERGHQVVALGITREGGMRLVPEPVLAERCAHVGAGRAIDDRLPVTGPAVELRTGERAGTVAVTAADAPGAVQAELDVVFPVLHGPYGEDGVVQGLLESLRVPYVGCGILASAVGMDKVAMKRALRAEGVPTTPHVWFDAPTWRAAEDPEKLVVGLRRPLFVKPARMGSSIGISRVAEGDDLTAAVEEALRHDHVVLVEQGVTGRELECGVLGGWHPEASAVGEVRVAGGWFDYRQKYFGDADPMIVPAPLPDEVTERIRELSVRAFTAIGGWGLARVDFLYDETSGDLFVNELNTLPGFTAHSMYPKVWAESGVDYPEVVDRLVALAFTRHAARPGGAA
>Ddl-RS_Mms_noduli_ALFpr19a
VSAPVRIGILFGGPSTEHEVSCASALGVARALAGGGYRTVAIGVTRSGGFRLMPDALLAELRDRPAGERAIDDQLVVTGPAVELRAGPRPGVVQVSAGNAPGAVHAELDVIFPVLHGPYGEDGVVQGLLESLNVPYVGCGILASAVGMNKVAMKRALRAEGIPVTPYVSFDAHTYRAVDDPEKLVTGLSRPLFVKPASMGSSIGISRVDEGDDLAAAVEEALRHDQLVMVEQGVVGRELECAVLGGWRPEASAVGEVQVSGGWFDYQQKYFGDADPMIVPAALPDEVTARVRELSLRAFAAIGGWGLARVDFFYDETAGELYVNELNTMPGFTAHSMYPKVWAAVGVSYREVVDRLVELARLRHAERPASTAGSIR
>Ddl-RS_Mms_mirobrigensis_DSM_44830
MTGTTRIGVLFGGPSAEHEVSCASALGVARALAERGHHVVALGLTRTGGLRMVPEPVLTRHLTTVAAGRAIDDRLPVTGPAVELRRGAGTGTVAVTAADAPATRHAELDVVFPVLHGPYGEDGVVQGLLESLGVPYVGCGILASAVGMDKVAMKRALRAEGVPTTPHVWFDEPTWRAAENPEKLVVGLRRPLFVKPARMGSSIGISRVTGDDDLAAAVEEAFRHDQVVLVEQGVTGRELECGVLGGWRPEASTVGEVRVAGGWFDYRQKYFGDTDPMIVPAPLPDEVTARIRELSVRAFAAIGGWGLARVDFLYDESTGELFVNELNTLPGFTAHSMYPKVWAASGVAYPEVVDRLVALALDRHAARPSGGHPGGAR
>Ddl-RS_Mms_krabiensis_DSM_45344
MSAPVRIGILFGGPSAEHEVSCASALGVARALAGGDYRTVAIGVTRTGGFRLVPDAVLGDLLAGTGAERAIDDRLTVTGPAVELRAGPRPGTAVVTAVDAPGAVHAELDVVFPVLHGPFGEDGVVQGVLESLGVPYVGCGILASAVGMDKVAMKRALRAEEVPITPHVSFDAETYRAADDPEKLVVGLRRPLFVKPARMGSSIGISRVADGDDLAAAIDEALRYDSVVVVEQGVTGRELECGVLGGARPEASAVGEVRVTGGWFDYQQKYFGDADPMVVPAVLPQDVTERIRDLSVRAFAAIGGWGLARVDFLYEEATGDLYVNELNTMPGFTAHSMYPKVWAAAGVGYRDIVDRLVTLAFTRHAARPRPAGPGATR
>Ddl-RS_Mms_chersina_DSM_44151
VRIGVLFGGPSAEHQVSCASALGVARALVERGHEVVALGITRGGGMRLVPEPVLTERCAHVAAGRAIDDRLPVTGPAVELRAGARAGTVAVTAADAPGAVHAELDVVFPVLHGPYGEDGVVQGLLESLGVPYVGCGILASAVGMDKVAMKRALRAEGVPTTPHVWFDALTWRAAEDPEKLVVGLRRPLFVKPARMGSSIGISRVADGDDLAAAVEEALRHDHVVLVEQGVTGRELECGVLGGWRPEASAVGEVRVAGGWFDYRQKYFGDADPMIVPAPLPDEVTERIRELSVRAFTAIGGWGLARVDFLYDEATGEVFVNELNTLPGFTAHSMYPKVWAESGVDYPEVVDRLVALAFARHAARPGGAA
>Ddl-RS_Mms_avicenniae_DSM_45758
MSTPVRIGILFGGPSAEHEVSCASALGVARALADAGHQVFAIGVTRTGGFRLVPDATLAELRAAVGTGLAIEDRLTVTGPVVELRTGDRAGTLAVTAADAPGTVAAELDVVFPVLHGPYGEDGVLQGLLESLGVPYVGCGILASAIGMDKVAMKRALRAEGVPVTPQVSFDAQTYRTVDDPEKLVLGLRRPLFVKPARMGSSIGISRVAEGDDLAAAIEEALKHDNVIVVEQGVTGRELEAGVLGGWRPEASAVGEVQVKGGWFDYQQKYFGDSDPMIVPASLPEEVTERIRELSVRAFAAIGGWGLARVDFLYDEVNGDLYVNELNTMPGFTAHSMYPKVWAASGVSYQDLVSRLVELAFVRHAERPVSTPVEDPR
>Ddl-RS_M_ureilytica_LB19
VSAPVRIGILFGGPSAEHEVSCASALGVARALAGGGYRTVAIGVTRSGGFRLMPDALLAELRDRPAGERAIDDQLVVTGPAVELRAGPRPGVVQVSAGNAPGAVHAELDVVFPVLHGPYGEDGVVQGLLESLNVPYVGCGILASAVGMNKVAMKRALRAEGIPVTPDVSFDAHTYRAVDDPEKLVTGLTRPLFVKPASMGSSIGISRVGEGDDLAAAVEEALRHDQLVMVEQGVAGRELECAVLGGWRPEASAVGEVRVAGGWFDYQQKYFGDADPMIVPAVLPDEVTARVRELSLRAFAAIGGWGLARVDFFYDETTGELYVNELNTMPGFTAHSMYPKVWAAVGVSYREVVDRLVELARARHAERPASTAGSIR
>Ddl-RS_Js_zingiberis_PLAI_1-1
MSEHQGVDHRAGEPEKVATAGRDGDRRPRVIGVLFGGPSAEHEVSCASALGVARALVGGGYRVVALGITRDGGLRLVPESTLASHLDGTGAERAIDDRLTVTGAAVELRAGKPRGTALVTAADSPEVVHAELDVVFPVLHGPYGEDGVVQGLLESLGVPYAGCGILASAVGMDKVAMKRALRAEEVPITPHVWFDEQTYRATEDVEKLVVGLRRPLFVKPARMGSSIGISRVGEGDDLAAAVEEALRHDNLIVVEQGVTGRELECGVLGGARPEASAVGEVRVTGGWFDYQQKYFGDSDPMVVPAVLPAEVAERIRDLSVRAFTAIGGWGLARVDFLYDESAGELYVNELNTMPGFTAHSMYPKAWAAAGVGYREIVDRLVALAVERHASRPVGEEKPA
>Ddl-RS_Js_endophytica_JCM_18317
MSEREREDRSGVEEPGVDHRTPARIGVLFGGPSAEHEVSCASALGVARALAGGGYRVVAIGVTRDGGLRLVPEPVLADQIAGTGAERAIDDRLTVTGTAVELRAGRRPGTALVTAAELPGTVHAELDVVFPVLHGPYGEDGVLQGVLESLGVPYVGCGILASAVGMDKVAMKRALRAEGVPVTPDVWFDAQTYRATEDPEKLVVGLRRPLFVKPARMGSSIGISRVGEEDDLAAAIEEALRHDTIVVVEQGVTGRELECGVLGGSRPEASAVGEVRVTGGWFDYQQKYFGDSDPMVVPAGLPEDMTERIQDLSVRAFTAIGGWGLARVDFLYDESAGELYVNELNTMPGFTAHSMYPKVWAAVGVGYQEIVDRLVVLAQARHADRPPGAQPGRDEQAGRTGEKADR
>VanA-RSWY Brevibacillus laterosporus E7593-50
LYRLKIAILFGGCSEEHDVSVKSAKEIANNINTEKYEPIYIGITRSGIWKMCEKPCMDWDNENCRSAVLSPDKRMHGLLVMRDKGYQIQRIDAAFSVLHGKSGEDGAIQGLFELSGIPYVGCDIQSSAVCMDKSLAYIIAKNAGIATPEFWVINKDDRPAADAFTYPVFVKPARSGSSYGVKKVNGADELDAAIESARQYDSKILIEQAVLGCEVGCAVLGNSSELIVGEVDQIRLQHGIFRIHQEAEPEKGSENAVITIPADLSAEERGRIRETAKKIYKALGCRGLARVDMFLQDNGRIVLNEVNTLPGFTSYSRYPRMMVAAGITLPELIDRLIVLALKG
>VanA Paenibacillus larvae ssp. larvae DSM 25430
LNRLKIALLFGGCSEEHDVSVKSAKEIADNIDTEKYEPIYIGITRSGVWKMCEKPCVDWDNENCRSAVLSPDKKMHGLLVMRNKGYQIQRIDAVFSVLHGKSGEDGAIQGLFELSGIPYVGCDVQSSAVCMDKSLTYIVAKNAGFGTPEFLILNHGDKPDSNTLTYPVFVKPARSGSSFGVNKVNNEDELHTAIETARQYDSKVLIEQAVSGLEVGCAVLGNGTDLIVGEVDQISLSHGIFRIHQEDHPEKGSENAVVLVPANLSAEKRIKIQETAKAIYKALGCKGLSRVDMFLQENGRIILNEVNTLPGFTVYSRYPRMMAAAGMTLSGLIDHCITLALKG
>VanA-RSZ Paenibacillus sonchi LMG 24727 
MDRLKVAILFGGCSEEHDVSVKSAIEIAANIDNEKYEPLYIGITKSGAWKMCEKPSTEWENGDCCSAVLLPDKKMHGLLVIKSHEYEIRRIDVAFPVLHGKWGEDGAIQGLFELSGIPFVGCDIQSSAICMDKSLAYIVAKNAGIATPEFWVVNENDTPTADRFTYPVFVKPARSGSSFGVKKVNNAGELDAAIESARQYDNKILIEQAVLGCEVGCAVLGNGSGLIVGEVDQIRLRQGIFRIHQETEPEKGSENAVITIPADLSAEERGRIRETAKKIYKALGCRGLSRVDMFLQHDGRIVLNEVNTLPGFTSYSRYPRMMAAAGITLPDLIDRLIVIALKG
>VanA-RSZ Thermoactinomyces vulgaris 2H
LSRLKIAVLFGGCSEEHDVSVKSAVEIANNIDTEKYEPIYIGITRSGTWKMCEKPGVEWESGNCCSAVLSPDKKMHGLLVQKNNEYEIQHVDAAFSVLHGKSGEDGSIQGLFELSGIPYVGCDIQSSAICMDKSLTYIIAKNAGIATPEFRVIHKDDLLDADVLSYPVFVKPARSGSSYGVKKVYCADELNDAIQLAGEYDSKILIEQAVMGYEVGCAVLGNGSELMVGEVDQITLQYGIFRIHQEAEPEKGSENAVITIPADLSVEDRERIRETAKKIYRVLGCRGLARVDMFLQNNGRIVLNEVNTLPGFTSYSRYPRMMDAAGIKLPELIDRLIELALKR
