# Supplementary material for: Genomic Insights into the Distribution and Phylogeny of Glycopeptide Resistance Determinants within the Actinobacteria Phylum
Source: Antibiotics (Basel). 2021 Dec 14;10(12):1533. doi: 10.3390/antibiotics10121533 (PMC8698665; doi:10.3390/antibiotics10121533)
Supplement: Supplementary file 1 [file antibiotics-10-01533-s001.zip › Supplementary FASTA File S4 VanX_VanX-like phylogeny dataset.fasta]

>VanXncs-KR_Ja_anatolica_GTF31
MNADFVFVDEVVAGVRWDAKYATWDNFTRKPVDGYLANRIVGTKALCAALERARDEAASLGFGLLLWDGYRPQRAVDSFVRWTRQPEDGRTKLRHYPNIERTQLLERGYVAARSGHSRGSSVDLTLYHLTTGELARMGGDHDLMDSISHHGAQEITLIEARNRRHLRSIMEAAGFSPYEREWWHYSLRDEPHPDTYFDFPITASST
>VanXcs_Am_alba_DSM_44262
MKDGFVFVDEVVPGIRWDAKYATWDNFTGKPVDGYLVNRIVGTRELCAALEKARDAAESRGFGLLLWDGYRPQRAVNRFMSWAEEPEDGRKKARHYPNIDRPQMFEKGYVAKKSGHSRGSTVDLTMFHLATGELADMGGDHDVMDVVSHHGAAGITAEQEANRKHLCSVMEDSGFSSYECEWWHYNLKDEPHPETYFDFPIA
>VanXcs_Am_keratiniphila_DSM_44409
MRDDFVFVDEVVSGIRWDAKYATWDNFTGKPVDGYLVNRVVGTRAFCAALEKARDKAAELGFGLLLWDVYRPQRAVDRFMRWAEEPEDGRKKARHYPNIERPQMFEQGYVATKSGHSRGSTVDLTLYRLDTGELADMGGDHDLMDVVSHHGADGVPDEAAKNRAHLCAIMEGSGFKSYECEWWHYNLKDEPYPDTYFDFPIE
>VanXncs-RSY2_Ac_wychmicini_DSM_45934
MKDDFVFVDELVPGIRWDAKYATWDNFTGRPVDGYVANRIVGTTALCAALDSAQEKAASLGFGLLLWDGYRPQRAVDRFLRWSRQPEDGRTKPRHYPNIDRAEMFDKGYVAAKSGHSRGSTVDLTLYHLATGDLAAMGGDHDLMDSISHHGAQGVTHVEARNRQYLCSVMESCGFSAYDCEWWHYTLKDEPYPDSYFDFPIT*
>VanXcs_Ak_auranticolor_YU_961-1
VIDDFVYADEFVPGIRWDAKYATWDNFTGKPVDGYLVNRIVGTKALCAALENAQEEAAARGFSLLLWDGYRPQRAVDNFLHWSRQPEDGRTKARHYPNIERSEMFEKGYVAAKSGHSRGSTVDLTIYRLDTGELAPMGGDHDLMDPVSHHGADGISPQETENREHLRAIMEVSGFSAYAYEWWHYSLKGEPYPDTYFDFPIT*
>VanXncs-RS_Ak_mzabensis_CECT_8578
MGEDFVFVDEFVPGVRWDAKYSTWDNFTGKPVDGYAVNRVVGTRALCAALEDVREKAAPLGFGLLLWDGYRPQRAVDCFLRWSRQPEDGRTKLRHYPHIDRAEMFEKGYVAAKSGHSRGSTVDLTLYHLATGELARMGGDHDLMDVISHHGAPGVTRLEAENRLHLRSVMEACGFISYECEWWHYTLKDEPYPSTYFDFPVA*
>VanXncs-RS_Ak_spheciospongiae_EG49
MGEDFVFVDEFVPGVRWDAKYSTWDNFTGKPVDGYAVNRVVGTRALCAALEDVREKAAPLGFGLLLWDGYRPQRAVDCFLRWSRQPEDGRTKLRHYPHIDRAEMFEKGYVAAKSGHSRGSTVDLTLYHLSTGELARMGGDHDLMDVISHHGAPGVTRLEAENRLHLRSVMEACGFTAYECEWWHYTLKDEPYPSTYFDFPVA*
>VanXncs-RS_Amd_montaniterrae_CYP1-1B
VNDDFGYVDDLVPGVRWDAKYATWDNFTGKPVDGYLANRIVGTRSLCAALEQAREKAAALGFGLLLWDGYRPQRAVDCFLRWSEQPEDGRTKPRHYPNIDRTQLFKHGYVAEKSGHSRGGAVDLTLYHLATGELAPMGGGHDLMDPISRHRARGITPIEAQNREHLRSVMEDCGFDRYDREWWHYTLRNEPHPDVYFDFPIT*
>VanXncs-RS_Amd_sp_H3C3
VNDDFVYVDDRVPGVRWDAKYATWDNFTGKPVDGYFANRIVGTRSLCAALEQAREKAASLGFGLLLWDGYRPQRAVDCFLRWSQQPEDGRTKLRHYPNIDRTQLFKHGYVAAKSGHSRGSAVDLTLYHLATGEPAPMGGGHDLMDPISRHRARGITPTEAQNREHLRSVMEDCGFDRYDCEWWHYTLRNEPHPDVHFDFPIT*
>VanXncs-S_Amd_sp_NEAU-Ht49
MNDDFVYIDDWVPGVRWDAKYATWDNFTGKPVDGYLANRIVGTRSLSAALERARRKAASLGFGLLLWDGYRPQRAVDCFLRWSEQPEDGRTKSHHYPNIDRAEMVTQGYVAAKSGHSRGGAVDLTLYHLATGELVPMGGGHDLMDPISRHQASEITPAEAHNREHLRSIMEDCGFDRYDCEWWHYTLRNEPHPDAYFDFPIT*
>VanXncs-S_Amd_sp_WMMB499
MNGDFVYVDESVPGVRWDAKYATWDNFTGKPVDGYLANRIVGTRALCASLEQARDKAASLGFGLLLWDGYRPQRAVDCFLHWSELPEDGRTKREHYPNIDRAEMVKKGYVAPLSGHSRGSAIDLTLYHLATGELAPMGGRHDLMDPISHHRAPGIAPIEFRNREHLRSIMEDCGFDRYDCEWWHYRLRREPRPDAYFDFPIT*
>VanXncs-S_Amd_syzygii_GKU157
MNDDFVYVDDLVPGVRWDAKYATWDNFTGKPVDGYLANRVVGTRSLCAALEQACEEAASRGFGLLLWDGYRPQRAVDCFLRWAEQPEDGRTKPRHYPNIDRPQMVENGYVVAKSGHSRGSAVDLTLYHLATGELVPMGGGHDLMDPISHHQAAEITPAEAENREHLRSIMEGCGFDRYNCEWWHYTLRNEPHPDVYFDFPIT*
>VanXncs_Ap_xanthii_11-183
VRDGFVFLDEVVPGIRWDAKYATWDNFTGKPVDGYLVNRIVGTRALCAALDEARAKAESVGFGLLVWDGYRPQRAVNCFLRWSKQPEDGRRKARHYPNIDRAEMFDKGYVATRSGHSRGSTVDLTLYHLATGELAAMGGDHDLMDPVSHHDAEGITEVESENRRHLRVIMETCGFQRYDKEWWHYTLKNEPYPDTYFDVPIT*
>VanXncs-RS_Apl_derwentensis_DSM_43941
VIDGFVYVDQAVPGIRWDAKYATWDNFTGRPIDGYQANRIVGTTELCAALEHAQQKAESLGFGLLLWDGYRPQHAVDCFIRWSEQPEDGRTKSRHYPNINRADMFEQGYVATRSGHSRGSTVDLTIYHLASGDLADMGGHHDLMDPISHHGAEQITPAQTQNREHLRAIMEGCDFQSYAYEWWHYTMRNEPHPDTYFNFPII*
>VanXncs_Apl_sp_ATCC_53533
MNDDFAFLDDVVSGIRWDAKYATWDNFTGKPVDGYLVNRIVGTKALCAALGKAQEKAESLGFGLLLWDGYRPQRAVDCFMRWAEQPEDGRTKQRHYPDIDRAEMFEKGYVATKSGHSRGSTVDLTIYDLATGELTPMGGDHDLMAPISHHGAEGITPAETSNREHLRLIMESCGFSAYALEWWHYTLKNEPYPDTYFDFPIA*
>VanXcs-RS_Apl_teichomyceticus_ATCC_31121
MKDDFAFVDELVPGIRWDAKYATWDNFTGKPVDGYVANRIVGTKALCAALARAQEEAETLGFGLLLWDGYRPQRAVDCFMRWAEQPEDGRKKLRHYPNIGRPEMFEKGYVATKSGHSRGSTVDLTLYNLATGELASMGGDHDLMDPISHHGASGITPIEAKNREYLCSIMEGCGFARYDYEWWHYTLKNEPYPDTYFDFPIV*
>VanXncs-RSY-D_Er_mucosicola_NM66_B29
MNRDFVYIDECVSGIRWDAKYATWDNFIGCPVDGYDVNRIVGTRQLAEGLRRAQRVAGELGFGLLLWDGYRPQIAVDCFLRWASSPEDGLTKDKHYPNIEKAEIVEQGYVARRSGHSRGGTIDLTLFSLETGMLVDMGGRFDYMDVSSHHGAAGITAAESRNRDDLRLIMERSGFLPYELEWWHYTLLDEPYPDTYFDFRIA*
>VanXncs-RSY_Aer_ginsengisoli_strain_JCM_14732
MNSHHEDFVHVDELVPGIRWDAKYATWDNFTGRPVDGYEVNRIVGTTSLCAALEDARDKAASHGFGLLIWDGYRPQRAVDAFVRWSRLPEDGRTKARHYPNIERADMFDQGYVAARSGHTRGSTVDLTLYDLRTGELAPMGGDHDLMDAVSHHDAPGIPPLEVGNRRHLRSVMESCGFTSYACEWWHYTLTDEPYPDTYFDFPVA*
>VanXncs-RSKY_Aer_sp_Root236 
MNSHDDFAYVDELVPGIRWDAKYATWDNFTGKPVDGYQANRIVGTRALCAALEAARDKAAARGFGLLIWDGYRPQRAVDAFLRWSREPEDGRTKARHFPNIARAEMFDRGYVAARSGHSRGSTVDLTLFDLRTGELAAMGGDHDLMDPVSHHNAPGTAPVAAANRRHLRAVMETCGFASYAYEWWHYTLTDEPYPDTYFDFPVT*
>VanXncs-RS_A_albus_DSM_15934
MSDDFVFVDELVPGIRWDAKYATWDNFTGKPVDGYLANRVIGTRALCGALERARDRATSHGFGLLLWDGYRPQRAVDDFLRWSRAPEDGRTKLRHYPNIDRPEMFEFGYVAAKSGHSRGSTVDMTLFQLATGELVAMGGDHDLMDSVSHHGAEGIPEAEARNRQHLRSIMEACGFSSYPAEWWHYTLRNEPHPDTYFDFPIT*
>VanXncs-RSY_Al_iranicum_IBRC-M_10403
MQDDFVFVDEVVPGIRWDAKYATWDNFTGKPVDGYLANRIVGTKALCAALESAQEKAATLGFGLLLWDGYRPRRAVDRFLRWSKQPEDGRTKPRHYPNIDRPEMFEKGYVATESGHSRGSTVDLTLYHLATGELADMGGGHDLMDPLSHHGATGITPGEARNREHLCSIMADCGFRSYAREWWHYTLQDEPYPDTYFDFPIA*
>VanXcs_Am_azurea_DSM_43854
MKDDFVFVDEVVSGIRWDAKYATWDNFTGKPVDGYLVNRVVGTRAFCAALEKARDKAESLGFGLLLWDVYRPQRAVDRFMRWAEEPEDGRKKARHYPNIDRPQMFEQGYVATKSGHSRGSTVDLTLYHLDTGELADMGGDHDVMDVVSHHGAAGITEEQEKNRAHLCSIMEESGFSSYECEWWHYNLKNEPYPDTYFDFPVA*
>VanXncs_Am_balhimycina_DSM_5908
VNEGFAFVDELVPGIRWDAKYATWDNFVGKPVDGYLVNRIVGTKALCAALEKARDKAGSLGFGLLLWDGYRPQRAVDHFLRWSTEPEDGRKKARHYPNIERPEMFEQGYVAAKSGHSRGSTVDLTIYHLDTGELALMGGDHDVMDPISHHGAEGITADETRNRAHLCSVMEDSGFSRYDSEWWHYTLKDEPHPDTYFDFPIE*
>VanXncs-RS_Am_bartoniae_DSM_45807 
MEEGFVFVDELVPGVRWDAKYATWDNFTGKPVDGYLVNRIVGTTELCAALARARDEAAARGFGLLLWDGYRPQRAVDNFMRWAEQPEDGRTKARHYPNITRPEMFEKGYVAAKSGHSRGGTVDLTIYHLDTGELAAMGGDHDLMDVVSHHGADGITETEAANREHLRAVMEASGFTAYAYEWWHYTLKDEPHPDTYFDFPIE*
>VanXcs_Am_decaplanina_DSM_44594 
MKDDFVFVDEVVPGIRWDAKYATWDNFTGKPVDGYLVNRIVGTRAFCAALEKARDKAAELGFGLLLWDGYRPQRAVDRFMRWAEEPEDGRKKSRHYPNIERPEMFEQGYVATKSGHSRGSTVDLTLYRLDTGELADMGGDHDLMDVVSHHGAEGVPEEAAKNRAHLCAVMEGSGFSSYECEWWHYSLKDEPYPDTYFDFPIE*
>VanXcs_Am_japonica_MG417-CF17
MRDDFVFVDEVVSGIRWDAKYATWDNFTGKPVDGYLVNRVVGTRAFCAALEKARDKAAELGFGLLLWDVYRPQRAVDRFMRWAEEPEDGRKKARHYPNIERPQMFEQGYVATKSGHSRGSTVDLTLYRLDTGELADMGGDHDLMDVVSHHGADGVPEEAAKNRAHLCAVMEGSGFSSYECEWWHYTLKDEPHPDTYFDFPIE*
>VanXcs_Am_keratiniphila_HCCB10007
MRDDFVFVDEVVSGIRWDAKYATWDNFTGKPVDGYLVNRVVGTRAFCAALEKARDKAAELGFGLLLWDVYRPQRAVDRFMRWAEEPEDGRKKARHYPNIERPQMFEQGYVATKSGHSRGSTVDLTLYRLDTGELADMGGDHDLMDVVSHHGADGVPEEAAKNRAHLCAIMEGSGFSSYECEWWHYNLKDEPYPDTYFDFPIE*
>VanXcs_Amycolatopsis_keratiniphila_NRRL_B24117
MRDDFVFVDEVVSGIRWDAKYATWDNFTGKPVDGYLVNRVVGTRAFCAALEKARDKAAELGFGLLLWDVYRPQRAVDRFMRWAEEPEDGRKKARHYPNIERPQMFEQGYVATKSGHSRGSTVDLTLYRLDTGELADMGGDHDLMDVVSHHGADGVPDEAAKNRAHLCAIMEGSGFKSYECEWWHYNLKDEPYPDTYFDFPIE*
>VanXcs_Am_lurida_NRRL_2430
MKDDFVFVDEVVSGIRWDAKYATWDNFTGKPVDGYLVNRIVGTRAFCAALEKARDKAGELGFGLLLWDGYRPQRAVDRFMRWAEEPEDGRKKARHYPNIDRPQMFEKGYVATKSGHSRGSTVDLTLYHLDTGELADMGGDHDLMDVVSHHGAAGVTEEATKNRAHLCAVMEGSGFRSYECEWWHYNLKDEPYPDTYFDFPIA*
>VanXcs_Am_lurida_DSM_43134
MKDDFVFVDEVVSGIRWDAKYATWDNFTGKPVDGYLVNRIVGTRAFCAALEKARDKAGELGFGLLLWDGYRPQRAVDRFMRWAEEPEDGRKKARHYPNIDRPQMFEKGYVATKSGHSRGSTVDLTLYHLDTGELADMGGDHDLMDVVSHHGAAGVTEEATKNRAHLCAVMEGSGFRSYECEWWHYNLKDEPYPDTYFDFPIA*
>VanXncs-RSY_Am_mediterranei_RB
VNDDFVFVDQLVPGIRWDAKYATWDNFTGKPVDGYLVNRIVGTRTLCAALGEAQEKAASLGFGLVLWDGYRPQRAVDSFLRWVDQPEDGRTKLWHYPNIDRAAMFAKGYVAAKSGHSRGSTVDLTLYHLVTGELAAMGGGHDLMDEISHHGARGISRLEAGNRRYLRSIMEDCGFASYEREWWHYGLKDEPYPDTYFDFPVA*
>VanXncs-RSY_Am_mediterranei_S699
VNDDFVFVDQLVPGIRWDAKYATWDNFTGKPVDGYLVNRIVGTRTLCAALGEAQEKAASLGFGLVLWDGYRPQRAVDSFLRWVDQPEDGRTKLWHYPNIDRAAMFAKGYVAAKSGHSRGSTVDLTLYHLVTGELAAMGGGHDLMDEISHHGARGISRLEAGNRRYLRSIMEDCGFASYEREWWHYGLKDEPYPDTYFDFPVA*
>VanXcs_Am_orientalis_B-37
MKDDFVYVDEVVPGIRWDAKYATWDNFTGKPVDGYLVNRIVGTKALCAALEKARDKAESLGFGLLLWDGYRPQRAVNRFMSWAEEPEDGRKKSRHYPNIDRPQMFEKGYVATKSGHSRGSTVDLTIYHLATGELAPMGGDHDLMDVVSHHGAEGVTPEEAKNRLHLRAIMEDCGFNSYEYEWWHYNLKDEPYPDTYFDFPIE*
>VanXcs_Am_orientalis_ATCC_19795
MKDDFVYVDEVVPGIRWDAKYATWDNFTGKPVDGYLVNRIVGTKALCAALEKARDKAESLGFGLLLWDGYRPQRAVNRFMSWAEEPEDGRKKSRHYPNIDRPQMFEKGYVATKSGHSRGSTVDLTIYHLATGELAPMGGDHDLMDVVSHHGAEGVTPEEAKNRLHLRAIMEDCGFNSYEYEWWHYNLKDEPYPDTYFDFPIE*
>VanXncs-RSY_Am_pretoriensis_DSM_44654
VNDDFVFVDEFAPGIRWDAKYATWDNFTGKPVDGYLANRVVGTRALGTALRRAREEAASRGFGLLLWDGYRPQRAVDCFVRWSRRPEDGRTKPRHYPKIDRAEMFEQGYVATKSGHSRGSTVDLTLYHLDTGDLAPMGGDHDLMDAISHHGAGGLTETEARNRKELCSVMESSGFRRYDREWWHYSLADEPYPDTYFDFPVG*
>VanXcs_Amycolatopsis_regifaucium_DSM_45072
MKDDFVFVDEVVPGIRWDAKYATWDNFTGKPVDGYLVNRIVGTKALCAALEKAKDEAVSLGFGLLLWDGYRPQRAVNRFMRWAEEPEDGRKKARHYPNIDRPQMFEKGYVATKSGHSRGSTVDLTIYRLDTGELAPMGGDHDVMDVVSHHGAEGITEEEVKNRLHLRAIMEASGFSAYECEWWHYSLKDEPYPDTYFDFPIE*
>VanXncs-RSY_Am_rifamycinica_DSM_46095
VNDDFAFVDELVPGIRWDAKYATWDNFTGKPVDGYLVNRIAGTKTLCAALGNAQEKAASLGFGLLLWDGYRPQRAVDCFLRWVDQPEDGRTKLWHYPNLDRAGMFAKGYVAAKSGHSRGSTVDLTLYHLDTGELAAMGGGHDLMDPVSHHGARGIPPADAANRRRLRSIMEDCGFAAYEREWWHYGLKDEPYPDTYFDFPIA*
>VanXcs_Am_sp_BJA-103
MKDDFVFVDEVVSGVRWDAKYATWDNFTGKPVDGYLVNRVVGTRAFCAALEKARDKAESLGFGLLLWDVYRPQRAVDAFMRWAEQPEDGRKKLRHYPNIDRPQMFEQGYVATKSGHSRGSTVDLTLFHLATGELADMGGDHDVMDVVSHHGAAGIAPEQEKNREALRSVMEDSGFGFYECEWWHYSLKDEPYPDTYFDFPIE*
>VanXcs_Am_sp_CB00013 
MRDDFVFVDEVVSGIRWDAKYATWDNFTGKPVDGYLVNRVVGTRAFCAALEKARDKAAELGFGLLLWDVYRPQRAVDRFMRWAEEPEDGRKKARHYPNIERPQMFEQGYVATKSGHSRGSTVDLTLYRLDTGELADMGGDHDLMDVVSHHGADGVPEEAAKNRAHLCAVMEGSGFSSYECEWWHYTLKDEPHPDTYFDFPIE*
>VanXncs_Am_sp_H5
VNEGFAFVDELVPGIRWDAKYATWDNFVGKPVDGYLVNRIVGTKALCTALEKARDKAESLGFGLLLWDGYRPQRAVDHFMRWSAEPEDGRKKARHYPNIDRPQMFEMGYVASKSGHSRGSTVDLTIYHLDTGELALMGGDHDVMDPISHHGAEGITAEETRNRAHLCSIMEDSGFSRYDSEWWHYTLKDEPHPDTYFDFPIE*
>VanXncs-RSY_Am_sp_KNN50.9b�
MHEDFVFVDEVVSGVRWDAKYATWDNFTGTPVDGYLANRIMGTKALCAALAEARDKAESLGFGLLLWDGYRPQRAVDCFLRWSAQPEDGRTKPRHHPNIDRAEMFEKGYVAAKSGHSRGSTVDLTLYHLTTGELAPMGGDHDLMDPISHHGARGITPVEARNREHLRDIMETCGFTPYDHEWWHYTLTDEPYPDTYFDFPIA*
>VanXcs_Am_sp_MJM2582 
MRDDFVFVDEVVSGIRWDAKYATWDNFTGKPVDGYLVNRVVGTRAFCAALEKARDKAEELGFGLLLWDVYRPQRAVDRFMRWAEEPEDGRKKARHYPNIERPQMFEQGYVATKSGHSRGSTVDLTLYRLDTGELADMGGDHDLMDVVSHHGADGVPEEAAKNRAHLCAVMEGSGFSSYECEWWHYTLKDEPYPDTYFDFPIE*
>VanXcs_Am_sp_WAC_01375 
MKDDFVFVDEVVSGIRWDAKYATWDNFTGKPVDGYLVNRIAGTRAFCAALEKARDRAEGLGFGLLLWDGYRPQRAVDRFMRWAEEPEDGRKKSRHYPNIERPQMFEQGYVATKSGHSRGSTVDLTLYHLDTGELAEMGGDHDLMDVVSHHGAAGVTEEATKNREHLRAVMEGSGFNAYECEWWHYSLKDEPYPDTYFDFPIE*
>VanXcs_Am_sp_WAC_01376
MRDDFVFVDEVVSGIRWDAKYATWDNFTGKPVDGYLVNRIAGTRAFCAALEKARDRAEELGFGLLLWDGYRPQRAVDRFMRWAEEPEDGRKKSRHYPNIERPQMFEQGYVATKSGHSRGSTVDLTLYHLDTGELAEMGGDHDLMDVVSHHGAAGVTEEATKNRGHLRAVMEGSGFNAYEYEWWHYSLKDEPYPDTYFDFPIE*
>VanXcs_Am_sp_WAC_01416
MKDDFVFVDEVVSGIRWDAKYATWDNFTGKPVDGYLVNRIAGTRAFCAAMEKARDRAEGLGFGLLLWDGYRPQRAVDRFMRWAEEPEDGRKKSRHYPNIERPQMFEQGYVATKSGHSRGSTVDLTLYHLDTGELAEMGGDHDLMDVVSHHGAAGVTEEATKNREHLRAVMEGSGFNAYECEWWHYSLKDEPYPDTYFDFPIE*
>VanXcs_Am_sp_WAC_04169 
MRDDFVFVDEVVSGIRWDAKYATWDNFTGKPVDGYLVNRVVGTRAFCAALEKARDKAAELGFGLLLWDVYRPQRAVDRFMRWAEEPEDGRKKARHYPNIERPQMFEQGYVATKSGHSRGSTVDLTLYRLDTGELADMGGDHDLMDVVSHHGADGVPEEATKNRAHLCAIMEGSGFKSYECEWWHYNLKDEPYPDTYFDFPIE*
>VanXcs_Am_sp__WAC_04182
MKDDFVFVDEVVSGIRWDAKYATWDNFTGKPVDGYLVNRIVGTRAFCAALEKARDKAEELGFGLLLWDGYRPQRAVDRFMRWAEEPEDGRKKARHYPNIDRPQMFEQGYVATKSGHSRGSTVDLTLYHLDTGELADMGGDHDLMDVVSHHGAAGVTEEATKNRAHLCAVMEGSGFRSYECEWWHYNLKDEPYPDTYFDFPIA*
>VanXcs_Am_sp_WAC_04197
MRDDFVFVDEVVSGIRWDAKYATWDNFTGKPVDGYLVNRVVGTRAFCAALEKARDKAAELGFGLLLWDVYRPQRAVDRFMRWAEEPEDGRKKARHYPNIERPQMFEQGYVATKSGHSRGSTVDLTLYRLDTGELADMGGDHDLMDVVSHHGADGVPEEAAKNRAHLCAVMEGSGFSSYECEWWHYTLKDEPYPDTYFDFPIE*
>VanXcs_Am_thailandensis_JCM_16380
MKDDFVFVDEVVSGIRWDAKYATWDNFTGKPVDGYLVNRVVGTRAFCAALEKARDKAESLGFGLLLWDVYRPQRAVDRFMRWAEEPEDGRKKARHYPNIDRPQMFEQGYVATKSGHSRGSTVDLTLYHLDTGELADMGGDHDVMDVVSHHGAAGITDEQEKNRAHLCSIMEDSGFSSYECEWWHYNLKNEPYPDTYFDFPVA*
>VanXncs-SRY_Am_tolypomycina_DSM_44544
VNDDFAFVDELVPGIRWDAKYATWDNFTGKPVDGYLANRIVGTTTLCAALGEAQEKAASLGFGLLLWDGYRPQRAVDCFLRWIDQPEDGRTKLWHYPNIDRAAMFAKGYVAARSGHTRGSAVDLTLYLLDTGELASMGGGHDLMDPISHHGARGIPPAEAGNRACLRSIMEGCGFVAYEREWWHYRLKDEPYPDTYFDFPVK*
>VanXncs-RSYW_Atp_minutum_10063974
MENGFLFLDEMLHGVRWDAKYATWDNFTGKPVDGYEVNRIIGTKAVAFALREAQIHAAALGYGLLLWDGYRPRTAVDCFLRWAAQPEDNLTKEKFYPNIERAELITKGYVASQSSHSRGSAIDLTLYHLDTGELVSMGSNFDFMDERSHHTAKGIGDAEAQNRRCLRKIMESSGFQSYRFEWWHYKLIDEPYPDTYFNFAVS*
>VanXcs_Am_coloradensis_DSM_44225
MKDDFVFVDEVVPGIRWDAKYATWDNFTGKPVDGYLVNRVVGTRAFCAALEKAREKAESLGFGLLLWDVYRPQRAVDCFMRWAEQPEDGRKKLRHYPNIDRPQMFEKGYVATKSGHSRGSTVDLTLYHLDTGELADMGGDHDVMDVVSHHGAAGITPEQEKNREHLCSIMVDSGFGSYEFEWWHYNLKNEPYPDTYFDFPIAGS*
>VanXncs-RSK_Cls_acidiphila_DSM_44928
VTDDFVFVDQLVPGVRWDAKYATWDNFTGKPVDGYLANRIVGTTALCSALERAQKEAGVLGFGLVLWDGYRPQRAVDCFLRWSQQPEDGRTKPRHYPNIDRAGMFEKGYVAAKSGHSRGSTVDLTLYDLATGDLAAMGGGHDLMDPVSHHGASGITRAEEANRLALRSVMEASGFRPYDCEWWHYTLEDEPYPETYFDFPIT*
>VanXncs-RSY_Cb_woesei_DSM_4684
MNGDFVFVDKFVAGIRWDAKYATWDNFTGKPVDGYLANRIVGTRALCAALEDARDEAAALGFGLLLWDGYRPQRAVDRFLRWARQPEDGRKKRRHHPNISKAEMFEQGYVAAKSAHTRGGTVDLTFFHLTDGELARMGGDFDLMDAVSHHGASGLTEIEASNRRRLRSLMDRCGFHAYEREWWHYTLKDEPYPDTYFDFPIVVKGEAHALLDV
>VanXncs-RSHAX_Kr_flavida_DSM_17836
MRAGFAFVDEVVPGLRWDAKYATWDNFTGKPVDGYLVNRIVGTNALCEALDTARDKAQSLGFGLLLWDGYRPQRAVNCFLRWSRQPEDGRTKLRHYPNIDRTEMFAKGYVSVRSGHSRGSSVDLTLYHLNTGELAAMGGDHDLMDPISHHGAPGLTAAEAQNRESLRSVMESCGFAAYAAEWWHYTLRDEPYPNDYFDFRIG
>VanXncs-Y2_Sb_nassauensis_DSM_44728
MSDDFVFVDEAVPGIRWDAKYATWDNFTGKPVDGYLVNRILGTRALCAALERARKEAASLDFGLLLWDGYRPQRAVDRFMRWSEQPEDGRTKRRHYPNIARTEMFELGYVDAKSGHSRGSTVDLTLYHLATGELVPMGGDHDLMDPVSHHGATGITPTEAENRRHLRSIMETAGFRAYPYEWWHYTLEDEPYPDTYFDFPIT
>VanXncs-RK_Str_lincolnensis_NRRL_2036
MKSMRTMEPKESKESMKDDFVFVDELGPGIRWDAKYATWDNFTGKPVDGYLANRVVGTRALCAALERVREKAGTRGFGLLLWDGYRPQRAVDCFLRWSRQPEDGRTKPRHYPNIGRAEMFENGYVAPRSGHSRGSTIDLTLYDLATGELLPMGGDHDLMDPVSHHGAQGITPVEARNRQHLRSLMETCGFSAYACEWWHYTLDDEPYPDTYFDFPIT
>VanXncs-RS_Cs_sp_A-T_5661
MNEDFVFVDEAVPGIRWDAKYATWDNFTGKPVDGYVANRIVGTRALCIGLDKAREKAASLGFGLLLWDGYRPQRAVDRFLTWSTQPEDGATKSRHYPRIARADMFAKGYVAAKSGHTRGSTVDLTLYRLSTDDLLPMGGGHDLMDSVSHHGSAEITAAEAQNRRYLCSIMEECGFRSYFFEWWHYTLENEPYPETYFDFPIT
>VanXncs-RS_F_asymbiotica_NRRL_B-16386
MKSDFVFVDEFVPGIRWDAKYATWDNFTGKPVDGYQANRIVGTRALCAALERAREKAASSGFGLFLWDGYRPQRAVDCFLRWSEKPEDGRTKPRHYPNIDRPEMFDRGYVAARSGHSRGGTVDLTLYHLATGELAQMGGDHDLMDPVSHHGAREITPVEAGNRQYLLSVMGSCGFDSYDREWWHYTLKNEPYPNTYFDFPIT
>VanXncs-RSY_Gm_artemisiae_CGMCC_4.7067
MRDGFVFVDEALPGVRWDAVYAGPRNFTGRPVEGYLADRIAGTVELCAALERVQEKAASLGFGLHLWDAYRPQRAVDAFLRWAEEPEDGAAKARHYPNIGRHEMVARGYVAPRSGHSRGSTVDLTFFRLDTGGLVPMGGGHDLMDPVSHHGAEGVAEVEAANRRDLRSVMESCGFQAYPWEWWHYTLRDEPYPDTYFDFPIEEGPC
>VanX-RSY_Ncd_terpenica_NC_YFY_NT001
MKEEFVFVDTLVPGIRWDAKYATWDNFTGKPVDGYVANRIVGTRALCAALERAQEKAESVGFGLLLWDGYRPQRAVDCFQRWSKQPEDGRTKPRYYPNIDRAEMFEKGYVAAKSGHSRGSTVDLTLYHLATGELAPMGGDHDLMDPISHHGAKGITSVEARNRQYLCSIMEDCGFDRYDCEWWHYTLHDEPYPDTYFDFPIT
>VanXncs-RS_Rc_sp_NEAU-CX67
MNEDFVYVDDWVPGVRWDAKYATWDNFTGKPVDGYLTNRIVGTRALCAALKQAREKAASLGFGLLLWDGYRPRRAVDCFLRWSEQPEDGQTKQRHYPNIDRHEMLEKGYVATQSGHSRGGAVDLTLYHLATNELSPMGGDHDLMDPISGHRARGITPIESQNRELLRSIMEDCGFDRYDCEWWHYTLKREPYPDVYFDFPIT
>VanXncs-RS_Rc_sp_15-649-2-2
MNADFVAVDTTISGIRWNSKYATSDNFTGDVVDGYGTNRIIGTKALCSALGTAQEKAASAGFGLLLWDGYRPRRAVDCFLRWSQKPEDGRTKLRHYPNIDKTEMVEKGYVAAMSGHSRGSTVDLTLYDLSSGDPVPMGGDHDLMDPISRHGAPGITVVEGRNRQQLRSIMEDCGFVRYDCEWWHYTLKDEPFPNTYFDFPIE
>VanXncs-RS_Rc_sp_MTM3W5.2 
MNDDFVYVDDWVPGVRWDAKYATWDNFTGKPVDGYLANRIVGTRALCAALAQVREKAASLGFGLLLWDGYRPRRAVDSFLRWSEQPEDGQTKQRHYPNIDRPEMLEKGYVATQSGHSRGGAVDLTLYHLATGELAPMGGDHDLMDPISGHRARGIKPIESKNRELLRSIMEDCGFDRYDCEWWHYTLKREPYPDVYFDFPIT
>VanXncs-RS__Tm_paurometabola_DSM_20162 
MNTDFVYVDEHVPGVRWDAKYATWDNFTGKPVDGYLANRIVGTRVLCAGLRLAQRHAATLGYGLLLWDGYRPQRAVDRFVAWSRQPENGRTKQRHYPNIARADMFELGYVATRSGHSRGSTVDLTLYHLDSGDLADMGGDHDLMDPVSHHGAPGIGEPAARNRARLATIMEDAGFLRYDSEWWHYTLHDEPFPTTYFDFPITLAAGSRAA
>VanXncs_Apm_cephalotaxi_CPCC_202808 
MREDFVFVDEFVPGIRWDAKYATWDNFVGKPVDGYVANRVVGTTALCAALRRAQGRAASLGFGLLLWDGYRPQRAVSSFAQWAKSPEDGRTKLRHYPNIDRAEMFAKGYVAAKSGHSRGSTVDLTLFHLATGELAAMGGDHDLMDPISHLGARGITPAEAKNRQHLCSIMEDCGFVRYDVEWWHYTLKEEPYPDTYFDFPVA
>VanXncs-RSZ_Cs_aurantiacum_DSM_46144
MIKDFTFVDEMVPGIRWDAKYATWDNFTGKPVDGYLANRIVGTSALCAALARAREEAASLGFGLLLWDGYRPQRAVDCFWCWSKQPEDGRTKRRHYPNIDKPEMFEQGYVATKSGHSRGSTVDLTLYHLATGELVPMGGGHDLMDPISRHGAAGVTPVEARNRQYLCSVMENSGFCRYDVEWWHYTLRDEPYPDTYFDFPIT
>VanXncs_F_sp_EAN1pec�
MDDEFAFVDELVPGIRWDAKYATWDNFTGRPVDGYLANRIVGTRALCAALRRARDQAESLGLGLVVWDGYRPQRAVDCFLRWSRQPEDGRTKPHHYPNISRAELFTQGYVAARSGHSRGSTVDLALYHLATGELAAMGGRHDLMDAISHHGARGIPSTEARNRQHLRSIMAACGFLSYDREWWHYTLRDEPHPDTYFDFPVA
>VanX1ncs-RS_F_sp_Ei5c
MNEDFAFVDELLPGIRWDAKYATWDNFTGRPVDGYAANRIVGTRALCAALADAQEKAVSLGFGLLLWDGYRPQRAVDCFLRWSELPEDGRTKPRHYPRVGRRELFEKGYVAARSGHSRGSTVDLTLYHLATGELVPMGGRHDLLDPVSHHGAEGIKPLHARGRRHLCSVMEACGFSRYEHEWWHYTLSDEPYPDTYFDFPIESSGKPAAGK
>VanX2ncs-RS_F_sp_Ei5c
MNEDFAFVDELLPGIRWDAKYATWDNFTGRPVDGYAANRIVGTRALCAALADAQEKAVSLGFGLLLWDGYRPQRAVDCFLRWSELPEDGRTKPRHYPRVGRRELFEKGYVAARSGHSRGSTVDLTLYHLATGELVPMGGRHDLLDPVSHHGAEGIKPLHARGRRHLCSVMEACGFSRYEHEWWHYTLSDEPYPDTYFDFPIESSGKPAAGK
>VanXncs-RSY_Gm_sambucus_CGMCC_4.3147
MNDDFVFIDDHVPGVTWDAKYATADNFTGAPVDGYLAARVAGTRALCTALEAAQEKARALGFGLHLWDAYRPQRAVDRFLAWTALPEDGLTKARHYPNIDRSAMVELGYIAANSGHSRGGTVDLTLAHLDTGALAEMGGGYDLMDPVSHHGAAGVPAVAAANRRLLRTLMEDCGFRAYPWEWWHYTLEDEPYPDTYFDFPVAEADPSRSTEEGLC
>VanXncs-RSY1_Ja_alba_DSM_45237
MTADFVVVDEHVPGIRWDAKYATWDNFTGKPVDGYLANRIVGTTALCAALRRARVRAEALGFGLVLWDAYRPQRAVDSFLNWSKQPEDGRTKLRHYPNLDRPEMVERGYVSARSGHSRGSSVDLTLYQLVTGELAPMGGDHDLMDSISHHGATGITQAEARNRRYLCSVMEASGFVRYDVEWWHYTLRDEPYPDTYFDFPIT
>VanXncs-RSY1_Ja_sp_DSM_45060
MPADFVVVDEHVPGIRWDAKYATWDNFTGKPVDGYLANRIVGTTALCAALARARVRAEALGFGLVLWDAYRPQRAVDSFLRWAKQPEDGRTKLRHYPNLDRPEMVEQGYVSARSGHSRGSSVDLTLYQLATGELAPMGGDHDLMDSVSHHGATGITPAEARNRRYLCSVMEASGFVRYDVEWWHYTLRDEPYPDTYFDFPIT
>VanXncs-RS_Ls_sp_Cl147�
MIDEFVYLDERLPGVRWDAKYATWDNFVGRPVDGYLANRIVGTRALCGALEAARDEAASHGFGLLLWDGYRPQRAVDCFLRWSSEPEDGRTKGRHYPNIDRAQMFDLGYVAAKSGHSRGSTIDLTLYHLATGQLASMGGDHDLMDSVSHHGAAVAEAEARNRQRLRSIMEASGFHPYPEEWWHYTLRDEPHPDTYFDFPIT
>VanXcs_Am_regifaucium_GY080
MKDDFVFVDEVVPGIRWDAKYATWDNFTGKPVDGYLVNRIVGTKALCAALEKAKDEAVSLGFGLLLWDGYRPQRAVNRFMRWAEEPEDGRKKARHYPNIDRPQMFEKGYVATKSGHSRGSTVDLTIYRLDTGELAPMGGDHDVMDVVSHHGAEGITEEEVKNRLHLRAIMEASGFSAYECEWWHYSLKDEPYPDTYFDFPIE*
>VanXncs-RSY_Dab_aerilata_DSM_27393
VSGELVHVDEFVPGIRWDAKYATWDNFTGGPVDGYHANRIMGTRELCAALERASEAAAAHGRGLLLWDGYRPQRAVDRFLRWSREPEDGRTKRRHYPNISRAEMFEQGYVAARSGHSRGSTVDLTLFDLGTGELAAMGGDHDLMDPRSHHGAHGLTPAEERNRRVLRTVMDAAGFDAYDREWWHYTLRDEPYPDTYFDVPITSRMAESLLSSRPEARRAVAR*
>VanXncs-RSK_Str_scabrisporus_NF3
MNDDFAFVDELIPGVRWDAKYATWDNFTGKPVDGYPANRIVGTRALCAALKRAREEAASVGFDLVLWDGYRPQRAVDRFVAWSTQAEDGRTKPRHYPNIDRAEMFEKGYVAAKSGHSRGSTVDLTLYHLDTGDLAPMGGHHDLMDPISHHGARGITRVETTNRQYLRSIMEAAGFSAYDREWWHYTLTDEPYPDTYFDFPIA*
>VanXncs-RS_Gb_sp_YIM_131861
MRSDFVYIDELVPGIRWDAKYATWDNFTGKPVDGYLTNRIAGTTALCAAVDRARAEAAARGFGLLLWDGYRPQRAVDAFLSWSRQPEDGRTKRRHYPNIARSEMVEQGYVAAESGHSRGGTLDLTLFHLADGELAGMGGDHDLMDPVSSHGAPGISGAQAASRLHLRSIMEASGFRAYETEWWHYTMIDEPYPDTFFDFPLT*
>VanXncs-RSY1_H_rhizosphaerae_DSM_101727
VNDDFVFLDEFAPGIRWDAKYATWDNFTGKPVDGYLANRIVGTKVLCATLESAQEKAATLGFGLLIWDGYRPQRAVDCFLRWSKQPEDGRTKLRHYPNIDRAEMFEQGYVAARSGHSRGSSVDLTLYRLATGELAPMGGGHDLMDSISHHGARGITQVEAENRRYLCSIMEDCGFRSYDREWWHYTLKGEPYPATYFDFPIT*
>VanXcs-RSY_CA37
MRDDFAFVDELVPGIRWDAKYATWDNFTGKPVDGYLANRIVGAKALCTALEGARDKAESLGFGLLLWDGYRPQRAVDCFLRWSQQPEDGRTKLRHYPNIDRAEMFDKGYVAAKSGHSRGSTVDLTLYTLATGELAPMGGDHDLMDPISHHGAAGITPAEARNREYICSIMEDCGFVRYDYEWWHYTLKDEPYPDEYFDFPITYPLAKDGGRECDGD
>VanXcs-RSY_CA915
MNEDFAFVDEVVPGIRWDAKYATWDNFTGKPVDGYHANRIVGTTALCAALARAREAAESRGYGLLLWDGYRPQRAVDWFLRWSQQPEDGRTKLRHYPNIDRTQMFELGYVAAKSGHSRGGTVDLTLYHLVNGELAPMGGDHDLMDAISHHGARGITPIEAENREQLCSIMEQSGFVRYECEWWHYTLRDEPYPDTYFDFPITEVSRLKQLAGR
>VanXL-RS_Js_endophytica_JCM_18317
VILLCDPRVAAVPGVDDGEPLVDLRDLPELRLDGRAADPAGTYARLRRGVADRLVAAQRALPDGLRLLVIEGYRPYQAQLDIFTGYRDELRRNHPDWSPQRVYEETTKFVSPVEVAPHSTGGAVDLTLCTADGVELDMGTAVDATPEASANACFTAASSISPAARRHRQIMVAALTGAGLVNYPTEWWHWSYGDRYWALLTGAPRTRYGPV*
>VanXL-RS_Js_zingiberis_PLAI_1-1
VILLCDPRVAAVPGEDDGEPLVDLRDVPELRLDGRAADPAGAYARLRQGVVERLLAAQSALPDGLRLLVIEGYRPYAAQLDIFTGYRDELRRNHPDWSAERVYEETTKFVSPVEVAPHSTGGAVDLTLCTADGAELDMGTAVDATPEASANACFTAASSISAQARRHRQIMGSALAGAGLVNYPTEWWHWSYGDRYWALLTGAPHTRYGPL*
>VanXncs-RS_Kib._aridum_A82846
MHDDFVFVDEIVSGIRWDSKYATWDNFTGRPVDGYVANRIVGTRALCAALKKAVEEAAALGFGLLLWDGYRPQRASDCFLRWSQQPEDGRKKLRHYPNIQRAEMFEQGYVAAKSGHSRGSTVDLTIFHLATDELAAMGGDHDVMDSISHHGAPGITQVEAQNREHLRSIMAASGFNSYDREWWHYTLKDEPYPDTYFDFPITSDN*
>VanXncs_Kib._aridum_DSM43828
MHDDFVFVDEIVSGIRWDSKYATWDNFTGRPVDGYVANRIVGTRALCAALKKASEEAAALGFGLLLWDGYRPQRASDCFMRWSQQPEDGRKKQRHYPNIHRGEMFEKGYVAAKSGHSRGSTVDLTIYHLATDELAPMGGDHDLMDLISHHGAEGITEVEAENRRYLCSIMEASGFSSYDREWWHYTLKDEPYPDTYFDFPITSQS*
>VanXncs-SY2_Kib_phytohabitans_KLBMP1111
VKDGFVFVDEFLPGIRWDAKYATWDNFTGKPVDGYTANRIVGTRALCTALESAQEKAASLGFGLLLWDGYRPQRAVDRFLRWSRLPEDGRTKQRHYPNIARIEMIERGYVATKSGHSRGSTVDLTLYHLGTGELAAMGGGHDLMDAVSHHGAQGVGPVEARNRRHLRSVMEDCGFKAYEREWWHYTLKDEPFPNTYFDFPVA*
>VanXncs_Kib_phytohabitans_KLBMP1111
VNGDFVFVDEFLPGIRWDAKYATWDNFTGKPVDGYLTNRIVGTRALCMALEDAREKAAALGFGLLLWDGYRPQRAVNSFVLWSQQPEDGRTKQRHYPNINRTDMFTKGYVATKSGHSRGSTVDLTLYHEASGELAPMGGDHDLMDTLSHHGAQGITQTEARNRQTLRSIMEACGFNSYEYEWWHYTLADEPYPASYFDFQIT*
>VanXncs-RSKY_Ksp_aureofaciens_NRRL_B-2658
MKGDFVYLDEFVYLDEHVPGIRWDAKYATRDNFTGKPVDGYLANRIIGTRALCAALRRVQEEAASLGFGLLVWDGYRPQRAVDCFLRWSEQPEDGRTKRRHYPNIDRSQLVDEGYVATKSSHSRGSTVDLTLYSLATGGRARMGGDHDLMDPISHHGASGLTPTEAGNRERLCSIMENCGFARYACEWWHYTLKSEPYSDVYFDFPVT*
>VanXncs-RS_Kr_antibiotica_JCM_13523
MRADFVFLDEFVSGIRWDAKYATWDNFTGRPVDGYFANRIVGTKALATALADGREAAAALGFGLLIWDAYRPQSAVNRFLRWANEPEDNRTKSRHYPNIARAEMFDQGYVSARSGHSRGSTVDLTLYHLDTGELTSMGGDHDLMDSISHHGADGITATEARNRRHLGNIMATAGFQHYDYEWWHYTLRNEPYPDSYFDFPIA*
>VanXncs-RSYK_Kr_sindirgiensis_DSM_27082
VNADFAFVDEVAPGIRWDSKYATWDNFTGKPVDGYLANRIAGTRALCAALQRAREKAEPLGFGLLLWDGYRPQRAVDNFLRWARQPEDRRTKPRHYPNINRLEMFEKGYVATKSGHSRGSTVDLTLYDLATGELSPMGGHHDLMDSISHHGATGITALEAENRRHLCSIMESAGFSRCDHEWWHYTLLDEPYPDTYFDFPIA*
>VanXncs-RSY1_K_albida_DSM_43870
MTMRDDFVLVDEVVSGIRWDAKYATWDNFTGKPVDGYVVNRIVGTRALCAALERAREEAAALGFGLLLWDGYRPQRAVDCFLRWSQQPEDGRTKLRHYPNIDRAEMFEQGYVAARSGHSRGSTVDLTLYHLATGELVPMGGDHDLMDSVSHHGARGISQVEARNRQHLCSVMAASGFDSYDYEWWHYTLKEEPYPDTYFDFPVA*
>VanXncs-SY4_K_buriramensis_DSM_45791
MNDDFVFVDEVVPGIRWDAKYATWDNFTGKPVDGYVANRIVGTRALCAALGTAQEKAGPLGFGLLLWDGYRPQRAVECFRRWSERPEDGRTKPRHYPNIDRPEMFEKGYVAVKSGHSRGSTVDLTLYHLDTGELAPMGGDHDLMDPVSHHGAPGITAVEARNRDHLCSIMEDCGFARYDGEWWHYTLRDEPYPDTYFDFPIA*
>VanXncs-S_L_flaviverrucosa_DSM_44664
VNAEFAFVDVPGIRWDAKYATWDNFTGKPVDGYLVNRIAGTKALVTALTMAHEKAESLGYGLLLWDGYRPQRAVDCFLRWAEQPEDGATKARYHPRITRAEMFELGYVARKSGHSRGSTVDLTLYHLGTGELASMGGGHDLMDPISHHGAEVGEVETTNRQHLCSIMEACGFRRYDSEWWHYTLVDEPYPDTYFDFPIG*
>VanXncs-RSY_Mr_pocheonensis_Gsoil_818
MTAFPDDFVFVDECVPGIRWDAKYATWDNFTGKPVDGYRANRILGTRALCGALARARDRAASLGFGLLLWDGYRPQRAVDSFVRWSVQPEDGRTKPRHYPRLERSEMFAKGYVATRSGHSRGSTVDLTLFHLGSGALAPMGGDHDLMDPVSHHGADGIAPLETRNRAHLRAVMEAAGFAAYECEWWHYTLADEPYPDTYFDFPVG*
>VanXncs-RSY_Ml_soli_DSM_21800
MKDDFVFVDDFVAGIRWDAKYATWDNFTGRPVDGYGVNRIVGTRALCAALEWAREDAASLGYGLLLWDGYRPQRAVDRFLHWSEQAEDGRTKTRHYPNIDRAEMVAQGYVATKSGHSRGSTVDLTLFHLDTGELVSMGSGHDFMDPTAHHEAQGIGRQQANGRRQLRVIMESCGFRSYDCEWWHYTLQREPYPDTYFDFPIN*
>VanXLncs-RS_Mms_avicenniae_DSM_45758
MILLSDPRVAAVRSEDDGDELVDLREVPELRLDVRAADAAGSYARVRRGVADRLLAAQRALPTGLRLLVIEGYRPYQAQLEIFTGYRDELRRRYPEWSPERLHVETTKFVSPVEVAPHSTGGAVDLTLCDADGLELDMGTVVDATPEASANACFTAADNIPAAARRNREILVAALSGAGMVNYPTEWWHWSYGDRYWALMTGAPHTRYGPL*
>VanXL-RS_Mms_chersina_DSM_44151
MILLSDPRVAAVSSRDDGDPLVDLRDLPELRLDTRAADPAGAYARVRRGVADRLLAAQRALPAGLRLLVVEGYRPYRAQLDIFTGYRDELRRRYPDWSAERLHRETAKFVSPVEVAPHSTGGAVDLTLCDADGKELAMGTALDATPEESADACFTAARHIPVSAWRNRQILVAALSGAGLVNYPTEWWHWSYGDRYWALLTGAPHTRYGPL*
>VanXL-RS_Mms_krabiensis_DSM_45344
VILLSDPRVAAVPATDDGDPLVDLRDVPDLRLDTRAADPAGAYARVRLGVAERLLAAQRVLPDGLCLLVIEGYRPYQAQLEIFTGYREELRELHPDWSAERLHRETTKFVSPVEVAPHSTGGAVDLTLCTGDGLELDMGTAVDATPEASRNACFTAAPSIGDTARRHRRILVSVLSGAGLVNYPTEWWHWSYGDRYWALMTGAPRTRYGPL*
>VanXL-RS_Mms_mirobrigensis_DSM_44830
VILLSDPRVAAVSSRDDGQPLVDLREVPLLLVDGRAADAAGAYAQVRRGVADRLLAAQRALPAGLRLLVVEGYRPYRAQLDIFTGYRDELRRRHPDWSADRLHRETTKFVSPVEVAPHSTGGAVDLTLCDSDGVELAMGTALDATPEESADACFTEARHIPVSAWRNRRILVAALSGAGLVNYPTEWWHWSYGDRYWALVTGAPHTRYGPL*
>VanXL-RS_Mms_noduli_ALFpr19a
MILLSDPRVAAVPSADDGEEFVDLRELPELRLDGRAADPAGAYARLRAGVVDRLLAAQRALPGGLRLLVVEGYRPYQAQLAIFTGYRDELRRRHPDWSPQRLHRETTKFVSPVEVAPHSTGGAVDLTLCTDDGVELDLGTAIDATPEDSADACFTDAPAIGGTARRHRQIMVDALGGAGMVNYPTEWWHWSYGDRYWALITGAPRTRYGPVDLAAARSIPVPAER*
>VanXL-RS_Mms_terminaliae_DSM_101760
MILLSDPRVAAVSSRDDGDPLVDLRELPELLLDGRAADPAGAYARVRRGVADRLLAAQRALPAGLRLLVVEGYRPYRAQLDIFTGYRDELRRRYPDWSPERLHRETTKFVSPVEVAPHSTGGAVDLTLCDADGIELDMGTALDATPEESADACFTAAPHIPVSAWRNRQVLVAALSGAGLVNYPTEWWHWSYGDRYWALLAGAKHTRYGPL*
>VanXL-RS_Mms_ureilytica__LB19
MILLSDPRVAAVPSADDGEEFVDLRELPELRLDGRAADPAGAYARLRVGVVDRLLAAQRALPGGLRLLVVEGYRPYQAQLAIFTGYRDELRRRHPDWSPQRLHRETTKFVAPVEVAPHSTGGAVDLTLCTDDGVELDLGTAIDATPEDSADACFTDAPAISGTARRHRQIMVDALGGAGMVNYPTEWWHWSYGDRYWALITGAPHTRYGPVDQAAARSIPVPAER*
>VanXncs_Nci_sp_CF167
MTGDFVYVDDLVPGIRWDAKYATWDNFTGKPVDGYLANRIIGTRELGEALRVARDEAAARGFGLLLWDGYRPQRAVDRFLAWSEQPDDGRTKPRHYPRLARPDMVELGYVARRSGHSRGSTVDLTLFHLDTGELPPMGGDHDLMDPVSHHGARGITPEQTWHRDQLCTVMEASGFERYDCEWWHYTLRDEPYPDTYFDFAVA*
>VanXcs_Amycolatopsis_keratiniphila_subsp_nogabecina_FH_1893
MRDDFVFVDEVVSGIRWDAKYATWDNFTGKPVDGYLVNRVVGTRAFCAALEKARDKAAELGFGLLLWDVYRPQRAVDRFMRWAEEPEDGRKKARHYPNIERPQMFEQGYVATKSGHSRGSTVDLTLYRLDTGELADMGGDHDLMDVVSHHGADGVPDEAAKNRAHLCAIMEGSGFKSYEFEWWHYNLKDEPYPDTYFDFPIE*
>VanXncs-RSY-D_Pvb_caecicola_DSM_22242
MNRDFVYIDECVSGIRWDAKYATWDNFIGCPVDGYDVNRIVGTRQLAEGLRRAQRVAGELGFGLLLWDGYRPQIAVDCFLRWASSPEDGLTKDKHYPNIEKAEIVEQGYVARRSGHSRGGTIDLTLFSLETGMLVDMGGRFDYMDVSSHHGAAGIIAAESRNRDDLRLIMERSGFLPYELEWWHYTLLDEPYPDTYFDFRIA*
>VanXncs_Rb_toxicus_70137
MKDDFAFVDEIVPGIRWDAKYATWDNFTGKPVDGYDVNRILGTTALCLALRNTQEMAISRGLGLVLWDGYRPQRAVDNFLRWSEQPEDGKKKKRHYPRIDRRAMFELGYVASRSGHSRGSTVDLTVDDRATGLLVPMGGDHDLMDEVSHHGAAGIEEHLAENRLRLRTLMEDCGFIAYECEWWHYTLADEPYPDTYFNFPISYDG
>VanXncs-RSY_Pr_muralis_DSM_45305
MNDDFVFVDEFVPGIRWDAKYATWDNFTGRPVDGYLANRIVGTTALCAALKGARDEAEHRGFGLLLWDGYRPQRAVDCFLRWSQQPEDGRTKQRHYPNIDRTEMFEQGYVAARSGHSRGSTVDLTLYHLDTRELAPMGGDHDLMDPISHHGATGITHVEARNRQHLRSIMESCGFRRYDTEWWHYTLEDEPFPDTYFDFPIT*
>VanXncs_Pms_sukumoe_SAI-064
MNGEFAFVDELVPGIRWDAKYATWDNFTGKPVDGYLANRVVGTKALCAALERAQEHARSLGFGLLIWDGYRPQRAVDRFLQWSQQPEDGRTKQRHYPNIPREEMFSRGYVAARSGHTRGSTVDLTLFHLDSGELASMGGDHDLMDPISHHGAPGVPDLEAGNRQTLCTVMEESGFDRYDNEWWHYSLRDEPFPDTYFDFEISTTVPA*
>VanXncs-J_Ps_cypriaca_DSM_45511
MHGDFVFVDEFVSGIRWDAKYATWDNFTGKPVPGYLANRVVGTKALCAALGRARVEAAALGFGLLVWDGYRPQRAVDCFIRWSTQPEDGRTKPRHYPNIDRAEMFERGYVAAKSSHSRGAAVDLTLYHLDTGELVPMGGDHDLMDPVSHHGADGISRVEARNREHLRSIMTACGFAPYDCEWWHYTLEDEPHPETYFDFPIV*
>VanXncs-RS_Sp_antimicrobica_DSM_45119
MNDDFGYVDDRVPGIRWDAKYATWDNFTGKPVDGYLANRVVGTRSLCAALEQAREKAASLGFGLLLWDGYRPQRAVDCFLRWSEQPEDGRTKLRHYPNIDRSEMVEHGYVAAKSGHSRGSAVDLTLYHLATGELAPMGGDHDLMDPISHHRAPGITPIEARNREHLRSIMEDCGFDRYDREWWHYSLRNEPHPDVYFDFPII*
>VanXncs-RS_Sp_hirsuta_DSM_44795
MNDDFGYVDERVPGIRWDAKYATWDNFTGKPVDGYLANRIVGTRALCAALEAARDKAASLGFGLLLWDGYRPQRAVDRFLRWSEQPEDGRTKLRHYPNIDRAEIVEHGYVAAKSGHSRGSAVDLTLYHLATGELAPMGGDHDLMDPVSHHRARAITPAEARNREHLRSIMEDCGFDRYDREWWHYTLRNEPHPDVYFDFPII*
>VanXncs-RSY4_St_australiensis_DSM_43800
VNADFAFVDELVPGVRWDAKYATWDNFTGKPVDGYLVNRIVGTRALCAALERARDKAGSHGFGLLLWDGYRPQRAVDCFLRWSAQPEDGRTKSRHYPNIDRAEMFEKGYVAARSGHSRGGTVDLTLYHLATGELADMGGDHDLMDPVSHHDAPGVTGVAADNRRLLRAVMADCGFRSYDYEWWHYTLDDEPYPDTYFDFPITWPDR*
>VanXncs-RSY_St_espanaensis_DSM_44229
VNDEFVFVDELVPGIRWDAKYATWDNFTGKPVDGYAANRIVGTRALCAALECAQEKAASWGFGLLLWDGYRPQRAVDCFLRWSAQPEDGRTKSRHYPNIDRAEMVEKGYVAARSGHSRGSTVDLTLYHLATGELAAMGGDHDLMDPVSHHGASGVGQVEAENRRRLRAIMETCGFRPYEVEWWHYTLTDEPFPDSYFDFPVEQSFVS*
>VanXncs-SK_Str_acidiscabies_NCPPB_4445
VRDDFVFLDEFVPGIRWDAKYATWDNFTGKPVDGYLANRVVGTRAVSAALDRARKEAASHGFGLLLWDCYRPQRAVDCFLRWARQPEDGRTRSRHYPNIDRAAMFDQGYVAAKSGHSRGSTVDLTLFHLTAGDLAPMGGDHDLMDPISHHGAEGITRLEAENRERLRSVMERCGFRSYACEWWHYTLVDEPYPDTYFDFPITPYRRPIENRIRAGNTTRP*
>VanXncs-RSYK_Str_albofaciens_JCM_4342
MNDDFVYLDELVPGIRWDAKYATRDNFTGKPVDGYLANRIVGTRALCTALGRAQEEAASLGFGLLVWDGYRPQRAVDCFLRWSAQPEDGRTKQRHYPNIERAELVDKGYVAAKSGHSRGSTVDLTLYSLATGQIARMGGGHDLMDPVSHHGAKGLAPTEAENREHLCSIMENCGFARYACEWWHYTLESEPYPDVYFDFPVT*
>VanXncs-SK_Str_antibioticus_DSM_40234
MRDDFVFVDEVAAGIRWDAKYATWDNFTGKPVDGYLVNRVVGTTALCAALKKAQEKAASRGFGLLLWDGYRPQHAVDCFLRWSRKPEDGRTKHRHYPRIDRAEMFEKGYVAARSGHSRGSTVDLTLYDLASGELVPMGGDHDLMDPLSHHGAPGIKPVETRNRRHLRSLMETCGFRAYAREWWHYTLADEPYPDTYFDFPVA*
>VanXncs-SK_Str_sp_GGCR-6
MRDDFVFVDDVASGIRWDAKYATWDNFTGKPVDGYLVNRVVGTTALCAALKKAQEKAASQGFGLLLWDGYRPQHAVDCFLRWSRQPEDGRTKHRHYPRIDRAEMFEKGYVATRSGHSRGSTVDLTLYDLASGELVPMGGDHDLMDPLSHHGAPGIKPVETRNREHLRSLMETCGFRAYEREWWHYTLADEPYPDTYFDFPVA*
>VanXncs-RSK_Str_chrestomyceticus_JCM_4735
MNDDFGYLDELVPGIRWDAKYATRDNFTGKPVDGYLANRIVGTRALCAALRRAQEEAASLGFGLLVWDGYRPQRAVDCFLRWSEQPEDGRTKQRHYPRIDRTEMVGRGYVAAKSGHSRGSAVDLTLYSLATGEKASMGGRHDLMDPVSHHGASGLTPTEAGNRERLRSIMENCGFAPYACEWWHYTLKSEPYADVYFDFPVT*
>VanXncs-RSJK_Str_coelicolor_A3(2)
MTGDFAFVDELVSGIRWDAKYATWDNFTGKPVDGYLANRIVGTKALCAALGRAQERAEDLGFGLLLWDGYRPQRAVDCFLRWSQQPEDGRTKARHYPNIGRAEMFDRGYVAARSGHSRGATVDLTLYHLTTGELAAMGGGHDLMDPISHHDARDVPRAEAANRRHLRSIMAACGFASYACEWWHYTLKEEPHPDTYFDFPIA*
>VanXncs-RSYK_Str_kasugaensis_AM-2504
MNDDFVYLDELVTGIRWDAKYATPDNFTGKPVDGYLVNRIVGTKALCTALGRAEEEAASVGFGLFVWDGYRPQRAVDCFRHWSEQPEDGRTKQRHYPNIDRSELFDKGYVAAKSGHSRGSTVDLTLYSFAAGENARMGGGYDLMDPISHHGARGITLIEAGNRERLCSIMENCGFARYACEWWHYTLKSEPYSDVYFDFPIT*
>VanXncs-RSJK_Str_lividans_TK24
MTGDFAFVDELVSGIRWDAKYATWDNFTGKPVDGYLANRIVGTKALCAALGRAQERAEDLGFGLLLWDGYRPQRAVDCFLRWSQQPEDGRTKARHYPNIGRAEMFDRGYVAARSGHSRGGTVDLTLYHLTTGELAAMGGGHDLMDPISHHDARDVSRAEAANRRHLRSIMAACGFTSYACEWWHYTLKEEPHPDTYFDFPIA*
>VanXncs-RSYK_Str_rimosus_ssp_rimosus_NRRL_WC-3897
MKGDFVYLDEFVYLDEHVPGIRWDAKYATRDNFTGKPVDGYLANRIIGTRALCAALRRVQEEAASLGFGLLVWDGYRPQRAVDCFLRWSEQPEDGRTKRRHYPNIDRSQLVDEGYVATKSSHSRGSTVDLTLYSLATGGRARMGGDHDLMDPISHHGASGLTPTEAGNRERLCSIMENCGFARYACEWWHYTLKSEPYSDVYFDFPVT*
>VanXncs-RSYK_Str_sp_NRRL_WC-3701
MKGDFVYLDEFVYLDEHVPGIRWDAKYATRDNFTGKPVDGYLANRIIGTRALCAALRRVQEEAASLGFGLLVWDGYRPQRAVDCFLRWSEQPEDGRTKRRHYPNIDRSQLVDEGYVATKSSHSRGSTVDLTLYSLATGGRARMGGDHDLMDPISHHGASGLTPTEAGNRERLCSIMENCGFARYACEWWHYTLKSEPYSDVYFDFPVT*
>VanXncs-SK_Str_silvensis_ATCC_53525
MRDDFVFVDEYMPGVRWDAKYATWDNFTGKPVAGYLANRIVGTRALCAALQSAREEAASYGFGLLLWDGYRPQRAVDSFRHWSQQPEDGRTKQRHYPRIDRPDMFEHGYVAAKSGHSRGSTVDLTLYHLESGELADMGGDHDLMDSVSHHGAEAISRTSADNRGHLRRIMESSGFSSYACEWWHYTLKDEPYPDTYFDFPITQVSLG*
>VanXncs-SK_Str_sp_Ag82_G5-5
MNADFVFVDEVVSGIRWDAKYATWDNFTGKPVDGYLANRIVGTRDVCAALERAQEKAESLGFGLLLWDGYRPQRAVDRFLRWSQQPEDGRTKPRHYPNIDRAGMFDLGYVATRSGHSRGSTVDLTLFHRDTDELVSMGGDHDLMDSISHHGAKGVTEVEAANRQYLCSIMEASGFRSYACEWWHYTLESEPFPDTYFDFPIA*
>VanXncs-K_Str_sp_BK042
MRDDFVFVDDVASGIRWDAKYATWDNFTGKPVDGYLVNRVVGTTALCAALKKAQEKAASQGFGLLLWDGYRPQHAVDCFLRWSRQPEDGRTKHRHYPRIDRAEMFEKGYVATRSGHSRGSTVDLTLYDLASGELVPMGGDHDLMDPLSHHGAPGIKPVETRNREHLRSLMETCGFRAYEREWWHYTLADEPYPDTYFDFPVA*
>VanXncs-SK_Str_sp_CMB-StM0423
VNDDFAFLDDLVPGLRWDAKYATWDNFTGKPVDGYLVNRIAGTRALGTALGRVREKAASRGFGLLLWDGYRPQRAVDCFLRWSEQPEDGRTKQRHYPNIERAEMFERGYVAARSGHSRGSTVDLTLYLLGTGELAPMGGDHDLMDPRSHHGAPGITQREAGNRAQLRSLMETCGFSSYACEWWHYTLNDEPYPDTYFDFPLA*
>VanXncs-SK_Str_sp_CNQ-509
VNEDFAFLDELLPGLRWDAKYATWDNFTGKPVDGYLVNRIAGTRALGAALGRVREKAAARGFGLLLWDGYRPQRAVDCFLRWSEQPEDGRTKQRHYPNIGRAEMFERGYVAARSGHSRGSTVDLTLYHLGTGELAPMGGDHDLMDPRSHHGAPGITQREAGNRAQLRSLMETCGFSSYACEWWHYTLTDEPYPDTYFDFPVA*
>VanXncs-SK_Str_sp_CNZ288
VNADFAFLDELVPGLRWDAKYATWDNFTGKPVDGYLVNRIVGTRALCAALGRVREKAESRGFGLLLWDGYRPQRAVDCFLRWSEQPEDGRTKQRHYPRIGRAEMFERGYVAARSGHSRGSTVDLTLYRLDTGELARMGGGHDLMDPLSHHGAAGITQDEAGNRAHLRSLMETCGFSSYACEWWHYTLADEPYPDTYFDFPVG*
>VanXncs-RSYK_Str_sp_SID5471
MKGDFVYLDEFVYLDEHVPGIRWDAKYATRDNFTGKPVDGYLANRIIGTRALCAALRRVQEEAASLGFGLLVWDGYRPQRAVDCFLRWSEQPEDGRTKRRHYPNIDRSQLVDEGYVATKSSHSRGSTVDLTLYSLATGGRARMGGDHDLMDPISHHGASGLTPTEAGNRERLCSIMENCGFARYACEWWHYTLKSEPYSDVYFDFPVT*
>VanXncs-SK_Str_sp_TLI_55
MRGDFLFVDDVAPGIRWDAKYATWDNFTGKPVDGYLVNRVVGTTALCAALKKAQEKAASRGFGLLLWDGYRPQHAVDCFLRWSRQPEDGRTKRRHYPRIDRAQMFEKGYVATRSGHSRGSTVDLTLYDLASGELVPMGGGHDLMDPVSHHGAPGIKPVETRNREHLRSLMETCGFRAYECEWWHYTLADEPYPDTYFDFPVA*
>VanXncs-RSZK_Str_sp_WAC_01420
MNRDFAFVDELVPGIRWDAKYATWDNFTGKPVDGYLANRIVGTKALCAALEKAQEKARSIGFGLLLWDGYRPQRAVDCFVRWSQQPEDGLTKPRHYPNIDRSDMFEMGYVATKSGHSRGSTVDMTLYHLNTGELAPMGGGHDLMDSLSHHGATGIGQVEARNREHLRSIMKSCGFSSYECEWWHYTLNGEPYPDTYFDFPIT*
>VanXncs-RSKZ_Str_sp_WAC_01438
MNRDFAFVDELVPGIRWDAKYATWDNFTGKPVDGYLANRIVGTKALCAALEKAQEKARSIGFGLLLWDGYRPQRAVDCFVRWSQQPEDGLTKPRHYPNIDRSDMFEMGYVATKSGHSRGSTVDMTLYHLNTGELAPMGGGHDLMDSLSHHGATGIGQVEARNREHLRSIMKSCGFSSYECEWWHYTLNGEPYPDTYFDFPIT*
>VanXcs_Str_sp_WAC_04229
MKDNFAFLDEYVPGIRWDAKYATWDNFTGKPVDGYLANRIVGTKPLCSALKRVREKARAHGFGLLLWDGYRPQRAVDCFMRWSRQPEDGRTKQRHYPHIDRAEMFDRGYVAEKSGHSRGSTVDLTLYHLATGELVAMGGGHDLMDPISHHGAQGITPAEAMNRQHLRSLMEACGFHPYECEWWHYTLKDEPYPDTYFDFPVT*
>VanXcs_Am_sp_WAC_05977
MKDDFVFVDEVVSGIRWDAKYATWDNFTGKPVDGYLVNRIVGTRAFCAALEKARDKAEELGFGLLLWDGYRPQRAVDRFMRWAEEPEDGRKKARHYPNIDRPQMFEKGYVATKSGHSRGSTVDLTLYHLDTGELADMGGDHDLMDVVSHHGAAGVAETAAKNRAHLCAVMEGSGFSSYECEWWHYNLKDEPYPDTYFDFPIA*
>VanXncs-RSYK_Str_sp_WAC_06725
MKGDFVYLDEFVYLDEQVPGIRWDAKYATRDNFTGKPVDGYLANRIVGTRALCAALRRAQEEAASLGFGLLVWDGYRPQRAVDCFLRWSEQPEDGRTKRRHYPNIDRSQLVDEGYVATKSSHSRGSTVDLTLYSLATGERARMGGDHDLMDPISHHGASGLTPTEAGNREHLCSIMENCGFARYACEWWHYTLKSEPYSDVYFDFPVT*
>VanXncs-SK_Str_sp_WAC_06738
VNEDFAFLDELVPGLRWDAKYATWDNFTGKPVDGYLVNRIAGTRALGAALGRVREKAAARGFGLLLWDGYRPQRAVDCFLRWSEEPEDGRTKQRHYPNIGRAEMFERGYVAARSGHSRGSTVDLTLYHLGTGELAPMGGDHDLMDPRSHHGAPGITQREAGNRAQLRSLMETCGFSSYACEWWHYTLTDEPYPDTYFDFPVA*
>VanXncs-RSYK_Str_sp_WAC_06783
MKGDFVYLDEFVYLDEQVPGIRWDAKYATRDNFTGKPVDGYLANRIVGTRALCAALRRAQEEAASLGFGLLVWDGYRPQRAVDCFLRWSEQPEDGRTKRRHYPNIDRSQLVDEGYVAAKSSHSRGSTVDLTLYSLATGERARMGGDHDLMDPISHHGASGLTPTEAGNREHLCSIMENCGFARYACEWWHYTLKSEPYSDVYFDFPVT*
>VanXncs-RSJK_Str_sp_WAC04189
MKDDFVFIDELSFGIAGIAGMRWDAKYATWDNFTGKPVDGYLANRIVGTRALGEALERAREQAETQGFGLLLWDGYRPQRAVDCFMRWSQLPEDGRTKARHYPNIGRAEMFEQGYVAAKSGHSRGSTVDLTLYDLASQEIVPMGGDHDLMDPLSHHGAQGITQAEARNRRHLRTIMEACGFIAYDCEWWHYTLADEPYPDTYFDFPITSSSRGGVRRRDGVPRRAVGVCRPEGG*
>VanXcs_Str_sp_WAC1420
MNDNFAFLDECAPGIRWDSKYATWDNFTGKPVDGYLANRIVGTKPLFAALERAREEARSYGFGLLLWDGYRPQRAVDCFVRWSRQPEDGRTKQRHHPHIDRADMFEMGYVATKSGHSRGSTVDLTLYHMATGELAAMGGDHDLMDPISHHGAQGVTQSEARNREHLRSIMEACGFSPYECEWWHYTLKDEPYPDTYFDFPIT*
>VanXncs-RSY1_Str_sp_YIM_121038
MNGDFVYLDELVPGIRWDAKYATRDNFTGQPVDGYLVNRIVGTKALCAALGRAQEKAASRGFGLLVWDGYRPQRAVDCFRRWSEQPEDGRTKQRHYPNIERSELFDKGYVAAKSGHSRGSSVDLTLYNLATGEHACMGGGHDLMDSISHHGAEDIEPIEAENREYLCSIMEDCGFARYDSEWWHYTLESEPYADVYFDFPIT*
>VanXcs-RSJK_Str_toyocaensis_NRRL_15009
MTDGFVFADDLVPGLRWDAKYATWDNFTGKPVDGYLVNRIVGTKALCAALERARDEAASLGFGLLLWDGYRPQRAVDCFLRWSQQPEDGRTKSRHYPNIARAEMFEKGYVAARSGHSRGSTVDLTLYDLATNELVPMGGDHDLMDPVSHHGAQGLAPVEARNRQHLRSVMESCGFKAYEYEWWHYTLADEPYPDTYFDFPIM*
>VanXncs-RSK_Str_varsoviensis_NRRL_B-3589
MNDSFAFLDEYAPGIRWDAKYATWDNFTGKPVDGYLANRIVGTKALCAALERAREKARSHGFGLLLWDGYRPQRAVDCFLRWARQPEDGRTKQRHYPHIDRAEMFERGYVAARSGHSRGSTVDLTLYRLDTGELAAMGGDHDLMDPISHHGAQGITASEAENRRRLRSIMEGCGFSAYDCEWWHYTLKDEPYPDTYFDFPVA*
>VanXncs-RSKZ_Str_vitaminophilus_ATCC_31673
MNKDFAFVDELVPGIRWDAKYATWDNFTGKPVDGYLANRIVGTKALCAALEKVQKKARSIGFGLLLWDGYRPQRAVDCFVRWSQQPEDGLTKPRHYPNIDRSDMFEMGYVATKSGHSRGSTVDMTLYHLDTRELASMGGGHDLMDSLSHHGATGIGQVEARNREHLRSIMEGCGFSSYECEWWHYTLNDEPYPDTYFDFPIT*
>VanXncs-RSJK_Str_xiamenensis_strain_318
VREDFVFLDEYIPGIRWDAKYATWDNFTGKPVDGYLANRVAGTTALCAALTRAQQEAASLGLGLLLWDAYRPQRAVDGFVRWSRQPEDGRTKARHYPNIDRADMFEHGYVATRSGHSRGSTVDLTLYHLTTGELLPMGGDHDLMDPLSHHGAVGITRAAAENRRRLRSLMGSCGFQPYESEWWHYTLRDEPYPDTYFDFPLAPGVAVSVRGSVAA*
>VanXncs-RS_T_halophyticus_DSM_45765
MNDDFGYIDRWVPGVRWDAKYATWDNFTGKPVDGYYANRIVGTLALCTALERARQRAASRGFGLLLWDGYRPQRAVDCFLRWSKQPEDGKTKSRHYPNIERAEMVKHGYVAPKSGHSRGSTVDLTLYHLNTGELAAMGGGHDLMDPISHHHAQGITPTETKNRAQLKSIMEDCGFGHYDCEWWHYTLRNEPYPDVYFDFPITSADSAVHLAVGEPAAPR*
>VanXncs-RSY_Tt_sp_HY188
MNDDFLYIDALVPGIRWDAKYATWDNFTGKPVDGYLANRIVGTRALCTALEQANENAAARGFGLLLWDGYRPQRAVDCFIRWSEQPEDGRTKLRHYPHIDRAEMIEHGYVATRSGHSRGSTVDLTLYHLDTGELVSMGGGHDLMDPISRHRAREITRAETAHREHLRSIMEGCGFDRYDCEWWHYTLRNEPHPDAYFDFPIT*
>VanXcs_CA878
MNDDFVFVDELVPGIRWDAKYATWDNFTGKPVDGYLVNRIVGTKALCAALKKAQEEAAALGFGLLLWDGYRPQRAVDRFLHWSQQPEDGRTKARHYPNIDRPEMFEKGYVAAKSGHSRGGTVDLTIYHLATDELVAMGGDHDFMDPISHHGAAGITQDEARNRQHLRSIMETSGFNAYEYEWWHYTLKQEPYPDTYFDFPIA*
>VanXncs-RSY2_Pb_medicamentivorans_I11
MSGDFAFVDELVDGIRWDAKYATWDNFTGKPVAGYLVNRIVGTTALCAALRAARDAATSVGFGLLLWDGYRPQRAVDSFLRWIEQPEDGRTKPRHYPNIDRAEMVRQGYVAARSGHSRGSTVDLTLHHLATGELAAMGGTYDLMDPVSRHGAPAISPVEAANRDRLRSIMTASGFTPYDCEWWHYTLDDEPHPDTYFDFPIAGDLAVPTAVAG
>VanXLncs-RS_Vcs_sediminis_CGMCC_4.3550 
MILLCDPRVAAVPGVDDGEPLVDLRDLPELRLDSRAADPAGAYARLRQPVVDRLLTAQRALPDGLRLLIVEGYRPYQAQLDIFTGYQEELRRAHPDWSPERLYRETTKFVSPVEVAPHSTGGAVDLTLCTADGVELDMGTAVDATPEASDNACFTAASSIGPDARRHRQIMVAALRGAGLVNYPTEWWHWSYGDRYWALLTGAPHTRYGPV*
>VanXLncs-RS_Vcs_sp_FIM060022
VILLCDPRVAAVPGVDDGDPLVDLRDVPELRLDGRAADPAGAYARLRQGVVERLLAAQRTLPDGLRLLVIEGYRPYEAQLNIFTAYRDELRRNHPDWSPQRVYEETTKFVSPVEVAPHSTGGAVDLTLCTADGIEVDMGTAVDATPEASGNACFTAATSIGAPARRHRRIMGAALACAGLVNYPTEWWHWSYGDRYWALMTGAPHTRYGPL*
>VanXncs-RSY_W_marianensis_DSM_44944
MNADFVYVDEFVSGIRWDAKYATWDNFTGKPVDGYLANRIVGTRALCSALEQVRDKAASLGFGLLLWDGYRPQCAVDCFVRWAQQPDDPETKSRYHPNISRTEMFEKGYVAYKSGHSRGSTTDLTLYHLDTGELAAMGGGHDLMDPISHHGAPGTTAAAARNRECLRSLMEACDFASYDSEWWHYTLRDEPYPGTYFDFPIT*
>VanXLncs-RS_Xa_phaseoli_DSM_45730
MILLCDPRVAAVRGVDDGEPLVDLRGVPELRLDDRAADPTGAYARLRRGVVDRLLAAQRALPDGLGLLVIEGYRPYQAQLDIFTGYRDELRRGHPDWSPERVYQETTKFVSPVEVAPHSTGGAVDLTLCTADGAELDMGTAVDATPEASGNACFTAASSIGVAAREHRQILVAALTGAGLVNYPTEWWHWSYGDRYWALLTGAPHTRYGPV*
>BAE96118_VanX_Enterococcus_raffinosus_GV5
MEKNFVFLDEMLPGIRWDAKYATWDNFTGKPVDGYEVNRIVGTKELGAALRKAQKAAEKLGYGLLLWDGYRPQCAVDCFLTWASLPENNLTKKRYYPNIKRNEMITKGYVASQSSHSRGSAIDLTIFRLDTGMLVPMGGDFDFMDVRSHHAASGLSEEEAGNRERLRDIMERSGFEAYRYEWWHYVLADEPYPDTYFDFCIA
>AAD42185_VanX_Enterococcus_faecium_BM4339
MKKNFAFLDEMIPGIRWDAKYATWDNFTGKPVDGYMVNRVMGTKELGVALRKAQKMAEKLGYGLLLWDGYRPQCAVNCFLNWASQPEDNLTKKRYYPNIKRNEMVAKGYVASQSSHSRGSTVDLTIFHLNSGMLVPMGGDFDFMDERSHHAASGLSEEESKNRQCLRYIMESSGFEAYRYEWWHYVLADEPYPDTYFDFCIA
>AAF36804_VanXE_Paenibacillus_popilliae_ATCC_14706
MEKDFVFLDEILHGVRWDSKYATWDNFTGKPVDGYEVNRIAGTYALAVALLEVKKQAAALGYGLLLWDGYRPQRAVNCFLHWSAQPEDGRTKERYYPNIDRIEMVTKGYVASKSSHSRGSAIDLTLYRLDTGALVPMGSGFDFMDERSHHTSKGISSNEAQNRQLLCSIMEYSGFESYVYEWWHYVLRNEPYPSSYFDFPIGGNHLDPFSNFCGTVPLDALSP
>BAE98130_VanX_Enterococcus_faecalis_pSL1_IS1216V
MEIGFTFLDEIVHGVRWDAKYATWDNFTGKPVDGYEVNRIVGTYELAESLLKAKELAATQGYGLLLWDGYRPKRAVNCFMQWAAQPENNLTKESYYPNIDRTEMISKGYVASKSSHSRGSAIDLTLYRLDTGELVPMGSRFDFMDERSHHAANGISCNEAQNRRRLRSIMENSGFEAYSLEWWHYVLRDEPYPNSYFDFPVK
>BAH02344_VanX_Enterococcus_faecalis_pMG2201
MENGFLFLDEMLHGVRWDAKYATWDNFTGKPVDGYEVNRIIGTKAVAFALREAQIHAAALGYGLLLWDGYRPRTAVDCFLRWAAQPEDKLTKEKFYPNIERAELITKGYVASQSSHSRGSAIDLTLYHLDTGELVSMGSNFDFMDERSHHTAKGIGDAEAQNRRCLRKIMESSGFQSYRFEWWHYKLIDEPYPDTYFNFPVS
>AAY52006_VanX_Paenibacillus_thiaminolyticus_PT-2B1
MKIGFTFLDEILHGVRWDAKYATWDNFTGKPVDGYEVNRIVGTYELADALLKVKELAATQGYGLLLWDGYRPQRAVNCFLQWAAQPEDDLTKERYYPNIDRTEMVSKGYVASKSSHSRGSAIDLTLYRLDTGELVPMGSGFDFMDERSHHAAKGISGNEAQNRRRLRSIMEDSGFEAYSFEWWHYVLRNEPYPNSYFDFPVK
>AHA41501_VanX_Rhodococcus_equi_S7B
MNDDFVYVDDWVPGVRWDAKYATWDNFTGKPVDGYLANRIVGTRALCAALEQAREKAASLGFGLLLWDGYRPRRAVDSFLRWSEQPEDGQTKQRHYPNIDRPEMLEKGYVATQSGHSRGGAVDLTLYHLATGELAPMGGDHDLMDPISHHRARGIKPIESKNRELLRSIMEDCGFDRYDCEWWHYTLKREPYPDVYFDFPIT
>AAF72364_VanXB_Enterococcus_faecalis_Tn1549
MENGFLFLDEMLHCVRWDAKYATWDNFTGKPVDGYEVNRIIGTKAVAFALREAQIHAARLGYGLLLWDGYRPKSAVDCFLRWAAQPEDNLTKEKYYPNIERAELITKGYVASQSSHSRGSTIDLTLYHLDTGELVSMGSNFDFMDERSHHTAKGIGNAEAQNRRCLRKIMESSGFQSYRFEWWHYKLIDEPYPDTYFNFAVS
>AAZ98840_VanXD_Enterococcus_gallinarum_N04-0414
MMKQNFIFLDEVLPGIRWDAKYATWDNFTGKPVDGYEVNRIVGTKELGAALRKAQKLAMKQGYGLLLWDGYRPQRAVDCFLHWASLPENNLTKNRYYPNIKRNEMVTKGYVASQSSHSRGGAVDLTIFYLDTGMLVPMGGDFDFMDERSHHAASGLTEEESRNRECLRHIMGRSGFEAYCNEWWHYVLADEPYPNTYFNFCIA
>AAR37061_VanXD5_Enterococcus_faecium
MKKNFAFLDEMIPGIRWDAKYATWDNFTGKPVDGYMVNRVMGTKELGVALRKAQKMAEKLGYGLLLWDGYRPQCAVDCFLNWTSQPEDNLTKKRYYPNIKRNEMVAKGYVASKSSHSRGSTVDLTIFHLNSGMLVPMGGDFDYMDERSHHTASGLSEEESKNRQCLRYIMESSGFEAYRYEWWHYVLVDEPYPDTYFDFWMA
>ACL82962_VanXM_Enterococcus_faecium_Efm-HS0661_IS1216E
MEKGFTFLDEILNDVRWDAKYATWDNFTGKPIDGYEVNRIIGTYELADALLKVQELAFNQGYGLLLWDGYRPQQAVNCFLQWAAQPEDNRTKAKYYPNIDRTEMVSKGYVASKSSHSRGSAIDLTLYRLDTDELVPMGSGFDFMDERSHHEAKGITSNEAQNRRFLRSIMENSGFEAYSFEWWHYVLINEPYPYSCFDFPVK
>VanX-RSZ Thermoactinomyces vulgaris 2H
MEKGFIFLDEILYGVRWDAKYATWDNFTGKPVDGYEVNRIVGTYDLALALRKAQKQAEALGYGLLLWDGYRPQRAVECFLRWSELPEDNLTKERYYPNIERSELITKGYVAPLSSHSRGSAIDLTLYRLDTGELVPMGSSFDFTDERSHHTSKKISSNEAKNRRLLRSIMENSGFEAYEYEWWHYVLRNEPYPDTYFDFPIVGNHQKED
>VanX-RSWY Brevibacillus laterosporus E7593-50 
MEKGFTFLDEILHGVRWDAKYATWDNFTGKPVDGYEVNRIVGTYELADALLKVKELAATQGYGLLLWDGYRPKRAVNCFLQWAAQPEDDLTKERYYPNIDRTEMVSKGYVASKSSHSRGSAIDLTLYRLDTDELVPMGSGFDFMDERSHHAAKGISGYEAQNRRRLRSIMENSGFEAYSFEWWHYVLRNEPYPNSYFDFSVK
>VanX-RSZ Paenibacillus sonchi LMG 24727 
MEKGFVFLDEVLHGVRWDAKYATWDNFTGKPVDGYEVNRIVGTHALALALLEVQKQAAALGYGLLLWDGYRPKRAVECFLRWSEQPENNLTKERYYPNLERTEMFAKGYIASQSSHSRGSAIDLTLYRLDTGELVSTGSSFDFMDKRSHHAAKGITSMEARNRRLLRSIMENNGFEPYSFEWWHYVLRSEPYPDSYFDFPIL
