# Supplementary material for: Genomic Insights into the Distribution and Phylogeny of Glycopeptide Resistance Determinants within the Actinobacteria Phylum
Source: Antibiotics (Basel). 2021 Dec 14;10(12):1533. doi: 10.3390/antibiotics10121533 (PMC8698665; doi:10.3390/antibiotics10121533)
Supplement: Supplementary file 1 [file antibiotics-10-01533-s001.zip › Supplementary FASTA File S6 VanR-like phylogeny dataset.fasta]

>VanRncs-ZY1_A_sp_H3C3
MRVLIVEDEPYLAEAVRDGLRLEAIAADIAGDGDTALELLSVNSYDLAVLDRDIPGPTGDEIARRIVASGSGIPILMLTAADRIDDKASGFELGADDYLTKPFELRELVLRLRALDRRRAHTRPPVSEIAGLRVDPFRREVFRDGRYIALTRKQFAVLEVLVAAEGGVVSAEELLERAWDANADPFTNAVRITVSALRKRLGQPWLIATVPGVGYRIDTGDDPADPGSTHE*
>VanRncs-Z_Str_vitaminophilus_ATCC_31673
MRVLIVEDEPYLAEAVRDGLRLEAMAADIAGDGGSALERLTTNSYDLVVLDRDIPGPSGDEVARRIVASGSGIPILMLTAADRIDDKASGFELGADDYLTKPFDLRELVMRLRALNRRRAHLRPPVSEIAGLRPDPFRREVFRDGRYVAPTRKQFAVLEVLVAAEGGVVSAEELPERAWDENADPFTNAVRITVSALRKRLGEPWLIATVPGVGYRIDTGSTLPGGTRE
>VanRncs-Z_Str_viridochromogenes_NRRL_3427
MRVLIVEDEPYLAEAVRDGLRLEAIAADVAGDGDTALELLSVNSYDLAVLDRDIPGPSGDEVARRIVASGSGIPILMLTAADRIDDKASGFELGADDYLTKPFDLRELVLRLRALDRRRAYARPPVREIAGLRLDPFRREVFRDGRYVALTRKQFAVLDVLVAAEGGVVSAEQLLERAWDENADPLTNAVRITVSALRKRLGEPWIIATVPGVGYRIDTRTNPAADTPAEPRTGSADPDGGTTTDPGGGTTASGSATTAPGGDATTAPGGSGHA*
>VanRncs-Z_Str_sp_F001
MRVLIVEDEPYLAEAIRDGLRLEAIAADLAGDGDTALELLSINAYDIAVLDRDVPGPSGDEIAKRIVASGSGMPILMLTAADRLDDKASGFGLGADDYLTKPFELQELALRLRALDRRRAHNRPPVREIAGLRLDPFRREVHRNGRYVALTRKQFAVLEVLVAAEGGVVSAEELLERAWDENADPFTNAVRITVSALRKRLGEPWIIATVPGVGYRIDTQPEAGHEGGDRG*
>VanRncs-Z_Str_sp_DASNCL29
MRVLIVEDEPYLAEAVRDGLRLEAIAADIAGDGDSALELLSIHSYDLAVLDRDIPGPSGDEIARRIVASGSGIPILMLTAADRIDDKASGFELGADDYLTKPFELRELVMRLRALDRRRAYARPPVRAIAGLRLDPFRREVFRDGRYVALTRKQFAVLEVLVAAEGGVVSAEELLERAWDNNADPFTNAVRITVSALRKRLGEPWLIATVPGVGYRIDTGMDTGMDTGVDTGMTHPGDTHE*
>VanRncs-Z_Str_sp_cf386
MRVLIVEDEPHLAEAVRDGLRLEAIAADIACDGDSALELLSVNSYDLAVLDRDIPGPSGDEVARRIVASGSGIPILMLTAADRIDDKASGFELGADDYLTKPFDLRELVLRLRALDRRRAYARPPVREIAGLRLDPFRREVFRDGRYVALTRKQFAVLEVLVAAEGGVVSAEELLERAWDENADPLTNAVRITVSALRKRLGEPWIIATVPGIGYRIDTGMDTSAPGSTHG*
>VanRncs-Z_Str_sp_Ag82_G5-5
MRVLVVEDEPYLAEAVRDGLRLEAIAADIAGDGDLALELLSINSYDLAVLDRDIPGPSGDEIARRIVASGSGIPILMLTAADRLDDKASGFELGADDYLTKPFELRELVMRLRALDRRRAYARPPVSEIAGLRLDPFRREVSRDGRHVALTRKQFAVLEVLVAAEGGVISAEELLTRAWDENANPFTNAVRITVSALRKRLGEPWLIATVPGVGYRIDTGADTPELPDGTGE*
>VanRncs-Z_Str_roseus_ATCC_31245
MRVLIVEDEPYLAEAVRDGLRLEAIAADIAGDGDSALELLSIHSYDLAVLDRDIPGPSGDEVARRIVASGSGIPILMLTAADRIDDKASGFGLGADDYLTKPFELRELVLRLRALDRRRAYARPPVREIAGLRLDPFRREVFRDGRYVALTRKQFAVLEVLVGAGGGVVSAEELLERAWDENADPLTNAVRITVSALRKRLGEPWVIATVPGVGYRIETGPDGGAGTYPAPGGPTGPNAPGPGRTHG*
>VanRncs-Z_Str_rapamycinicus_NRRL_5491
MRVLLVEDEPYLAGAVRDGLRLEAIAADIAGDGDSALELLSIHSYDLAVLDRDIPGPSGDEIARRIVASGSGIPILMLTAADRIDDKASGFELGADDYLTKPFELRELVLRLRALDRRRAHVRPPVREIAGLRLDPFRREVFRDGRYVALTRKQFAVLEVLVAAEGGVVSSEELLERAWDHNADPFTNAVRITVSALRKRLGEPWLIATVPGVGYRIDTGMDTSHPGSTHE*
>VanRncs-Z_Str_olivochromogenes_NBRC_3561
MRVLIVEDEPYLAEAVRDGLRLEAIAADIAGDGDSALELLGVNSYDLAVLDRDIPGPSGDEVARRIVASGSGIPILMLTAADRIDDKASGFELGADDYLTKPFELRELVLRLRALDRRRAYARPPVREIAGLRLDPFRREVFRDGRYVALTRKQFAVLEVLVAAEGGVVSAEELLERAWDENADPLTNAVRITVSALRKRLGEPWIIATVPGVGYRIDTNRPGSTHA*
>VanRncs-Z_Str_bingchenggensis_BCW-1
MRVLIVEDEPYLAEAVRDGLRLEAIAADIAGDGDSALELLSIHSYDLAVLDRDIPGPSGDEIARRIVASGSGIPILMLTAADRIDDKVSGFELGADDYLTKPFELRELVMRLRALDRRRAHARPPVREIAGLRLDPFRREVFRDGRYVALTRKQFAVLEVLIAAEGGVVSAEELLERAWDNNADPFTNAVRITVSALRKRLGEPWLIATVPGVGYRIDTGMDTTHPGGTHE*
>VanRncs-Z_Mms_rifamycinica_AM105
MRVLIVEDEPYLAEAVRDGLRLEAIAADIAPDGDAALELLGVNHYDLAVLDRDVPGPSGDEVARRMVASGSGIPILMLTAADRIDDKASGFQLGADDYLTKPFDLRELVLRLRALDRRRGYCRPPVRETAGLRVDPFRREVLRDGRPVALTRKQFAVLEVLVAAEGGVVSAEELLERAWDLNANPFTNAVRITVSTLRKRLGEPWIIGTVPGVGYRIDTGPGDGGTGAERD*
>VanRncs-Z_Mms_mirobrigensis_DSM_44830
MRVLIVEDEPYLAEAVRDGLRLEAIAADIAGDGDAALAALGVNSYDLVVLDRDIPGPSGDEVARHIVASGSGIPILMLTAADRIDDKASGFESGADDYLTKPFELRELVLRLRALDRRRAPARPPVRELAGLRLDPFRREVFRDGRYVALTRKQFAVLEVLVDSGGGVVSAEELLERAWDANADPFTNAVRITVSALRKRLGEPWVIATVPGVGYRIDTPAREGGSWTEPRA*
>VanRncs-Z_Mms_auratinigra_DSM_44815
MRVLIVEDEPYLAEAVRDGLRLEAIAADIAGDGESALELLSVNSYDLAVLDRDIPGPSGDEVARWIVASGSGIPILMLTAADRIDDKASGFEIGADDYLTKPFALRELVLRLRALDRRRGYARPPVHAIAGLRLDPFRREVFRDGRHVALTRKQFAVLEVLVTAEGGVVSAEELLERAWDQHADPFTNAVRITVSALRKRLGEPWVIATVPGVGYRIDTGPDGGNRG*
>VanRncs-Z_L_flaviverrucosa_DSM_44664
MRVLIVEDEPYLAEAVRDGLRLEAIAADIAGDGDTALEMLSVNSYDLAVLDRDVPGPSGDEIARWIVASGSGMPILMLTAADRIDDKASGFGLGADDYLTKPFELRELVLRLRALARRRVYARPPVSEIGGLRLDPFRREVFRDGQYVALTRKQFAVLEVLVGAQGGVVSAEELLERAWDENADPFTNAVRITVSALRKRLGEPWLIATVPGVGYRIDADG*
>VanRncs-Z_Gb_sp_YIM_131861
MRVLVVEDESLMATAIRDGLRLEAIAADLAGDGDSALELLSINAYDIVILDRDIPGPSGDAVAMSIVASGSGMPILMLTAADRLDDKASGFGLGADDYLTKPFELGELVLRIRALDRRRANNRPPVREIAGLRLDSFRREVYRDGRYVALTRKQFAVLEALVAAEGGVVSAEELLERAWDENADPFTNAVRITVSALRKRLGEPWVITTVPGVGYRIGTGLDAPGEQGARG*
>VanRncs-Z_Apl_regularis_DSM_43151
MRVLIVEDEPLLAEAVRDGLRLEAIAADIAGDGDVALELLSVNSYDLAVLDRDIPGPSGDEVARRIVASGSGIPILMLTAADRLDDKVSGFELGADDYLTKPFELRELVMRLRALDRRRAYVRPPVREIAGLRLDPFRREVFRDGRYVALTRKQFAVLEVLVAAEGGIVSAEELLERAWDENADPLTNAVRITVSALRKRLGEPWIIATVPGVGYRIDTQPEAGAERG*
>VanRncs-Z_Apl_missouriensis_431
MRVLIVEDEPHLAEAVRDGLRLEAIAADIAGDGGTALELLAVNSYDLAVLDRDIPGPSGDEVARHIVAAGLGIPILMLTAAGRIDDKASGFSLGADDYLTKPFDMRELVLRLRALDRRRGHARPPVREIAGLRVDPFRREVFRDGRYVALTRKQFAVLEVLVAAEGGVVSAEELLERSWDENANPLTNAVRITVSALRKRLGEPWLIATVPGVGYRIDTHD*
>VanRncs-Z_Apl_friuliensis_DSM_7358
VRVLIVEDEPHLAEAVRDGLRLEAIAADIAGDGHTALELLSVNSYDLAVLDRDIPGPSGDEVARHIVASGSGLPILMLTAAGRIDDKASGFGLGADDYLTKPFDLRELVLRLRALDRRRGTGRPPVHEIAGLRLDPFRREVLREGRHVALTRKQFAVLEVLVAAGGGVVGAEELLERAWDENANPFTNAVRITVSALRKRLGEPWIITTVPGVGYRIEGGDGG*
>VanRncs-Z_Apl_brasiliensis_DSM_43805
VRVLIVEDEPHLAEAVRDGLRLEAIAADVAGDGDTALELLAVNSYDLAVLDRDIPGPSGDEVARRIVASGSGMPILMLTAADRIDDKASGFELGADDYLTKPFELRELVLRLRALDRRRAYARPPVREIGGLRVDPFRREVFRDGRYVALTRKQFAVLEVLVAAEGGVVSAETLLERAWDENADPLTNAVRITVSALRKRLGEPWIIATVPGVGYRIEEGNPG*
>VanRncs-Z_Apl_awajinensis_ssp_mycoplanecinus_NRRL_B-16712
MRVLIVEDEPLLAEAVRDGLRLAAIAADIAGDGDTALELLRVNSYDLAVIDRDIPGPSGDEVARRIVASGSGIPILMLTAADRIDDKATGFGLGADDYLTKPFDLRELVLRLRALDRRRAHARPPVYEIAGLRLDPFRREVFRDGRYVALTRKQFAVLEVLVAAAGGVVSAETLLERAWDENADPLTNAVRITVSALRKRLGEPWIIATVAGVGYRIDTGAADV*
>VanRncs-YZ_Mdb_sp_I12A-02628
MRVLIAEDEPYLADAVRDGLRLEAIAADVVADGEAALEALAVNSYDVVVLDRDLPGTSGDDVARRIVADGLPCRILMLTAADRLEQKVRGFELGADDYLTKPFAMRELVVRLRALGRRPVDATPPVLEFAGLRLDPFRREVYRDGRYVGLTRKQFAVLQVLLTARGGVVSAESLLERAWDENADPFTNAVRITISALRKRLGDPWLIHTVPGTGYRVGGPGPESQPAPAGTATGPR
>VanRncs-YJ_Str_spectabilis_NRRL_2792
MRVLIVEDEPYLAEAIRDGLRLEAIAADIAGDGDTALELLSINAYDIAVLDRDIPGPSGDEVAKRIVASGSGMPILMLTAADRLDDKASGFELGADDYLTKPFELRELALRLRALDRRRAHNRPPVREIAGLRLDPFRREVYRDDRFVALTRKQFAVLDVLVAAEGGVVSAEELLERAWDANADPFTNAVRITVSALRKRLGEPWIIATVPGVGYRIDTAPGTGREERDRG*
>VanRncs-YJ_Str_sp_WAC_06738
MRVLIVEDEPFMAEAIRDGLRLEAIAGDIAGDGDTALELLGVNSYDIAVLDRDIPGPSGDEIARRIVDSGSGMPILMLTAADRLDDKATGFGLGADDYLTKPFDIRELALRLRALDRRRAHVRPPVREIAGLRLDPFRREVYRDGRYVALTRKQFAVLDVLVAAEGGVISAEELLERAWDANADPFTNAVRITVSALRKRLGEPWLIATVPGVGYRIDTASAPGGDEETPA*
>VanRncs-YJ_Str_sp_WAC_01529
MRVLIVEDEPFLAEAIRDGLRLEAIAADIAGDGGTALEMLSVNAYDIAVLDRDIPGPNGDEIAARIVASGTGMPILMLTAADRLDDKASGFELGADDYLTKPFALQELALRLRALDRRRAHSRPPVREIARLRLDPFRREVYRDGRYVALTRKQFAVLDVLVAAEGGVVSAEELLERAWDANADPFTNAVRITVSALRKRLGEPWVIATVPGVGYRIDTAPGTGPQGGGRG*
>VanRncs-YJ_Str_sp_PAN_FS17
MRVLIVEDEPYLAEAIRDGLRLEAIAADIAGDGDSALELLSVNAYDIAVLDRDIPGPSGDEIAERIVASGSGMPILMLTAADRLDDKASGFELGADDYLTKPFELRELALRLRALDRRRAHSRPPVREIAGLRLDPFRREVYRDGRYVALTRKQFAVLEVLVAAEGGVVSAEELLERAWDENADPFTNAVRITVSALRKRLGEPWLIATVPGVGYRIEKPSQAGDEGKDGG*
>VanRncs-YJ_Str_sp_KS_5
MRVLIVEDEPYLAEAIRDGLRLEAIAADIAGDGDSALELLSVNAYDIAVLDRDIPGPSGDEIARRIVASGSGMPILMLTAADRLDDKASGFELGADDYLTKPFELRELALRLRALDRRRAHSRPPVREIAGLRLDPFRREVYRDGRYVALTRKQFAVLEVLVAAEGGVVSAEELLERAWDENADPFTNAVRITVSALRKRLGEPWLIATVPGVGYRIEKPSQAGDEGKDGG*
>VanRncs-YJ_Str_sp_CNZ288
MRVLIVEDEPFMAEAIRDGLRLEAIAGDIAGDGDTALELLSVNSYDIAVLDRDVPGPSGDEIARRIVDSGSGMPILMLTAADRLDDKATGFGLGADDYLTKPFDIRELALRLRALDRRRAHIRPPVREIAGLRLDPFRREVYRDGRYVALTRKQFAVLDVLVAAEGGVISAEELLERAWDANADPFTNAVRITVSALRKRLGEPWLIATVPGVGYRIDTASGTGGRERGEGGRGEEARA*
>VanRncs-YJ_Str_sp_CNQ-509
MRVLIVEDEPFMAEAIRDGLRLEAIAGDIAGDGDTALELLGVNSYDIAVLDRDIPGPSGDEIARRIVDSGSGMPILMLTAADRLDDKATGFGLGADDYLTKPFDIRELVLRLRALDRRRAHIRPPVREIAGLRLDPFRREVYRDGRYVALTRKQFAVLDVLVAAEGGVISAEELLERAWDANADPFTNAVRITVSALRKRLGEPWLIATVPGVGYRIDTGSGGEDEESGTADRA*
>VanRncs-YJ_Str_sp_CMB-StM0423
MRVLIVEDEPFMAEAIRDGLRLEAIAGDIAGDGDTALELLGVNSYDIAVLDRDIPGPSGDEIARRIVDSGSGMPILMLTAADRLDDKATGFGLGADDYLTKPFDIRELALRLRALDRRRAHIRPPVREIAGLRLDPFRREVYRDGRYVALTRKQFAVLDVLVAAEGGVISAEELLERAWDANADPFTNAVRITVSALRKRLGEPWLIATVPGVGYRIDTASGADGDEEAPA*
>VanRncs-YJ_Str_silvensis_ATCC_53525
MRVLVVEDEPYMAEAIRDGLRLEAIAADIAGDGDAALELLAVNAYDIAVLDRDIPGPSGDEVATRIVASGSGMPILMLTAADRLDDKASGFGLGADDYLTKPFEMQELVLRLRALDRRRAHSRPPVREIAGLRIDPFRREVYRDGRYVALTRKQFAVLDVLVAAEGGVVSAEELLERAWDQNADPFTNAVRITVSALRKRLGEPWIIATVPGVGYRIDAQPGIPSEAGRGR*
>VanRncs-YJ_Str_globisporus_C-1027
MRVLIVEDEPYLAEAIRDGLRLEAIAADIAGDGDTALELLSVNTYDIAVLDRDVPGPSGDEIARHIVASGSGTPILMLTAADRLDDKASGFELGADDYLTKPFELRELALRLRALDRGRAHSRPPVREIAGLRLDPFRREVYRDGRYVALTRKQFAVLEVLIGAEGGVVSAEELLERAWDENADPFTNAVRITVSALRKRLGAPGIIATVPGVGYRIEPAAGAGRGDEENGESRG*
>VanRncs-YJ_Str_formicae_KY5
MRVLIVEDEPYLAEAVRDGLRLEAIAADIAGDGDTALELLSVNVYDIAVLDRDVPGRSGDEIAAHIVASGSGMPILMLTAADRLDDKASGFELGADDYLTKPFDLRELVLRLRALDRRRAHIRPPVREFAGLRVDPFRREVYRGDRYIALTRKQFAVLEVLASAEGGVVSAEELLERAWDENADPFTNAVRITVSALRKRLGEPSIIATVPGAGYRIAPPPQPGRPGADRE*
>VanRncs-YJ_Str_davaonensis_JCM_4913
MRVLIVEDEPYLAEAIRDGLRLEAIAADIAGDGDTALELLSINAYDIAVLDRDIPGPSGDEVAKRIVASGSGMPILMLTAADRLDDKASGFELGADDYLTKPFALQELALRLRALDRRRAHHRPPVREIAGLRLDPFRREVYRDGRYVALTRKQFAVLEVLVAAEGGVVSAEELLARAWDENADPFTNAVRITVSALRKRLGEPWLIATVPGVGYRIEGGDGG*
>VanRncs-YJ_Str_chartreusis_ATCC_14922
MRVLIVEDEPYLAEAIRDGLRLEAVAADIAGDGDSALELLSVNAYDIAVLDRDIPGPSGDEVAKRIVASGSGMPILMLTAADRLDDKASGFELGADDYLTKPFELRELALRLRALDRRRAHSRPPVREIAGLRLDPFRREVYRDGRYVALTRKQFAVLEVLVAAEGGVVSAEELLERAWDENADPFTNAVRITVSALRKRLGEPWLIATVPGVGYRIETTSQAGNEGTDGG*
>VanRncs-YJ_Str_alfalfae_ACCC40021
MRVLIVEDEPYLAEAIRDGLRLEAIAADIAGDGDIALELLSVNTYDIAVLDRDIPGPSGDEIAKRIVGSGSGMPILMLTAADRLDDKASGFELGADDYLTKPFELRELALRLRALDRRRPHSRPPVREIAGLRLDPFRREVFRDGRYVALTRKQFAVLEVLVAAEGGVVSAEHLLERAWDENADPFTNAVRITVSALRKRLGEPWIIATVPGVGYRIDTQPQAGRKGGEHG*
>VanRncs-YJ_Str_alboniger_ATCC_12461
MRVLIVEDEPFLAEAIRDGLRLEAIAADIAGDGDTALELLSVNAYDIAVLDRDVPGPSGDEIARHIVASGSGMPILMLTAADRLDDKASGFELGADDYLTKPFELQELALRLRALDRRRAHNRPPVREISGLRLDPFRREVYRDGRYVALTRKQFAVLDVLVAAEGGVVSAEELLESAWDANADPFTNAVRITVSALRKRLGEPWIIATVPGAGYRIDTASGTGQEGGERA*
>VanRncs-YJ_Str_alboflavus_MDJK44
MRVLIVEDEPYLAEAIRDGLRLEAIAADIAGDGDTALELLSINAYDIAVLDRDVPGPSGDEIAKRIVASGSGMPILMLTAADRLDDKASGFELGADDYLTKPFELRELALRLRALDRRRAHSRPPVREIAGLRLDPFRREVYRDDRYVALTRKQFAVLEVLVAAEGGVVSAEELLERAWDENADPFTNAVRITVSALRKRLGEPWLIATVPGVGYRIDTPPGTGRGSGDRG*
>VanRncs-YJ_Mms_sp_PPF5-17
MRVLIVEDEPYLAEAIRDGLRLEAIAADIAGDGDTALELLSINAYDIAVLDRDIPGPSGDEIAKRIVASGSGMPILMLTAADRLDDKASGFELGADDYLTKPFELRELALRLRALDRRRGHNRPPVRELAGLRLDPFRREVYRDGHYVALTRKQFAVLEVLVAAEGGVVSAEELLERAWDENADPFTNAVRITISALRKRLGEPWIIATVPGVGYRIDTQPEAGHEGGERG*
>VanRncs-YJ_M_sp_GKU_823
MRVLIVEDEPFLAEAIRAGLRLEAIASDIAGDGDTALELLSVNAYDIAVLDRDIPGPSGDEIAKHVVASGSGMPILMLTAADRLDDKASGFELGADDYLTKPFELRELVLRLRALDRRRAHNRPPVREIAGLRLDPFRREVYRDGRYVALTRKQFAVLEVLVAAEGGVVSAEELLERAWDENADPFTNAVRITVSALRKRLGEPWIIATVPGVGYRIDTQPEAGHEGGDRG*
>VanRncs-YJ_Ksp_xanthocidica_MMS17-GH009
VRVLVVEDEIYLAEAVQAGLRLEAMACDIVTDGDAALERLAVHSYDVVVLDRDIPGTHGDDVCRSIVEQGLGCRVLMLTAAARLNEKVAGFELGADDYLTKPFDLAELVVRLRSLARRPAQAAPPVLEYAGLRLDPFRREVYRDGRYVSLSRKQFAVLEVLMAARGGVISAEDLLERAWDENADPFTNAVRITISGLRKRLGDPWVIQTVPGVGYRLTDPRQEGTPQ*
>VanRncs-YAsrDdl_Mcp_flavida_DSM_45312
MRVLIVEDELYMAEAIRDGLRLEAIAADIAGDGDAALELLNINAYDIAVLDRDIPGPSGDEVARRIVASGSGMPVLMLTAADRLDDKASGFELGADDYLTKPFELQELVLRLRALDRRRAHSRPPVREIGGLRLDPFRREVYRDGRYVGLTRKQFAVLEVLIAADGGVISAEELLERAWDENADPFTNAVRITISALRKRLGEPWLIATVPGVGYRIDTAADTGREGGDRG*
>VanRncs-YAlrDdl_Bc_sp_DSM_44270
MLIVEDEPFLGEAIRDGLRLEAIAADLAGDGDTALELLGINAYDIAVLDRDIPGPSGDEIATRIVASGSGMPILMLTAADRLDDKASGFGLGADDYLTKPFELRELVLRLRALDRRRAHNRPPVREIAGLRLDPFRREVYREGRYVALTRKQFAVLEVLVAAEGGVVSAEELLERAWDENADPFTNAVRITVSALRKRLGEPGIIGTVPGVGYRIDTAPGAGRAEPGRG
>VanRncs-YAlrDdl_A_umbrina_DSM_43927
MRVLIVEDEPYLAEAVRDGLRLEAIAADIAADGDSALELLSVNTYDLAVLDRDIPGPSGDEIARRIVASGSGIPILMLTAADRIDDKATGFELGADDYLTKPFELRELVMRLRALDRRRAHARPPVTEIAGLRLDPFRREVFRDGRHVALTRKQFAVLEVLVAARGGVVSAEELLERAWDANADPFTNAVRITISALRKRLGEPWLIATVPGVGYRIDTDVDPARPDGAHE*
>VanRncs-YAlrDd_All_opalescens_DSM_45601
VLIVEDEPYLAEAIRDGLRLEAIAADIAGDGGTALELLSVNAYDIAVLDRDIPGPSGDEIAEHIVASGSGMPILMLTAADRLDDKASGFGLGADDYLTKPFELRELVLRLRALDRRRARNRPPVREIAGLRLDPFRREVYRDGRYVALTRKQFAVLEVLVDAEGGVISAEELLERAWDESADPFTNAVRITVSALRKRLGEPWLITTVPGAGYRIDTPPDTGGEEGDRA*
>VanRncs-Y5_K_buriramensis_DSM_45791
VSRVLLIEDDRAVREGLQLALRRQGHTIHAAESGEEGLTRLRAEAPDIVVLDLMLPGIDGFEVCRRIRATGDVPIIMLTARSDDFDIVGGLEAGADDYVVKPVQPRVLDARIRAVLRRTGAERSEQEKHGKLVIDRAALVISKDGLQISLTPTELRLLLELSGTPGRVLSRQQLLEAVWEHDYLGDSRLVDACVQRLRSKIEDNPADPLYVQTVRGFGYRFGPV*
>VanRncs-Y5_K_albida_DSM_43870
MPRLLLVEDDAVLAEALSRALRGLGHEVDVAATGEQALACLYDRRTPADLVLLDVMLPGIDGFEVCRRIRARDTVPVILLTARGDAVDIVVGLECGADDYVVKPAEPRVLDARVKTVLRRATPVRAPQSSVHTFGDLRVDSAAMVVTRGGSELHLTSTELRLLVEFAEHAGQVLSRQTLLRSVWDYGYAGDSRLVDAAVSRLRAKIEPDPGNPTLLRTARGLGYRLVKP*
>VanRncs-Y3_St_espanaensis_DSM_44229
VLLIEDDQAVRDGLRLALTRQGHAVRAVESGERGLAGLAGVEVVVLDLMLPGMDGFEVCRRIRAAGTLPIIMLTARSDDMDVVAGLEAGADDYVVKPVRPRVLEARIRAVLRRTGESALRADTERHGELTIDRAGLVVRKDGEPVALAPTELRLLLELSRSPGRVFSRQQLLESVWEHGYLGDSRLVDACVQRLRSKIENDPAAPRFVQTVRGFGYRFGPL*
>VanRncs-Y3_St_australiensis_DSM_43800
MSQVLLIEDDRAVRDGLRLALTRQGHTVRAVETGEQGLAELAGVDVVVLDLMLPGMDGFEVCRRIRAEGTLPIIMLTARADDMDVVAGLEAGADDYVIKPVQPRVLEARIRAVLRRVGEPARQPHADAERHGELSIDRAGLVVRVRGEPVALAPTELRLLLELSRSPGRVLSRRQLLESVWEHGYLGDSRLVDACVQRLRSKVETDPATPRYVQTVRGFGYRFGPL*
>VanRncs-Y3_Kib_aridum_DSM_43828
MGGVDRRTSTGPAMVGGMSRVLLIEDDQAVRDGLELALTRQGHAVRAVETGEQGLGKLAGVDVVVLDLMLPGMDGFEVCRRIRATGNLPIIMLTARSDDMDVVAGLEAGADDYVVKPVQPRVLEARIRAVLRRVGEPTQQADAEQYGELTVDRASLVVRKNGEQVSLAPTELRLLLELSSSPGRVLSRQQLLESVWEHGYLGDSRLVDACVQRLRAKIENDPATPRYIQTVRGFGYRFGPL*
>VanRncs-Y3_Kib_aridum_A82846
MSRVLLIEDDQAVRDGLEMALTRQGHTVRAVETGEQGLGTLAGVDVVVLDLMLPGMDGFEVCRRIRTTGNLPIIMLTARSDDMDVVAGLEAGADDYVVKPVQPRVLEARIRAVLRRAGEPVPQADAEQYGDLSIDRAGLVVRKNGEQVSLAPTELRLLLELSSSPGRVLSRQQLLESVWEHGYLGDSRLVDACVQRLRAKIESDPATPRYIQTVRGFGYRFGPL*
>VanRncs-Y3_K_albida_DSM_43870
VREGLQLALRRQGHTIHTAASGEEGLTRLRAEPPDIVVLDLMLPGIDGFEVCRRIRAGGDIPIIMLTARSDDFDVVGGLEAGADDYVVKPVQPRVLDARIRAVLRRTGAERAESEHHAGLGIDRAALVVSKDGRPVSLTPTELRLLLELSNTPGRVLSRQQLLEAVWEHDYLGDSRLVDACVQRLRAKIEDNPAEPVFVQTVRGFGYRFGPV*
>VanRncs-Y2J_Str_sp_YIM_121038
MRVLIVEDEPYLAEAIRDGLRLEAIAADIAGDGDTALELLSVNAYDIAVLDRDIPGPSGDEVAKRIVASGSGMPILMLTAADRLDDKASGFQLGADDYLTKPFALRELALRLRALDRRRAHSRPPVREIAGLRLDPFRREVYRDGRFVALTRKQFAVLDVLVAAEGGVVSAEQLLERAWDAHADPFTNAVRITVSALRKRLGEPWIIATVPGVGYRIDAAPGTRREERDRG*
>VanRncs-Y2J_Str_filamentosus_NRRL_11379
VLIVEDEPYLAEAIRDGLRLEAIAADIAGDGDTALELLSVNAYDIAVLDRDVPGPSGDEIARHIVASGSGTPILMLTAADRLDDKASGFELGADDYLTKPFDLRELVLRLRALDRRRAHSRPPVREIAGLRLDPFRREVYRDGRYVALTRKQFAVLEVLIGADGGVVSAEELLERAWDENADPFTNAVRITVSALRKRLGEPGIIATLPGVGYRIEPAADAVRGDGKNHGQG*
>VanRncs-Y2J_H_sp_NEAU-GS14
VRVLIVEDEPYLAEAVRDGLRLAAIAADIAGDGDTALELLGVNDYDIAVLDRDIPGPSGDEIARHIVASGSGLPILMLTAAERLDDKASGFELGADDYLTKPFELRELVMRLRALDRRRARTRPPVREVAGLRVDPFRREVYRDGRYVALTRKQFAVLDVLVAAEGGVVSAEELLERAWDENADPFTNAVRITVSALRKRLGEPPIIATVPGAGYRIEGGDRG*
>VanRncs-Y2_Srb_pauli_DSM_14954
MRVLLVEDEPLMAEAIRDGLRLEAIAADIAGDGDTALEQLAVNTYDIAVLDRDIPGPSGDEVARRIVASGSGMPILMLTAADRLDDKASGFELGADDYLTKPFELQELVLRLRALDRRRAHNRPPVRELAGLRLDPFRREVFRDGRYVALTRKQFAVLEVLVAAEGGVVSAEELLERAWDENANPFTNAVRITVSGLRKRLGEPWIIATVAGSGYRIATGSEGG
>VanRncs-Y2_Kr_antibiotica_JCM_13523
MAAAAELTDQIRILVVDDQGVIRMGLAMILDHEPDLTTVAQAGDGAEALRMIEQYDPDVVLMDIRMPVMDGLVATERITAANKAAGRSKPAVLVLTTFDDEAYVLSAVRAGASGFLLKDTDPDLLVAAVRAVHRGDSLVDPASTRVLLERCVELERQVGTTSSAPAQPDARWAGMLSQLSEREREILVWMARGLSNRDLASKLFVSETTVKTHVSSVLSKLGLSSRVQAVVVAYEAGVVRPGEAEVRWES*
>VanRncs-Y2_Bd_soli_BR7-21
MRVLLVEDEPYMAEAIRDGLRLEAIAADIAGDGDTALELLSVNAYDIAVLDRDIPGPSGDEVAEHIVASGSGLPILMLTAADRLDDKASGFGLGADDYLTKPFELRELVLRLRALDRRRAHSRPPVQEIAGLRVDPFRREVHRDGRHVALTRKQFAVLEVLVAAEGGVVSAEELLRRAWDENADPFTNAVRITVSGLRKRLGEPWIVATVPGAGYRIDAARQEGGRG*
>VanRncs-Y1J_Str_filamentosus_NRRL_11379
VLIVEDEPYLAEAIRDGLRLEAIAADIAGDGDTALELLSVNAYDIAVLDRDVPGPSGDEIARHIVASGSGTPILMLTAADRLDDKASGFELGADDYLTKPFDLRELVLRLRALDRRRAHSRPPVREIAGLRLDPFRREVYRDGRYVALTRKQFAVLEVLIGADGGVVSAEELLERAWDENADPFTNAVRITVSALRKRLGEPGIIATLPGVGYRIEPAADAVRGDGKNHGQG*
>VanRncs-Y1_Kib_phytohabitans_KLBMP1111
MSRVLLIEDDKAVREGLELALTRQGHSVWTAGTGEQGLSRLAGVDVVVLDLMLPGMDGFEVCRRIRATGTLPIIMLTARSDDMDVVAGLEAGADDYVVKPIQPRVLEARIRAVLRRAGDAGPPHTEAEQYGDLAIDRSSLVVRRHGEQVSLAPTELRLLLELSSSPGRVLSRQQLLESVWEHGYLGDSRLVDACVQRLRAKIETDPAAPRYIQTVRGFGYRFGPL*
>VanRncs-Y1_Srb_pauli_DSM_14954
MRVLIAEDELYLAEALQTGLRREAIAADIALDGDAALERLAITDYDVLVLDRDLPGTHGDQVAETVAREHPEVRILMLTAAARLRDKLDGFALGADDYLPKPFAFAELLVRLRALARRPPTSAPPILEFADLRLDPFRREVYRDGRYVKLTRKQFAVLELLLRADGGVVSAETMLEKAWDEHADPFTTAPRVTMSTLRKALGEPDLIVTVPGAGYRLAAP
>VanRncs-Y1_Sb_nassauensis_DSM_44728
MRVLIVEDEPYLAEAVRDGLRLEAIAADIAGDGDTALELLSVNSYDLAVLDRDIPGPSGDEVARWIVDSGSGIPILMLTAADRIDDKATGFELGADDYLTKPFALRELVLRLRALDRRRARSRPPVREIAGLRLDPFRREVFRDGRYIALTRKQFAVLEVLVAAEGGVISAEELLERAWDENADPFTNAVRITVSALRKRLGEPWLIATVPGVGYRIDTGSESDSRA
>VanRncs-Y1_Pb_medicamentivorans_I11
MRVLIAEDEEFLAEAIQTGLRRAAIAADVALDGAAALRALAVVDYDAIVLDRDLPQVHGDEVARTVAERHPGVRVLMLTAAARVDQRVEGLRLGADDYLAKPFAFEELVARLHALARRPAATAPPVLEVGDLRIDSFRREAFRDGRLLRLTRKQFAVLELLARAAGGVVSAEELLQKVWDENVDPFTTAPRVTVSTLRKALGPPDPIETVTGVGYRLAVADDGDG
>VanRncs-Y1_Ncd_terpenica-NC_YFY_NT001
MRVLVVEDEPYMAEAIRDGLRLEAIAADIAGDGDTALELLSVNAYDIAVLDRDIPGPSGDEIAARIVASGSGMPILMLTAADRLDDKASGFELGADDYLTKPFALRELVLRLRALDRRRGHNRPPVREIAGLRVDPFRREVYRDGRYVALTRKQFAVLEVLVAAEGGVVSAEELLERAWDENADPFTNAVRITVSALRKRLGEPWIIATVAGVGYRIDTTPGTGSAGRNRE
>VanRncs-Y1_Ncd_cyriacigeorgica_MDA3349
MRVLIVEDEPYLAEAIRDGLRLEAIAADIAGDGETALELLAVNAYDIAVLDRDIPGPSGDEIARRIVASGSGLPILMLTAADRLDDKASGFGLGADDYLTKPFELRELVLRLRALDRRRAHNRPPVREIAGLRLDPFRREVYRDGRYVALTRKQFAVLEVLVAAEGGVVSAEELLERAWDENADPFTNAVRITVSALRKRLGEPWVIATVAGVGYRIDTQPANGGAERG
>VanRncs-Y1_Mcb_goodii_X7B
MRVLVVEDELLLAEAIRDGLRLEAIAADIAGDGDTALELLSINAYDIAILDRDIPGPSGDEIAERVVASGSGMPILMLTAADRLDDKASGFGLGADDYLTKPFELQELVLRLRALDRRRANHRPPVREIAGLRLDPFRREVFRDGRYIALTRKQFAVLEVLVAAEGGVISAEELLERAWDENADPFTNAVRITVSALRKRLGEPWIIATVAGVGYRIDTTPVTKHEGGDRG
>VanRncs-Y1_Kr_antibiotica_JCM_13523
MRVLVVEDEVYLAEAIRAGLRLEAIAADLAFDGDAALEAVTVNDYDVVVLDRDIPGPNGDEVCRQIVAQGIGCRVLMLTAAGDLDDKVTGFELGADDYLTKPFELRELIVRLRALVRRPSAAAPTVLEYAGVRLDPFRREVYRDDRYVKLTRKQFAVLEVLMTARGGVISAETLLEKAWDENADPFSNAVRITISAVRKRLGDPWVIHTVPGVGYRMGS*
>VanRncs-Y1_K_buriramensis_DSM_45791
VAELLLVEDDAVLAEALSRALTALGHQVTVAPTGELALEALFERRSPADLVLLDVMLPGIDGFEVCRTIRAKSTVPVVLLTARGDPVDMVVGLEGGADDYVVKPAEPRVIDARIKTILRRASSSPAPSTAVHTFGDLTVDSDAMIVSRGGEELHLTSTEMRLLLEFVDHPGQVLSRQTLLKRVWDYGFAGDSRLVDAAVARLRAKIEPDPGNPTLLRTARGLGYRLVKP*
>VanRncs-Y1_H_sp_NEAU-GS14
MSVSVLLVEDDEVIRKSVGMALERYGYRVDPAADGLTGLERFHAGDHDLLLLDVMLPGLDGIGLCRRVRESSLVPILMMSARGDALDVVSGLEAGADDYVVKPADTSVLVARIRALLRRATPAPGTPRLVFGDLTVDPEALEVYVAGEQISLAPTELRLLLEFAANPGIVLDRQTLLRNVWDYGWDGDSRVVDLCVQRLRRKVGADRVETVRGFGYKLRR*
>VanRncs-Y_Str_xiamenensis_318
VLVVEDEEYLAEALREGLRLEAITADIALDGDTALERISVNDYDAVVLDRDIPGTHGDQVCRVIAENHPAVRVLMLTAAARLRDKVGGFELGADDYLTKPFALAELVVRLRALGRRPAASAPPVLTWGELRLDPFRHEAYRAGRYLRLTRKQFAVLELLMRAGGGLVSAETMLEKVWDEHADPFSTAPRVTVSTLRKALGDPDPITTVHGSGYRLRKPAP*
>VanRncs-Y_Str_sp_W007
VLIVEDEPYLAEAVRDGLRLEAIAADIAGDGDTALELLSLNTYDIAVLDRDVPGPSGDEIAEHIVASGSGMPILMLTAADRLDDKASGFGLGADDYLTKPFDLRELVLRLRALDRRRAHSRPPVREIAGLRLDTFRREVYRDGRYVALTRKQFAVLDVLVAADGGVVSAEELLERAWDENADPFTNAVRITVSALRKRLGEPWIIATVPGVGYRIGTASGTGHGDGGDRG*
>VanRncs-Y_Str_sp_BA2
MRVLIVEDEPYMAEAIRDGLRLEAIAGDIAGDGDTALELLSFNAYDIAVLDRDIPGPTGDEVARSIVASGSGMPILMLTAADRLDDKATGFELGADDYLTKPFELQELVLRLRALDRRRAHNRPPVRELAGLRLDPFRREVYRNGLYVALTRKQFAVLEVLLAAEGGVVSAEELLERAWDENADPFTNAVRITVSALRKRLGEPWVIATVPGAGYRIETEGKEGGDRG*
>VanRncs-Y_Str_clavuligerus_ATCC_27064
MRVLIVEDEPYLAEAVQAGLRLEAIASDIAGDGDTALERLDVHPYDAVVLDRDIPGTHGDEVCRLIVERGHGCRVLMLTAASRLQEKVSGFELGADDYLTKPFEMAELVVRLRSLARRPKESAPPVLEYAGIRLDPFRREVFRSGRYVGLTRKQFAVLEVLMAARGGVVSAETLLERAWDENADPFTNAVRITISALRKRLGEPWAILTVPGVGYRLDEEADA*
>VanRncs-Y_Sms_sp_M2
MRVLIVEDELYLAEAVQEGLRREAIAADLALNGDAALESIGVNDYDAVVLDRDVPGTHGDDVCRIITRDHPSVRVIMLTAAKRLDDKVTGFELGADDYLTKPFAVSELVVRLRALARRPTATVPPVLQAGDLRLDPYRREAYRNGRFLRLTRKQFAVLEVLMRAEGGVVSAETLLEKAWDDNADPFTSAPRVTMSTLRKVLGEPDPIETVSGAGYRLRVAP*
>VanRncs-Y_Sb_endophytica_DSM_45928
MRVLIVEDEPYLAEAVQSGLRHESIPADIAPDAEAAIERITVNDYDVVLLDRDLPGMSGDDVCRYIVREHPDVRVLMLTAAGRVSEKVDGFELGADDYLTKPFAFEELVVRLRSLARRPAASLPPVLEFADLTLDVFRREVYRAGRYVKLTRKQFAVLELLMRADGGVVSAETLLEKAWDENADPFTSAPRVTMSTLRKALGPPDLIQTVSGAGYRLIEPETAGD
>VanRncs-Y_Rc_sp_NEAU-CX67
MVSILFIEDDAAVAEAITLGLNRLGHDVSHRPDGNCDFDDILTTADLVLLDLGLPGADGYEICRRIRTRSSIPIIILTARSDDIDTVAGLEAGADDYVVKPASPRVLDARIKAVVRRSTPATPRAEAVRVAETFGNLEVDRSSLQVRKAGNLMTLTPTELRLILALTENPGQVLSRRQLLSAAWDQEYLGDSRIVDAAVQRLRGKIEDDPADPTVIETVRGFGYRFNPSSAR
>VanRncs-Y_Rc_sp_15-649-2-2
MVNILFVEDDPAVAEAMTLGLNRLGHCVDHRPDGNGDLDNALTAAEIVLLDLGLPGADGYEICRRIRAQSSIPIIILTARSDDIDTVAGLEAGADDYVVKPASPRVLDARIKAVVRRSTETTPAVATATAIVEQYGDVTVDRSSLQVRKGGTLLTLTPTELRLLLALTENVGHVLSRGQLLSAAWDQDYLGDSRIVDAAIQRLRGKIEDDPAAPAAIETVRGFGYRFDPGPAR
>VanRncs-Y_Ps_dioxanivorans_CB1190
VRVLIVEDEPLLAEAIRDGLRLEAIAGDIAGDGDTALELLSVNAYDIAVLDRDVPGRSGDEVAAHIVASGSGTPILMLTAADRLDDKASGFGLGADDYLTKPFHLRELVLRLRALDRRRTRSRPPVREVAGLRLDPFRREVFRDGRYVALTRKQFAVLEVLVSADGGVVSAEELLERAWDENADPFTNAVRITVSALRKRLGDPPIIATVTGVGYRIGTERSLPERADDTERSLPERADDTRS*
>VanRncs-Y_Ps_cypriaca_DSM_45511
VRVLIVEDEPYLAEAIRDGLRLEAIAADVAGDGDTALELLSINAYDIAVLDRDIPGPSGDEIARRIVASGSGMPILMLTAADRLDDKASGFGLGADDYLTKPFDMRELVLRLRALDRRRAHSRPPVREIAGLRVDPFRREVYRDGRYVPLTRKQFAVLEVLVAAEGGVVSAEELLERAWDENADPFTNAVRITVSALRKRLGEPAIIATVAGVGYRIETAAGARS*
>VanRncs-Y_Pkc_lusitanus_CECT_7306
VRVLVVEDEPYLAEAVRDGLRLAAVPADVAPDGARALEMLRENRYDVVVLDRDLPVVPGDEVARVVAATPDGPRVLMLTAADRLDDKASGFALGADDYLVKPFAMRELVLRVRAVARRAGPGRPPVLEAEGVRLDPFRREVHREGHHVPLTRKQFAVLEVLMAADGGVVSAEDLLEQAWDAHADPFTGAVRVTMSTLRSRLGAPAVIHTVTGVGYRFGGPAAPAP*
>VanRncs-Y_Np_sp_TSRI0078
MRVLIVEDEPYLAEAVQAGLRLEAIASDIAGDGDTALERLDVNDYDVVVLDRDIPGTHGDDVCRAVVERRLGCRVLMLTAASRLQEKVAGFGLGADDYLTKPFDLEELVVRLRSLARRPSRGAPPVLEYAGIRLDPFRREVYRSGVHVHLTRKQFAVLEVLMTAEGGVVSAETLLERAWDENADPFTNAVRITISTLRRRLGEPPVVRTVPGVGYRLEETGGDR*
>VanRncs-Y_Np_sp_L17-MgMaSL7
MRVLVVEDEVFMAEALQAGLRQEAIAADVALDGDAALERIGVNDYDVVVLDRDLPGTHGDEVCAVIARDRPGTRVLMLTAAARLRDKVDGFSLGADDYLTKPFAVEELVMRLRALARRPAATVQPVLERADLRLDPYRREAYRSGRYVRLPRKQFAVLELLMRADGGVVSAETLLEKVWDEHADPFTSAPRVTVSQLRRALGEPDPIVTVPGVGYRLVDTGEGK*
>VanRncs-Y_Np_sinuspersici_UTMC102
MRVLIVEDEPYLAEAVQAGLRLEAIASDIAGDGDAALERLGVNEYDVVVLDRDIPGTHGDDVCRDIVGRRLGCRVLMLTAASRLREKVAGFELGADDYLTKPFDLEELVVRLRSLARRPSRGAPPALEYAGIRLDPFRREVHRSGAYVHLTRKQFAVLEVLMTAGGGVVSAETLLERAWDENADPFTNAVRITISTLRKRLGEPSAIRTVPGVGYRLEETGRYR*
>VanRncs-Y_Nm_silvestris_DSM_102309
MSRLLLVEDDSALAEALALALGGLGHRLTVAGSGEEALEMLLPGPAPVDLVLLDVMLPGIDGFEVCRRIRARDLVPVILLTARGDAVDVVVGLEGGADDYVVKPVEPRVLDARIKTILRRAAVQPAPPTTVETVGDLTVDRAGMKVFRAGAELRLTATETRLLLEFADHPGQVLTRQALLKRVWDYGFAGDSRLVDAAVARLRAKIEPDPGNPSLLRTVRGLGYRLDVP
>VanRncs-Y_Nci_sp_CF167
VRVLIVEDEVLMAEAIRDGLRLEAIAADIAGDGDSALELIDLNQYDIAVLDRDIPGPSGDEVAQRIIASGSGMPILMLTAADRLDDKASGFELGADDYLTKPFELRELVLRLRALDRRRAHHRPPVWEVAGLRLDPFRREVYRDGRYVGLTRKQFAVLEVLVAAQGGVVSAEDLLERAWDENADPFTNAVRITVSALRKRLGEPWLISTVPGVGYRIATEGAGGAAVDGADG*
>VanRncs-Y_Ncd_brasiliensis_ATCC_700358
MRVLIVEDEPYLAEAIRDGLRLEAIAADIAGDGDTALELLSINAYDIAVLDRDIPGPSGDEIAKRIVASGSGMPILMLTAADRLDDKASGFGLGADDYLTKPFALQELVLRLRALDRRRAHSRPPVREIAGLRLDPFRREVYRDGRYVALTRKQFAVLEVLVGADGGVVSAEELLERAWDENADPFTNAVRITVSALRKRLGEPWLIATVPGVGYRIGPGAEGGERG
>VanRncs-Y_N_sp_ATCC_55076
VSVKLGGGSRVLLIEDDPAVREGLELALSRHGHGVRAVGSGEQGLERLRADVPDVVVLDLMLPGMDGFEVCRRIRAAGDVPIIMLTARGDDMDVVAGLEAGADDYVVKPVQPRVLEARIRAVLRRIGRDQAELERHGDLTIDRAGLVVSKNGEPVNLAPTELRLLLELSGTPGRVHSRQQLLESVWEHGYFGDSRLVDACVQRLRAKIEDDSAAPVYVQTVRGFGYRFGPV*
>VanRncs-Y_N_gerenzanensis_ATCC_39727
VKLGGVSRVLLIEDDPAVREGLELALSRHGHRVGAVESGEQGLERLRADVPDVVVLDLMLPGIDGFEVCRRIRATGEVPIIMLTARGDDMDVVAGLEAGADDYVVKPVQPRVLEARIRAVLRRIGRDQAELERHGDLTIDRAGLVVANRGVPVSLAPTELRLLLELSSTPGRVHSRQQLLESVWEHGYFGDSRLVDACVQRLRAKIEDDSTAPVYVQTVRGFGYRFGPV*
>VanRncs-Y_N_fuscirosea_CGMCC_4.7104
VKLGGVSRVLLIEDDPAVREGLELALSRHGHRVRAVESGELGLDRLRADVPDVVVLDLMLPGMDGFEVCRRIRAIGEVPIIMLTARGDDMDVVAGLEAGADDYVVKPVQPRVLEARIRAVLRRIGRDQAELERHRDLTIDRAGLVVTNRGEPVSLAPTELRLLLELSGTPGRVHSRQQLLESVWEQDYFGDSRLVDACVQRLRAKIEDDSTAPVYVQTVRGFGYRFGPV*
>VanRncs-Y_N_coxensis_DSM_45129
MSRVLLIEDDPAVREGLELALSRHGHRVRAVESGEEGLDRLRADVPDVVVLDLMLPGIDGFEVCRRIRASGNVPIIMLTARGDDMDVVAGLESGADDYVVKPVQPRVLEARIRAVLRRIGRDQAELERHGDLTVDRAGLVVVKRGVPVSLAPTELRLLLVLSSTPGRVHSRQQLLESVWEHGYFGDSRLVDACVQRLRAKIEDDSAAPVYVQTVRGFGYRFGPV*
>VanRncs-Y_Ksp_sp_CB01950
VRVLVVEDEEYLAEAVQAGLRLAAIACDVAGDGEAAWERLGVHRYDVVVLDRDLPGMSGDEVCRRIVAAGLGCRVLMLTAAARLDQKVAGFELGADDYLTKPFDLPELVVRLRSLARRPEQSAPPVLEFAGLRLDPFRREVFRDGRYVALPRKQFAVLEVLMAARGGVVSAEDLLERAWDEHADPFTNAVRITISGLRKRLGEPWVIHTVPGVGYRLDAA*
>VanRncs-Y_Ksp_griseola_MF730-N6
VRVLVVEDEEYLAEAVQAGLRLAAIACDVAEDGEAAWERLGVHRYDVVVLDRDLPGMSGDEVCRRIVAAGLGCRVLMLTAAARLDQKVAGFELGADDYLTKPFDLAELVVRLRSLARRPEQSAPPVLEFAGLRVDPFRREVFRDGRYVALARKQFAVLEVLMAARGGVVSAGTCWSGPGTSTRTRSRTRCGSPSRVCASGSASRG*STPCRASATAWTRC
>VanRncs-Y_Ja_anatolica_GTF31
MRVLIVEDEPFLAEAIRDGLRLEAIAADLAGDGDTALELLAVNAYDIAVLDRDIPGPSGDEIAKRIVASGSGMPILMLTAASRLDDKASGFELGADDYLTKPFELRELVLRLRALDRRRAHSRPPVREVAGLRLDPFRREVYRDGRYVALTRKQFAVLEVLVAAEGGVISAEELLERAWDENADPFTNAVRITVSALRKRLGEPWIIATVPGVGYRIVTGAEHE
>VanRncs-Y_Ha_alba_DSM_45211
MKHVPRVLLIEDDESVRSGLELALRRQGHDVVSASTGEQGLRRLDDDVDLMVLDLMLPGMDGFEVCRRVRAHGSIPIIMLTARNEDIDVVSGLEAGADDYVVKPVLPRVLDARIRAVLRRAEWHPGAAETFGDLTVDRSALSVVKAGRQVALTPTELRLVLELSRSPARVFSREQLLRAVWGHDYLGDSRIVDACVQRLRAKLEDNPATPVYVQTVRGFGYRFGPV
>VanRncs-Y_Gdp_soli_DSM_45843
MSMTAIDARPVSSSRAQLTRPDGSALRVLVVDDERSICELLSLALRYEGWDVKTAADGTEAVKVSRDFRPDAVVLDVMLPDMDGLEVLRRLRADSPLVPVVFLTAKDAVEDRIAGLTAGGDDYVTKPFSLEEVAARLRGLLRRTSRVVADDGLLVVGDLTLDEESHEVTRGGDDIRLTATEFELLRYLMRNPKRVLSKAQILDRVWQYDFGGQGNIVELYISYLRRKIDAGRTPMIHTLRGAGYVIKPAAV
>VanRncs-Y_Apm_cephalotaxi_CPCC_202808
MRVLVVEDEPYLAEAVRDGLRLEAIAADIAGDGDAALELLGTNAYDLAVLDRDIPGPSGDEIARRIVASGSGIPILMLTAADRIDDKASGFELGADDYLTKPFELRELVLRLRALDRRRGHARPPVREIAGLRLDPFRREVFRDGRYVALTRKQFAVLEVLVGAEGGVVSAEELLERAWDENADPFTNAVRITVSALRKRLGEPWLIATVPGVGYRIDEGPGAPDGGADSGDGGADGG*
>VanRncs-Y_Apl_italicus_DSM_43146
VVEDEVVLADAIAEGLRLQSLAVDVAYDGDAALQRLAVHSYDVLVLDRDLPVVHGDDVCRTVVSSDWPVRVLMLTASGELTDRVAGLSLGADDYLPKPFAFVELIARVRALGRRARPAAPPVLERAGLRLDTTRRQVYRDGHHVALSRKEFAVLEELLRADGAVVSSEQLLERAWDENTDPFTGVVRVTMLTLRRKLGAPPVIDTVTGAGYQIP*
>VanRncs-Y_Ap_xanthi_11-183
MRVLVVEDELYLAEAIRDGLRLEAIAADVAGDGDTALEMLSVNSYDIAVLDRDIPGPSGDEIARRIVASGSGMPILMLTAADRLDDKTTGFGLGADDYLTKPFELKELVLRLRALDRRRGHNRPPVREIAGLRLDPFRREVYRDGRYVALTRKQFAVLEVLVAAEGGVVSAEELLERAWDANADPFTNAARITVSALRKRLGEPWVIATVPGVGYRIDTGHEDESRG*
>VanRncs-Y_Am_thailandensis_JCM_16380
MDERIPSGAAIVVGMPRVLLIEDDQAVRDGLSMALGGRGHAVDAVATGEEGLARLASRPPDIVVLDLMLPGLDGFEVCRRIRAAGDLPIIMLTARNEDIDVVAGLAAGADDYVVKPARAQVLEARIRAVLRRTGQPAPAAPAPAGIERHGDLGIDRAGLTVTKADRPLALAPTELRLLLELTQVPGRVLSRQYLLESVWEHGYFGDSRVVDACVQRLRAKIEDDSSAPVYVQTVRGFGYRFGPL*
>VanRncs-Y_Am_sp_WAC_05977
MDERIPSGAAIVVGMPRVLLIEDDQAVRDGLSMALGGRGHAVDAVATGEEGLARLASRPPDIVVLDLMLPGLDGFEVCRRIRAAGDLPIIMLTARNEDIDVVAGLAAGADDYVVKPARAQVLEARIRAVLRRSGQPAPSVPTPAEIERHGDLGIDRAGLTVTKADKPVALAPTELRLLLELTQVPGRVLSRQYLLESVWEHGYFGDSRVVDACVQRLRAKIEDDSSAPVYVQTVRGFGYRFGPL*
>VanRncs-Y_Am_sp_WAC_04182
MDERIPSGAAIVVGMPRVLLIEDDQAVRDGLSMALGGRGHAVDAVATGEEGLARLASRPPDIVVLDLMLPGLDGFEVCRRIRAAGDLPIIMLTARNEDIDVVAGLAAGADDYVVKPARAQVLEARIRAVLRRSGQPAPSVPTTAGIERHGDLGIDRAGLTVTKGDKPVALAPTELRLLLELTQVPGRVLSRQYLLESVWEHGYFGDSRVVDACVQRLRAKIEDDSSAPVYVQTVRGFGYRFGPL*
>VanRncs-Y_Am_sp_WAC_01416
MDERITSGAAIVVGMPRVLLIEDDQAVRDGLCMALGGRGHAVDAVATGEEGLARLASRPPDIVVLDLMLPGLDGFEVCRRIRAAGDLPIIMLTARNEDIDVVAGLAAGADDYVVKPARAQVLEARIRAVLRRSGQPSHAAPAASGIERHGDLGIDRAALTVTKGGEPVALAPTELRLLLELTQVPGRVLSRQYLLESVWEHGYFGDSRVVDACVQRLRAKIEDDSSAPVYVQTVRGFGYRFGPL*
>VanRncs-Y_Am_sp_WAC_01376
MDERITSGAAIVVGMPRVLLIEDDQAVRDGLCMALGGRGHAVDAVATGEEGLARLASRPPDIVVLDLMLPGLDGFEVCRRIRAAGDLPIIMLTARNEDIDVVAGLAAGADDYVVKPARAQVLEARIRAVLRRSGQPSHVAPAPSGIEHHGDLGIDRAALTVTKGGEPVALAPTELRLLLELTQVPGRVLSRQYLLESVWEHGYFGDSRVVDACVQRLRAKIEDDSSAPVYVQTVRGFGYRFGPL*
>VanRncs-Y_Am_sp_WAC_01375
MDERITSGAAIVVGMPRVLLIEDDQAVRDGLCMALGGRGHAVDAVATGEEGLARLASRPPDIVVLDLMLPGLDGFEVCRRIRAAGDLPIIMLTARNEDIDVVAGLAAGADDYVVKPARAQVLEARIRAVLRRSGQPSHAAPAASGIERHGDLGIDRAALTVTKGGEPVALAPTELRLLLELTQVPGRVLSRQYLLESVWEHGYFGDSRVVDACVQRLRAKIEDDSSAPVYVQTVRGFGYRFGPL*
>VanRncs-Y_Am_sp_WAC04169
MDERIPSGAAIVVGMPRVLLIEDDQAVRDGLSMALGGRGHAVDAVATGEEGLARLASKPPDIVVLDLMLPGLDGFEVCRRIRAAGDLPIIMLTARNEDIDVVAGLAAAADDYVVKPARAQVLEARIRAVLRRTGQPAPAVPAPAESERHGDLGVDRAGLTVTKAGKPLALAPTELRLLLELTQVPGRVLSRQYLLESVWEHGYFGDSRVVDACVQRLRAKIEDDSSAPVYVQTVRGFGYRFGPL*
>VanRncs-Y_Am_sp_WAC_04197
MDERIPSGAAIVVGMPRVLLIEDDQAVRDGLSMALGGRGHAVDAVATGEEGLARLASRPPDIVVLDLMLPGLDGFEVCRRIRAAGDLPIIMLTARNEDIDVVAGLAAGADDYVVKPARAQVLEARIRAVLRRTGQPAPAVPAPVEIERHGALGIDRAGLTVTKADKPLALAPTELRLLLELTQVPGRVLSRQYLLESVWEHGYFGDSRVVDACVQRLRAKIEDDSSAPVYVQTVRGFGYRFGPL*
>VanRncs-Y_Am_sp_MJM_2582
MPRVLLIEDDQAVRDGLSMALGGRGHAVDAVATGEEGLARLASRPPDIVVLDLMLPGLDGFEVCRRIRAAGDLPIIMLTARNEDIDVVAGLAAGADDYVVKPARAQVLEARIRAVLRRTGQPAPAAPAPVEIERHGDLGIDRAGLTVTKAGKPLALAPTELRLLLELTQVPGRVLSRQYLLESVWEHGYFGDSRVVDACVQRLRAKIEDDSSAPVYVQTVRGFGYRFGPL*
>VanRncs-Y_Am_sp_CB00013
MDERIPSGAAIVVGMPRVLLIEDDQAVRDGLSMALGGRGHAVDAVATGEEGLARLASRPPDIVVLDLMLPGLDGFEVCRRIRAAGDLPIIMLTARNEDIDVVAGLAAGADDYVVKPARAQVLEARIRAVLRRTGQPAPAVPAPVEIERHGDLGIDRAGLTVTKADKPLALAPTELRLLLELTQVPGRVLSRQYLLESVWEHGYFGDSRVVDACVQRLRAKIEDDSSAPVYVQTVRGFGYRFGPL*
>VanRncs-Y_Am_sp_BJA-103
MDERIPSGAAIVVGMPRVLLIEDDQAVREGLSMALGGRGHAVDAVATGEEGLARLASRPPDIVVLDLMLPGLDGFEVCRRIRATGDLPIIMLTARNEDIDVVAGLAAGADDYVVKPARAQVLEARIRAVLRRSGQTPPSVPAQPEIEQHGDLGVDRAALTVTKGGKPVALAPTELRLLLELTQVPGRVLSRQYLLENVWEHGYFGDSRVVDACVQRLRAKIEDDSSAPVFVQTVRGFGYRFGPL*
>VanRncs-Y_Am_regifaucium_DSM_45072
MDELIPSGAGIVVGMPRVLLIEDDEAVRNGLSMALGGRGLTVEAVATGEEGLAMLASRTTDVVVLDLMLPGLDGFEVCRRIRAAGDLPIIMLTARNDDIDVVAGLAAGADDYVVKPARAQVIEARIRAVLRRSGQPSRPVGPGIEQHGDLGIDRAGLSVTKGGEPVGLAPTELRLLLELSQVTGRVLSRQYLLESVWEHGYFGDSRVVDACVQRLRAKIEDDSSAPVYVQTVRGFGYRFGPL*
>VanRncs-Y_Am_orientalis_B-37
MDERIPPGAGPAAGMPRVLLIEDDVAVRDGLSMALGGRGLVVDAVATGEEGLARLSSRTTDVVVLDLMLPGLDGFEVCRRIRAAGDLPIIMLTARNDDIDVVAGLAAGADDYVVKPARAQVIEARIRAVLRRSGQPSRPGPVPPGIEQHGDIGIDRAGLTVTKGGEPVGLAPTELRLLLELSQVAGRVLSRQYLLESVWEHGYFGDSRVVDACVQRLRAKIEDDSSAPVYVQTVRGFGYRFGPL*
>VanRncs-Y_Am_lurida_NRRL_2430
MPRVLLIEDDQAVRDGLSMALGGRGHAVDAVATGEEGLARLASRPPDIVVLDLMLPGLDGFEVCRRIRAAGDLPIIMLTARNEDIDVVAGLAAGADDYVVKPARAQVLEARIRAVLRRSGQPAAAVPTPAEIERHGDLGIDRAALTVTKGDKPVALAPTELRLLLELSQVPGRVLSRQYLLESVWEHGYFGDSRVVDACVQRLRAKIEDDSSAPVYVQTVRGFGYRFGPL*
>VanRncs-Y_Am_lurida_DSM_43134
MDERIPSGAAIVVGMPRVLLIEDDQAVRDGLSMALGGRGHAVDAVATGEEGLARLASRPPDIVVLDLMLPGLDGFEVCRRIRAAGDLPIIMLTARNEDIDVVAGLAAGADDYVVKPARAQVLEARIRAVLRRSGQPAAAVPTPAEIERHGDLGIDRAALTVTKGDKPVALAPTELRLLLELSQVPGRVLSRQYLLESVWEHGYFGDSRVVDACVQRLRAKIEDDSSAPVYVQTVRGFGYRFGPL*
>VanRncs-Y_Am_keratiniphila_HCCB10007
MDERIPSGAAIVVGMPRVLLIEDDQAVRDGLSMALGGRGHAVDAVATGEEGLARLASKPPDIVVLDLMLPGLDGFEVCRRIRAAGDLPIIMLTARNEDIDVVAGLAAGADDYVVKPARAQVLEARIRAVLRRTGQPAPAVPAPVEIERHGDLGIDRAGLTVTKAGKPLALAPTELRLLLELTQVPGRVLSRQYLLESVWEHGYFGDSRVVDACVQRLRAKIEDDSSAPVYVQTVRGFGYRFGPL*
>VanRncs-Y_Am_keratiniphila_DSM_44409
MDERIPSGAAIVVGMPRVLLIEDDQAVRDGLSMALGGRGHAVDAVATGEEGLARLASKPPDIVVLDLMLPGLDGFEVCRRIRAAGDLPIIMLTARNEDIDVVAGLAAGADDYVVKPARAQVLEARIRAVLRRTGQPAPAVPAPAEIERHGDLGIDRAGLTVTKAGKPLALAPTELRLLLELTQVPGRVLSRQYLLESVWEHGYFGDSRVVDACVQRLRAKIEDDSSAPVYVQTVRGFGYRFGPL*
>VanRncs-Y_Am_japonica_MG417-CF17
MDERIPSGAAIVVGMPRVLLIEDDQAVRDGLSMALGGRGHAVDAVATGEEGLARLASRPPDIVVLDLMLPGLDGFEVCRRIRAAGDLPIIMLTARNEDIDVVAGLAAGADDYVVKPARAQVLEARIRAVLRRTGQPAPAVPAPVEIERHGDLGIDRAGLTVTKADKPLALAPTELRLLLELTQVPGRVLSRQYLLESVWEHGYFGDSRVVDACVQRLRAKIEDDSSAPVYVQTVRGFGYRFGPL*
>VanRncs-Y_Am_decaplanina_DSM_44594
MPKVLLIEDDQAVRDGLSMALGGRGHAVDAVATGEEGLARLASRPPDIVVLDLMLPGLDGFEVCRRIRAAGDLPIIMLTARNEDIDVVAGLAAGADDYVVKPARAQVLEARIRAVLRRTGQPAPAVPAQTEIERHGDLGIDRAALTVTKGGKPVALAPTELRLLLELTQVPGRVLSRQYLLESVWEHGYFGDSRVVDACVQRLRAKIEDDSSAPVYVQTVRGFGYRFGPL*
>VanRncs-Y_Am_azurea_DSM_43854
MDERIPSGAAIVVGMPRVLLIEDDQAVRDGLSMALGGRGHAVDAVATGEEGLARLASRPPDIVVLDLMLPGLDGFEVCRRIRAAGDLPIIMLTARNEDIDVVAGLAAGADDYVVKPARAQVLEARIRAVLRRTGQPSSPVPVPAEIERHGDLGVDRAALTVTKGGKPVALAPTELRLLLELTQVPGRVLSRQYLLESVWEHGYFGDSRVVDACVQRLRAKIEDDSSAPVYVQTVRGFGYRFGPL*
>vanRncs-Y_Am__alba_DSM_44262
MDERIPSGAAIVVGMPRVLLIEDDQAVRDGLSMALGGRGHAVDAVATGEEGLARLASRPPDIVVLDLMLPGLDGFEVCRRIRAAGDLPIIMLTARNEDIDVVAGLAAGADDYVVKPARAQVLEARIRAVLRRTGQASPPAPARCEIERHGDLGVDRAALTVTKGGEPVALAPTELRLLLELTQVPGRVLSRQYLLESVWEHGYFGDSRVVDACVQRLRAKIEDDSSAPVYVQTVRGFGYRFGPL*
>VanRncs-Y_Am._keratiniphila_subsp._nogabecina_FH_1893
MDERIPSGAAIVVGMPRVLLIEDDQAVRDGLSMALGGRGHAVDAVATGEEGLARLASKPPDIVVLDLMLPGLDGFEVCRRIRAAGDLPIIMLTARNEDIDVVAGLAAGADDYVVKPARAQVLEARIRAVLRRTGQPAPAVPAPAEIERHGDLGIDRAGLTVTKAGKPLALAPTELRLLLELTQVPGRVLSRQYLLESVWEHGYFGDSRVVDACVQRLRAKIEDDSSAPVYVQTVRGFGYRFGPL*
>VanRncs-Y_ActiB_JB111
MRVLVVEDEPHMAEALRDGMRLEAIAADLAHDGESALEMLAVNDYDVAVLDRDIPGPSGDEVAATIIDSGSGLPVLMLTAADRLDDKKSGFALGVDDYLTKPFALEELIMRLRVLHRRRGHRRPPVLEIAGLRIDGFRREVYREGIYVPLTRKQFAVLEVLAADGGVVSSEELLEKAWDQNANPFTNAVRITVSALRKRLGEPWVIATVPGVGYRIEEGEVSRGG
>VanRncs-Y_A_montaniterrae_CYP1-1B
VRVLIVEDEPYLAEAVRDGLRLEAIAADIAGDGDSALEMLAVNSYDLAVLDRDIPGPSGDEIARRIVASGSGLPILMLTAADRIDDKASGFELGADDYLTKPFELRELVMRLRALDRRRGRARPPVSEIAGLRVDPFRREVYRDGRYVALTRKQFAVLDVLVAAEGGVVSAEELLERAWDANADPFTNAVRITVSALRKRLGEPWLIATVPGVGYRIDTTQPGGAHA*
>VanRncs-KpXp_Str_spectabilis_NRRL_2792
MRVLIVEDEPYRAEAIRDGLRLEAIAADIAGDGDTALELLNINTYDIAVLDRDIPGPSGDEVARRIVASGSGMPVLMLTAADRLDDKASGFELGADDYVTKPFELLELVLRLRALDRRRAHNRPPVREIAGLRLDPFRREVYRDDRYIALTRKQFAVLEVLVVAEGGVVSAEELLERAWDENADPFTNAVRITVSALRKRLGEPWLIATVPGVGYRIDTAPVTGHRGGDRG*
>VanRncs-J_A_sp_RB68
MRVLIVEDEPYLAEAVRDGLRLEAIAADIAGDGDTALRLLAVNSYDLAVLDRDIPGPSGDEIARRIVASGSGIPILMLTAADRIDDKASGFGLGADDYLTKPFELRELVLRLRALDRRRAHTRPPVSEIAGLRLDPFRREVHRDGHYVALTRKQFAVLEVLVAAEGGVVSAEELLERAWDENADPFTNAVRITVSALRKRLGEPWIIATVPGVGYRIDTGGGTRA*
>VanRncs-J_Str_venezuelae_ATCC_14583
MRVLIVEDEPYMAEAIRDGLRLEAIAADIAGDGDTALELLDRNAYDIAVLDRDIPGPTGDEIARRIVASGSGMPILMLTAADRLDDKATGFELGADDYLTKPFELRELALRLRALDRRRAHSRPPVREIAGLRLDPFRREVYRDDRFVALTRKQFAVLEVLVAAEGGVVSAEELLERAWDENADPFTNAVRITVSALRKRLGEPWVIATVPGVGYRIEAARPGTGGEGGTRA*
>VanRncs-J_Str_sp_TLI_55
MRVLIVEDEPYLAEAVRDGLRLEAIAADIAGDGDTALELLSVNSYDIAVLDRDIPGPSGDEVAKRIVASGSGMPILMLTAADRLDDKASGFELGADDYLTKPFELRELALRLRALDRRRAHSRPPVREIAGLRLDPFRREVYRDGRFVALTRKQFAVLEVLVAAEGGVVSAEELLERAWDENADPFTNAVRITVSALRKRLGEPWIIATVPGVGYRIDAQPGAGGAGGDRG*
>VanRncs-J_Str_sp_GGCR-6
MRVLIVEDEPYLAEAVRDGLRLEAIAADIAGDGDAALELLSVNSYDIAVLDRDIPGPSGDEVAKRIVASGSGMPILMLTAADRLDDKASGFELGADDYLTKPFELRELALRLRALDRRRAHSRPPVREIAGLRLDPFRREVYRDGRFVALTRKQFAVLEVLVAAEGGVVSAEELLERAWDENADPFTNAVRITVSALRKRLGEPWIIATVPGVGYRIDGQPGAGGAGGHRG*
>VanRncs-J_Str_sp_BK042
MRVLIVEDEPYLAEAVRDGLRLEAIAADIAGDGDTALELLSVNSYDIAVLDRDIPGPSGDEVAKRIVASGSGMPILMLTAADRLDDKASGFELGADDYLTKPFELRELALRLRALDRRRAHSRPPVREIAGLRLDPFRREVYRDGRFVALTRKQFAVLEVLVAAEGGVVSAEELLERAWDENADPFTNAVRITVSALRKRLGEPWIIATVPGVGYRIDGQPGAGGAGGHRG*
>VanRncs-J_Str_parvulus_2297
MRVLIVEDEPYMAEAIRDALRLAAIAADIAGDGDTALDLLRVNSYDIAVLDRDIPGPSGDEVARRIVDSGSGMPILMLTAAARLDDKASGFELGADDYLTKPFELRELVLRLRALDRRRAHSRPPVRELAGLRVDPFRREVYRDGRFVALTRKQFAVLDVLVAAEGGVVSAEELLERAWDEHADPFTNAVRITVSALRKRLGRPWIIATVAGVGYRIDVPPAAGGEGADRG*
>VanRncs-J_Str_nodosus_ATCC_14899
MRVLIVEDEPYLAEAIRDGLRLEAIAADIAGDGHTALELLGVNTYDIAVLDRDVPGPSGDEIAAHIVASGSGMPILMLTAADRLDDKASGFGLGADDYLTKPFALRELALRLRALDRRRAHNRPPVREIAGLRLDPFRREVYRHGRYVALTRKQFAVLEVLVAAEGGVVSAEEVLERAWDENADPFTNAVRITVSALRKRLGEPWIIATVPGTGYRIDTGPGAGPEGPEGEERG*
>VanRncs-J_Str_canus_DSM_40017
MRVLIVEDELYMAEAIRDGLRLEAIAADIAGDGDTALELLSINTYDIAVLDRDIPGPSGDEIATRIIASGTGMPILMLTAADRLDDKATGFELGADDYLTKPFELQELVLRLRALDRRRAHNRPPVREIAGLRLDPFRREVYRDDRYVALTRKQFAVLEVLVGAEGGVVSAEELLERAWDANADPFTNAVRITVSALRKRLGEPLIIATVPGAGYRIDAQPDTGHEGDERG*
>VanRncs-J_Str_antibioticus_DSM_40234
MRVLIVEDEPYLAEAVRDGLRLEAIAADIAGDGDTALELLSVNSYDIAVLDRDIPGPSGDEVARRIVASGSGMPILMLTAADRLDDKASGFELGADDYLTKPFELRELALRLRALDRRRAHSRPPVREIAGLRLDPFRREVYRDGRFVALTRKQFAVLEVLVAAEGGVVSAEELLERAWDENADPFTNAVRITVSALRKRLGEPWIIATVPGVGYRIDSGAGGDRG*
>VanRncs-J_Str_acidiscabies_NCPPB_4445
MRVLIVEDEPYLAEAIRDGLRLEAIAADIAGDGHTALELLGVNAYDIAVLDRDIPGPNGDEVAAHIVASGSGTPILMLTAADRLDDKASGFELGADDYLTKPFDLRELVMRLRALDRRRAHHRPPVREIAGLRLDPFRREVYRDGRYVALTRKQFAVLDVLVAAEGGVVSAEELLERAWDENADPFTNAVRITVSALRKRLGEPWLIVTVPGVGYRIEGGERG*
>VanRncs-J_M_sp_Gxj-6
MRVLIVEDEPYLAEAVRDGLRLEAIAADIAGDGDSALELLSVNSYDIAVLDRDIPGPSGDEVARRIVASGSGIPILMLTAADRIDDKASGFGLGADDYLTKPFELRELVLRLRALDRRRAYARPPVREIAGLRLDPFRREVFRGERYVALTRKQFAVLEVLVAAEGGIVSAEELLERAWDENANPLTNAVRITVSALRKRLGEPWVIATVPGVGYRIDTGTGTGTVTGAGPGSTHG*
>VanRncs-J_M_fusca_NEAU-HEGS1-5
MRVLIVEDEPYLAEAVRDGLRLEAIAADIAGDGDAALELLSVNSYDIAVLDRDIPGPSGDEVARHIVASGSGIPILMLTAADRIDDKASGFGLGADDYLTKPFELRELVLRLRALDRRRAYARPPVREIAGLRLDPFRREVFRGERYVALTRKQFAVLEVLVAAEGGIVSAEELLERAWDENADPLTNAVRITVSALRKRLGEPWVIATVPGVGYRIDTGIATGTGPGSTHG*
>VanRncs-J_A_sp_NEAU-Ht49
MRVLIVEDEPYLAEAVRDGLRLEAIAADIAGDGDSALELLSVNSYDLAVLDRDIPGPSGDEVARHIVASGSGIPILMLTAADRIDDKASGFELGADDYLTKPFELRELVMRLRALDRRRAHVRPPVLEIAGVRLDPFRREVFRDGRYVALTRKQFAVLEVLVAAGGGVVSAEELLERAWDENVDPFTNAVRITVSALRKRLGEPWLIATVPGVGYRIDTDLGGGALE*
>VanRncs-J_A_meyerae_DSM_44715
MRVLIVEDEPYMAEAIRDGLRLEAIAADIAGDGDTALELLTVNAYDIAVLDRDVPGPSGDEIARRIVASGTGMPIMMLTAADRLDDKATGFGLGADDYLTKPFDLRELVLRLRALDRRRSHSRPPVREIAGLRLDPFRREVFRDGRYVALTRKQFAVLEVLVAAEGGVVSAEELLERAWDENADPFTNAVRITVSALRKRLGEPWVIATVPGVGYRISAEPEAGRQGGGRG
>VanRncs-HAXZK_Str_sp_WAC_01420
MRVLIVEDEPYLAEAIRDGLRLEAIAADIAGDGNTALEMLGINTYDIAVLDRDIPGPSGDEIAQRIVASGSGMPILMLTAADRLDDKASGFGLGADDYLTKPFEMQELVMRLRALDRRRAHVRPPVREIAGLRLDPFRREVYRDGRYVALTRKQFAVLEVLVAAEGGVVSAEELLERAWDENADPFTNAVRITVSALRKRLGEPWVIATVPGVGYRIGTAPVTGHGGGDRG*
>VanRncs-HAXZ_Cs_aurantiacum_DSM_46144
MLIVEDEPYMAEAIRDGLRLEAIAADIAGDGDTALQLLSVNAYDIAVLDRDIPGPSGDEVARRIVTSGTGMPILMLTAADRLDDKASGFGLGADDYLTKPFELRELVLRLRALDRRRVHSRPPVREIGGLRLDPFRREVYRDGRYVALTRKQFAVLEVLVAAEGGVISAEELLERAWDENADPFTNAVRITVSALRKRLGEPWLIATVPGVGYRIHAASGGGCEGGARG
>VanRncs-HAXYW_Atp_minutum_10063974
MSIRILLVEDDDHICNTVRAFLAEAGYQVDACTDGNEAYTKFYENTYQLVILDIMLPGMNGHELLREFRAKNDTPILMMTALSDDENQIRAFDAEADDYVTKPFKMQILLKRVEALLRRSGALAKEIRVGRLTLLPEDFTVLCDGTELPLTRKEFEILLLLVQNKGRTLTHEIILSRIWGYDFEGDGSTVHTHIKNLRAKLPENIIKTIRGVGYRLEES*
>VanRncs-HAXYK_Str_sp_WAC_06783
MRVLVVEDEPYMAEAIRDGLRLEAIAADIAGDGDTALELLSTNTYAIAVLDRDIPGPAGDEIAQHIVATGGGMAILMLTAADRLDDKASGFELGADDYLTKPFDMRELVLRLRALDRRRAHSRPPVREIAGLRVDPFRREVYREGRYIALTRKQFAVLEVLVAAEGGVVSAEELLERAWDENADPFTNAVRITVSALRKRLGEPWLIATVPGVGYRIDTGPGADDQGAECG*
>VanRncs-HAXYK_Str_sp_WAC_06725
MRVLVVEDEPYMAEAIRDGLRLEAIAADIANDGDTALELLSTNTYDIAVLDRDIPGPAGDEIAQHIVATGGGMPILMLTAADRLDDKASGFELGADDYLTKPFDMRELVLRLRALDRRRAHSRPPVREIAGLRVDPFRREVYREGRYIALTRKQFAVLEVLVAAEGGVVSAEELLERAWDENADPFTNAVRITVSALRKRLGEPWLIATVPGVGYRIDTGPGADDQGAECG*
>VanRncs-HAXYK_Str_sp_SID5471
MRVLVVEDEPYMAEAIRDGLRLEAIAADIAGDGDTALELLSTNTYAIAVLDRDIPGPAGDEIAQHIVATGGGMPILMLTAADRLDDKASGFELGADDYLTKPFNMRELVLRLRALDRRRAHSRPPVREIAGLRVDPFRREVYREGRYIALTRKQFAVLEVLVAAEGGVVSAEELLERAWDENADPFTNAVRITVSALRKRLGEPWLIATVPGVGYRIDTGPGADDQGAECG*
>VanRncs-HAXYK_Str_sp_NRRL_WC-3701
MRVLVVEDEPYMAEAIRDGLRLEAIAADIAGDGDTALELLSTNTYAIAVLDRDIPGPAGDEIAQHIVATGGGMPILMLTAADRLDDKASGFELGADDYLTKPFNMRELVLRLRALDRRRAHSRPPVREIAGLRVDPFRREVYREGRYIALTRKQFAVLEVLVAAEGGVVSAEELLERAWDENADPFTNAVRITVSALRKRLGEPWLIATVPGVGYRIDTGPGADDQGAECG*
>VanRncs-HAXYK_Str_rimosus_ssp_rimosus_NRRL_WC-3897
MRVLVVEDEPYMAEAIRDGLRLEAIAADIAGDGDTALELLSTNTYAIAVLDRDIPGPAGDEIAQHIVATGGGMPILMLTAADRLDDKASGFELGADDYLTKPFNMRELVLRLRALDRRRAHSRPPVREIAGLRVDPFRREVYREGRYIALTRKQFAVLEVLVAAEGGVVSAEELLERAWDENADPFTNAVRITVSALRKRLGEPWLIATVPGVGYRIDTGPGADDQGAECG*
>VanRncs-HAXYK_Str_kasugaensis_AM-2504
MRVLVVEDEPYMGEAIRDGLRLEAIAADIAGDGDTALELLSINAYAIVVLDRDIPGPTGDEIAKRIVASGSGMPILMLTAADRLDDKATGFELGADDYLTKPFEMRELVLRLRALDRRRAHSRPPVRDIAGLRVDPFRREVYREGRYIALTRKQFAVLEVLVAAEGGVISAEELLERAWDENADPFTNAVRITVSALRKRLGEPWLIATVPGVGYRIDTGPDADGRGAEGG*
>VanRncs-HAXYK_Str_albofaciens_JCM_4342
MRVLVVEDEPYMAEAIRDGLRLEAIAADIAGDGDTALELLSTNAYAIAVLDRDIPGPTGDEIARHIVASGGGMPILMLTAADRLDDKASGFELGADDYLTKPFDMRELVLRLRALDRRRAHSRPPVREIAGLRVDPFRREVHREGRYVALTRKQFAVLEVLVAAEGGVVSAEELLERAWDENADPFTNAVRITVSALRKRLGEPWLIATVAGVGYRIDTGPDADDRGAGRG*
>VanRncs-HAXYK_Ksp_aureofaciens_NRRL_B-2658
MRVLVVEDEPYMAEAIRDGLRLEAIAADIAGDGDTALELLSTNTYAIAVLDRDIPGPAGDEIAQHIVATGGGMPILMLTAADRLDDKASGFELGADDYLTKPFNMRELVLRLRALDRRRAHSRPPVREIAGLRVDPFRREVYREGRYIALTRKQFAVLEVLVAAEGGVVSAEELLERAWDENADPFTNAVRITVSALRKRLGEPWLIATVPGVGYRIDTGPGADDQGAECG*
>VanRncs-HAXYK_Kr_sindirgiensis_DSM_27082
VRVLIVEDEPEMADAVRAGLRLEAIAADVAGDGDAALELLSINSYDIAVLDRDIPGPSGDEIAKRIVASGSGMPILMLTAADRIDDKASGFELGADDYLTKPFELQELVLRLRALDRRRAHNRPPVWEIAGLRLDPFRREVYRDGRYVALTRKQFAVLEVLVAAEGGVVSAEELLARAWDENADPFTNAVRITVSALRKRLGEPWLIATVAGSGYRIDTGAEGRG*
>VanRncs-HAXYK_Aer_sp_Root236
MRVLIVEDEPYMADAIRDGLRLEAIAADIAGDGDTALEMLSINAYDIAVLDRDIPGPSGDAVAESIVASGSGMPILMLTAADRLDEKASGFELGADDYLTKPFELQELVLRLRALDRRRGYSRPPVREIAGLRLDPFRREVFRDGRYVALTRKQFAVLEVLVEAEGGVVSAENLLERAWDENADPFTNAVRITVSALRKRLGEPWVIATVPGVGYRIDTAPDGRDEHG*
>VanRncs-HAXY4_St_espanaensis_DSM_44229
MWFSICARNTRGRNVGSMRVLIVEDEPYLAEAIRDGLRLEAIAADIAGDGDTAQELLSVNSYDIAVLDRDIPGPTGDEIARRIVASGSGMPILMLTAADRLDDKASGFELGADDYLTKPFELLELVLRLRALDRRRAHNRPPVREIAGLRLDPFRREVYRDGRYVALTRKQFAVLEVLVTAEGGVVSAEELLERAWDENADPFTNAVRITVSALRKRLGEPGIIATVAGVGYRIETGPGTGREGGDRG*
>VanRncs-HAXY4_St_australiensis_DSM_43800
MRVLVVEDEPYLAEAIRDGLRLAAIAADIAGDGDTALELLHVNTYDIAVLDRDIPGPSGDEVAERIVASGSGMPILMLTAADRLDDKATGFELGADDYLTKPFELRELVLRLRALDRRRAYSRPPVREIAGLRLDPFRREVYRDGRYVALTRKQFAVLEVLVAAEGGVISAEELLERAWDENADPFTNAVRITVSALRKRLGEPWLIATVPGVGYRIDTGPASQSDSAPATKPTSRPDTDTDTAPDTGPGTGPVTGPAARPAPAPAPASTRGTGHGSGDRG*
>VanRncs-HAXY2_Pb_medicamentivorans_I11
MRVLIVEDEPYMAEAIRDGLRLEAIAADIAGDGDTALRLLSVNAYDIAILDRDVPGPSGDEIAERIVASGSGMPILMLTAADRLDDKTSGFGLGADDYLTKPFELQELVLRLRALDRRRAHSRPPVREIAGLRLDPFRREVYRDGRYVALTRKQFAVLEVLVAAEGGVVSAEELLQRAWDENADPFTNAVRITVSALRKRLGEPGIIATVAGVGYRIDAQDGERGGDVRG
>VanRncs-HAXY2_Ac_wychmicini_DSM_45934
MRVLIVEDEPYMAEAIRDGLRLEAIAADIAGDGDTALELLSVNAYDIAVLDRDIPGPSGDEVAESIVASGSGMPILMLTAADRLDDKATGFELGADDYLTKPFALQELVLRLRALDRRRAHSRPPVREIAGLRLDPFRREVYRDGRYVALTRKQFAVLEILVAAEGGVISAEELLERAWDENADPFTNAVRITVSALRKRLGEPWIIATVAGVGYRIDTGHERGDRG*
>VanRncs-HAXY1_Str_sp_YIM_121038
MRVLVVEDEPYMAQAIRDGLRLEAIAADIAGDGDTALEMLSTNAYDIAVLDRDIPGPTGDEIAKHIVASGSGMPILMLTAADRLDDKATGFEIGADDYLTKPFELRELVLRLRALNRRRAHNRPPVREIAGLRVDPFRREVYREGRYIALTRKQFAVLEVLVAAEGGAVSAEELLERAWDENANPFTNAVRITVSALRKRLGEPWLITTVPGVGYRIDAGPDADDRGAVRG*
>VanRncs-HAXY1_K_albida_DSM_43870
MRVLVVEDEPYMAAAIRDGLRLEAIAADIADDGDTALELLGINAYDIAVLDRDIPGPSGDEIAKRIVASGSGMPILMLTAADRLDDKATGFELGADDYLTKPFELQELVLRLRALDRRRAHSRPPVREIAGLRVDPFRREVYRDGRYVALTRKQFAVLEVLVAAEGGVISAEELLARAWDENADPFTNAVRITVSALRKRLGQPWIIATVAGVGYRIDPAAGTGGAGGARD*
>VanRncs-HAXY1_Ja_sp_DSM_45060
MRVLVVEDEPFLAEAIRDGLRLEAIAADLAGEGDAALELLSVNAYDIAVLDRDIPGPSGDEIARRIVASGSGMPILMLTAADRLDDKASGFELGADDYLTKPFELQELVLRLRALDRRRAYNRPPVRELAGLRLDPFRREVYRDGRYVALTRKQFAVLEVLVGAEGGVVSAEQLLERAWDENADPFTNAVRITVSALRKRLGEPWLIATVPGVGYRIDAGDRDGRG
>VanRncs-HAXY1_Ja_alba_DSM_45237
MRVLVVEDEPFLAEAIRDGLRLEAIAADVAGEGDAALELLGVNAYDIAVLDRDIPGPSGDEIARRIVASGSGMPILMLTAADRLDDKASGFELGADDYLTKPFDLQELVLRLRALDRRRAYNRPPVRELAGLRLDPFRREVYRGGRYVALTRKQFAVLEVLVGAEGGVVSAEQLLERAWDENADPFTNAVRITVSALRKRLGEPWLIATVPGVGYRIDTGDRDERG
>VanRncs-HAXY1_H_rhizosphaerae_DSM_101727
VLVVEDEPYMAEAIRDGLRLEAIAADIAGDGDTALELLSVNTYDIAVLDRDIPGPSGDEIARRIVASGSGMPILMLTAADRLDDKASGFELGADDYLTKPFALQELVLRLRALDRRRAHNRPPVREIAGLRLDPFRREVYRDGRYVALTRKQFAVLEVLVAAEGGVISAEELLERAWDENADPFTNAVRITVSALRKRLGEPWIIATVAGVGYRIDTEPGTERDGGESG*
>VanRncs-HAXY-D_Pvb_caecicola_DSM_22242
ILVVDDEKAIVELLTSLLSCEGFQVLPFTKPLEALLACSQEGFDLAIVDLMMPEMNGFELCSKMRMITTAPILFLSAKDGETDQVAGLTLGADDYITKPFKPRELVARVKAHLRRVDYNSGTPRALCRKSDIEINRRSHEAFLLGEQLTLTPKEFGVLELLVRRAGEPISGEEIFESVWKERYDSSGANSVMVHIRHLREKLSEIDSSREYIKTVWGVGYKLIVSTAPHQETPSSEADPDEA*
>VanRncs-HAXY-D_Er_mucosicola_NM66_B29
ILKDADGTDARILVVDDEKAIVELLTSLLSSEGFQVLPFTKPLEALLACSQEGFDLAIVDLMMPEMNGFELCSKMRMITTAPILFLSAKDGETDQVAGLTLGADDYITKPFKPRELVARVKAHLRRVDYSSGTPRARCRKSDIEINRRGHEAFLLGEQLTLTPKEFGVLELLVRRAGEPISGEEIFESVWKEKYDSSGANSVMVHIRHLREKLSEIDSSREYIKTVWGVGYKLIVSATPHQETPSSEANPHEA*
>VanRncs-HAXY_W_marianensis_DSM_44944
MAEAIRDGLRLEAIAADTAGDGDTALELLSINSYDIAVLDRDIPGPSGDEIAESIVASGSGIPILMLTAADRLDDKTTGFELGADDYLTKPFELKELVLRLRALDRRRTRNRPPVREIAGLRVDAFRREVYRDGRYVALTRKQFAVLEVLVTAEGGVVSAEELLERAWDENADPFTNAVRITVSGLRKRLGEPWLVATVPGVGYRIDTAACTDDVGEGRG*
>VanRncs-HAXY_Tt_sp_HY188
MRVLLVEDEPFMAEAVRDGLRLEAIAADIAGDGDTALELLGVNDYDIAVLDRDIPGPSGDAIAQHIVASGSSMPIIMLTAADRLDDKASGFELGADDYLTKPFELRELVLRLRALDRRRAHNRPPVREIAGLRLDPFRREVYRDGRYVALTRKQFAVLEVLVAAEGGVISAEELLEKGWDENADPFTNAVRITVSALRKRLGEPWLIATVAGVGYRIDTATTSDR*
>VanRncs-HAXY_Pr_muralis_DSM_45305
MRVLIVEDEPYLAEAIRDGLRLEAIAADIAGDGDTALELLSVNTYDIAVLDRDIPGPSGDEIAKGIVDSGSGMPILMLTAADRLDDKASGFGLGADDYLTKPFELQELVLRLRALDRRRAHSRPPVREIAGLRLDPFRREVYRDGRYIGLTRKQFAVLEVLVAAEGGVISAEELLERAWDANADPFTNAVRITVSALRKRLGEPWLIATVPGVGYRIDTGVDSGGEGKSRE*
>VanRncs-HAXY_Mr_pocheonensis_Gsoil_818
MRVLIVEDEPLLADAVRDGLRLEAIAADVAGDGDTALELLSINAYDIAVLDRDIPGPSGDEVAQRIVASGSGMPILMLTAADRLDDKASGFGLGADDYLTKPFELQELVLRLRALDRRRAHNRPPVREIAGLRVDPFRREVFRDGRYVALTRKQFAVLEVLVAAEGGVVSAEELLQRAWDENADPFTNAVRITVSALRKRLGEPWVIATVPGVGYRIDAPSPDPRREDADADRA*
>VanRncs-HAXY_Ml_soli_DSM_21800
MRVLVVEDEPYMAEAVRDGLRLEAIAADIAGDGDTALEMLSINDYDIAVLDRDIPGPSGDEIARSIVASGSGMPILMLTAADRLNDKASGFELGADDYLTKPFALQELVLRLRALDRRRAHNRPPVREIAGLRVDPFRREVYRDGKYIALTRKQFAVLEVLVAAEGGVISAEELLERAWDENADPFTNAVRITVSALRKRLGEPGIIGTVAGVGYRIEADPVRDKAVRDEAERR*
>VanRncs-HAXY_Kr_flavida_DSM_17836
MLVVEDEQYLAEAIRDGLRLEAIAADIAGDGDTALELLSVNAYDIAVLDRDIPGPSGDEVAASIVASGSGTPILMLTAADRLDDKVTGFELGADDYLTKPFELQELVLRLRALDRRRTHNRPPVREIAGLRLDPFRREVYRDGRYVALTRKQFAVLEVLVAAEGGVISAEELLERAWDENADPFTNAVRITVSALRKRLGEPWIIATVPGVGYRIATAPGADRPGAERG
>VanRncs-HAXY_Gm_sambucus_CGMCC_4.3147
MRVLIVEDEPLLAEAIRDGLRLEAIAADIAGDGDTALELLSVNSYDIAVLDRDIPGPSGDEVAREIVASGTGMGILMLTAADRLDDKASGFELGTDDYLTKPFEFRELVLRLRALDRRRAHHRPPVRELAGLRVDPFRREVYRDGKYVALTRKQFAVLEVLVAAEGGVVSAEELLEKAWDEHADPFTNAVRITVSALRKRLGEPWVIATVAGVGYRIEEPGRG
>VanRncs-HAXY_Dab_aerilata_DSM_27393
MRVLVVEDEPFMAEAIRDGLRLQAIAADIAGDGDTALELLSINDYDIAVLDRDIPGPSGDEVAASIVDSGSGMPILMLTAADRLDDKTSGFELGADDYLTKPFELQELVLRLRALDRRRAHNRPPVRELAGLRVDPFRREVYRDGRYVPLTRKQFAVLEVLVAAEGGVVSAEELLERAWDENADPFTNAVRITVSALRKRLGEPWVIATVPGVGYRIDTGPGGADDARR*
>VanRncs-HAXY_Cb_woesei_DSM_4684
MIVEDEPYMAEAIRDGLRLEAIAADIAGDGDAAVELLSVNAYDIAVLDRDIPGPSGDEIAQRIVASGSGMPILMLTAADHLDDKTTGFELGADDYLTKPFELQELVLRLRALDRRRAHHRPPVREIAGLRLDPFRREVYRDGRYVALTRKQFAVLEVLVAAEGGVVSSEELLERAWDQNADPFTNAVRITVSALRRRLGEPWIIATVAGSGYRIDAAPGAGDGGGDGG
>VanRncs-HAXY_Am_tolypomycina_DSM_44544
LIVEDEPYLADAIRDGLRLEAIAADTAGDGDTALELLSVNTYDIAVLDRDIPGPSGDEIARHIVASGSGLPILMLTAADRLDDKATGFGLGADDYLTKPFELRELVLRLRALDRRRAHNRPPVHEIAGLRLDPFRREVYRDGRYVALTRKQFAVLEVLVAAQGGVISAEELLERAWDENADPFTNAVRITVSVLRKRLGEPGIIATVPGVGYRIDTGGEDRG*
>VanRncs-HAXY_Am_sp_KNN50.9b
VRVLIVEDEPYLAEAIRDGLRLEAIAADIAGDGDTALELLSINSYDIAVLDRDVPGPSGDEIAKRIVASGSGMPILMLTAADRIDDKASGFELGADDYLTKPFELKELVLRLRALDRRRAYSRPPVREIAGLRLDPFRREVFRDGRYVALTRKQFAVLEVLVAAEGGVVSAEDLLERAWDENADPFTNAVRITVSALRKRLGEPWIIATVPGVGYRIDTAAGGDDRA*
>VanRncs-HAXY_Am_rifamycinica_DSM_46095
VRVLIVEDEPYLADAIRDGLRLEAIAADTAGDGDTALELLSVNTYDIAVLDRDIPGPSGDEIARHIVASGSGLPILMLTAADRLDDKATGFGLGADDYLTKPFELKELVLRLRALDRRRAHNRPPVHEIAGLRLDPFRREVYRDGRYVALTRKQFAVLEVLVAARGGVISAEELLERAWDENADPFTNAVRITVSVLRKRLGEPGIIATVPGVGYRIDTGDDGRG*
>VanRncs-HAXY_Am_pretoriensis_DSM_44654
MRVLVVEDEPFLAEAIRDGLRLEAIAADIAGDGDTALELLSVNAYELAVLDRDIPGPSGDEVAERIVASGSGIPILMLTAADRLDDKVTGFELGADDYLTKPFELRELVLRLRALDRRRAHNRPPVREIAGLRLDPFRREVHRDGRYVGLTRKQFAVLEVLVGAEGGVVSAEELLERAWDENADPFTNAVRITVSALRKRLGEPWLIATVPGVGYRIEAPGGDRG*
>VanRncs-HAXY_Am_mediterranei_S699
VRVLIVEDEPYLADAIRDGLRLEAIAADTAGDGDTALELLSVNTYDIAVLDRDIPGPSGDEIARQIVASGSGMPILMLTAADRLDDKATGFGLGADDYLTKPFELRELVLRLRALDRRRAHNRPPVHEIAGLRLDPFRREVYRDGRYVALTRKQFAVLEVLVAAGGGVISAEELLERAWDENADPFTNAVRITVSVLRKRLGEPGIIATVPGVGYRIDTGGEHRG*
>VanRncs-HAXY_Am_mediterranei_RB
LIVEDEPYLADAIRDGLRLEAIAADTAGDGDTALELLSVNTYDIAVLDRDIPGPSGDEIARQIVASGSGMPILMLTAADRLDDKATGFGLGADDYLTKPFELRELVLRLRALDRRRAHNRPPVHEIAGLRLDPFRREVYRDGRYVALTRKQFAVLEVLVAAGGGVISAEELLERAWDENADPFTNAVRITVSVLRKRLGEPGIIATVPGVGYRIDTGGEHRG*
>VanRncs-HAXY_Al_iranicum_IBRC-M_10403
MRVLVVEDEPYMAEAIRDGLRLEAIAADIALDGDTALEMLSVNAYDIAVLDRDIPGPSGDEIAKSIVASGGGMPILMLTAADRLDDKASGFGLGADDYLTKPFDLRELVLRLRALDRRRAHSRPPVREIAGLRLDPFRREVYRDGRYVALTRKQFAVLEVLVGAEGGVVSAEELLERAWDENADPFTNAVRITVSALRKRLGEPWVIATVPGSGYRIDTGCAGDDRG*
>VanRncs-HAXY_Aer_ginsengisoli_strain_JCM_14732
MRVLIVEDEPYMADAIRDGLRLEAIAADIAGDGDTALEMLSINAYDIAVLDRDIPGPSGDTVAESIVASGSGMPILMLTAADRLDEKASGFELGADDYLTKPFELQELVLRLRALDRRRGHSRPPVREIAGLRLDPFRREVFRNGRYVALTRKQFAVLEVLIAAEGGVVSAEDLLERAWDENADPFTNAVRITVSALRKRLGEPWVIATVPGVGYRIDTAPEDRRDEHG*
>VanRncs-HAXRY_Gm_artemisiae_CGMCC_4.7067
MRVLIVEDEPLLAEAIRDGLRLEAIAADIAGDGDTALELLSVNSYDIAVLDRDIPGPSGDEVAREIVASGTGMGILMLTAADRLDDKASGFELGTDDYLTKPFEFRELVLRLRALDRRRAHHRPPVRELAGLRVDPFRREVYRDGKYVALTRKQFAVLEVLVAAEGGVVSAEELLEKAWDEHADPFTNAVRITVSALRKRLGEPWVIATVAGVGYRIEEPGRG
>VanRncs-HAXKZ_Str_vitaminophilus_ATCC_31673
MRVLIVEDEPYLAEAIRDGLRLEAIAADIAGDGDTALEMLSINTYDIAVLDRDIPGPSGDEIAKCIVASGSGMPILMLTAADRLDDKASGFGLGADDYLTKPFEMQELVMRLRALDRRRAHARPPVREIEGLRLDPFRREVYRDGRYVALTRKQFAVLEVLVAAEGGVVSAEELLERAWDENADPFTNAVRITVSALRKRLGEPWVIATVPGVGYRIDTAPVAGHGGGDRG*
>VanRncs-HAXKZ_Str_sp_WAC_01438
MRVLIVEDEPYLAEAIRDGLRLEAIAADIAGDGNTALEMLGINTYDIAVLDRDIPGPSGDEIAQRIVASGSGMPILMLTAADRLDDKASGFGLGADDYLTKPFEMQELVMRLRALDRRRAHVRPPVREIAGLRLDPFRREVYRDGRYVALTRKQFAVLEVLVAAEGGVVSAEELLERAWDENADPFTNAVRITVSALRKRLGEPWVIATVPGVGYRIGTAPVTGHGGGDRG*
>VanRncs-HAXK_Str_varsoviensis_NRRL_B-3589
MRVLIVEDEPYLAEAIHDGLRLAAIASDIAGDGGTALELLSVNTYDIAVLDRDIPGPSGDEVARHIVASGSGMPILMLTAADRLDDKATGFELGADDYLTKPFELRELVLRLRALDRRRAHSRPPVREIAGLRLDPFRREVYRDGRYVALTRKQFALLEVLVAADGGVVSAEELLERAWDENADPFTNAVRITVSALRKRLGEPWIIATVPGVGYHIQEAPQGEGSAGRDRG*
>VanRncs-HAXK_Str_scabrisporus_NF3
MRVLIVEDEPYMAEAIRDGLRLEAIAADIAGDGDTALELLSVNSYHIAVLDRDIPGPSGDEVATRIIASGSGMPILMLTAADRIDDKVTGFELGADDYLTKPFELRELVLRLRALDRRRAHSRPPVRELAGVRLDPFRREVYRDGRYVALTRKQFAVLEVLVAAEGGVVSAEELLARAWDENADPFTNAVRITVSALRKRLGEPWIILTVPGVGYRIDAQPEPDREGAGRA*
>VanRncs-HAXK_Str_chrestomyceticus_JCM_4735
MRVLVVEDEPYMADAIRDGLRLEAIAADIAGDGDTALELLSTNTYAIAVLDRDVPGPTGDEIARHIVASGGGMPILMLTAADRLDDKASGFELGADDYLTKPFDMRELVLRLRALDRRRAHSRPPVREIAGLRVDPFRREVYREGRYIALTRKQFAVLDVLAAAEGGVVSAEELLERAWDENADPFTNAVRITVSALRKRLGEPWLIATVPGVGYRIDTGPDADDREAERG*
>VanRncs-HAXK_Ja_anatolica_GTF31
MVEDDADLADVVALGLRNESYAVDHAATRAAAEELLVATTYDVACLDLGLPDGDGLELLRRLGGDSVLRRPRRTLVLTARDAVDDRVAGLDAGADDYLVKPFHFAELVARLRALGRRADEAGSTLRVGELGLDQAAHRAWRGDAELRLTAREFSLLRYFMHHPGEVLSAEDLLDHVWDVNADPFTTSVRVILSRLRRKLGQPPLIETVTGAGYRLRAAP
>VanRncs-HAXK_Cls_acidiphila_DSM_44928
MRVLVVEDEPYMAEAIRDGLRLDAIAADIAGDGDTALELLSVNSYDIAVLDRDIPGPSGDEIAKRIIASGTGMPILMLTAADRLDDKASGFELGADDYLTKPFALRELVLRLRALDRRRAHSRPPVREIAGVRLDPFRREVYRDGRYVALTRKQFAVLEVLVAAEGGVVSAEQLLERAWDENADPFTNAVRITVSALRKRLGEPWIIATVPGVGYRIDAEAGITAGANAMSGNRD*
>VanRncs-HAXJK_Str_xiamenensis_318
MRVLIVEDELYLAEAIRDGLRLEAISADIAGDGNTALELLGTNAYDMAVLDRDIPGPSGDEVARRIVASGSGTPIVMLTAADRIDDKASGFGLGADDYLTKPFDMQELVLRLRALDRRRAHSRPPVREIAGLRVDPFRREVYRDDRYVALTRKQFAVLEVLVAAEGGVISAEELLERAWDENADPFTNAVRITVSALRKRLGEPWIIATVPGVGYRIDVPPRGGREEPHRG*
>VanRncs-HAXJK_Str_sp_WAC04189
MRVLIVEDEPYMAEAIRDGLRLEAIAADIAGDGDTALELLSINTYDIAVLDRDIPGPSGDEIARRIVASGSGMPILMLTAADRLDDKASGFGLGADDYLTKPFELQELVLRLRALDRRRAHTRPPVREIAGLRLDPFRREVYRNDRYVALTRKQFAVLEVLVAAEGGVVSAEELLERAWDENADPFTNAVRITVSALRKRLGEPWIIATVAGVGYRIDTAPGAGHGGGDRG*
>VanRncs-HAXJK_Str_lividans_TK24
MRVLIVEDEPYLAEAIRDGLRLEAIAADIAGDGDTALELLSVNAYDIAVLDRDIPGPSGDEIAERIVASGSGMPILMLTAADRLDDKASGFGLGADDYLTKPFELQELALRLRALDRRRAHSRPPVREIAGLRLDPFRREVYRGGRYVALTRKQFAVLEVLVAAEGGVVSAEELLERAWDENADPFTNAVRITVSALRKRLGEPGIIATVPGVGYRIDTAPVSEQAGGDGG*
>VanRncs-HAX1_F_sp_EI5c
MLVVEDEPYMAEAIRDGLRLAAIAADIAGDGDAALELLHSNTYDVAVLDRDIPGPSGDEVAESIVAAGSGMPILMLTAADRLDDKASGFELGADDYLTKPFELRELVLRLRALDRRRGHIRPPVREIAGLRLDPFRREVFRDGRYVALTRKQFAVLEVLVAAEGGVISTEELLERAWDANADPFTNAVRITVSALRRRLGEPWIIATVPGVGYRIDTAPGTGRVGGHRG
>VanRncs-HAX_Tm_paurometabola_DSM_20162
MRVLVVEDELFLAEAVRDGLRLEAIAADIAGDGDTALEMLSVNSYDIAVLDRDIPGPSGDEIAANIVASGTGMPILMLTAADRLDDKESGFELGADDYLTKPFELRELVLRLRALDRRRAHSRPPVREIAGLRLDPFRREVFRNGKYVALTRKQFAVLEVLVAAEGGVVSAEELLERAWDENADPFTNAVRITVSALRKRLGEPGIVATVPGVGYRIDAGACDD
>VanRncs-HAX_T_halophyticus_DSM_45765
MAEAIRDGLRLAAIAADIAGDGDTALELLSVNTYDIAVLDRDIPGPSGDEVAESIVASGSGMPILLLTAADQLDDKASGFELGADDYLTKPFELQELVLRLRALDRRRAHNRPPVWELAGLRLDPFRREVYRDGRYVGLTRKQFAVLEVLMAASGGVISSEELLERAWDENADPFTNAVRITVSALRKRLGEPWLIATVPGVGYRIDTEPTVGSERGDSG*
>VanRncs-HAX_Sp_hirsuta_DSM_44795
MGRMRVLVVEDEPYMAEAIRDGLRLAAIAADTAGDGDTALEMLSVNTYDIAVLDRDIPGPSGDEVAERIVASGSGMPILMLTAADRLDDKASGFGLGADDYLTKPFELQELVLRLRALDRRRAHSRPPVRELAGLRLDPFRREVYRDGRYVALTRKQFAVLEVLMAAEGGVISAEELLERAWDENADPFTNAVRITVSALRKRLGEPWLIATVPGVGYRIDTGPDAGSQGGERG*
>VanRncs-HAX_Sp_antimicrobica_DSM_45119
MAEAIRDGLRLAAIAADIAGDGDTALEMLSVNSYDIAVLDRDIPGPSGDEVAERIVASGSGMPILMLTAADRLDDKASGFGLGADDYLTKPFELQELVLRLRALDRRRAHNRPPVRELAGLRLDPFRREVYRDGRYVALTRKQFAVLEVLVAAEGGVISAEELLERAWDENADPFTNAVRITVSALRKRLGEPWLIATVPGVGYRIDTEPDAGRQGGDRG*
>VanRncs-HAX_Rc_sp_NEAU-CX67
MRVLVVEDERFMAEAIRDGLRLEAIAADIAGDGDTALDLLGVNAYDIAVLDRDIPGPSGDEIAQRIVASGGGIPILMLTAADRMDDKASGFELGADDYLTKPFELQELVLRLRALDRRRAHSRPPVREIAGLQLDPFRREVYRDGRYVALTRKQFAVLEVLVAAEGGVISAEELLERAWDENADPFTNAVRITVSTLRKRLGEPWLIATVPGVGYRIDTEPDATGGGDGG
>VanRncs-HAX_Rc_sp_MTM3W5.2
MRVLVVEDERFMAEAIRDGLRLEAIAADIAGDGDTALDLLGVNAYDIAVLDRDIPGPSGDEIAQRIVASGGGIPILMLTAADRMDDKASGFELGADDYLTKPFELQELVLRLRALDRRRAHSRPPVREIAGLQLDPFRREVYRDGRYVALTRKQFAVLEVLVAAEGGVISAEELLERAWDENADPFTNAVRITVSTLRKRLGEPWLIATVPGVGYRIDTEPDARGGGDGG
>VanRncs-HAX_Rc_sp_15-649-2-2
MRVLVVEDEPYMAEAIRDGLRLEAIAADIAGDGDTALELLSINTYDIAVLDRDIPGPSGDEIAKRIVASGSGLPILMLTAADRLDDKASGFELGTDDYLTKPFDLRELVLRLRALDRRRAYSRPPVHEIAGLRLDPFRREVYRDGRYVALTRKQFAVLEVLVAAGGGVISAEELLERAWDENADPFTNAVRITVSALRKRLSEPWLIATVPGVGYRIDTDAGSTVEEPKRG
>VanRncs-HAX_Ls_sp_Cl147
MRVLIVEDEPYLAEAIRDGLRLDAIASDIAGDGDTALELLSINRYDIAVLDRDIPGPSGDEIARDIVSSGSGMPIIMLTAADRLDDKATGFELGADDYLTKPFELRELVLRLRALHRRREYHRPPVRELAGLRLDPFRREVFRDGRYVALTRKQFAVLEVLVAAEGGVISAEELLERAWDENADPFTNAVRITVSGLRKRLGEPWLIATVPGVGYRVEAGPAAPAEHPAAAAPDGGGRG
>VanRncs-HAX_Kr_antibiotica_JCM_13523
MRVLIVEDEPELAEAIRDGLRLEAIAADIAGDGNTALELLSLHQYDIAVLDRDIPGPSGDDVAASIVASGSGMPILMLTAADRLDDKASGFELGADDYLTKPFALQELVLRLRALDRRREHKRPPIWEVAGLKLDPFRREVYRDGRYVALTRKQFAVLEVLVAAGGGVISAEELLARAWDQNADPFTNAVRITVSTLRKRLGEPWLIATVPGVGYRIGTEDE*
>VanRncs-HAX_Kib._aridum_A82846
MRVLIVEDELYMAEAIRDGLRLEAIAADIAGDGGTALGLLSVNAYDIVVLDRDIPGPNGDEIAKRIVASGSGTPILMLTAADRLDDKVSGFELGADDYLTKPFALQELVLRLRALDRRRAHNRPPVREIAGLRLDPFRREVYRDGRYVALTRKQFAVLEVLVAAEGGVISAEELLERAWDENADPFTNAVRITVSALRKRLGEPSIITTVPGAGYRIDTQPDTGRD*
>VanRncs-HAX_Gb_sp_YIM_131861
MRVLVVEDEPLMAQAIRDGLRLEAIAADIAGDGDAALELLSINTYDIAVLDRDIPGPSGDEIAQGIVASRSGMPILMLTAADRLDDKTSGFGIGADDYLTKPFEFHELVLRLRALDRRRVHNRPPVREVAGLRVDPFRREVYRDSVYVALTRKQFAVLEVLVAADGGVVSAEDLLERAWDENADPFTNAVRITISALRKRLGRPWVIATVPGVGYRIETELNADDERGDRE*
>VanRncs-HAX_F_asymbiotica_NRRL_B-16386
MRVLVVEDEPYMAEAIRDGLRLEAIAADIAGDGDTALELLSINVYDLAVLDRDIPGPSGDEIAESIVAAGSGMPILMLTAADRLDDKASGFELGADDYLTKPFELRELVLRLRALDRRRTYSRPPVREIAGLRLDPFRREVYRDGRYVALTRKQFAVLEVLVAAEGGVVSTEDLLXRAWDENADPFTNAVRITVSALRKRLGEPWIIATVPGVGYRIDTAPSAGRERGSRG
>VanRncs-HAX_Cs_sp_A-T_5661
MRVLIVEDELYLAEAIRDGLRLEAIAADIAGDGDTALGLLSVNAYDIAVLDRDIPGPSGDEIARSIVASGSGLPILLLTAAVRLDDKASGFELGADDYLTKPFELQELVLRLRALDRRRARHRPPVREIAGLRLDPFRREVYRDGRYVALTRKQFAVLEVLVGADGGVISAEELLERAWDENADPFTNAVRITVSSLRKRLGEPGLIATVPGVGYRIDTGDARG
>VanRncs-HAX_Apl_derwentensis_DSM_43941
MSIRVLVADDHDLIRTGLTTLLRAAPGFEPVGVAADGAQAVSLAAETEPDIILMDIRMPVLDGISAMRQILAAAGEHRPQVIMLTTFDLDEYIYQALTDGASGFLLKDTPPVRILAAIKTVMAGDMLISPRVTRRLVAAYGEQQRSSPVRIPPLGNLTARETEVLSLIGGGLSNSQIAGRLVLSEATVKTHVKRLMGKLDLTSRAQAVVVAYERGLVVPGSVTDGNG*
>VanRncs-HAX_Am_bartoniae_DSM_45807
MRVLIVEDEPFMAEAIRDGLRLEAIAADIAGDGDTALKLLSVNGYDIAVLDRDVPGPTGDEIARRIVASGSGMPILMLTAADRLDDKASGFGLGADDYLTKPFELRELVLRLRALDRRRAYSRPPVREIAGLRLDPFRREVYRDDRYVALTRKQFAVLEVLVAAEGGVVSAEELLERAWDENADPFTNAVRITVSALRKRLGEPWIIATVPGAGYRIDPDIRDEAGDRG*
>VanRncs-HAX_Am_albus_DSM_15934
MRVLVVEDEPYMAEAIRDGLRLEAIAADIAGDGDTALELLSINAYDIAVLDRDIPGPSGDEIAESIVASGSGIPILMLTAADRIDDKASGFELGADDYLTKPFELRELVLRLRALDRRRAHSRPPVREIAGLRLDPFRREVYRDGRYIALTRKQFAVLEVLVAAEGGVISAEELLERAWDENADPFTNAVRITVSALRKRLGEPSIIATVPGVGYRIEAAPGAGQGEGDDG*
>VanRncs-HAX_Ak_spheciospongiae_EG49
VLVVEDELYMAEAIRDGLRLEAIAADIAGDGDTALELLSVNSYDIAVLDRDIPGPSGDEVAASIVASGGGMPILMLTAADRLDDKASGFGLGADDYLTKPFELRELVLRLRALDRRRAHSRPPVREIAGLRLDPFRREVHRDGRYVALTRKQFAVLEVLVAAEGGVISAEELLARAWDENADPFTNAVRITVSALRKRLGEPWIIATVAGAGYRIDAERGGGERG*
>VanRncs-HAX_Ak_mzabensis_CECT_8578
VLVVEDELYMAEAIRDGLRLEAIAADIAGDGDTALELLSVNSYDIAVLDRDIPGPSGDEVAASIVASGGGMPILMLTAADRLDDKASGFGLGADDYLTKPFELRELVLRLRALDRRRAHSRPPVREIAGLRLDPFRREVHRDGRYVALTRKQFAVLEVLVAAEGGVISAEELLARAWDENADPFTNAVRITVSALRKRLGEPWIIATVAGAGYRIDAERGGGERG*
>VanRncs-HAX_A_sp_H3C3
MAEAIRDGLRLEAIAADIAVLDRDIPGPSGDEVAERIVASGSGMPILMLTATDRLDDQASGFELGAVDYLTKPFELQELVLRLRALDRRRAHNRPPVRELAGVRLDPFRREVYRDGRYVALTRKQFAVLEVLVAAEGGVISAEELLERAWDENADPFTNAVRITVSALRKRLGEPWLIATVPGVGYRIGTGPDAGSEGGERG*
>VanRncs-HAX_A_montaniterrae_CYP1-1B
MSVLVVEDEPYKAEAICDGLRQEAIAADIAGDGDAALGMLSINPWAIAVPDRDIPGPSGDEVAERIVASGSGRPIPMPTAAGRLYDKASGAEFGADDYLTKPFELQELVPRLRTLDRRRAHNKPPARGLADVRLDSRCEADRDGRYVSLSRKQFAVLEVLVAGPFTNAVRITVSALRKRHGDPWLIATAPGVGYRIDTGQEVRSGGGERG*
>VanRncs-beta_Xa_phaseoli_DSM_45730
VLIVEDEPFLADAIRDGLRLEAIAADIAGDGDTALELLSINAYDIAVLDRDIPGPSGDEIAESIVASGSGMPILMLTAASRLDDKASGFGLGADDYLTKPFELRELALRLRALDRRRAHRRPPVREIAGLRLDPFRREVYRDGRYVALTRKQFAVLEVLVAAEGGVVSAEELLERAWDKNADPFTNAVRITVSALRKRLGEPWIISTVVGVGYRIDTAPGTGGEGEDRG*
>VanRncs_Str_sp_MK-45
MRVLIVEDEPYLAEAIRDGLRLEAIAADIAGDGDTALELLRINTYDIAVLDRDIPGPSGDEIAKRIVASGSGMPILMLTAADRLDDKASGFGLGADDYLTKPFELQELALRLRALDRRRAHSRPPVREIAGLRLDPFRREVYRDDRYVALTRKQFAVLEVLVAAEGGVVSAEELLERAWDENADPFTNAVRITVSALRKRLGEPWIIATVPGVGYRIDAQPAAGHGAGERG*
>VanRncs_Kib_phytohabitans_KLBMP1111
MRVLIVEDEPYLAEAVRDGLRLEAIAADIAGDGDSALELLSVNSYDLAVLDRDIPGPSGDEIARRIVASGSGMPILMLTAADRIDDKASGFELGADDYLTKPFELRELVMRLRALDRRRAQVRPPVREIAGLRLDPFRREVFRDERYVALTRKQFAVLEVLVAAEGGVVSAEELLERAWDENADPFTNAVRITISSLRKRLGEPWLITTVPGVGYRIDTGGSDE*
>VanRncs_F_sp_EAN1pec
MRVLVVEDEPYLAEAIRDGLRLAAIAADIAGHGDTALEMLSVNAYDIAVLDRDIPGPSGDEIARRIIASGSGMPILMLTAADRLDDKASGFELGADDYVTKPFALQELVLRLRALDRRRGHSRPPVREIAGLRLDAFRREVYRDGRYVALTRKQFAVLEVLVATEGGVVSGEELLERAWDENANPFTNAVRITVSALRKRLGEPWIIATVPGVGYRIDTGPGVVVEGDGQGDGHG
>VanRncs_Apl_derwentensis_DSM_43941
MRILVVEDEPLLADAVAQGLRRETHAVDVVYDGGSALERIDVNDYDVVVLDRDVPVVHGDKVCQVLAERKAGIRVLMLTAAAGIDDRVTGLALGADDYLPKPFAFRELSARVAALGRRARPAAPPVLRRAGISLDPYRREVHRDGRYVPLSRKEFAVLAELLRADGVAVSAETLLEKAWDENADPFTHTVRMTILKLRRKLGDPPVVLTEPGVGYRIR*
>VanRncs_Ap_xanthii_11-183
MRVLIVEDEPYLAEAVRDGLRLAAIAADVAGDGDTALELLGVNSYDIAVLDRDIPGPSGDEIARRIVASGSGMPILMLTAADRLDDKTTGFGLGADDYLTKPFELKELVLRLRALDRRRGHNRPPVREIAGLRLDPFRREVYRDGRYVALTRKQFAVLEVLVAAEGGVVSAEELLERAWDENADPFTNAVRITVSALRKRLGEPWVIATVSGVGYRIDTGHEDESRG*
>VanRncs_A_sp_WMMB499
MRVLIVEDEPYLAEAVRDGLRLEAIAADIAGDGDTALELLGVHSYDLAVLDRDIPGPSGDEVARRIVASGSGVPILMLTAADRIDDKASGFELGADDYLTKPFELRELVLRLRALDRRRAHARPPVREIAGLRVDPFRREVYRDGRHVALTRKQFAVLDVLVAAEGGVVGAEELLERAWDANADPFTNAVRITVSALRKRLGEPWIIATVPGVGYRIDTGGAHG*
>VanRncs_A_sp_WAC_06369
MRVLVVEDEPYMAEAIRDGLRLEAIAADIAGDGDTALEMLSINPYDIAVLDRDIPGPSGDEVAERIVASGSGMPILMLTAADRLDDKASGFELGADDYLTKPFELRELVLRLRALDRRRAHNRPPVRELAGVRLDPFRREVYRDGRYVALTRKQFAVLEVLMAAEGGVISSEELLDRAWDENADPFTNAVRITVSALRKRLGEPWLIATVPGVGYRIDTGPEAGSEGGERG*
>VanRcs_Str_xinghaiensis_ATCC_19609
MRVLVVEDHTELAQSVARVLRREGMAVDVVHDGSDALERTMVVDYDVVVLDRDLPGVHGDEVCGKLAAQPAQARVLMLTASGTIADRVEGLSIGADDYLPKPFAYAELVARIRALARRSQPALPPVLVHGDLRLDPAQRIATRAGERLALTPKEFAVLEYLLAAQGRVVSAEELLERVWDEATDPFTTTVKATINRLRPKLGHPPVIETVPRGGYRI*
>VanRcs_A_sp_RB68
MRVLLVEDHAKLAETVSAGLRREGMAVDVSLDGLDALEHIGVHRYDVIVLDRDLPGMHGDDVCRAVVDGETDSRILMLTAAGTLEDRVGGLGLGADDYLAKPFEFAELVARIRALGRRARPAVPPLLTHGDLELDPARRVALRAGRRLPLSPKELAVLEALLEAQGAVVSAEELLERVWDEMADPFTNAIKMTVSRLRAKLGDPPVIETVAQAGYRI*
>VanRcs2_Str_sp_TLI_55
MRVLVVEDHTELADSITRVFRRQGLAVDTAYDGSTALDLVEEVDYDVVVLDRDLPGVHGDDVCGELAAKGVRTKVLMLTAAASIADRVEGLGLGADDYLAKPFAWPELLARTRALGRRAHPQRQPELVRGALRLDPARRTASHSGTQLPLTTKEFGVLAYLLGAEGRTVPADELLAKVWDEVADPGTTTVKATVNRLRAKLLDASVIQTVPGRGYRV*
>VanRcs1_Str_sp_TLI_55
MRVLIVEDHKDLAESVARGLRRHAMEVELAHDGEQGLSRASTGAYDVVVLDRDLPLVHGDDICRALVRQGCPSRVLMLTAAGTLADRVDGLDLGADDYLAKPFSFAELIARVQALDRRDQPAVPPVLARGDIELDPARRIVLRAGRRLELSPKEMAVLEVLLAAGGAVVSAEELLERAWDRDADPFSNAVKVTVSRLRRKLGDPPVIETLPHVGYRI*
>VanRcs-Y_Str_sp_WAC1420
MRVLVVEDEPYMAEAIRDGLRLEAIAADIAGDGDTALELLSINTYAIAVLDRDIPGPTGDEIAQRIVASGSGMPILMLTAADRLDDKASGFELGADDYLTKPFELRELVLRLRALDRRSAHNRPPVREIAGLRVDPFRREVYREGRYIALTRKQFATLEVLVAAEGGVISAEELLERAWDGNADPFTNAVRITVSALRKRLGEPWLITTVAGVGYRIDTGPNADHQEAERG*
>VanRcs-Y_N_sp_WAC_01424
MERAVKLGGVSRVLLIEDDPAVREGLDLALTRHGHRVRTAESGELGLDLIRMDLPDVVVLDLMLPGMDGFEVCRRIRVIGEVPIIMLTARGDDMDVVAGLEAGADDYVVKPVQPRVLDARIRAVLRRIGRDQAELERYGDLTIDRAGLVVANRGEPVNLAPTELRLLLELSGTPGRVHSRQQLLESVWEHGYFGDSRLVDACVQRLRAKIEDDSTAPVYVQTVRGFGYRFGPV*
>VanRcs-Y_Am_sp_H5
MRVLIVEDEPYLAEAVRDGLRLEAIAADIAGDGDAALELLAVNTYDIAVLDRDVPGPTGDEIAERIVASGSGTPILMLTAADRLEDKVTGFGLGADDYLTKPFELRELVLRLRALDRRRAHNRPPVREIAGLRVDPFRREVYRDGRYVALTRKQFAVLEVLVSAEGGVVSAEELLKRAWDENADPFTNAVRITVSALRKRLGEPWIIATVAGVGYRIGTAPGGSAGA*
>VanRcs-Y_Am_balhimycina_DSM_5908
MRVLIVEDEPYLAEAIRDGLRLEAIAADTAGNGDTALELLSLNTYDIAVLDRDIPGPSGDEIAKRIVASGSGLPILMLTAADRLDDKITGFELGADDYLTKPFELRELVLRLRALDRRRAHNRPPVLEIAGLRLNPFRREVYRDDRYIALTRKQFAVLEVLVSADGGVVSAEELLERAWDKNADPFTNAVRITVSALRKRLGEPWIITTVAGVGYRIGAAPGAGR*
>VanRcs-HAXY_Ak_auranticolor_YU_961-1
MRVLIVEDEPYLAQAIRDGLRLAAIAADVAGDGDTALEMLGVNAYDIAVLDRDIPGPSGDEIAAHIVARDTGMPILMLTAADRLDDKVSGFELGADDYLTKPFELRELVLRLRALDRRRARNRPPVREIAGLRLDSFRREVYRDGRYIALTRKQFAVLEVLVDADGGVVSAEELLERAWDENADPFTNAVRITVSALRKRLGEPWVIATVAGVGYRIDTAPSAAGEDRG*
>VanRcs-HAXY_Ncd_terpenica-NC_YFY_NT001
MRVLIVEDEPYMAEAIRDGLRLEAIAADIAGDGDTALELLSLNAYDIAVLDRDIPGPSGDEIAERIIASGSGMPILMLTAADRLDDKASGFELGADDYLTKPFALRELVLRLRALDRRRAHNRPPVREIAGLRLDPFRRQVYRDDRYVALTRKQFAVLEVLVAAEGGVVSAEELLERAWDENADPFTNAVRITVSALRKRLGEPWIIATVPGVGYRIDTGPDAESVGGERG
>VanRcs-HAXJK_Str_toyocaensis_NRRL_15009
MRVLIVEDELYMAEAIRDGLRLEAIAADIAGDGDTALELLSVNAYDIAVLDRDIPGPSGDEVAERIVATGSGMPILMLTAADRLDDKASGFQLGADDYLTKPFELRELILRIRALDRRRAHIRPPVREIAGLRLDPFRREVYRDDRYIALTRKQFAVLEVLVAAEGGVVSAEELLERAWDENADSFTNAVRITVSALRKRLGEPQIIATVPGVGYRIATPTDIRREGDAGA*
>VanRcs-HAX_Apl_teichomyceticus_ATCC_31121
MRVLIVEDEPYMAEAIRDGLRLEAIAADIAGDGDTALEMLSVNAYDIVILDRDIPGTSGDQIAERIVASRSGMPILMLTAADRLDDKASGFELGADDYLTKPFELRELVLRLRALDRRRAYSRPPVREIAGLRLDPFRREVYRDDRYVALTRKQFAVLAVLVAAEGGVVSAEELLERAWDENADPFTNAVRITVSALRKRLGEPQIIATVPGVGYRITTQPGSGRA*
>VanRcs_Streptomyces_sp_CNZ288
MRVLVVEDHAELADSVARVLRREGMAVDVVYDGSGALERTMTVDYDVVVLDRDLPGVHGDDVCKELVSQPHHARVLMLTASGTIIDRVEGLNLGADDYLPKPFAYAELVARLRALARRAQPAVPPVLEHGDLRLDPAQRFATRGGERLTLTPKELAVLECLLSAQGRVVSAEELLERVWDEAADPFTTTVKTTINRLRSKLGLPPVIETVPRSGYRI*
>VanRcs_Str_xinghaiensis_OlgR
MRVLVVEDHTELAQSVARVLRREGMAVDVVHDGSDALERTMVVDYDVVVLDRDLPGVHGDEVCGKLAAQPAQARVLMLTASGTIADRVEGLSIGADDYLPKPFAYAELVARIRALARRSQPALPPVLVHGDLRLDPAQRIATRAGERLALTPKEFAVLEYLLAAQGRVVSAEELLERVWDEATDPFTTTVKATINRLRPKLGHPPVIETVPRGGYRI*
>VanRcs_Str_venezuelae_ATCC_14583
VRVLVAEDQTELADSVARVLRREGMAVDVVYDGEDALERTSVVDYDVVVLDRDLPTVHGDEVCGALMAEPARTRVLMLTASGTIADRVEGLSLGADDYLPKPFAYAELVARVRAVARRAQPAVPPILVHGDLRLDPAQRIATRAGHRLALTPKEFAVLEYLLAARGRVVSAEELLERVWDEATDPFTTTVKATINRLRPKLGSPPLIETVPRGGYRI*
>VanRcs_Str_spectabilis_NRRL_2792
MRVLVVEDHTELAQSVARVLRREGMAVDVVHDGADALERTAVVDYDVVVLDRDLPVVHGDEVCSRLAAQPVHARVLMLTASSTIADRVDGFNLGADDYLPKPFAYAELVVRIRALARRPPPALPPVLVHGDLRLDPAQRIATRAGRRLALTPKEFAVLEYLLAAQGRVVSAEELLERVWDEAADPFTTTVKATINRLRPKLGPPPVIETVPRGGYRM*
>VanRcs_Str_sp_YIM_121038
MRVLVVEDHTELAQSVARVLRRQGMAVDVAYDGADALERTAVVEYDVVVLDRDLPVVHGDEVCSRLAAQPVHARVLMLTASGTIADRVDGFNLGADDYLPKPFAYAELVARIRALARRPQPALPPVLVHDDLCLDPAQRIATRAGHRLALTPKEFAVLEYLLAAQGRVVSAEELLERVWDEAADPFTTTVKATINRLRPKLGTPPVIETVPRGGYRI*
>VanRcs_Str_sp_S10(2016)
MTTPPTPIRVVVADDHLVVRTGFAALLDSQPEFTIVETATNGVDAVRVCREVSPDVVLMDIRMPEMDGIEATRQLLGDAPDGADVPRVLILTTFDLDEYVYDALRAGASGFLLKDATAERLFDAVRVVAAGEALLDPGVTRRLISEFTKLPAGTPAAKPASSTLDTLTARETEVLLLVADGMSNGEIAARLHVTEETVKSHVSRTLTKLGLRDRTQAVITAYETGLVVPGLRRTD*
>VanRcs_Str_sp_PRh5
VRVLVVEDDQEMAQAVAVGLRRAQMAVDVAFDGAGGLERALLSDYDVIVLDRDLPGMHGDEICSELIASGCRSRVLMLTAAASAEDLVDGLNLGADDYLAKPFDFPVLIARIGALARRAHPAVPPVVHHGDLVVDTARRKAARAGRPLELAPKEFGVLELLLSAKGRAVSAEELLERVWDEAADPFTSAVKITISRLRAKLGEPPVIETVAKRGYRI*
>VanRcs_Str_sp_PAN_FS17
VRLHPGNSRACLFDPLHALFRCYGSQGILTGMRVLIVDDHLELAETIAAGLRQEGMAIDLALDGRQALEQATVYDYHVIVLDRDLPLMHGDEVCRALIKHGCRARILMLTASSTIADRVDGLSLGADDYLTKPFAFAELVARIRALARRAHPAVPPVLTHDDLSLSPAEHTAWRGGRQLDLSPKEMAVLELLLAARGAVVSAEELLERAWDEATDPFTNTVKVTISRLRRKLGDPPVIETVPHVGYRI*
>VanRcs_Str_sp_MK-45
MRVLIVDDHLELAETIAAGLRQEGMAIDLALDGQQALEQATVYDYHVIVLDRDLPLMHGDEVCRALIKHGCRARILMLTASATIADRVDGLSLGADDYLTKPFAFAELVARIRALARRAHPAVPPVLTHDDLSLSPAEHTAWRGGRQLDLSPKEMAVLELLLAARGAVVSAEELLERAWDDATDPFTNTVKVTISRLRRKLGEPPVIETVPHVGYRI*
>VanRcs_Str_sp_KS_5
VRLHPGNSRACLFDPLHALFRCYGSQGILTGMRVLIVDDHLELAETIAAGLRQEGMAIDLALDGRQALEQATVYDYHVIVLDRDLPLMHGDEVCRALIKHGCRARILMLTASSTIADRVDGLSLGADDYLTKPFAFAELVARIRALARRAHPAVPPVLTHDDLSLSPAEHTAWRGGRQLDLSPKEMAVLELLLAARGAVVSAEELLERAWDEATDPFTNTVKVTISRLRRKLGDPPVIETVPHVGYRI*
>VanRcs_Str_sp_F001
RVLVVEDHIQLADSVARVLRREGMAVDVVYDGEGALERVSVVDYDVVVLDRDLPGVHGDEVCGVLVAEPVHTRVLMLTASGTIADRVEGLSLGADDYLPKPFAYAELVARIRAVARRARPAVPPVLLHGDLRLDPAQRLATRAGERLALTPKEFAVLEYLMAAEGRVVSAEELLERVWDEAADPFTTTVKATINRLRSKLGSPPVIDTVPRGGYRI
>VanRcs_Str_sp_DASNCL29
VRVLVVEDDQEMAQAVAVGLRRAQMAVDVAFDGAGGLERALLSDYDVIVLDRDLPGMHGDEICSELIASGCRSRVLMLTAAASAEDLVDGLNLGADDYLAKPFDFPVLIARIGALARRAHPAVPPVVHHGDLVVDTARRKAARAGRPLELAPKEFGVLELLLSAKGRAVSAEELLERVWDEAADPFTSAVKITISRLRAKLGEPPVIETVAKRGYRI*
>VanRcs_Str_sp_CNQ-509
MRVLVVEDHAELADSVARVLRREGMAVDVVYDGSDALERTMTVDYDVVVLDRDLPGVHGDEVCKELVSQPHHARVLMLTASGTIIDRVEGLNLGADDYLPKPFAYAELVARLRALARRAQPAVPPVLEHGDLRLDPAQRFATRGGERLTLTPKELAVLECLLSAQGRVVSAEELLERVWDEAADPFTTTVKTTINRLRSKLGLPPVIETVPRSGYRI*
>VanRcs_Str_sp_CMB-StM0423
MRVLVVEDHAELADSVARVLRREGMAVDVVYDGSDALERTMTVDYDVVVLDRDLPGVHGDEVCKELVSQPHHARVLMLTASGTIIDRVEGLNLGADDYLPKPFAYAELVARLRALARRAQPAVPPVLEHGDLRLDPAQRFATRGGERLTLTPKELAVLECLLSAQGRVVSAEELLERVWDEAADPFTTTVKTTINRLRSKLGLPPVIETVPRSGYRI*
>VanRcs_Str_sp_BA2
MRVLVVEDHAELAHSVARVLRREGMAVDVVYDGSDALERTTVVDYDVVVLDRDLPGVHGDQVCVALAAQPMHARVLMLTASGTIAHRVEGFSLGADDYLPKPFAYAELVARIRALARRSQPALPPILVQGDLRLDPAQRIASRAGVRLALTPKEFAVLEYLLAAQGRVVSAEELLERVWDEAADPFTTTVKATINRLRPKLGDPPVIETVPRGGYRI*
>VanRcs_Str_rapamycinicus_NRRL_5491
VRVLVVEDDQEMAQAVAVGLRRAQLAVDVAFDGESGLERALLSDYDVIVLDRDLPGMHGDEICSELIASGCRSRVLMLTAAASAEDLVDGLNLGADDYLAKPFDFPVLIARIGALARRAHPAVPPVVHHGDLVVDTARRKAARAGRPLELAPKEFGVLELLLSAKGRAVSAEELLERVWDEAADPFTSAVKITISRLRAKLGDPPVIETVAKRGYRI*
>VanRcs_Str_kanamyceticus_ATCC_12853
VRVLVVEDHAELAESVARVLRREGMAVDVVYDGEGALERTSVVDYDVVVLDRDLPGIHGDEVCGALVEEPARTRVLMLTASGTIADRVEGLTLGADDYLPKPFAYAELVARIRAVARRSATAVPPVLVHGDLRLDPAQRIATRSGDRLALTPKEFAVLEYLLAAQGRVVSAEELLERVWDEAADPFTTTVKATINRLRSKLGAPPLVETVPRGGYRI*
>VanRcs_Str_formicae_KY5
VVEDHAELAESVARVLRREGMAVDVVHDGEDALERTSVVDYDVVVLDRDLPGIHGDEVCGALVEEPARTRVLMLTASGTIADRVEGLTLGADDYLPKPFAYAELVARIRAVARRSATAVPPVLVHDDLRLDPAQRIATRSGERLALTPKEFAVLEYLLAAQGRVVSAEELLERVWDEAADPFTTTVKATINRLRSKLGAPPLVETVPRGGYRI*
>VanRcs_Str_chartreusis_ATCC_14922
MRVLIVDDHLELAETIAAGLRQEGMAIDLALDGRQALEQATVYDYHVIVLDRDLPLMHGDEVCRALIKHGCRARILMLTASSTIADRVDGLSLGADDYLTKPFAFAELVARIRALARRAHPAVPPVLTHGDLSLSPAEHTAWRGGRQLDLSPKEMAVLELLLAARGAVVSAEELLERAWDEATDPFTNTVKVTISRLRRKLGDPPVIETVPHVGYRI*
>VanRcs_Str_avermitilis_NBRC_14893
MRILVVEDHAELAHSVARVLRREGMAVDVVYDGSEALDRTTVVDYDVVVLDRDLPGVHGDDVCSALASQPVHARVLMLTASGTIAHRVEGFSLGADDYLPKPFAYAELVARIRALARRSQPALPPVLVHGDLRLDPAQRIASRAGVRLALTPKEFAVLEYLLAAQGRAVSAEELLERVWDEAADPFTTTVKATINRLRPKLGDPPVIETVPRGGYRI
>VanRcs_Str_antioxidans_MUSC_164_ NZ_LAKD02000014.1
VRVLVVEDDQEMAQAVAVGLRRAQLAVDVAFDGESGLERALLSDYDVIVLDRDLPGMHGDEICSELIASGCRSRVLMLTAAASAEDLVDGLNLGADDYLAKPFDFPVLIARIGALARRAHPAVPPVVHHGDLVVDTARRKAARAGRPLELAPKEFGVLELLLSAKGRAVSAEELLERVWDEAADPFTSAVKITISRLRAKLGDPPVIETVAKRGYRI*
>VanRcs_N_sp_WAC_01424
MRVLVVEDQVELAESVARVLRREGMAVDVSHDGDDAHERISVLDYDVAVLDRDIPGVHGDDLCAEIATGGRRTRVLMLTASGTTADRVAGLSMGADDYLPKPFAYAELVARIRALGRRAHPPAPPILLHDDLRLDPAQRVATRCGMRLPLTTKELAVLEHLLAARGEVVSAEELLERVWDERADPFTTTVKATINRLRSKLGQPPVIETVPREGYRI*
>VanRcs_N_sp_ATCC_55076
MRVLVVEDQAELADSVARVLRREGMAVDVSYDGDDAHERLFVVDYDVVVLDRDIPGMHGDDLCRELAAGARRTRVLMLTASGTIADRVAGLSLGADDYLPKPFAFAELVARIRALGRRAAPPTPPILVHGDLRLDPAGRVATRAGMRLPLTPKELAVLEYLLAAGGRVVPAEELLERVWDEEADPFTTTVKATINRLRSKLGPPPLIETVPRVGYRI*
>VanRcs_N_gerenzanensis_ATCC_39727
MRVLVVEDQVDLADSVARVLRREGMAVDVSHDGDDAQERLSVIDYDVVVLDRDIPGVHGDELCAEIAVDDRRTRVLMLTASGTTADRVAGLSLGADDYLPKPFAFAELVARIRALGRRAHPPAPPILVHGDLRLDPAQRVAIRGGMRLPLTTKELAVLEHLLTARGRVVSAEELLERVWDEQADPFTTTVKATINRLRSKLGQPPVIETVPREGYRI*
>VanRcs_N_coxensis_DSM_45129
MRVLVVEDQVDLAESVARVLRREGMAVDVSHDGDDAQERVSVIDYDVVVLDRDIPGVHGDDLCAQIAADGRRTRLLMLTASGTTADRVAGLSLGADDYLPKPFAYAELVARIRALGRRAHPPAPPILVHGDLRLDPAQRVAIRGGMRLPLTTKELAVLEHLLTARGRVVSAEELLERVWDEQADPFTTTVKATINRLRSKLGQPPMIETVPREGYRI*
>VanRcs_M_sp_Gxj-6
MRVLVVEDDEEMAQTVAVGLRRAYMAVDVALDGPSGLERALCNDYDVIVLDRDLPGLHGDEVCAKLVEAGCRSRVLMLTAAATTEDLVDGLNRGADDYLPKPFDFPALLARIGALARRSHPAVPPVIRHGDLVLDTARRTVTRGGRVLDLAPKEFGVLELLLVSRGRVVSAEELLERVWDEAADPFTNAVKITISRLRTKLGDPPIIQTAAKRGYQISGSP
>VanRcs_Ksp_aureofaciens_ATCC_10762
VIRTMIVDDQAIVRTGMAMILSVEDDITVVAEAEDGVQAVALAARHRPDVVLMDIRMPRLDGLDALRALTRPGALHMPRVVMVTTFDDDEYVTRALQSGACGFVLKDAGPRLLVEAVRAAAVGDSLISPAITVRLLERMMRTPPPQGAQAVLSPREFDVVRLVAQGLTNAEIAEALHITVGTVKTHLTNIQAKLSARNRVEVAAWAWRNGYAHHET*
>VanRcs_CA878
VRVLIVEDEPYLAEAIRDGLRLEAIAADIAGDGDTALELLGVNAYDIAVLDRDIPGPSGDEVAERIVASGSGMPILMLTAADRLDDKASGFELGADDYLTKPFEFRELVLRLRALDRRRVHHRPPTREIAGLRLDSFRREVYRDGRYVALTRKQFAVLEVLVAAEGGVVSAEGLLERAWDENADPFTNAVRITISALRKRLGEPWIIATVPGVGYRIDTATGT*
>VanRcs_Apl_sp_ATCC_53533
MRVLVVEDESYMAEAIRDGLRLEAIAADIAGDGDTALELLSINAYDIAVLDRDIPGPSGDEIAKRIVASGSGMPILMLTAADRLDDKASGFELGADDYLTKPFELRELVLRLRALNRRRAHNRPPVRDIAGLRLDSFRREVYRDGRYVALTRKQFAVLEVLVAAEGGVISAEELLEQAWDGNADPFTNAVRITVSALRKRLGEPWIIATVPGVGYCIDIGRAADDRGAQR*
>VanRcs_A_sp_WMMB499
VRILVIEDDEEMAETVAVGLRRARMAVDVALDGSSGLERAMINDYDVIVLDRDLPGLHGDDVCAELVAAGRGSRVLMLTAAATSDDLVDGLNLGADDYLPKPFDFPVLMARIGALARRAHPAVPPVLRHGDIELNVAQRRARRGGRTLDLAPKEFGVLELLLAANGRAVSAEELLERVWDESADPFTKTVKVTISRLRAKLGDPPVVETVAKSGYRI*
>VanRcs_A_sp_WAC_06369
VRILVIEDDEEMAETVAVGLRRAWMAVDVALDGSSGLERAMVNDYDVIVLDRDLPGLHGDEVCAQLVSAGRGSRVLMLTAAATSDDLVDGLNLGADDYLPKPFDFPVLMARIGALARRAHPAVPPVLRHGDIELDVAQRRARRAGRTLDLAPKEFGVLELLLAANGRAVSAEELLERVWDESADPFTKTVKVTISRLRAKLGDPPVIETVAKSGYRI*
>VanR2cs_Str_sp_GGCR-6
MRVLVVEDHTELADSITRVFRRQGLAVDTAYDGSTALDLVEEVDYDVVVLDRDLPGVHGDDVCGELAAKGVRTKVLMLTAAASIADRVEGLGLGADDYLAKPFAWPELLARTRALGRRAHPERQPELVRGALRLDPARRTASHSGTQLPLTTKEFGVLAYLLGAEGRTVPADELLAKVWDEVADPGTTTVKATVNRLRAKLLDASVIQTVPGRGYRV*
>VanR1cs_Str_sp_GGCR-6
MRVLIVEDHKDLAESVARGLRRHAMEVELAHDGEQGLSRAATGAYDVVVLDRDLPLVHGDDICRALVRQGCPSRVLMLTAAGTLADRVDGLDLGADDYLAKPFSFAELIARVQALDRRDQPAVPPVLVRGDIELDPARRTVLRGGRRLELSPKEMAVLEVLLAAGGAVVSAEELLERAWDRDADPFSNAVKVTVSRLRRKLGDPPVIETLPHVGYRI*
>VanR-J_Str_lincolnensis_NRRL_2036
MLIVEDEPFLAEAVRDGLRLEAIASDIAGDGDTALELLSVNSYDIAVLDRDIPGPSGDEIAKRIVASGSGMPILMLTAADRLDDKASGFELGADDYLTKPFELQELVLRLRALDRRRAHHRPPVREVAGLRLDPFRREVYRDGRYVALTRKQFAVLEVLVAAEGGVVSAEELLERAWDENADPFTNAVRITVSALRKRLGEPWIIATVPGVGYRIDAQPEAGRQGGDRG
>VanR-HAXJK_Str_coelicolor_A3(2)
MRVLIVEDEPYLAEAIRDGLRLEAIAADIAGDGDTALELLSVNAYDIAVLDRDIPGPSGDEIAERIVASGSGMPILMLTAADRLDDKASGFGLGADDYLTKPFELQELALRLRALDRRRAHSRPPVREIAGLRLDPFRREVYRGGRYVALTRKQFAVLEVLVAAEGGVVSAEELLERAWDENADPFTNAVRITVSALRKRLGEPGIIATVPGVGYRIDTAPVSEQAGGDGG*
>R=PALPDdlVanXL_Js_zingiberis_PLAI_1-1
VRVLVADDERLLADTVAEGLRRFSMAVDVCYDGGGALERIGVNRYDVAVLDRDMPGHTGDEVCRCLADSGSGTRVLLLTAAAGIRDRVEGLGLGADDYLTKPFAFAELVARVQALGRRSAPALPPVLAQHGVTLDVARHRVTRDGRPVNLSPKEFAVLHVLMRADGRVVSAEELLEQAWDEFADPFTNAVRVTVMTLRKKLGEPQVIHTVPRAGYRIGGPA*
>R-PALPDdVanXL_Mms_ureilytica_LB19_RR
VRVLVADDERLLADTVAEGLRRLSMAVDVCYDGDGALERVGVNRYDVAVLDRDMPGHTGDEVCRSITDSQVGTRVLLLTAAAGIRDRVEGLGLGADDYLTKPFAFAELVARVQALGRRSTPALPPVLAQDGLALDVGRHVATRDGRPLALSPKEFAVLHVLLRADGQVVSAEELLEQAWDEFADPFTNAVRVTVMTLRKKLGDPAIIHTVPKAGYRIGGTA*
>R-PALPDdlVanXL_Xa_phaseoli_DSM_45730
VRVLVADDERLLADTVAEGLRRLSMAVDVCYDGDGALERVGVNRYDVAVLDRDMPGHTGDEVCRSLARSGSGTRVLLLTAAAGIRDRVEGLGLGADDYLTKPFAFAELVARVQALGRRSAPAVPPVLEQHGVVLDVARHTVSRDGRSIALSPKEFAVLHVLMRAGGRVVSAEELLEQAWDEFADPFTNAVRVTVMTLRKKLDMPQIIHTVPRAGYRIGDAA*
>R-PALPDdlVanXL_Vcs_sp_FIM060022
VRVLVADDERLLADTVAEGLRQFSMAVDVCYDGGGALERIGVNRYDVAVLDRDMPVHTGDEVCRSLAESGATTRVLLLTAAAGIRDRVEGLGLGADDYLTKPFAFAELVARVQALGRRSAPAVPPVLRQHGVALDVARHTVTRDDREVNLSPKEFAVLHVLMRAEGRVVSAEELLEQAWDEFADPFTNAVRVTVMTLRKKLGTPQIIHTVPRAGYRIGGAKA*
>R-PALPDdlVanXL_Vcs_sediminis_CGMCC_4.3550
VRVLVADDERLLADTVAEGLRRLSMAVDVCYDGDGALERVGVNRYDVAVLDRDMPGHTGDEVCRSLAASGSGTRVLLLTAAAGIRDRVEGLGLGADDYLTKPFAFAELVARVQALGRRSAPAVPPVLEAHDVVLDVARHTVTRSGRPVSLSPKEFAVLHVLLRAEGRVVSAEELLEQAWDEFADPFTNVVRVTVMTLRKKLGEPQVIHTVPRAGYRIGGAE*
>R-PALPDdlVanXL_Mms_terminaliae_DSM_101760
VRVLVADDERLLADTVAEGLRRFSMAVDVCYDGDGALERIGVNRYDVAVLDRDMPGATGDEVCRSLAGSDTGTRVLLLTAAAGIRDRVDGLGLGADDYLTKPFAFAELVARVQALGRRSTPAVPPVLERHGVVLDVARHTVTRDGRPLGLSPKEFAVLHVLMRAGGGVVSAEDLLEQAWDEFADPFTNAVRVTVMTLRKKLGQPSVIHTVPKAGYRIGEPA*
>R-PALPDdlVanXL_Mms_noduli_ALFpr19a
VRVLVADDERLLADTVAEGLRRLSMAVDVCYDGDGALERVGVNRYDVAVLDRDMPGHTGDEVCRSIADSQVGTRVLLLTAAAGIRDRVEGLGLGADDYLTKPFAFAELVARVQALGRRSTPALPPVLAQDGLALDVGRHLATRDGRPLALSPKEFAVLHVLLRADGQVVSAEELLEQAWDEFADPFTNAVRVTVMTLRKKLGDPAIIHTVPKAGYRIGGTA*
>R-PALPDdlVanXL_Mms_mirobrigensis_DSM_44830
VRVLVADDERLLADTVAEGLRRFSMAVDVCYDGDGALERIGVNRYDVAVLDRDMPGATGDEVCRSLAGSDAGTRVLLLTAAAGIRDRVAGLGLGADDYLTKPFAFAELVARVQALGRRSTPAVPPVLERHGVVLDVAAHTATRDGRPLGLSPKEFAVLHVLMRAGSRVVSAEELLEQAWDEFADPFTNAVRVTVMTLRRKLGQPSVLHTVPRAGYRIGEPA*
>R-PALPDdlVanXL_Mms_krabiensis_DSM_45344
VRVLVADDERLLADMVAEGLRRFSMAVDVCYDGDGALERIGVNRYDVAVLDRDMPGHTGDEVCRSLAGSGAGTRVLMLTAAAGIRDRVEGLGLGADDYLTKPFAFAELVARVQALGRRSAPAVPPVLERNGLALDVARHVVTRDGRPVNLSPKEFAVLHVLMRAEGRVVSAEELLEQAWDEFADPFTNAVRVTVMTLRKKIGQPAVIHTVPRAGYRIGGPE*
>R-PALPDdlVanXL_Mms_chersina_DSM_44151
VRVLVADDERLLADTVAEGLRRFSMAVDVCYDGDGALERIGVNRYDVAVLDRDMPGATGDEVCRSLARSDAGTRVLLLTAAAGIRDRVAGLGLGADDYLTKPFAFAELVARVQALGRRSAPAVPPVLERHGVVLDVARHTVTRDGRPLGLSPKEFAVLHVLMRAGGGVVSAEDLLEQAWDEFADPFTNAVRVTVMTLRKKLGQPSVIHTVPRAGYRIGEPA*
>R-PALPDdlVanXL_Mms_avicenniae_DSM_45758
VRVLVADDERLLADMIAEGLRRVSMAVDVCYDGDGALERIAVNRYDVAVLDRDMPGRTGDEVCRSLAGSDAGTRVLMLTAAAGIRDRVEGLGLGADDYLTKPFAFAELVARVQALGRRSAPAVPPVLEQYDMALDVARHTVTRDGRPVNLSPKEFAVLHVLMRANGRVVSAEELLEQAWDEFADPFTNAVRVTVMTLRKKLGQPAIIHTVPRAGYRIGGPE*
>R-PALPDdlVanXL_Js_endophytica_JCM_18317
VRVLVADDERLLADTVAEGLRRLSMAVDVCYDGDGALERIGVNRYDVAVLDRDMPGHTGDEVCRSLTGSGTGTRVLLLTAAAGIRDRVEGLDLGADDYLTKPFAFAELVARVQALGRRSAPALPPVLEQHGVTLDVARRTVTRDGHPVNLSPKEFAVLHVLMRADGRVVSAEDLLEQAWDEYADPFTNVVRVTVMTLRKKLGAPQIIHTVPRAGYRIGDAA*
>AAQ16268_VanR_Enterococcus_faecalis
MNEKILIVDDEKEIADLIELYLKNDGYKVYKFYNGIDALKCVESEKMDLAILDVMLPDVDGFHICQKIRERYFYPIIMLTAKVEDADKIMGLTIGADDYITKPFNPLEVAARVKTQLRRYVCYNNAADIEKENVLVTEYDINGLVINKNTHKCTLYGKAVTLTPIEFSVLWYLCENRGKVISSEELFENVWGEKFLDNNNTVMAHIGRLREKLKEPARNPKFIKTVWGVGYTIEE
>AHA41505_VanR_Rhodococcus_hoagii
MASMRVLVVEDERFMAEAIRDGLRLEAIAADIAGDGDTALDLLGVNAYDIAVLDRDIPGPSGDEIAQRIVASGGGIPILMLTAADRMDDKASGFELGADDYLTKPFELQELVLRLRALDRRRAHSRPPVREIAGLQLDPFRREVYRDGRYVALTRKQFAVLEVLVAAEGGVISAEELLERAWDENADPFTNAVRITVSTLRKRLGEPWLIATVPGVGYRIDTEPDARGGGDGG
>AXB64454_VanR_Clostridioides_difficile
MNENILIVDDEKEIADLIEVYLKNEGFTVYKFYTGKEALECIESKNLDMAILDIMLPDIDGFHICQKIREKYYYPIIMLTAKIEDIDKIMGLTIGADDYITKPFNPLEVVARVKTQLRRYMRYNNSYEQQSIIVNEYDIKGLIINKETHKCSLFGKEVALTPIEFSILWYLCEHQGKVVPSEELFEAVWGEKYLDNNNTVMAHIGRLREKIHEPSKNPKFIKTVWGVGYTIEK
>ACL82957_VanRM_Enterococcus_faecium
MRRISILIAEDEEEIADLLAIHLEKEGYDVIKVHDGQEALHVIQAQSIDLIILDIMMPKMDGYEVTRQVRAQYNMPIIFLSAKTSDFDKVHGLVIGGDDYITKPFTPIELVARVNAQLRRSMKLNHPQADDKKSILEFGEIVISPDQRTVFLYGENIGLTPKEFDILYLLASHPKKVYSVENIFQQVWNDAYFGGGNTVMVHIRTLRKKLGEDKRKNKLIKTVWGVGYTFNG
>AAZ98835_VanRD_Enterococcus_gallinarum
MNEKILVVDDEKELADLVEVYLKNDGYTVYKFYNGTDALKCIESTPLDLAILDIMLPDIDGFQICQKIREKFYFPVIMLTAKVEDGDKIMGLSIADDYITKPFNPLEVVARVKAQLRQYMRYRQPHFKQEDERSEYDIRGMTISKNSHKCILFGKELQLTPTEFSILWYLCENQGKVVSTEELFEAVWGEKYMDNNNTVMAHIGRLREKMKERAKNPKFIKTVWGVGYTIEK
>AAM09851_VanR_Enterococcus_faecium
MNEKILVVDDEKELADLVEVYLKNDGYTVYKFYNGRDALNCIESVELDLAILDIMLPDIDGFQICQKIREKFYFPVIMLTAKVEDGDKIMGLSVADDYITKPFNPLEVVARVKAQLRQYMRYKQPCIKQEAERTEYDIRGMTISKSSHKCILFGKEIQLTPTEFSILWYLCERQGTVVSTEELFEAVWGERYFDSNNTVMAHIGRLREKMKEPSRNPKFIKTVWGVGYTIEK
>AAF86641_VanRc_Enterococcus_gallinarum
MSEKIVVVDDEKEIADLVTTFLQNEGFSVQPFYDGTSAIAYIEKEAIDLAVLDVMLPDIDGFQLLQQIRKTHFFPVLMLTAKGEDLDKITGLSLGADDYVTKPFNPLEVVARVKTQLRRYQRYNHSTASPTVEEYEKDGLILKINSHQCILYGKEVFLTPIEFKILLYLFEHQGSVVSSETLFEAVWKEKYLDNNNTVMAHIARLREKLHEEPRKPKLIKTVWGVGYIIEK
>AAR84672_VanR_Paenibacillus_popilliae_ATCC 14706
MKNITILIADDDAEIADLVAIHLEKEGYRVIKVSDGQETIDVIQNQPIDLLILDIMMPKMDGFEVTRRIREKHNMPIIFLSAKTSDFDKVQGLVIGADDYMTKPFIPIELVARVNAQLRRFMKLNQPKTKQNSNLEFGGLTISPEQRTVTLYGKNIELTPKEFEILFLLASNPNKVYRAEDIFQKVWGDAYYEGGNTVMVHIRTLRKKLEEDKRKNKLIQTVWGVGYKFNG
>AAK53981_VanRc-2_Enterococcus_casseliflavus
MAEKIIVVDDEKEIAELVTTFLRNEGFQVEPFYDGTSALAYLEKETVDVAVLDVMLPDIDGFQLLQQIRKTHFFPVLMLTAKGEDLDKITGLSLGADDYVTKPFNPLEVVARVKTQLRRYQRYNQSANPQKIEEYEKEGLLLKINSHQCFLYGKEVFLTPIEFKILLYLFEHQGSVVASETLFEAVWKEKYLDNNNTVMAHIARLREKLNEQPRKPKLIKTVWGVGYIIEK
>AAA65953_VanR_Enterococcus_faecium
MSDKILIVDDEHEIADLVELYLKNENYTVFKYYTAKEALECIDKSEIDLAILDIMLPGTSGLTICQKIRDKHTYPIIMLTGKDTEVDKITGLTIGADDYITKPFRPLELIARVKAQLRRYKKFSGVKEQNENVIVHSGLVINVNTHECYLNEKQLSLTPTEFSILRILCENKGNVVSSELLFHEIWGDEYFSKSNNTITVHIRHLREKMNDTIDNPKYIKTVWGVGYKIEK
>AAY52009_VanR_Paenibacillus_apiarius
MSDKILVVDDEHEIADLVELYLKNENYTVFKYYTAKEALECIDKTDLDLAILDIMLPGASGLAICQKIRDKHTYPIITLTAKDTEVDKITGLTIGADDYITKPFRPLELIARVKAQLRRYKKYNGVTEQNENVIVHSGLVININTHECFLNEKQLSLTPTEFSILRILCENKGNVVSSEQLFHEIWGDEYFSKSNNTITVHIRHLREKMNDTIDNPKYIKTVWGVGYKIEK
>CAB61229_VanR_Bacillus_circulans
MSNKILVVDDEHDIADLVELYLKNENYTVFKYYTAKEALDCIDKTELDLAILDIMLPGASGLSICQKIRDKYTYPIIMLTAKDSEIDKITGLTIGADDYITKPFRPLELIARVKAQLRRYKKYSGVTEQNENIIVHSGLVININTHECFLNEKPLSLTPTEFSILRILCENKGNVVSSEQIFHEIWGEEYFNKSNNTITVHIRHLREKMNATIDNPKYIKTVWGVGYKIEK
>AEP40503_VanRN_Enterococcus_faecium
MDTIVIVDDEKEIANLMTTFLENEGFKVMTFYSGKEALDYIDQNGASLAILDVMLPDLDGFQILQHIRQTFFFPVLMLTAKGENLDKITGLTLGADDYITKPFNPLEVVARVKTQLRRTQRYDQPSHSQSDEEFTKEGLVLKKNSHQVFLFDQEVLITPLEFKILLYLFEHQGTVVSSETLFEEVWQEKYLDNNNTVMAHIARLREKLGEKPRKPKYIKTVWGVGYIIEK
>AAL27445_VanRE_Enterococcus_faecalis
MAKILILDDEKEIVSLLSTLLSNEGYEVYEAMSGKESLEIIENNKIDLAILDVMLPDISGFDVLQSIREKQFFPVLMLTARGQDMDKITGLSMGADDYIVKPFNPFEVLARVKTQLRRYQTYNSQSIDETNEYAKNGLNISVNSRKVFLYDEEIKLTPIEFDILWYLCRNEGRVISSEELFEKVWKEDYLENNNTVMAHIAKIREKMHEKPRQPNIIKTVWGVGYTIEK
>AAQ12900_VanR_Enterococcus_faecium
MSIRILLVEDDDHICNTVRAFLAEAGYQVDACTDGNEAYTKFYENTYQLVILDIMLPGMNGHELLREFRAKNDTPILMMTALSDDENQIRAFDAEADDYVTKPFKMQILLKRVEALLRRSGALAKEIRVGRLTLLPEDFTVLCDGTELPLTRKEFEILLLLVQNKGRTLTHEIILSRIWGYDFEGDGSTVHTHIKNLRAKLPENIIKTIRGVGYRLEESL
>AAB05622_VanR_Enterococcus_faecalis
MSIRILLVEDDDHICNTVRAFLAEARYEVDACTDGNEAHTKFYENTYQLVILDIMLPGMNGHELLREFRAQNDTPILMMTALSDDENQIRAFDAEADDYVTKPFKMRILLKRVEALLRRSGALAKEFRVGRLTLLPEDFRVLCDGTELPLTRKEFEILLLLVQNKGRTLTHEIILSRIWGYDFDGDGSTVHTHIKNLRAKLPENIIKTIRGVGYRLEESL
>VanR-ZHAX Paenibacillus sonchi LMG 24727
MGIRILLVEDDEHICNTVKTFLSEAGYKVDACLDGSEALKNFYDNVYHLVILDIMLPGLSGHELLREFRKLNNTPVLMMTALSDDDNQIRAFDGEADDYVTKPFKIQLLLKRVEALLRRSGALAREIRFGKLTLLPEDFKAIYYSKEVPLTLKEFEILMLLVQNTGRTLSHETILSRVWGYDFDGDGSTVHTHIKNLRAKLPDNIIKTVRGVGYRLEEEAT
>VanR-WHAXY Brevibacillus laterosporus E7593-50
VSDKILVVDDEHEIADLVELYLKNENYTVFKYYTAKEALECIDKTDLDLAILDIMLPGASGLAICQKIRDKHTYPIIMLTAKDTEVDKITGLTIGADDYITKPFRPLEFIARVKAQLRRYKKYNGVTEQNENVIVHSGLVININTHECFLNEKQLSLTPTEFSILRILCENKGNVVSSEQLFHEIWGDEYFSKSNNTITVHIRHLREKMNDTIDNPKYIKTVWGVGYKIEK
