# Supplementary material for: Genomic Insights into the Distribution and Phylogeny of Glycopeptide Resistance Determinants within the Actinobacteria Phylum
Source: Antibiotics (Basel). 2021 Dec 14;10(12):1533. doi: 10.3390/antibiotics10121533 (PMC8698665; doi:10.3390/antibiotics10121533)
Supplement: Supplementary file 1 [file antibiotics-10-01533-s001.zip › Supplementary FASTA File S7 VanS-like phylogeny dataset.fasta]

> VanSncs-Y_Str_sp_WAC_05977
VKLGGLRTRLLLAFSLLVVITAATVAGGAYVQSRTVILKQAQDATARVLVDKATALFPLGPLPPGEGTLSRISGELSDRDLSSLVLYEDKASGSEQMRSLISPELRERVRSGNVAWQRVDARGAPMLVVGTRFTVVLPGGQQRDSGIEAYVARSMAPEAKSIDELATRAWLIGGVALVFAIGLALLAARGVLRPVRELGDAARRLGEGDLRARISVRGSDELAGVARTFNETAESLERHVGELERMESDARRFVADVSHELRTPLAAMTAVADVLEQEASKLPGDAGRAAKMSIEETHNLTRLVNDLIEVSRFDAGAAALAREEVDVAEVVTASLRIRGWTGEVEKDLPAGIFAEWDPRRVDVIVANLVGNALRHGEKPVSLRLTEAGEQITLEVSDRGPGLAPEVLPHVFDRFYKADSARARSGGSGLGLAIAWENARLHGGDLSAANGVDGGAVFTLRLPRLGVTA*
>VsnSncs-Y2_Srb_pauli_DSM_14954
MDRAPGLSVRLKLTLSYAGFLMVAGALLLGAVWLFLLRYVPDRAMLINADRLDNNGVFPVRSGLLRVFAPRAAAVMGFLLVFSLLGGWFLAGRMLAPLTRITDATRVAATGSLSHRIALEGRKDEFRELADAFDGMLARLEAHVAEQQRFAANASHELRTPLAITQTLLDVARRDGGSDHGELVERLRAVNTRAIDLTEALLLLSRADQRSFVREPVDLSLIAEEAVETLLPLAEERGLTVETAGELTPAVGSHALLLQLTTNLVHNAIVHNVAGGNVWVTTATEGERALLTVENTGEVLSPQLVATLVEPFRRGSERLHTDHAGVGLGLAIVKSIAEAHDGTLKLDPRPEGGLRVTVAF
>VanSsc-HAXY_Ak_auranticolor_YU_961-1
VDRARGLSARLKLTLSYVGFLMVAGTLLLAAVGVFLLGYQRAVPLPRPVVIAPPGRALIRAFAPTAAVVLGLLLVFGFLGGWLLAGRMLAPLTRVTDAARKAANASLSHRIRLEGRKDEFRELADAFDTMLARLEAHVAEQRRFAANASHELRTPLSITQTLLEVARDDPDRDTDELVARLALVNARAIELTEALLMLSRAEQRTFSREPVDLSLLAEEATETLLPLAERRGLTIATRGDICPAEGSSALLLQLTTNLVHNAIAHNLPEGKVWVTTSVHPASAVLVVENTGEPLAAELVSTLTEPFQRGTERIHSDQAGFGLGLAIVKSITCAHDGTLTLTPRPTGGLRVAVRLPAAPRPDLD*
>VanSncs-ZY1_A_sp_H3C3
MTPPTLAALMNRRPGLSARLKLTLSYAGFLLLAGVVLLAVVWGYLLRYAPEVITTPEGTLARSVRLRFAPGVAVALAFLLVFGLVGGWLLAGRMLAPLTRIADAARMTANGSLSHRIRLPGRNDEFRELADVFDTMLEQLQSHVAEQQRFAANASHELRTPLAISQTLLDVARTDPTQDQGELIERLHTVNTRAIDLTEALLLLSRGDRRSLTREPVDLSLIAEEATETLLPLAEKRQTTLEVTGEKAQTTGSAALLLRMVTNLIQNAIVHNLPTGGTVTIHTQSQHDTSVLQVENTGHPVPPELLPTLTEPFQRGTQRTRTDEHAGVGLGLAIVHSIVQAHDGTLDLTPRPTGGLLVTIRLLRMPQASSANGAR*
>VanSncs-Z_Str_vitaminophilus_ATCC_31673
MNRRPGLSARLRLTLSYAGFILLAGALLLAVVWVFLLHYVPDNPQGLLGIAPNRHLLVRIFGPAAAAALVLLLVLGLLGGWFLAGRMLAPLTRIADAARMAANGSLSHRFRMEGPHDEFRELADVFDAMLEQLESHVTEQQRFAANASHELRTPLAISRSLLDVARKDPTRDHGQLIERLHTVNTRAIDLTEALLLLSRGDRGDFTREPVDLSLIAEEAAEKLLPLAEQRGITLDVTGGTTQTLGSAALILRMVTNVVQNAIVHNLPAGGTVTVHTDPQHGASVLRVENTGPLLPSELVPTLTEPFQRGTARARTDGHAGVGLGLAIVHSVVRAHEGTLDLAPRPAGGLLVTIRLPGTPQAHHPGPPLATPRQRWRGGRPRPARRPRAAGRR
>VanSncs-Z_Str_viridochromogenes_NRRL_3427
MRRRPGLSARLKLTLSYAGFLALAGALLLVVVWAFLLRYVPDNSQGLLGVSPNRYLLVRTFAPAAAAAMAFLLLFGLVGGWILAGRMLAPLTRITDAARSAGSGSLSHRIRMEGRQDEFRELADAFDTMLERLESHVAEQQRFAANASHELRTPLAISRTLLDVARKDPTRDRDELIARLQAVNTRAIDLTEALLMLGRSDRGHFTREGVDLSLVAEEAAESLLPLAERRGITLDVTGGPTWTTGSAELLLRMATNLVQNAVVHNLPAGGTVTVRTDAEGTTSVLRVENTGRRLPPELVPTLTEPFQRGAERARTEEHPGVGLGLALVHSVVRAHDGTLDLAARPAGGLLVTVRLPGAP*
>VanSncs-Z_Str_sp_F001
LSVRLKLTLSYAGFLMLAGLLLLAAVWVFLLRYVPERATLINHDDNPTNGVFPVRSSLLDVFAPRAAAVLAFLLVFGLVGGWILAGRMLAPLTRITNATRTVANGSLSHRIRLPGRKDEFRELADAFDGMLERLEAHIAEQQRFAANASHELRTPLAVSKALLDVARTDPTHDAGEVIDRLHAVNTRAIDLTEALLLLSRAGRRSFTREHVDLSLLAEEATETLLPLAEKRGVTIETSGDITPTIGSPALLLQLTTNLVHNAIVHNLSEQGTVWVNTSVRPKAVVLTVENTGEKLTPQLVSTLTEPFQRGTARIHTDHAGVGLGLAIVKTITQAHDGTLTLTPRSVGGIRITVELPAISPHTDR*
>VanSncs-Z_Str_sp_DASNCL29
MNSRPRLSARLKLTISYAGFLLLAGALLLAVMWVFVLRWLPDDDPGSVQKRFGAVIITGPNRADLLRGFAPAVATALAFLLVFGLLGGWILAGRMLAPLTRIAYAARTAANGSLSHRIRMTGRQDEFRELADAFDTMLEQLESQVAEQRRFAANASHELRTPLAISRTLLDAARNDPTRDQGELIERLHTVNTRAINLTEALLLLSRADRGSFTREPVDLSLVAEEAAETLLPLAEKRQITLDVTGETTQVVGSEALILRMVTNLVQNAIVHNLPAGGTVTVHTERRHDASVLRVENTGHPLPAELVPALTEPFQRVTERIRTDEHAGVGLGLAIVHSVVRAHDGTLDLTPRPTGGLLVTIRLPGTLRAPSPSGGPLDR*
>VanSncs-Z_Str_sp_cf386
MDRRPGLSTRLKLTLSYAGFLAVAGALLLAVVWMFLLRYVPDNSQGLLGISPNRYLLVRTFAPAAAVAMAFLLVFGLVGGWILAGRMLAPLTQITDAARMAGNGSLSHRIRMKGRKDEFRELSDVFDSMLEQLESHVAEQRRFAANASHELRTPLAISRTLLDVARKDPTRDRGELIERLHAANTRAVDLTEALLLLSRGDRGNFTRESVDLSLIAEEAAETLLPLAEQRRTTLDVTGGAARTSGSAELLLRMVTNLVQNAIVHNLPAGGTVTVRTEAHGDTSVLRVENTGRRLPPELLPTLTEPFQRGTERVRTDEHVGVGLGLAIVHSIVRAHDGTLDLAPRPAGGLLVTVRLRRP*
>VanSncs-Z_Str_roseus_ATCC_31245
MDRRPGISARLKLTLSYAGFLAVAGALLLAVVWGFLLRYVPDNSQGLLGVSPNRYLLVHTFAPAAAVAMAFLLVFGLVGGWILAGRMLAPLTQIRDAARTAGTGSLSHRIRMKGRQDEFRELSDAFDSMLGQLESHVAEQQRFAANASHELRTPLAISRTLLDVARKDPGRDRGELIERLSVVNTRAIDLTEALLLLARGDRGDFTRESVDLSLLAEEAAETLLPLAERRRITLDVTGGAAPAGGSAELLLRMVTNLVQNAIVHNLPAGGTVTVHTGAYGGTSVLRVENTGPPLPPDLVATLTEPFRRGSDRVRTDEHAGAGLGLAIVQSVVRAHDGTLDVLPRPGGGLLVTVRLPGGP*
>VanSncs-Z_Str_rapamycinicus_NRRL_5491
MNRRPGLSARLRLTISYAGFLLLAGALLLAVVWVFVLRWLPDDDPRSIKKTFGGAIVILGPNRSDLLRGFAPAAATALAFLLVFGLLGGWILAGRMLAPLTRIAHAARMAANGSLSHRIRMKGRQDEFRELADGFDTMLERLESHVAEQRRFAANASHELRTPLAISRTLLDAARSDPTRDQGELIERLHTVNTRAINLTEALLLLSHADRGSFTREPVDLSLMAEEAAETLLPLAEKRRITLDVTGGTTQTVGSAALLLRMVTNLVQNAIVHNLPAGGTVTVHTEAGHDASVLRVENTGPPLPSELVPTLTEPFQRVTERMRTDEHAGVGLGLAIVHSIVRAHDGSLDLTPRPTGGLLVTIRLPGTPQAKGMSSAVRP*
>VanSncs-Z_Str_olivochromogenes_NBRC_3561
MHRRPGLSARLRLTLSYAGFLAVAGALLLAVVWVFLLRYVPDNSQGLLGISPNRYLLVHTFAPAAAVAMVFLLVFGLVGGWILAGRMLAPLTRITDAARMAGNGSLSHRIRMKGRQDEFRELSDAFDSMLEQLESHVAEQQRFAANASHELRTPLAISRTLLDVARKDPTRDRGELIERLHAVNTRAIDLTEALLLLSRGDRGSFTRESVDLSLIAEEAAEALLPLAERRRITLDVTGGAAQTSGSAELLLRMVTNLVQNAIVHNLPVGGTVTVHTEAHGDTSVLRVENTGRRLPPELVPTLTEPFQRGTERVRTDEHVGVGLGLAIVDSIVRAHDGTLDLLPGPAGGLLVTVRLPGTA*
>VanSncs-Z_Str_bingchenggensis_BCW-1
VLRWLPGDDPRSLQKTFGPVIITGPKRSDLLRGFAPAAAAALAFLLVFGLLGGWILAGRMLAPLTRIAYAARMAANGSLSHRIRMKGRQDEFRGLADVFDTMLEQLESHVAEQQRFAANASHELRTPLAISRTLLDAARNDPTRDQGELIERLHTVNTRAINLTEGLLLLSRADRRSFPREPVDLSLIAEEAAETLLPLAEKRQITLDVTGETTQTIGSTALILRMVTNLVQNAIVHNLPAGGTVTVHTEPQHDASVLRVENTGHPLPSELVPTLTEPFQRGTERIRTDEHAGVGLGLAIVHSIVRAHDGTLDLTPRPTGGLIVTIRLPGTPPQERGLSTC*
>VanSncs-Z_Mms_rifamycinica_AM105
VTREPGPSVRLKLTLSYAGFVVLAGGLLLTTVWVFLLRYVPEVIDAPATPAPTPGSSRLPAPVMFVPNRSDLLRAFAPRAVVVLALLLFFGLLGGWLLAGRMLAPLTRITRATRMAAHGSLSHRIRLEGRDDEFRELSDAFDSMLERLESHVAEQQRFAANASHELRTPLAVSRALLDVARRDPAAGRGDLIDRLHTVNQRAIDLTEALLLLSRGDRGVFARERLDLSLLAEEATETLLPLAERRRITLDVSGGAAGTSGSPELLLRMVTNLVQNAIVHNLPAGGTVSVHTEAHGDTSVLRIGNTGHRLPPELVPTFTEPFQRGTRRVRTDEHAGVGLGLAIVHSIVRAHAGTLDLAPSPRGGLLVTVRLPGTP*
>VanSncs-Z_Mms_mirobrigensis_DSM_44830
MDRASGLSVRLKLTASYAGFLLLVGALLLAVVWVFLLRYVPETPAGQPSAGPYDPPLLGGPGRGDLLRAFAPRVAEVLVFLLIFGLLGGWLLAGRMLAPLARITDATRRATAGSLSHRIRLPGHRDEFRELADAFDTMLERLEFHVAEEQRFAANASHELRTPLAITRTLLDVARRDPTRDRDQLVERLHTVNQRAIDLTEALLLLSRGDRADLDREPVDLSLLAEESAETLLPLAEQRRITLDVTGAAAPTRGSTELLARMVANLVQNAVVHNLAAGGTVTVRTAVNGDSVVLQVENTGQPLPAELVPTLTEPFRRATDRVRTDEHAGVGLGLAIVRSIVRAHHGTLTLTARPAGGLLVTVRLPGTQ*
>VanSncs-Z_Mims_auratinigra_DSM_44815
MLAGGLLLGTVWVFLLRYVPEVIDSPELPAPGRFRPPVPATFVPNRSDLLRAFGPRAAAVLVLLLIFGLLGGWILAGRMLAPLNRITHAVRVTADGSLSHRIRLEGRADEFRQLSDAFDSMLGQLEANIAEQQRFAANASHELRTPLAISRALLDVARTDPGHDPGELLDRLSAVNERAIDLTQALLLLSRGERGNFTRASVDLSLLAEEAAETLLPLAEGRRITLDVTGGTALTSGSAELLLRMVTNLVQNAIVHNLPAGGTVTVHAEAHGGTSVLRVENTGRRLPPELVPTLTEPFRRGTDRVRADEHAGAGLGLAIVHSIVRAHDGTLDLVPGPAGGLLVTVRLPGTP*
>VanSncs-Z_Microbispora_sp_Gxj-6
MDRRRGLSTRLKLTLSYAGFLMLAGALLLAVVWVFLLRYVPDGALGTGPGAGPPGAAPLRFIPNRTDLQRAFVPRAAQALAFLLAFGLLGGWILAGRMLAPLTQIADAARTTANGSLTHRIRMKGRRDEFRELSDAFDSMLDRLESHVAEQRRFAANASHELRTPLAISRTLLDVARRDPTRDRDELLDRLHTVNQRAIDLTAALLLLSRGDRGDFTRESVDLSLAAEEAAETLLPLAEQRRITLNVTGGAARTDGSAELLARMVTNLVQNAIVHNLPAGGTVTVHTEAYGGTSLLRVENTGRPLPPELIPTLTEPFQRGTERVRTDEHAGAGLGLAIVHSVVRAHNGTLDLAPGPDGGLLVTVRLPGTP*
>VanSncs-Z_L_flaviverrucosa_DSM_44664
MKFTLSYAGIVVVAGAVLIGLAWWDLLRYVPDNDQGLLFTSPNRYLLSRIFGRAAAIAMVFLVAFGLVGGWILAGRMLSPLDKIADAARLAAKGSLSHRIRLPGKADEFRELSDVFDTMLEKLESHVGEQRRFAANASHELRTPLAISQSLLDVARQDPSLVDAELLDRLHTASRRAIDLTEALLLLSRGERGVFTRASVDLSLVAEEAAETLLPLAERRGIELEVTGEPATTTGSAELLLRMVTNLVQNAIVHNLPTGGRVTVHTEPQHRACVVRIENTGRRLPADLVPTLTEPFQRGGERVRDDDHAGVGLGLAIVHSIVRAHDGALDIVPRPEGGLRVTIRLPSP*
>VanSncs-Z_Gb_sp_YIM_131861
VDRPPGPSVRLKLTLSYTGFLMVAAVVLLTAVWVFLLRYVPTYSEQPASGDLFRGASPSQEDLVRAFVPAAAWALLALLVFGLVGGWLLAGRMLAPLARITHATRRAASGSLSHRVELDGRQDEFRELADSFDTMLGRLEAQVAEQQRFAANASHELRTPLAITRTLLDVAARDPQDRDDHVLVERLQAVNQRAIDLTEALLILSRADQRSFARERVDLSLVAEEAVETLLPLAEKNGVAIQTSGEIATASGSRALLLQLTMNLLHNAIVHNVAAGGVVWVTASADNDGVSIDVANTGEELDPRMIPLLTERFQRGSDRTRTDHAGVGLGLAIVKSITDAHGGTLSIAPRAGGGLRVTVRLSAVLVR*
>VanSncs-Z_Apl_regularis_DSM_43151
VDRAPGLSVRVKLTLSYAGFIMLAGALLLAAVWLFLLRYVPDSGLIVPGSHGSVNGGVFPTRGNLLRFFGPRAAGVLVFLLAFGVVGGWLLAGRMLAPLTRITEAAWMAGSGSLAHRIRMRGRRDEFRELSDTFDSMLEQLESHVAEQQRFAANASHELRTPLAISRTLLDVARRDPTRDRDELIERLQTVNARAIDLTEALLLLSRGDRGNFTRESVDLSLLAEEAAETLLPLAEQRRITLDVTSAKAETSGSAELLLHMVTNLVQNAIVHNLPTGGTVTVQTEAHGDGSLLRIENTGRRLPPELVPTLTEPFQRGTERVRTDEHAGVGLGLAIVHSIVRAHHGTLTLAPRPDGGLLVTVRLPAHG*
>VanSncs-Z_Apl_missouriensis_431
MTRRPGLSVRLRLTLSYAAVILVTGALLLAAVWLFLLRYVPDQALIVRADTPLHGVFPVRSTLLRVFAPRAAALLGFLLVLGLLAGWFLAGRMLAPLTRIADAARAAGQGSLSHRIRMTGRQDEFRELSDTVDTMLGRLESHVAEQQRFAANASHELRTPLAISRALLDVARRDPRHDHAELLDRLHAANTRAIDLTEALLLLSRGTVSREPVDLSLIAEEAAETLLPLAEQRGITLEVTGGVAPASGSAELLLRMVTNLVQNAIVHNLPAGGAVTVHTGDDAGTSVLRVENTGSTLAPDLVPTLTEPFHRGTDRVRGDEHPGVGLGLAIVHSVVRAHGGTLGLCPRAGGGLLVTVRLPGTP*
>VanSncs-Z_Apl_friuliensis_DSM_7358
MVAGVLLMGAVWVFLLSYVPDRLLIVPTGTEMTGVFPVRSVLLHVFAPRAAAVLAVLLVFGLGGGWFLAGRMLAPLSRITAVTRATAAGSLAHRIRLPGRRDEFRDLADAFDAMLARLEDHVAEQQRFAANASHELRTPLAISRALLDVARQDPDRDTADLVERLHAANTRAIDLTEALLLLSRGTFARESTDLSLLAEEAAETLLPLAEQRGITLDVTGGMARTSGSTELLLRVVTNLVQNAVVHNLLTGGTVTVHTETYAGTSVLRVANTGQPLPPDLVPTLVEPFRRGTDRVRTGEHAGAGLGLAIVHRIVRAHDGSLDLAPGPGGGLVVTVRLPAARASLLRPVQAP*
>VanSncs-Z_Apl_brasiliensis_DSM_43805
LSTRFRLTLSYAGFLMLAGGLLLATVWVFLLRYVPDQALLRPAGPHVPVGGVFPVRSELLRAFAPKAAAAIAFLLAFGLVGGWFLAGRMLAPLTRITGAARQAGTGSLSHRIRLRGRRDEFRELADAFDSMLDRLEAHVAEQKRFSANASHELRTPLAISRTLLDVALKDPTRDRDELLERLHAANTRAIQLTEALLVLGRGERGSFAREAVDLSLVAEEVTETLLPLAEQRRTTLEVTGGVAPVAGSAELLTRMVTNLVQNAIVHNLPADGTVTIHTEAGDETSVLRVSNTGPRLPQEQIPGLTEPFRRGAERVRTDEHAGAGLGLAIVHSIVRAHEGTLDLTARPAGGLTVTVRLPSG*
>VanSncs-Z_Apl_awajinensis_ssp_mycoplanecinus_NRRL_B-16712
MSSSARLRLALSYAGFIMLAGLLLLAAVWVFLLRYVPDRGLIDPGVTGSLVTGVFPTRSNLLHVFAPRAAAVLAFLLVFGLVGGWFLAGRMLAPLARITAAARMAGTGSLSHRIRLTGRQDEFRELADTFDTMLDKLEAHVAEQQRFAANASHELRTPLAISRTLLDVARNDPARGHDDLVERLHAVNTRAIDLTEALLLLSYGDRGTFTREPVDLSLLAEEAAETLLPLAEQRRITLEVTGGPAVTVGSGALLQRMTANLVQNAIVHNLPAGGTVTIHTEAAGGTSVLRVENTGRHLPPDLLPTLTEPFQRGAERVRTDEHAGVGLGLAIVHSIVRAHAGRLEVRPRPTGGLLITVHLSGTT*
>VanSncs-Z_A_sp_RB68
VPRRPGLSARLKLTLSYAGFLLIAGVLLLAVVWVFLLRYVPDAAFVPGPWGCRPGLPSPPSVPTRGDLQRAFLPRAFQALAFLLVFGLLGGWLLAGRMLAPLTRIADAARMAAGGSLSHRIRMEGPGDEFRELADVFDTMLEQLESHITEQQRFAANASHELRTPLAISRTLLEVARNDPGRDQRELIDRLHTVNTRAIDLTEALLLLGRSDRRNFAREPVDLSLLAEEAAETLLPLAERRHITLEVTGETARTSGSAALLLRMATNLLQNAIVHNLPAGGTVRVHTGTRHDASVLRVENTGPPLPPDLVPTLTEPFQRGTERARTDEHAGVGLGLAIVHSIVRAHDGTLDLAPRPTGGLLVTVRLPGAPRPS*
>VanSncs-YZ_Mdb_sp_I12A-02628
MRLTLSYAGFLLVAGTGLVALLVYVLRFVPEGNLSVDGAFIPNRNDLLTALWPRVAAVLTALTVVGLVGGWFLAGRMLRPLHDMHAVARRVAAGQLDHRVASSGPRDEFRELADTFDAMLDRLQAAFDEQRRFAANASHELRTPYAVERAMLDVALADPAAVDVPRLLTRLDETNRRGTETVEALLALAALDQGRLPAVAPVDLAEVTGEVVRELAPLAHRAGVTVHAELGECDLDGVEPLVRHLVGNLVLNGVRHNTGPGGTVHVRTGITTGDRAQLVVCNTGPVVDPAVLGTLTEPFVRGGGRVSAPGSGLGLALVARVAEVHHAVLLLSAPSTGGLAVDVTFPPGRDLTVAQRSRAASRSPAT
>VanSncs-Ytr_Apl_sp_ATCC_53533
VDRAPGVSVRLKLTLSYAGFLMLAGALLLAVVWLFLLRYVPEVIRPDPGPPGLNDGGLGPANPHIRFIPDRSDLQRAFIPKAVAMLAFLLMFGLLGGWILAGRMLAPLTRITNATRQAADGSLSHRIRLEGREDEFRELADAFDTMLARLEAQVAEQQRFAANASHELRTPLAIMQTLLDVARNDPNHDAGALVDRLHFVNTRAIDLTEALLLLSRADRRSYTGEHIDLSLIAEEATETLLPLAEKRGLTIETSGDLASTIGSYTLLLQMTTNLVQNAIVHNLPEVGTVWITTSVHPEGVVLAVENTGEKLTAQSVSTFVEPFQRGTGRIRDGHAGVGLGLPIVKSIAQAHDGALTLTPRPGGGLCVTVRLPAARPR*
>VanSncs-YJ_Str_spectabilis_NRRL_2792
MLAGALLMGAVWVFLLRYVPDRAMLNNPDDRPNGGPFPIRSALLEAFAPKAAAVLAFLLIFGLVGGWFLAGRMLAPLTRITDAARRATSGALSHRVRLPGRNDEFRELADAFDAMLVRLEAHVAEQRRFAANASHELRTPLAISKALLEVARTDPDHDTGELVDRLHAVNTRAIDLTEALLMISRVEQRSFTRERVDLSLVAEDATETLLPLAEKHGVTVETEGDIAPAVGSPVLLRQLATNLVHNAIVHNLPARGTVWVRAAVRPKTVTLTVENTGEPVTPELASTLTEPFQRGTERVHTDHAGVGLGLAIVQTIAHAHDGALTLTPRPAGGLRVTVELPAAAAPADG*
>VanSncs-YJ_Str_sp_WAC_01529
LSVRVKLTLSYAGFLMVAGAMLLATVWVFLLRNVPDDWNRRLLHENPNRQLLLHSFAPAAAAVLAFLLVFGLLGGWILAGRMLAPLTRITEATRTATNGSLSHRIQLPGRKDEFRELADAFDMMLVRLEAHVAEQRRFAANASHELRTPLAISKALLDVARTDPHHDTGELVDRLHAVNTRAIDLTEALLLLSRADQRSFTLEYVDLSLVAEEATETLLPLAEQYGVTLETSGEIACTRGSPALLLQLATNLVHNAIVHNLPGQGTVWVHTGIRTGVHTGVHSGGVRTETVVLTVENTGEKLTPKLTSTLTEPFLRGTRRVHADGAGVGLGLAIVQTMTRAHDGTLTLTPRPDGGLRVTVELPAARPR*
>VanSncs-YJ_Str_sp_PAN_FS17
VDRAPGLSVRVKLTLSYAGFVMLAGVLLLTAVWVSLLEYVPDDWDRRMLYENPNRQLLLRTFAPAAAAVMAFLLVFGLLGGWFLAGRVLAPLSRITDATRVATNGSLSHRIRLPGRKDEFRELADAFDTMLARLEAHVAEQQRFAANASHELRTPLAISKSLIDVARADPNPDTGKLMDRLHAVNTRAIDLTEALLLLSRAEQRSFTREPVDLSLLAEEATETLLPLAEKHGVTIETSGDVAPTNGSQALLLQLTMNLLHNAIVHNLPERGTVWVTTGVRPETVLLTVENTGEELTPQLISTLTEPFRRGTERIHTDHAGVGLGLAIVKTITHAHDGTLTLTPRPAGGIRIAVELPATAPRAEDR*
>VanSncs-YJ_Str_sp_KS_5
VDRAPGLSVRVKLTLSYAGFVMLAGVLLLTAVWVSLLEYVPDDWDRRMLYENPNRQLLLRTFAPAAAAVMAFLLVFGLLGGWFLAGRVLAPLSRITDATRVATNGSLSHRIRLPGRKDEFRELADAFDTMLARLEAHVAEQQRFAANASHELRTPLAISKSLIDVARADPNPDTGKLMDRLHAVNTRAIDLTEALLLLSRAEQRSFTREPVDLSLLAEEATETLLPLAEKHGVTIETSGDVAPTNGSQALLLQLTMNLLHNAIVHNLPERGTVWVTTGVRPETVLLTVENTGEELTPQLISTLTEPFRRGTERIHTDHAGVGLGLAIVKTITHAHDGTLTLTPRPAGGIRIAVELPATAPRAEDR*
>VanSncs-YJ_Str_sp_BA2
VDRAPGFSVRFKLTLSYAGFLMLAGGLLLAAVWMFLLRYVPDRAMLYNPDDSPHGVFPVRSALLDVFAPRAAAVMAFLLVFGLVGGWILAGRMLAPLTRITDATRMATKGSLSHRIRLPGRRDEFRELADDFDTMLAQLEAHVAEQRRFAANASHELRTPLAISQALLDVARNDPAQDLGEIIGRLHAVNSRAIDLTEALLVLSRADQRSFTREPVDLSLLVEEATETLLPLAERRGVTIENSGDIAPAFGSGALLLQLTTNLLHNAIVHNLPGKGTVRIETVAGPETVVLMVENSGATLSPQVVSTLTEPFQRGTERIRSDHAGVGLGLAIVKRITDVHDGSLTITPRTEGGLRIAVQLPAPPAHFTNRTSDQ*
>VanSncs-YJ_Str_globisporus_C-1027
LSVRLKLTLSYAGFLMVAGVLLLAAVWVYLLQYVPDDWNQRMLYENPNRQLLAYTFAPAAGTVLAILLVFGLVGGWFLAGRMLAPLTRITEATRTATHGSLSHRIRLPGHKDEFRELADAFDTMLARLEAHVAEQKRFAANASHELRTPLSVSRTLLEVARADPDHDTGEIIDRLHAVNSRAIDLTEALLLLSRADRRSFIRERVDLSLLAEESAESLLPLAEERGVTLETRGGIAATTGSPALLLQLTTNLVHNAIVHNLPEGGTVQVTTSVRAGSVVLAVENTGVPFSAELVSTLTEPFQRGAERLRTHHAGVGLGLAIVETIARAHDGTLLLTPRAGGGLRVTVELPSVAGSGDGRPARALPSP*
>VanSncs-YJ_Str_formicae_KY5
MTVDRQPGLSVRLKLTLSYAGFLMLAGALLLVAVGVFLLRQGWLQTNESGAVRVTPGTLFVRSFAPTAAGVMVFLLVFGLLGGWLLAGRMLAPLDRITHATRTAAAGSLSHRIRLPGRKDEFRELADAFDMMLAQLEAHIAEQQRFAANASHELRTPLAISKTLLDVAHTDPDHDTGELIDRLRTVNTRAIDLTEALLLLSRANQRSFTREKVDLSLVAEEVAETLYPFAERHGVTLRTSGDIVSTSGSPALLLQLTTNLVHNAIVHNAPGRGTVWVHTSAHAGAVVLAVENTGEHLTPQLVATLTEPFQRGTERVHTDQAGVGLGLAIVKTITEAHDGTLTLTPRPAGGLRVTVELPPASGG
>VanSncs-YJ_Str_davaonensis_JCM_4913
MSIRLKLTLSYAGFLMLAGTLLLAAVWLFLLEPVPDDWNRRLLYENPNRQLLLRNFAPAAAAVLAFLLLFGLLGGWFLAGRMLAPLTRITSATRTAANGSLSHRIRLPGRKDEFHELADAFDTMLARLEAHVAEQRRFAANASHELRTPLAISKALLDVARTDPNHDTEELIDRLNDVNTRAIELTEALLLISRAEQRSFAQERVDLSLMAEEATETLLPVAEKNGVTIESSGDVTLTTGSPTLLLQLTTNLVHNAIIHNLPEQGTVWVSTAVRPDTVVLTVENTGERVTPQLASTLTEPFQRGTERTHTDHAGIGLGLAIVQTITHAHDGTLTLTPRSAGGLRITVELPAAS*
>VanSncs-YJ_Str_chartreusis_ATCC_14922
LSVRVKLTLSYAGFVMLAGVLLLAAVWVSLLEYVPDDWDRRMLYENPNRQLLLRTFAPTAAAVMAFLLVFGLLGGWFLAGRVLAPLSRITDATRLATNGSLSHRIRLPGRKDEFRELADAFDTMLARLEAHVAEQQRFAANASHELRTPLAISKSLIDVARADPDPDTGKLMDRLHAVNTRAIDLTEALLLLSRAEQRSFTREPVDLSLLAEEATETLLPLAEKHGVSIETSGDVAPTDGSQALLLQLTMNLLHNAIVHNLPERGIVWVMTRVRPETVVLTVENTGEELTPQLISTLTEPFRRGTERIHTDHAGVGLGLAIVKTITQAHDGTLTLTPRPTGGIRIAVELPATAPRAEDR*
>VanSncs-YJ_Str_alfalfae_ACCC40021
MSVRLKLTLSYAGFVMVAGVLLLAAVWVFLLQYVPDDWDRRMLHENPNRQLLVHTFAPAAVTVMAFLLVFGLMGGWFLAGRMLAPLSQITIATRMATNGSLSHRTQLPGRRDEFRELADAFDMMLAQLEAHMAEQRRFAANASHELRTPLATSKALLDVARADPNHDTAEVIERLHAVNTRAINLTEALLLLSRANQGSFIREPVDLSLLVEETTETLLPLAEEHGVTLVTSGDITPTTGSQALLLQLTTNLVHNAIVHNLPEKGMVWINSSTHPDAVILTVENTGEKLDPELVSALTEPFQRGTERIHADDAGVGLGLAIVKTITQAHEGTLTLIPRPDGGMRITVTLPTGVPTLMGMGPDFSVPILW*
>VanSncs-YJ_Str_alboniger_ATCC_12461
VRRAPGLSVRGKLTLSYAGFLMVAGVLLLAAVWVFVLRHLPAYTSVSGGVLVRSYLLRDFASAAGAVLVFLLAFGLLGGWILAGRMLAPLARITDATRMATDGSLAHRIRLPGRTDEFRELADAFDTMLARLQAHVTEQQRFAANASHELRTPLAISKALLDVARTDPDHDTGELVERLHAVNIRAIDLTEALLLLSRASRRSFTRERVDLSLLAEEATETLLPLAERRGVTMETSGDIAPVAGSPPLLLQLTMNLVQNAIVHNLPEQGTVWVNTTVHPHTVVLTVENSGERLTPQLASTLTEPFQRGTERVHSDHAGVGLGLAIVETITQAHDGTLTLTPRPVGGLRVTVELPATEFRV*
>VanSncs-YJ_Str_alboflavus_MDJK44
VVAVARRSGLSVRLKLTLSYTGFLMLAGVLLIGAAGFFLVSQGWLQTNEEGAWRRTPGTDMVRGFAPMAAGVMVFLLVFGLLGGWFLAGRMLAPLTRITDATRMATTGSLSHRIRLPGRQDEFRELADAFDTMLERLEAHLAEQRRFAANASHELRTPLAVSKTLIDVARTDPDHDSAEIIDRLHTVNTRAIDLTEALLLLSRADQRSFTPEHVDLSLMAEEATETLLPLAEKRGVTLETSGDITPTTGSQALLLQLATNLVHNAIVHNLPAHGTVWVTTGLGTRTVTLTVENTGDLVSPELAATLTEPFQRGAERLHTDHAGLGLGLAIVKTITNAHDGTLTLTPRPEGGLRVTVELPRGAGPGA*
>VanSncs-YJ_Mms_sp_PPF5-17
VARASGLSVRLKLTLSYAGLLMVAGVLLLAVVWVFLLRYVPDQAVTLPERMPPDGGIWGPGLFIPGRSDLWRAFAPKASIALSFLLVFGLVGGWLLAGRMLAPLTRITDATRMATNGSLSHRIRLPGRRDEFRELADAFDTMLTRLEAHVAEQRRFAANASHELRTPLAISKTLLDVARAHPNHDTGELIDRLHALNTRTIDLTEALLLLSRAGQRSFTRECVDLSLLAEEATETLLPLAEKRGVTIETCGDITPTMGSQALLLQLTMNLVHNAIVHNLPGQGAVWVTTSLRARTVLLTVENTGEQLTPALASTLTEPFQRGTERVYSDHAGVGLGLAIVKTITHAHDGTLTLTPRAAGGLRIAVELPAAAPPIDR*
>VanSncs-YJ_M_sp_GKU_823
VDRAPGLSVRLKLTLSYAGFLMLAGALLLAAVWIFILRHLPGYTSVPGGVLVRSTLLRDFGSAAGAVLFFLLMFGLVGGWILAGRMLAPLARIADATRMATNGSLSHRIRLPGRKDEFRELADVFDGMLERLEAHVAEQRRFAANASHELRTPLAISKALLDVARTDPGHDTGEVIERLHAVNTRAIDLTEALLLLSRADQRSFTREHVDLSLLAEEAAETLLPLAERRGVTIETSGDIAPAIGSQALLLQLTMNLVQNAIVHNLPEQGTVWVNTSVRPKTVVLTVENTGEKLTPQLVSTLTEPFRRGTERIHTDHAGVGLGLAIVKTITRAHDGTLTLTPRSAGGIRISVELPAAARHTGR*
>VanSncs-YJ_Ksp_xanthocidica_MMS17-GH009
MRLTLSYTLFAVTAGVLCLAVVYVGMRYVPNYPLTSSNPRYRSDAPSRQEILRSLLTASGYALALLTAVGLVGGWLIAGRVLRPLQDITRAAHRAAGGALEHRIALTGPRDEFTDLSDAFDEMLARLQHSFEAQQRFAANASHELRTPLAITRTMLQVAAADPAGQDWGRLVSRLQDTNQRGIEISEALLQLADLGHAPPDLAPTDLATATGEALAAVRDEARTLGVTLTADLRPAPTTGNPVLLRQAAVNLLHNALRHNLPTGGRVTVATGADPERPGRVRLTVANTGPQLTAEAVATFTEPFLRGRGRTAETDPARRGHGLGLAIVAAVTDAHHGALHLAPEPAGGLRATLDLPGLPGLPGSR*
>VanSncs-YAsrDdl_Mcp_flavida_DSM_45312
VDRPPGLSVRLKLTLSYAGFLVLAGVLLLGLWVVFLQFFSDAPIMKDAKLGILGAFAPGRSSTQQAFGQVATVMLAFLLVFGLLGGWLLAGRMLAPLARITDATRMAAHGSLSHRVRLAGRRDEFRELADAFDTMLARLETQVAEQQRFAANASHELRTPLAITQALLDVAHNDPSRSTGELVERLHFVNTRAIDLTEALLLLSRADQRSFTREHLDLSLLAEEATETLLPLAEKRGLTIETSGDIAPANGSPALLLQMTTNLVHNAIVHNLPDQGTVWVTTSVRPKTVVLTVENTGKKFAASVVATLVEPFHRGTERVRTDHAGVGLGLAIVKSIAEAHDGTLTLTPRADGGLRITVRLPAAPPHTDR*
>VanSncs-YAlrDdl_Bc_sp_DSM_44270
MDRAAGPSARLRLTLSYAGFLLLAGGLLLAVVWVFLLRYVPDGVLNVPSRPGSGPAPFIPSRSDLQRAFAPRAAAAMAFLLVLGLAGGWILAGRMLAPLTRITDATRLAAAGSLSHRIRLPGRSDEFRELADAFDGMLARLEAQVAEQQRFAANASHELRTPLAVTQTLLDVARKDPGRDTGELLDRLYTVNARAIELTEALLLLSRADQRSFIREDVDLSLLAEEATETLLPLAEERGVTITTSGGITPACGSRALLLQMITNLLHNAIVHNVREDGAVWIRTGVRPGAAVLTVENTGATLTPGLVSTLAEPFQRGTERIRGDHAGVGLGLAIVKSIVQAHDGELTIAPRRGGGLRITVELPSAGGRGTAP
>VanSncs-YAlrDdl_A_umbrina_DSM_43927
MNRRPGLSARLKLTLSYAGFLLVAGALLLAVVWVFLLRYVPEGALVTEHPGNGRPGGPGWPQGPPPVYRPGRADLERAFVPRAATAMAFLLVFGLVGGWILAGRMLAPLTRIADAARMAASGSLSHRIRLQGRRDEFRELADVFDTMLERLQSHVAEQQRFAANASHELRTPLAISKSLLDVARNDPTRDKGELIERLDTVNTRAIDLTEALLLLSRADRGSFTREPVDLSLVAEEATETLLPLAERRQITLEVTGEKAHTDGSAALLLRMATNLVQNAIVHNLPVGGIVMVHTAAQHDASVLQVENTGHRLPPELIPTLTEPFQRGTQRTRTDEHAGVGLGLAIVQSIVRAHDGTLDLTPRPTGGLLVTVRLPRTPPASSPNAAH*
>VanSncs-Y5_K_buriramensis_DSM_45791
MSRLRRILGVAWGLRPRLVVAFVLIAAISSAAASGATYIQARRVVENDATDAIVQPMVSRVHDYATYGQRLPPTQDQLNSIASEVGGNAVAVYQNMRSKGGMDLSVITSEMRDEMRTRTDVMWQRIDDHGTPAMIIGIPVLALQATDGWKPSGLEVYAKTSMSDQQTAVEKLATSAWLYGSLAALFAVIVALLAARGVLRPVRRLGITARQLGEGDLSARLTVRGNDEMAELARTFNNTAAALEHHVGQLRRMEADARRFVADVSHELRTPLAAMTAVTDVLDEEAPQLGDDAGQAARLVSQETRKLTRLVEDLMEVSRFDAGAARLALDDIDVASAIGSTLRARGWLGRVETDLPSGVVARLDPRRLDVIVANLVGNALKHGAPPVQVRLWADHNWVDVRVMDSGPGLAPEVLPHVFDRFYKAEFARTRSEGSGLGLAIAWENARLHTSGGLHGSLEATNRPEGGAMFILRLPRVVGEEPA*
>VanSncs-Y5_K_albida_DSM_43870
VRWQPGLRTSITLTAVAVTLIATVATALVAYQLQSGATRERFVESARAGFGADAQQAHQFLVQSNSGAPKVDQVAKYMTGRIGLSWAIVNLKPLNGPVATVQNDVYSLSAASPGFSGARPPVSAVEQVRRDPRTPVTYGAGQQVVVLGEVEPDLLVAEYYSTKVMDRELLVLQLQLAAVAGLVILVGTGLGVLAARQIQRRVRTAAAAARELGAGALDTRLPVRGKDELADLAGSFNAMAQRLGESMEQLRAKEQQQQRFVADVAHDLRTPLATMLAATDSLHSTDAEDRSRSAELLGTQVRRLSTLVDDLLEMSRFDAGVADFRPETVDLAALVADAVGLSAPEAGIQVRSVGDVTVHGDPRRLHTIVRNLVSNAVHHGAMPISVGVDGASSAEVRVAVADSGPGLRPDLAPFVFDRFTRGDRARGHTPGSGLGLAIARENAVLHGGRIEVSNSPGAVFVLVLPRGEPDR*
>VanSncs-Y3_St_espanaensis_DSM_44229
VRSLRTRLLVAFLLLCGVTATVVAGVTYVRARTVLLEKAQVAAVEAFTGKVAEMTEPNADVLADRYSAGLVLYKGRKLVGGVDFTDLVSPELRARVTGGEVAWQRVEERGHAGLVMGMRVSDVEIYASRSMVAEQASIRELALFAWIAAGCSMVVAVLLALLAARSVLRPVRELREAAQRLGEGDLTTRVAVRGSDELAGVAATFNTTARALERQVAEARRFVADVSHELRTPLAAMTAVTDVLDEEAEHLPGDAGTAARLVSQETRNLTRLVDDLIEVSRFDSGAAVLALDEVDVAAAVGATLRLRGWTDLTTDLAPATALVDPRRLDVVVANLVGNALKHGAPPITLTVRAEPGVVVVEVADRGPGLDPAVLPRVFDRFYKADSARARSEGSGLGLAIAWENAALHGGSLVAANRPGGGAVFTLRLPSRGDR*
>VanSncs-Y3_St_australiensis_DSM_43800
VRSLRTRLVVTFTVLSGLTAAAVAGVTYVQARTVLLEKAQVAAVRAFTDDVAKLIEPDADALADRDSSALVVHRGRDARGSLAIADVPPELRREVATGRVAWQRVVRDGHAALVIGMRVAELEVYAARSLADEQESIGRLALFAWLTGGASVLAASLLALLAARSVLRPVRELREAARRLGEGDLTTRVAVRGADELAGVATTFNATAEALEKQVADARRFVADVSHELRTPLAAMTAVTDILDDEAPRLDGDAGKAARLVSQETHNLTRLVNDLMEVSRFDAGTAVAELDEVDVAEAVAGTLRLRGWQDAVTADLRPVTARVDPRRLDVIVANLVGNALKHGAPPVAVSVRGEPGEVVVEVADRGPGLDPAVLPHVFDRFYKADTARARSEGSGLGLAIARENALVHHGTLVAANRPDGGAVFTLRLPTGGDR*
>VanSncs-Y3_Kib_aridum_DSM43828
VRSLRTRLLIAFALLSGVTAAAVSGASYVQARTMVLERAQDAYVELFTDKVATMAVPNPDDLSDRNTAGFILYKGQPYHNDGRSVPEIPQALRDEVKTGVVAWQRVEHNGRVGLVMGMRVSEMEFYQTRGLDAEAASINRLALIAWTIGIGSLVLSGFLAWFAANSVLRPVRELRAAAQRLGEGDLSTRVHVRGADELAGVAETFNVTAEALEKQVADARRFVADVSHELRTPLAAMTAVTDVLDEEAPHLTPDAGKAASLVSRETRNLTRLVNDLMEVSRFDSGAAALVLEEIDVAEAIRATLRARRWSEVVTDLPPLIARVDPRRLDVIVANLVGNALRHGAPPVSVMLRGGPGWLLIQVTDHGPGLDPEVLPRVFDRFYKADTARTRSAGSGLGLAIAWENARLHHGALTADNGPDGGAVFTLHLPTGGPQ*
>VanSncs-Y3_Kib_aridum_A82846
MVLERAQNGYVELFTDKVANMALPNADALSDRHTAGLILYKGQTFSTAGVPPQAIPQALRDKVKTGVVAWQRVEGAGRAGLIMGMRVSEMEFYQTRDLDSEAASINQLALIAWTIGIGSLVLSGFLAWFAANSVLRPVRELRVAAQRLGEGDLSTRVQIRGADELAGVAETFNVTAAALEKQVADARRFVADVSHELRTPLTAMTAVTDVLDEEAPHLTPDAGKAASLVSRETRNLTRLVNDLMEISRFDSGAAALVLEEIDVAEAIRATLRARRWSEVVTDLPPVIARVDPRRLDVILANLVGNALRHGAAPVSVTLRGGPGWILVQVADHGPGLDPEVLPRVFDRFYKADTARTRSEGSGLGLAIAWENARLHNGALTADNGPDGGAVFTLHLPTGGQE*
>VanSncs-Y3_K_albida_DSM_43870
VNRVRQLLGKAWGLRPRLVITCVLIAAISATAASGASYVVARQIILDDATSSIVLPLDSRVRNQLMGMRLPPNQQALDSIASSLGGNVKLVYKDMQSKNGVDLTKITPDLRAAVAHGSTVAWQRLDLDGLPVMIIGIPVLSWHTDGQWSGSGLEVYALQELGPQAEAIQKLAGASWVLGGLAAVLAVVMALLAARGVLRPVRELGVAARRLGTGDLRTRLRVRGNDELAELAGTFNETATALEYHVGELRRMESDARRFVADVSHELRTPLAAMTAVTDVLDEEAPLLGGDAQLAATLVSQETRKLTRLVEDLMEVSRFDAGAARLALDEIDLAEAVAATLRARGWVGRVWAELPLGVTARVDPRRLDVIMANLVGNALRHGSPPVEVTLWADSDWVELRVTDHGPGLDPEVLPHVFDRFYKADSARARSEGSGLGLAIAWENARLHTAGQAEGSLSADNRPQGGAVFTLRLPRNLEEDSP*
>VanSncs-Y2J_H_sp_NEAU-GS14
VDRAPGTSVRLRLTLSYAGFLMLAGGLLIGAVWIFTLRHLPEYTNVPGGVLVRSTLLSDFASATGAVLVFLLIFGLVGGWILAGRMLAPLTRITDATRLATTGSLSHRIRLPGPHDEFRELADAFDGMLERLEAHVAEQRRFAANASHELRTPLAVSKALLDLARTDPDHDPGEVIERLHAVNTRAIELTEALLLLSRADQRSFTRERVDLSLLAEEAAETLLPLAEKRGVTVETSGDITPAVGSPPLLLQLTTNLVQNAIVHNLPDQGAVWVSTSVRPRSVVLAVENTGQVLTPQRIATLTEPFQRGTERIHADHAGVGLGLAIVKTITHAHDGTLTLSPRAAGGIRITVELPAAVTTTSEEESMMAGSRSAAVAPSP*
>VanSncs-Y2J_Str_sp_YIM_121038
VSVRVKLTLSYAGFLMLAGALLMAAVWVFLLRYVPDRAKLYNPDDRPGSVFPIRSVLLEVFAPRAAAVLAFLLLFGLVGGWFLAGRMLAPLTRITETTRMTTSGSLSHRVRLPGRNDEFRELADAFDAMLVRLEAHVAEQRRFAANASHELRTPLAISKALLDVARTDPDRDTGELIDRLHTVNTRAIDLTEALLVISQVEQRSFTRERVDLSLVAEEATETLLPLAEKHGVTLETEGDITPAVGSPVLLLQLATNLVHNAIVHNLPERGTVRVRTAVRPGTVTLTVENTGEPVAPELASTLTEPFQRGTERVHTDHAGVGLGLAIVKTIAHAHDGTLTLTPRPGGGIRVTVELPATTPQTDG*
>VanSncs-Y2J_Str_filamentosus_NRRL_11379
MAKDEGGAAEDGGTVVAPEGAVARRPGLSVRLKLTLSYAGFLMVAGILLLGAVWVYLLQYVPDDWDQRMLHENPNRQLLAYTFAPAAGTVLGVLLVFGLVGGWFLAGRMLAPLTRITEATRTATHGSLSHRIRLPGRQDEFRELADAFDTMLARLEAHVAEQKRFAANASHELRTPLAVSRTLLEVARADPDRDTGEIIDRLHTVNSRAIDLTEALLLLSRADRRSFTPERVDLSLIAEEAAESLLPLAEERGITLETRGDIAATTGSPTLLLQLATNLVHNAIVHNLSEGGTVQVTTSVRAGSVVLAVENTGVPLAPELVSTLTEPFQRGAERLRTHHAGVGLGLAIVETITRAHDGTLVLAPRPGGGLRATVELPSAGGSGDRGRARTPPSP*
>VanSncs-Y2_Kr_antibiotica_JCM_13523
MTAWRRLSQFQQDVLVAAVVGIVWFVGLASIDDSWLRPRNPMVSAVTGVFLIATIAFGRRSPRTTLITVAILYPLVYAAVGTGLAAQLGLTMFGQPRIADAALQSEIHLAPLLVAGYIAASNGVRRLVSGFFAMGSLAGLMIGLPTVVAIVLSNVDRAVLYGKRYATLPRDLQSLYSYVNISLFVFAEALICGMVLLGADARRRRKNLAVLEQRNAELVRLRAAAAEQAAVAERTRIARDLHDVISHHVSAVVIRAQAADRVADQRPEVLREAIRWIIASGKEALTAMRETVRVLNAGPGTEPNDSGGGTAPVPDLEDVARMGERLKAVGIDVAMFLPTRQRQLTTATDLTAVRIIQEALTNVMVHAKATAARVTWQSSPQGELLTIDDNGSGGPPPVNVLETARRSESGRGNGLIGMRERATAVGGTLAVAAGPLGGWRVQAWLPPQN*
>VanSncs-Y2_K_buriramensis_DSM_45791
MRAALRILAGARLAVALVAGLLGIMSAPSAHQTQTVVIIIAVTAWSALYARWLWRDPPVGLAWADAAVLAAIGLFQPWTVPVVSVANGQGWVITLVSVAVVFHQWHTKPATGLVTALIVTAAFLLGAWWTAPALWVGAAAIGAWTPVQAVLSRVLVTLLLLGARTADAQEARAEAARREALVAEAVRADERVHIATLHDTAATTLLMVGLGEVGSNQAWVRGQARRDLTALVTDTDPTPEYGDVMPGLLDVIGTGRLAVDLSAPDVLPLPSAVGTAVLGALREALNNVARHSGEQKASVTVTDEGGRVAVVIADRGRGFKAEAVPAQRRGVANSIVDRLAAAGGRAVITSAPGEGTTVRLEWDRG*
>VanSncs-Y2_Bd_soli_BR7-21
VDRPPGLSVRLKLTLSYAGFLMLAGAVLLAAGYFSLSRGAHPGVIFLVRSHADLLRNFAPTAAAVLLFLLVFGLLGGWFLAGRMLAPLTRITDATRTAATGSLAHRIGLPGRRDEFRELADAFDAMLARLEAHVAEQQRFAANASHELRTPLAITQTLLDVARSDPTRVNGELDDRLRAVNTRAIDLTEALLMLSRADRRSFLTEPVDLSLVAEEAAETLLPLAEERGVTIETSGDLTSTLGSPALLLQMATNLLHNAIVHNLPERGTVRVTSGMQADGMALTVENTGEPLSPHLVATLTEPFQRGSKRARTDHAGIGLGLAIVRSIAEAHDGTLTLTPRPTGGLCVTVRLPASPQRTDPVRT*
>VanSncs-Y1J_Str_filamentosus_NRRL_11379
MAKDEGGAAEDGGTVVAPEGAVARRPGLSVRLKLTLSYAGFLMVAGILLLGAVWVYLLQYVPDDWDQRMLHENPNRQLLAYTFAPAAGTVLGVLLVFGLVGGWFLAGRMLAPLTRITEATRTATHGSLSHRIRLPGRQDEFRELADAFDTMLARLEAHVAEQKRFAANASHELRTPLAVSRTLLEVARADPDRDTGEIIDRLHTVNSRAIDLTEALLLLSRADRRSFTPERVDLSLIAEEAAESLLPLAEERGITLETRGDIAATTGSPTLLLQLATNLVHNAIVHNLSEGGTVQVTTSVRAGSVVLAVENTGVPLAPELVSTLTEPFQRGAERLRTHHAGVGLGLAIVETITRAHDGTLVLAPRPGGGLRATVELPSAGGSGDRGRARTPPSP*
>VanSncs-Y1_Srb_pauli_DSM_14954
MSARLRLTLSYAAFLVAAGLVIAVAVWVIIHEFPNYPLTASNPRDDPTAPSRQELLDLTVKASTVMLVALAAIGLTGGWFLAGWILRPLTDINEAARLAATGKLDHRIRLAGRSDEFKALADNFDHMLERLDDAFTSQERFAANASHELRTPLTVTATMLDVARAEEDSELLQRLQRTNARAISLTEALLRLADANAVTAAFEPLDLAEVVRELGVDGDLRPAPVLGDPELLTQLVENLVRNAHQHGTGDIQVSTAGSTLRVENAGPVIEAPERLVEPFLRGGGRTAGGGHGLGLALVARITEVHGGTLELLPRSGGGLIVTVTLPKP
>VanSncs-Y1_Sb_nassauensis_DSM_44728
MRRRLGLSVRLKLTLSYAGLLMLAGIFLLVLVWVFLLRYVPDRMIGPDEWIQPGPSRLELWEAFAPRAAQGFAFLMVFGLVGGWILAGRMLAPLTRITRATRLAGTGSLSHRIEMEGRKDEFRELADAFDTMLARLEAHVAEQQRFAANVSHELRTPLAVTQTILDVARNDRDGDNDELVDRLHAVNSRAIDLTEALLLLSRADRRSFNREPVDLSLVAEEATETLLPLAEKRGLAIETSGEATPAVGSHALLLQLTTNLVHNAIVHNLPADGTVWVTTRRGPEFVELTVDNTGRDLTPQLVSTLAEPFQRGSQRIRTDHAGVGLGLAIVKSIAEAHDGTLTLAPRPEGGLHVSVRLPAAPTPAPRA
>VanSncs-Y1_Pb_medicamentivorans_I11
MADARAAPYRTSARWRLTLSYAAFLLIAGMGTLVGVYVVLRYVPDYPLMPADPSQTNDPATRGEILAAVVRSSLYVLATLLAIGLAGGWWLAGRVLRPLDELHRAARIVAAGDLDHRVRLQGRRDEFAEVADGFDLMLDRLGDAFAAQERFSANAAHELRTPLTVSRTILDVALADPGGAADRQALERLSQTTDRAIGLTEALLRLADVNELTTRHEPIDVADVVQQAASTVGDEAAERGIEIDVASAPTTVAGDPTLLRQLLVNLLQNGVRYNRPGGELSLRVDGDERGARIELQNDGDRLDPERVARFTEPYLRGAGRTAGSGGAPRGHGLGLALVARIVAVHRGRLTLEPRPAGGLRVLVEIPADPGRGGEQAATTHAHWRVARRSAVRADAERVPPKRAPRWLLPVAAITIALGVAAALFVLLWWDGVTFPTP
>VanSncs-Y1_Ncd_terpenica-NC_YFY_NT001
MNREPGVSVRLKLTLSYTGFLMLAGVLLLAVVWVFLLRHLPPDSFVPTLSNLPRVLDPHNFGPSVFGTAAAVVLAFLLIFGLVGGWILAGRMLAPLHRITEATRMAANGSLSHRIRLPGRRDEFRELADSFDAMFARLEAHVAEQQRFAANASHELRTPLAITQALLDVARKDPNRDGGELDERLRIVNARAIDLTEALLLLSRADRRSFTREHVDLSLVAEEAAETLLPLAETHGVTIETSGDISPTIGSPALLLQMTTNLLHNAIVHNLTEQGTVQVHTTVAPESVVLTVENTGDTLTPQLVSTLTEPFQRGTKRIRTDHAGVGLGLAIVKSIVQAHDGTLTLAPRTAGGLRVTVRLPHTGS
>VanSncs-Y1_Ncd_cyriacigeorgica_MDA3349
MSVRLKLTLSYAGFLMLAGVLLLAAVLVFYLYLLPAGWINASGNFWIDRSLLLRAFAPFMALVLVFLLVFGLLGGWLLAGRMLAPLTPIAAATRLAANGSLSHRIRLPGRHDEFRELADAFDTMLARLEAHVGEQQRFAANASHELRTPLAITQTLLDVARNDSDGATAELVDRLYAVNTRAIDLTEALLVLSRADRRAFTREPVDLSLLAEQAAETLLPLAERHGVVLETAGEIAPAFGSAALLQQMTTNLVHNAIVHNLPERGAVWISTGVEPGWVVLTVENTGEMLSPQVVSTLAEPFQRGTERVRTHQQGVGLGLAIVDSITSAHDGILTLTPCPAGGLRVTVRLPAQS
>VanSncs-Y1_Mcb_goodii_X7B
MDRAPGLSVRLKLTLSYAGFLMLAGALLLAAVWLFLLRYIPDRMKIIPGSTDHTISDGVFPIQSNLLHAFAPAAAAVLAFLLVFGLIGGWLLAGRMLSPLARITEATRTATNGSLSHRIRLPGRRDEFRELADTFDTMLERIEAHVAEQQRFAANASHELRTPLAITQTLLDVARNDPHHDPGELIDRLRAVNTRAIDLTEALLLLSRADRRSFTAEHVDLSLFAEDATETLLPLAEERGVTLETSGDIAPTIGSPALLLQMTTNLVHNAIVHNLPDEGTVWVTTSLRPDAAVLTVENTGEPLAPQLISTLAEPFQRGSERVRTHHAGVGLGLAIVTSITQAHDGNLTITPRAAGGLCVTVRLPVAVPE
>VanSncs-Y1_Kr_antibiotica_JCM_13523
LTVRLRLTLSYAGLLVVAGGVMACILWLVFRIVPNYPFIAANPRDERPAPTRGEILDLTVKLSAYAIGFLAIVGLVGGWFLAGRMLKPLQEITAAAQRASTGALDHRIGLTGIRDEFTDLSDTFDAMLDRLQASFEQYRRFAANASHELRTPHAVMKTMLDVAQADPDHQDVPELVKRLAETNQRGIDIVEALLSLAALNNREVELDPVDLAAITRTALPVLTSEARAAGITVETTLAESVVEGSEILLHQLVTNLVQNAIRHNVGPGGSVAVTLTPGQLVVQNTGPLLDPAQVRTFIEPFAKDRYGAGHGLGLALVARIIETHRGTLDLTANPEGGLTAAVTLPTAQLLD*
>VanSncs-Y1_Kib_phytohabitans_KLBMP1111
VRSLRTRLLIAFALLSGVTAAAVAGAMYVQARNVILEKAQESAVRQFTDRVASMTVPDAGVLSDRESNGVIIYRGRTLSGGLRPSDIPLELRAKAATGVVAWQRVVRDGNAGVLMGLRLSDLEFYGARGLQDEQESISQLALLAWVIGIGSLVLGGFLAWLAANSVLRPVRELDAAARRLGEGDLTTRVQVRGTDELAGVAQTFNTTAAALEKQVADARRFVADVSHELRTPLAAMTAVTDVLDEEAPHLTEHAGKAASLVSQGTRDLTRLVNDLMEVSRFDSGTATLAVEDVDVAEAITATLRARRWSDVVTAFEPVTTRLDPRRLDVVVANLVGNALKHGSAPVSVALRGEPGWVVVEVADRGPGLDPQVLPQVFDRFYKADTARTRSEGSGLGLAIAWENARLHNGTITAGNRPDGGAVFTLRLPSGGSR*
>VanSncs-Y1_K_buriramensis_DSM_45791
VKRWHPGLRTSIVLTVIAVTVAATGAMAGLSYQLQQSSVRDRFKSAALADFDSDAQQIHQWLVNSRATDESKLDSVAQYLNGRLSLDWSIVNLNPAIGPQSPLSNGGYAAVSGVPYTLSQEQVDTALRSQEHKTYDVNFQGSLQLIIVGQTEPRLLLVEYYDTKIIDSELAKARLELAAASVLVILVGSLLGVLAARRIQRRVRVAAGAARTLGAGDLDTRLAVQGTDEFADLAGSFNAMAERLGESIAELRRKDAQQRRFVADVAHDLRTPMAVLIAASDGLHGPERERSAELVATQTRRLSALVEDLLEMSRFDAGAAELRPEHLDLQELCVDVVEMVAADIPVTLRGNGIVVGDPRRLHTVVRNLVSNALHHGAPPITITVDGTAEFEARVIVRDHGPGLPPELAPVVFDRFVRGDRSRRSEGSGLGLAIGYENAVLHGGRIDVASPGGAEFTLVVPRIPPGGPRPSDGSPAPAHP*
>VanSncs-Y1_H_sp_NEAU-GS14
MSRWRSLRWQIAALVAVASGVVALAVGVLVHQSTLERSLALGRDRALTALLAGPADPGPLPAELTARLGGPGTFATWYDDRDPDVPWMWAADDTGAVKIDMGGDLRNLRALDRHIVLASAGVLGLVVPLAALAAELPNRRLRRVARTARRIAEGDLEARTSAGRGGDEITGIAAAVDTMAAALHDRLRAEQRFTADVAHELRTPLMGLVTSAELLPDGEVTELVRDRVGVLRVLVENLLEISRLDAGAESADRVAVPLGGFARDCVHRTGLTAEVTVHGDPIAETDPRRLDRILANLVVNAHRHGNGPVEVRVAGTTITVRDHGPGFPEPLLAEGPQRFRTGTSERGRGHGLGLTIATGQARVIGARLSFANAPGGGAVATVRLN*
>VanSncs-Y_Str_xiamenensis_318
VSARLRLALGYAVFLVAAGAVVLAGVYIVLRQVPNYPLTAANPRDRAYAPSRQEILETLVGVSGYLLAALAVVGVVGGWFLAGRVLRPLRRINDAATRIAATGALEHRIGLRGRNDEFRQLADSFDAMLGRLQDSFAAQERFAANASHELRTPLAVTSTLLEVARRDPAGQDYPRLLRRLTDTNERAIAVTEALLRLADANEVTAARDDTDLAAAASAALAECATEAEGAGVRAHADLRAAPVRGDAELLARLAVNLVQNAVRHNLPDGGALRVGTRHDRAAGTVTLRVENTGRPVPAEDVARLREPFLRGAGRVAAGPGPVPAPGGTRGHGLGLALVDRITRVHHGMLTLLPREGGGLVVTVVLPARPVTGATVP*
>VanSncs-Y_Str_sp_W007
LSVRLKLTLSYAGFLMVAGILLLTAVWVFLLEYVPDDWDKRMLHENPNRQLLAYTFAPAAATVLAVLLVFGLLGGWVLAGRMLAPLTRITEATRAATHGSLSHRIRLPGRRDEFRELADAFDTMLARLEAHVAEQERFAANASHELRTPLAISKTLLEVARTDPDRDTDEIIDRLYAVNGRAIDLTEALLVLSRADRRSFTRERVDLSLLAEEAAETLLPLAEEHGVTVETHGGIAPATGSPALLLQLTTNLVHNAIVHNLPEQGTVRVTTGVRRETVVLTVENTGAKVTPQLVATLTEPFRRGAERLRTHHAGVGLGLAIVKTITRAHDGTLTLAPRPDGGILITVELPATDPPADGVRTSYGRMEP*
>VanSncs-Y_Str_clavuligerus_ATCC_27064
MTSALIRPRPRADEDGGPADGTGPLLDRRPRRLTARARLTLSYAFFTVVAGAATLAVVLLAMRFIPNYPLTASNPRDRPHAPTRNEIMNALIEASGIALLLLGVIGLAGGWLIAGRVLRPLQHITAAAHRAATGSLDHRIGLRGPRDEFTDLSDAFDHMLDRLQRSFETRQRFAANASHELRTPLTVTRAMLDVARADPAGQDWDRLVGRLRETNERGIEIVEALLQLSSLGHTPLALRPIDLSEVASDALTAVGEEAAERGIALGVAVRPVTVMGDAVLLRQLMVNLLQNAVRHNLPADGSLTLEAGPDPEAPGGAVLTVVNTGPPLSPEAVATFAEPFLRGQGRTTTAGRRGHGLGLAIATTIADRHHAALTLTPNPTGGLTTRLALPPIPTTA*
>VanSncs-Y_Sms_sp_M2
VTGWRPRSAGVGAAGGDRPRPPSSARLRLALSYAAFLVAAGGVVLVGVYIVLHEVPNYPLTAANPRNRPVAPTRDEILGSLLSASGYLLGALALVGTVGGWILAGRVLRPLRHINEAARIAAAGKLDHRIRLRGPNDEFRQVADSFDAMLDRLQESFAVRERFAANASHELRTPLAVTATMLDVAAHDPGKQTDARLLERLTETNQRSLSLIDELLHLSQVDHVTDPEPVDLAEIARAALAEKAEDAARAGIAVESRLDPAQTTGNGTLLAQVAANLVQNSIRHNLEEAGLVRVTTGRAAAAERVVLAVENTGAVYDGGGVQRLREPFLRGAGRVSTDRSGGPGQRGHGLGLALVDRIVRVHGGELDISPRPGGGLVITVALPEPEPRPCRPSRTRRALRSPLNG*
>VanSncs-Y_Sb_endophytica_DSM_45928
MTENRSVFSSARLRLAVSYAAFLVAAGAMVMAAAYVVLRYVPNYPLMPANPNDPPPVASRQDILEALLGVSAGILVTLAVVGMVGGWFLAGWILRPLRSLSEAARVAATGRLDHRVRLSRRDDEFGEVADSFDGMLERLQDAFATQERFAANASHELRTPLAVTATMLDVAAVNPTEQDYPKLLERLRELNSRAIGITEALLRLADANAVTAASEPVDLDAIVSTALTEAVDDALQRKVTLSGSLNGGVVMGDPALLAQLTDNLVRNAIRHNATAGFAWITTYHTPTTAVLRVENSGRDYTAAEAARLREPFLRGQGRTRTAGSGYGLGLALVARITAVHSGHLSIAPRHGGGLTVTITFHRGG
>VanSncs-Y_Rc_sp_NEAU-CX67
MRPAWLRVDGLRTRLVLVFIAIVVIIAGGTAGVVSLMARSWIYFNAQDVATAQFRDELQSVNGVPVDGLTPANLAQVFPSDMTLISDGEVVRRGSVDPATITSSFDDGLDSTELIRFERLDSERILVGMSVHVMDTTAVNGHDDQTLVKAVAIRPLVGVQDKFDDLLRVVGITLTAGVLVSGLLGLWIASTLVRPLRRLDEAASRAADGELSVRLPEDGVAELAQVTTTFNNMVARNEAVIRGLEESEEQSRRFVADVSHELRTPLAALVPVSEILREEIPNLPPDAGAAARIVSSEIAKLTRLVEDLIEMSRHDSQQAHLVLDDVDLVELTERTLESRGWTETVELLAHERISARVDSRRIDIVVANLVGNALRHGAPPVRVELSAEPGYAVITVVDHGPGISPEDRQAIFRRFYKVDTARGRSEGSGLGLSLAVENVHLHGGTIGVDQLDGRTVFTVRLPGR
>VanSncs-Y_Rc_sp_15-649-2-2
MMASRLRVDGLRTRLVLVFITIVVIIAGATAGVVSFMARSWIYSNAQDVATAQFRDELRDVDGAQVTRTTASELRQLFPSDATLLVGDDEVQRGSVDPATLSPDFLAGVDGRGIIRFVRLDSERILLAMSVRVFESNDPDGDETLVTAVAIRPLEGVQDKFDDLLRAVALTLAGGVLVSGLLGLWIASTLVRPLRRLDRAAARAADGDLSVRLSEEGVTELAELTTTFNTMIARNETVIRGLEESEEQARRFVADVSHELRTPLAALVPVGEILREEIPQLSPDAGAAARIVSGEIGKLTRLVEDLIEMSRHDAQQARLVLDDVDLVELVRQSLTRRGWAESVELRGPDTIDATVDPRRIDVVVANLVGNALRHGEPPVRVEMHARPEWVDVAVVDHGPGISPEDSHAIFRRFYKVDTARGRSEGSGLGLSLAAENVRLHGGTITVDRVDSSTVFSVQLPRLRPR
>VanSncs-Y_Ps_dioxanivorans_CB1190
MQRTPGLSVRLKLTLSYAAFLVLAGVLLLGVVWIFLLRDVRLRFLVPNLDNLPRIIEPASFGPAVFGTAAAAVMAFLLVFGLVGGWVLAGRMLAPLNRITEATRAVARGSLSHRIRLPGRSDEFRDLADAFDAMVAQLDAHVAEQRRFAANASHELRTPLAITQTLLDVARKDPDHDTGLLVDRLHAVNARAIDLTEALLVLSRADQRSFDDEPLDLSLVAEEAVETLLPLADERGVTVTADAAAAPTTGSPALLLQLTTNLVHNAIVHNLPAHGSVQVVTRAEPDGVTLTVENTGDRLAPDLVSTLTEPFQRGTERVRADHPGVGLGLAIARSICDAHGGTLTLVPLAAGGLRVAVRLPARAA*
>VanSncs-Y_Ps_cypriaca_DSM_45511
VSEEETVDRRPGLSVRLKLTLSYAGFLMLAGALLLAAVWVFLLRGTPTSYSFPDLSNLPLVFQRGSFGPAVFGPAAVVVMAFLLVFGLAGGWVLAGRMLAPLTRVTNATRMAANGSLSHRIRLPGRSDEFRELADAFDSMLAQLEAHVAEQQRFAANASHELRTPLAISKALLDVARTDPDHDTGELVDRLHAVNTRAIDLTEALLLLSRADRRSFTREPVDLSLVAEEAAETLLPLAEKRGVTIETSGDFTPMIGSQPLLLQLATNLVHNAIVHNLPANGHVWVATSVRTRTVVLTVENTGEKLTHELVSTLTEPFQRGAERISTDHAGVGLGLAIVKSITQAHGGTLTLAARAAGGLRITVKLPAAPPHTGG*
>VanSncs-Y_Pkc_lusitanus_CECT_7306
VTTCAAARPVRRRAPGLRARLALSYAGVALVAGLVLAGVLLVVLRYVPDEHLAVLDGGGFAPSRGDLVTAALPLVGAGLAGLVVLGLACGWVVAGRVLRPLEAVALAARRAADGSLSHRVRLPGPDDELRRLADDVDQMLERLETAFEEQRRFTANASHELRTPTAAVRAVVEVARADPAGRDVDEVLARVAELTDRSAATLEALLQLARAERGVVGREPCDLVEVLEDALVEAGGDLEVLVDVPPGPVRVLGDRALLDRLAGNLVRNARVHNLPTGGTVWAAVETGPAGVVLRVASTGAPLDPVTVDGLARPFVRGAGRVAGDGGSGLGLAVVASVARAHGARLALAARPGGGLDVRVTFPSTG*
>VanSncs-Y_Np_sp_TSRI0078
LAWRPRRLTARMRLALSYALFLNVAGAATLAVLYLGMRYVPSYPLSTTDPSVSHVASRQEILESLLVASGLALVALAVIGLWGGWVIAGRVLRPLQEITRAARRAADGSLDHRIGLRGRRDEFTDLSDTFDHMLDRLQHSFEVQQRFAANASHELRTPLAITRTMLDVARADPHGQDHPRLISRLHETNQRGIEIVDAMLQLSSLAQTPPDMEPVDLSDTVREAVAITGDEATGLGVTVSVRSRTSPVTGDGVLLRQLVVNLLQNALRHNLPADGRVVLTTAPDPLDHGLVLLTVDNTGPHLTEPVHNLTEPFLRGGGRMAAGGSVRAGHGLGLPIVARIAEAHGGDLDLTPNPGGGLTARIRLPRRA*
>VanSncs-Y_Np_sp_L17-MgMaSL7
VSDGGVRVSARLRLTLGYAGFVVVAGLTVLVGVYAVLRFVPDYPLTAANPSDLGQPIAARGQILEAVVRISGGVLLVLAVIGLVGGWILAGWVLRPLNRINDAVLIAATGRLGHRVALSGRNDEFRQLADAFDHMLDRLQDAFEVQERFAANASHELRTPLAVNATLLDVARRDPEGQDHPRLLERLDLTNARAIGLTEALLRLADANAVTAVSEPADLAEIARGVLAEGEEEALRRGVRLEHGLVPAPTVGDTALLTQLTENLVRNALRHNTPGEGDTGTALVTTGRDRSTGDTFLRVENTGPVYTPETAARLHEPFLRGAGRIGSGQGHGLGLALVARVVRVHGGTLDLRPRGADQGGGLTVTVTLPARGAPQSS*
>VanSncs-Y_Np_sinuspersici_UTMC102
LAWRPRRLTARMRLALSYALFLNVAGAATLAVLYLGMRYVPSYPLSTTDPSVSHVASRQEILETLLEASGLALVALAVIGLWGGWVIAGRVLRPLQEITRAARRAADGSLDHRIGLRGRRDEFTDLSDTFDHMLDRLQRSFEIQQRFAANASHELRTPLAITRTMLDVARADPHGQDHPRLVARLHETNQRGIEIVDAMLQLSSLAQTPPDMEPVDLSDTVREAVATTEGEAADLGVTVSVRSQASPVTGDGVLLRQLVVNLLQNALRHNLPADGGVVLTAMPDPQDRGLALLTVSNTGPHLTEPVQNLTEPFLRGGGRVAAGGSGRAGHGLGLPIVARIAEAHGGGLRLTPNPGGGLTARVRLPLRG*
>VanSncs-Y_Nm_silvestris_DSM_102309
MAVVAYRLQAGSTRDRFVASALAGFASDAQQANKHENPEGGSKVDRVADFMQGRLGLQWAVVNLRGPSGPLSTRVDDRYLPAVVSQGFDGVVPAAAIEIALEGLAPFTFSTDTGNDPQFVVAGQVSTDLVLVEFYSTRKMEAELRNLRLQLGAVALVVSALALGLGTAAATRIQRRVSVAAGAAARLGAGDLQVRLPVQGRDEIADLAVSFNVMAARLGESIEQLREKDEQQQRFVADVAHDLRTPVASMLAAADSLDSDDPAGRERSAELVRTQARRMSALVADLLEMSRFDAGAAEFRPELVDLVALVDDAIEGIAAEGVTVDAPAECTVSADPRRLHAVVTNLISNALRHGRPPITVTIAVDPRAQEISVAVADSGPGVPAELAPYIFDRFTRGDRARAHTEGSGLGLAIVAENIRLHGGRLVTYNRGGAVFEFTLPRASLTDTSHG
>VanSncs-Y_Nci_sp_CF167
VRDERIARGRGLSVRLRLTLSYAGFLMVAGVLLLVVVWAFLLRYVPDGPFIEPTFSPSRTDLQRAFLPKAAMAMGVLLVFGLVGGWMLAGWMLAPLTRITDAARLAADGSLSHRIRLRGRRDELSELADTFDAMLARIEAQVEEQKRFAANASHELRTPLAITQTLLEVARNDRSGDHEVLVDRLHSVNARAIDLTEALLLLSRADQRSFVRRVVDLSLAAEEVAETLLPLAERYDVTLETAGDLAPALGSPALLLQLVTNLVHNAIVHNLPAQGTVRVTTSRQQGFAVLVVENTGPSLNPQLIATLAEPFQRGTERIRNDHDGVGLGLAIVKSIARAHDGQLTLAPRDGGGLRVTVVLPAGP*
>VanSncs-Y_Ncd_brasiliensis_ATCC_700358
MSVRLKLTLSYAGFLMLTGVLLLTALLIFYLYFMPAGWIDTDGSFWINRSVLVRAFAPFVVAVLGFLLVFGLAGGWLLAGRMLAPLTRITDAVRLAADASLSHRIRLPGRQDEFRELADAFDTMLARLEAHVAEQQRFAANASHELRTPLAITQTLLDVARTDRGRDTGELVDRLHTVNARAIDLTEALLLLSRADRRSFTREHVDLSLLAEEATETLLALAERHGVTLETSGEVTPVLGSHALLLQLTTNLVHNAIVHNLPEHGVAWITTFAQPGAMVLAVENTGEKLSPHMVSTLTEPFQRGTQRVRTHHSGVGLGLAIVNSITQAHHGTLTLTPRLDGGLIVLVRLPATGPDGHRGV
>VanSncs-Y_N_gerenzanensis_ATCC_39727
VTPLPTLGLRTRLLLAFALLCVVITAAVAGGSYVMSRNAILKATQDAAVHTMTSRLETLYPLRSSTPGRAELAEIARTVTVPNTVAVAVFHGRHSPDGLDPELIPPELRQAVAGGELAWQRVRWGDEPVLIMGTPLMIVERNRDQRLSGIEVYTARSLRAEQRSVDWLATSAWLTGAAALAFAVVLASLATRGVLRPVRELGRAARLLGEGDLRARVAVRGSDELADVAHTFNNTAAELERHVKQLREMEADARRFVADVSHELRTPLAALTAVADVLDEEAAELPEPAGRAARLVSQETINLTALVNDLIEISRFDSGVAALAPNEVDVAELVHATLRVRGWSERVETELPADVTARLDPRRVDVVLANLVGNALRHGEPPVSVRLSADPQWIAVEVRDHGPGLDEAVLPHVFDRFYKASAARARSEGSGLGLAIARENARLHGGDLTVANAQDGGAVFTLRLPRWAPDPEGGAA*
>VanSncs-Y_N_fuscirosea_CGMCC_4.7104
VRARPSLGLRARLLFAFALLCVVTAAAVAGGSYVNARNDILQRAQDAAVEAMRSRLEALYPLRTATPGQAELDEIARAMTEGNTFTVAVYHDMHAPSMLRPAHPPPDHQSQDRRPQNDPLGDDPAQDEPPQDEPTQGPRLQDGPTQDSSVQDGPVEDGSPELRRRPAMPPDAPVADLSMIPAGLRQTVAGGQMAWKRLVWHGQPVLIIGAPLLIADAEADRAPRVSGIEVYTALSLLPEQRSIDELATYAWLTGGAALAFAVLLASLATRGVLRPVRELGRAARLLGEGELRTRIEVRGSDELADVARTFNHTAAELERHVAQLREMEADARRFVADVSHELRTPLAALAAVADVLDEEAAGLPEPAGRAARLVSQETLNLTGLVNDLIEISRFDSGVAALALNEIDMAELVRATLRARGWSESVRTELASGVTARLDPRRVDVILANLVGNALRHGEPPVSVRLRTDPSWVTVEVRDHGPGLDEAVLPHVFDRFYKASATRARSEGSGLGLAIARENARLHGGDLTVANAPDGGALFTLRLPRQAPDLDERTGRPPQPATGPDERSRLSPRRATGPDERTGRPPRPADGPDGRIDVGGSE*
>VanSncs-Y_N_coxensis_DSM_45129
MAPGPSLGLRARLLFAFALLCVVTAAAVAGGSYVQARNDILQRTQDAAVQAMTGRLQALYPLPTATPGLKELGEIAAAAADQFSFAVAVYGDLHSPVPPSQPPPPERGSPAPEARVAALSVISPELRRVVAAGRTAWQRVAWQDGPWLIVGIPLLVTERGLPPRASGIEVYVARSLLAEKRSIDGLAASAWLTGGAALALAVVLASLATRGVLGPVRELGRAARLLGEGELSTRIGVRGSDELADVARTFNHTAAELERHVEQLRQAEADARRFVADVSHELRTPLAALAAVADVLDEEAAGLPEPAGRAARLVSQETLNLTALVNDLIEVSRFDSGVAALALNDVDVAELVRATLRARGWSERVDSELPSGVRARLDPRRVDVILANLVGNALRHGEPPVSVRLSADARWIELEVRDHGPGLDEAVLPHVFDRFYKASAARARSEGSGLGLAIARENARLHQGDLTVANAQDGGAVFTLRLPHRASDPAGDPW*
>VanSncs-Y_Ksp_sp_CB01950
MRLTLSYTLFTVTTGVLCLGVVYVGMKYVPNYPLTSANPRYRSDAPSRQEILRSLLTAEAFALVLLTVVGMAGGWLVAGRVLRPLQEVTAAARRASGGDLGHRIALAGPRDEFTDLADAFDEMLARLERSFEAQQRFAANASHELRTPLAIDRTMLQVAAADPAGQDWPRLVGRLLDTNRRGIEVTEALLQLAELSHGTPESAPLELSATVREALAAVAVEAAELGVVVTDELAAAPAVGNEVLLRQAAVNLLQNAVRHNLPTGGRVEVTTGADPEHPGRVRLTVRNSGPVLESSLVATLTEPFLRGGGRTARRGRARRGHGLGLAIVAAVTEAHGGQLRLAGNPDGGLTAVLSLPGRAGSGAAGAAR*
>VanSncs-Y_Ksp_griseola_MF730-N6
VSRPRRLTARLRLTLSYTLFTVTTGVLCLGVVYVGMKYVPNYPLTSANPRYRSDAPSRQEILESLLAASGYALALLTAVGMAGGWLVAGRVLRPLQEVTAAARRASGGDLGHRIALAGPRDEFTELADAFDEMLARLERSFEAQQRFAANASHELRTPLAIDRTMLQVAAADPAGQNWPRLVERLLDTNRRGIEVTEALLQLAELSHGAPESAPLELSAPVREALAAVAAEAAELGVAIDAELSAAPAVGNEVLLRQAAVNLLQNAVRHNLSAGGRVELATGQDPEHPGRVRLTVRNSGPVLEDPLVATLTEPFLRGGGRTAQRGPVRRGHGLGLAIVAAVTEAHGGRLRLAGNPDGGLTAVLSLPGRAGSGAAVAAR*
>VanSncs-Y_Ja_anatolica_GTF31
MNRAPGMSVRLKLTLSYAGVVVVVGALLLAVVWVFLLRYVPDQVYFRPGPFMPSRSDLQRAFLPKAALALAFLLAFGLVGGWLLAGRMLMPLTRITGATRRAAAGSLSHRIRLPGRNDEFRELADAFDGMLARLEAHVGEQRRFAANASHELRTPLAVTQILLDVARNDPDHDSGQLVERLHAVNGRAIDLTEALLLLSLTEQRSFSREDVDLSLIAEEATETLLPVAEKRGLTIETGGDPAPTVGSHALLLQLTTNLVQNAIVHNLPDEGTVWVTTGAPAGIVTLTVENTGKELDPVLVATLVEPFQRGERVRTDHAGVGLGLAIVNSIAQAHDGTLTVEPRPGGGLRVTVRLPGTRE
>VanSncs-Y_Ha_alba_DSM_45211
MTPRSDSSGIRRPSWLIGLRARLMVAFLLVTLGSGMAAAGLSYVSARNALLDESQVQFLTQLRDQVADVVSRTEPASGGLRTVAEIADRLNVEGGVVVYADTAVGDMTTLDRVPARLRTSVRQEGRLAFQRTVESGEPFLYAGTPVTSDNGTPTGIEVYAAVSLAPQQQRIDALARQAAIVLSVAAVAAVVVALVAARSVLRPVRALGLAAARLGAGDLTTRLPVRGNDELAGLVRGFNDAAAGLEDSVTRLRREEANSRRFVADVSHELRTPLSAMTAVTDTLDEEAARLGGDGAAAAGVLSTETHRLAELVENLIEISRFDAGSAELHLREIDARELVERAIARRGWSDAVELRTAPGTGRSAVALVADPRRLDVVVANLVGNAVTHGAEPITVTVSDVPAARGENEVTISVHDDGPGMPPEVQQNVFGRFYKADASRGRSDGSGLGMAIAWENVRLHGGRIDLSSSPGEGTRFTVRLPRDPRDRPGQGPGDTLDDGAGRS
>VanSncs-Y_Gdp_soli_DSM_45843
MTGPSAPAPSTAPRRRLSLRARLLVAFLVPTVVVLALVAFVSTTVLRHELMRQVDDRLEGAGSRTEQYAGDLDDRPTEPGGSGPSDRGYPPGQGEGTLVASFEGGVCTYSAVIQRSGSELALTSAQTAALDGVAGDWSATTVDVGGGLGEYRVVGATTPDGDLVVTGLPLDSVDEAVHSLILVEALAGLLALLAAAGAATVVIRRQLRPLDRVAATATRVSELELSTGEVQLAERVPPADTDTSTEVGQVATALNRLLDHVETSLSARQASETQVRQFVADASHELRTPLASIRGYAELVRRQHTDVEPEVGHALRRVESEAVRMSVLVEDLLLLARLDAGRDLVTEDVDLAALVVDTVSDAHVAGPDHRWRVDLPDVGVVVPGDGARLHQVLANLLANARTHTPEGTTATVRLRSEDGWAVVQVVDDGPGIPPALLAHVFERFARGDSSRSRQAGSTGLGLAIVSAVVEAHEGTVAVASEPGRTVFTVRLPHATEVAVDPDSDLEVDADGMLVDER
>VanSncs-Y_Apm_cephalotaxi_CPCC_202808
VTEEPTVGRPPGLSVRLKLTLSYAGFLMLAGGLLLAVVWVFLLRYVPDGQFWIPGPHIPNRSDLQRAFAPRALQAMAFLLMFGLAGGWILAGRMLAPLTRITNATRKAATGSLSHRIQMEGGRDEFRELADAFDAMLEQLEAHVEEQKRFAANASHELRTPLAITQTLLEVARNDPHRDTGELVRILHAVNTRAIDLTEALLLLSRADQRTFAREEVDLSLLAEEATETLLPLAEKHGVTLETSGDVTPTLGSPALLLQMTTNLVHNAIVHNLPADGIVTVHTERRDDASVLRVENTGRRLAAELVPTLTEPFQRGTERARTDDHAGVGLGLAIVRSIVRAHEGTLDLAARPAGGLLVTVRLPRAPRAPSPSGAG*
>VanSncs-Y_Apl_regularis_DSM_43151
MLSGVNTWWTGRWPAVLAGLSGALLLASTPPAAAGLQLFSLATRQGRGFQGTEWVLAITPVAVIGLSLCLLRRWPYLIVAAGLSAGWLLIASDESGHILRLSLQLVPQALALIGVLGCAQSLIRRGHAGLGAAMAGLALGARLFGTSLVDQFFGYYDPRSSLQTWQHGLVVAGLIGALAALPGLWRADAEADDRSRSWRRLRLPLAGALVMALTLPLSYLSTSNVAALMGVDAFTLQRHPYAEVAMIGAVVLVLGTGLAAVAGLWSLGGALTAAIAQAAIAAPLSLAVFALAGAGPVRWIGALVGAAIGAAAVASRWRVAAAGGLTVAAATTLFIAYAATTGRPERLAEQHRVVPALVILVLVVAAGTAVIGAAAPALAPRGAVPAVFGPIAGVLAAAAIQTLQATYLESDGLPNSTVLNDVSHLNTSGVLLLAAGAAVGGLGLAHYLTERWAERKRAEQIRKEAAAAERDRLARPIHDGVLQVLAMVQRQDGSSPLAELAGEQEIALRKLLAGGGTLAPDGRETGGTDLRAMLTELAAPGIEVATPAEAVRLPGHSARELHSAVRAALDNVRRHAGAGARAWILLEDEGDGVRVSVRDDGAGIAPGRLAEAERDGRLGVTQSMRGRITDLKGTMTIDSRPGQGTEIEFWIPR*
>VanSncs-Y_Apl_italicus_DSM_43146
VTAHRLTVRARLTALYGGVFLLAGVILLAITYVLLAQALNNDSFSREAVLAVPAGTAGVAGPITETSPVTETYPAVELQRFQLADELRVEFRRQTLTSLVQRGAVALAGVTLVGIWVGWLIAGRTLRPLQQITATARRVAGRNLHERIGLTGPRDELRQLADTFDDMLARLDESFGAQRRFVANASHELRTPLTINRTLIEVALSHPDPPPELRRLGETLLAVNTRHERLLEGLLVLAVSDRELTTHQPVDLAALSERLVDVARPEAAAAGVGLRTELRPAPVHGDPELLERLVQNLLRNAIAYNIGGGEVRVKCAGTRLTVANTGPVVLAHEIPGLFEPFRRLTDRVGSAEGSGLGLSIVRSIVTAHGGTVAAEPRPGGGLTVTVDLPPA*
>VanSncs-Y_Am_thailandensis_JCM_16380
VKLGGLRNRLLLAFSLLVVITAATVAGVNYAQSRTVILQQAQDATARVLVDKATALYPLGPLPPGDGTLDRISGELSDRDLSSLVLYEDQTSGNTQLRSLISPELRERVRSGTVAWQRVDSDGTPMLVVGTRFTVQLPGGQQRASGIEAYIARDMTPEARSIDELATRAWLLGGLALVFAIGLALLAARGVLRPVRELGDAAQRLGAGDLRARVEVRGTDELAGVARTFNETAEALERHVGELKRMEADARRFVADVSHELRTPLAAMTAVADVLEQEAPRLSGDAGRAARMTIEETHHLTRLVNDLIEVSRFDAGAAALAPEEVDVAEVVTASLRIRGWAGEVEGELPAGIFAVLDPRRLDVIVANLVGNALRHGEKPVSLRLFETGERITLEVADHGPGLAPEVLPHVFDRFYKADSARARSGGSGLGLAIARENALLHGGSLIAGNGVDGGAVFTLRLPRQEVSA*
>VanSncs-Y_Am_sp_WAC_04197
VKLGGLRTRLLLAFSLLVVITAATVAGGGYVQSRTLILQQAQDATARVLVDKATALFPLGPLPPGDGTLSRISGELSDRQLSSLVLFEDRASGNQQMRSLISPELRERVRAGNVAWQRVDAGGTPMLVVGTRFTVLLPGGQQRDSGIEAYIARSMVPEATSIDELATRAWLIGGLALVFAVGLALLAARGVLRPVRELGEAAKRLGEGDLRARVGVRGSDELAGVARTFNETAESLERHVGELERMEADARRFVADVSHELRTPLAAMTAVADVLEQEASSLPGDAGRAAKMSIEETHNLTRLVNDLIEVSRFDAGAAALALEEVDVAEVITASLRIRGWTGEVEGELPSGIFAEWDPRRVDVIVANLVGNALRHGEKPVSLRLSEAGEQITLEVSDRGPGLAPEVLPHVFDRFYKADSARARSGGSGLGLAIAWENARLHGGMLSAANGADGGAVFTLRLPRRGGTA*
>VanSncs-Y_Am_sp_WAC_04182
VKLGGLRTRLLLAFSLLVVITAATVAGGAYVQSRTVILQQAQDATARVLVDKAAALFPLGPLPPGDGTLSRISGELSDRALSSLVLYEDKSSGNEQMRTLISPELRERVRSGNVAWQRVDSRGTPMLVVGTRFTVLLPGGQQRDSGIEAYVARSMAPEAKSIDDLATRAWLIGGVALVFAIGLALLAARGVLRPVRELGDAARRLGKGDLQARISVRGSDELAGVARTFNETAEALERHVGELERMEADARRFVADVSHELRTPLAAMTAVADVLEQEASKLPGDAGRAAKMSIEETHNLTRLVNDLIEVSRFDAGAAALAREEVDVAEVITARLRIRGWTGEVEGDLPSGIFAEWDPRRVDVIVANLVGNALRHGEKPVALRLSEAGDRITLEVSDRGPGLAPEVLPHVFDRFYKADSARARSGGSGLGLAIAWENARLHGGTLSAANGADGGAVFTLCLPRQGVTA*
>VanSncs-Y_Am_sp_WAC_04169
VKLWGLRTRLLVAFSLLVVITAATVAGGTYVQSRTLILQQAQDATARVLVDKATALYPLGPLPPSDATLNRISGELSDRDLNSLVFYEDKAVGSEQMRALISPELRAAVKSGSVAWQRVMSEGKPMLVVGTAFIVVLPNGKRQASGIEAYVAGWLVPEERNIGELATRAWLIGGLALVFAIGLALLAARGVLRPVRELGDAARRLGKGDLRARVSVRGSDELAGVARTFNETADSLERHVGELERMEADARRFVADVSHELRTPLAAMTAVADVLEQEASSLPGDAGRAAKMSIEETHNLTRLVNDLIEVSRFDAGAAALAPEEVDVAEVITASLRIRGWTNEVEGDLPSGIFAEWDPRRIDVIVANLVGNALRHGEKPVSLRLSEAGEQITLAVSDRGPGLAPEVLPHVFDRFYKADSARARSGGSGLGLAIAWENARLHGGTLSAANGTDGGAVFTLRLPRRGVAA*
>VanSncs-Y_Am_sp_WAC_01416
VKLWGLRTRLLMAFSMLVVITAATVAGFGYVQSRTVILQQAQDATARVLVDKATALYPLGPLPPGDGTLSRISGELSDRDLSSLVLYAEKSSGNEQMRALISPELRARVQAGNVAWQRVDVAGTPMLLVGTRFTVLLPGGQQRASGIEAYIARSMVPEEQSIDELATRAWLIGGVALVLAIGLALLAARGVLRPVRELGDAAQRLGAGDLRARISVRGSDELAGVARTFNETAESLERHVGELRRMEADARRFVADVSHELRTPLAAMTAVADVLEQEASRLPGDAGRAARMSIDETHNLTRLVNDLIEVSRFDAGAAALAPEEVDVAEVVTASLRIRGWAGEVEGDLPAGIFAGLDPRRMDVIVANLVGNAVRHGEKPVSLRLSEAGEWITLEVADRGPGLAPEVLPHVFDRFYKADSARARSGGSGLGLAIAWENARLHGGTLSAANGVDGGAVFTLRLPHRVVTE*
>VanSncs-Y_Am_sp_WAC_01376
VKLWGLRTRLLTAFSLLVVITAATVAGFGYVQSRTVILQQAQDATARVLVDKATALYPLGPLPPGDGTLSRISGELSARDLSSLVLYADKSSGNEQMRALISPELRARVQGGNVAWQRVDAAGKPMLVVGTRFTVLLPGGQERASGIEAYIARSMVPEEQSIDELATRAWLIGGVALVFAIGLALLAARGVLRPVRELGDAAQRLGAGDLRARISVRGSDELAGVARTFNETAESLERHVGELRRMEADARRFVADVSHELRTPLAAMTAVADVLEQEASRLPGDAGRAARMSIDETHNLTRLVNDLIEVSRFDAGAAALAPEEVDVAEVVAASLRIRGWAGEVEGDLPAGIFAGLDPRRMDVIVANLIGNALRHGEKPVSLRLSEAGEWITLEVTDRGPGLAPEVLPHVFDRFYKADSARARSGGSGLGLAIAWENARLHGGTLSAANSVDGGAVFTLRLPRRVVTE*
>VanSncs-Y_Am_sp_WAC_01375
VKLWGLRTRLLMAFSLLVVITAATVAGFGYVQSRTVILQQAQDATARVLVDKATALYPLGPLPPGDGTLSRISGELSDRDLSSLVLYADKSSGNEQMRALISPELRARVQAGNVAWQRVDVAGTPMLLVGTRFTVLLPGGQQRASGIEAYIARSMVPEEQSIDELATRAWLIGGGALVFAIGLALLAARGVLRPVRELGDAAQRLGAGDLRARISVRGSDELAGVARTFNETAESLERHVGELRRMEADARRFVADVSHELRTPLAAMTAVADVLEQEASRLPGDAGRAARMSIDETHNLTRLVNDLIEVSRFDAGAAALAPEEVDVAEVVTASLRIRGWAGEVEGDLPAGIFAGLDPRRMDVIVANLVGNAVRHGEKPVSLRLSEAGEWITLEVADRGPGLAPEVLAHVFDRFYKADSARARSGGSGLGLAIAWENARLHGGTLSAANGVDGGAVFTLRLPRRVVTE*
>VanSncs-Y_Am_sp_MJM_2582
VKLGGLRTRLLLAFSLLVVITAATVAGGGYVQSRTLILQQAQDATARVLVDKATALFPLGPLPPGDGTLSRISGELSDRQLSSLVLFEDRASGNQQMRSLISPELRERVRAGNVAWQRVDAGGTPMLVVGTRFTVLLPGGQQRDSGIEAYIARSMVPEATSIDELATRAWLIGGLALVFAVGLALLAARGVLRPVRELGDAAKRLGEGDLRARVGVRGSDELAGVARTFNETAESLERHVGELERMEADARRFVADVSHELRTPLAAMTAVADVLEQEASSLPGDAGRAAKMSIEETHNLTRLVNDLIEVSRFDAGAAALAPEEVDVAEVITASLRIRGWTGEVEGELPSGIFAEWDPRRVDVIVANLVGNALRHGEKPVSLRLSEAGEQITLEVSDRGPGLAPEVLPHVFDRFYKADSARARSGGSGLGLAIAWENARLHGGMLSAANGTDGGAVFTLRLPRRGGTA*
>VanSncs-Y_Am_sp_CB00013
VKLGGLRTRLLLAFSLLVVITAATVAGGGYVQSRTLILQQAQDATARVLVDKATALFPLGPLPPGDGTLSRISGELSDRQLSSLVLFEDRASGNQQMRSLISPELRERVRAGNVAWQRVDAGGTPMLVVGTRFTVLLPGGQQRDSGIEAYIARSMVPEATSIDELATRAWLIGGVALVFAIGLALLAARGVLRPVRELGDAARRLGEGDLQARVGVRGSDELAGVARTFNETAESLERHVGELERMEADARRFVADVSHELRTPLAAMTAVADVLEQEASSLPGDAGRAAKMSIEETHNLTRLVNDLIEVSRFDAGAAALAREEVDVAEVITASLRIRGWTGEVEGDLPSGIFAEWDPRRVDVIVANLVGNALRHGEKPVSLRLSEAGEQITVEVSDRGPGLAPEVLPHVFDRFYKADSARARSGGSGLGLAIAWENARLHGGMLSAANGTDGGAVFTLRLPRRGGTA*
>VanSncs-Y_Am_sp_BJA-103
VKLWGLRTRLLLAFSLLVVITAATVAGGAYVQSRTVILQQAQDATARVLVDKATALYPLGPLPPAGGTLDRISGELSDRDLSSLVLYEDQSSGNEQLRSLISPELREEVGSGNVAWQRVVTKGVPMLVVGTRFTVELPGGKRQASGIEAYIARSMASEEESIAELATRAWLIGGAALVFAIGLALLAARGVLRPVRELGEAAHRLGSGDLRARISVRGSDELAGVARTFNETAEALERHVGELERMEADARRFVADVSHELRTPLAAMTAVADVLEQEASQLPGDAGRAARLSIDETHHLTRLVNDLIEVSRFDAKAAALAPEEVDVAEVVAASLRIRGWTAEVEGDLPAGIFAGLDPRRVDVIVANLVGNALRHGEKPVSLRLSEAGEWITLEVADRGPGLAPEVLPHVFDRFYKADSARARSGGSGLGLAIAWENARLHKGTLIAENGVDGGAVFTLRLPRQVVTA*
>VanSncs-Y_Am_regifaucium_DSM_45072
VKLWGLRTRLLLAFSLLVVITAATVAGVVYALSRTTILQQTQDSTARVLVDKAAALYPLGPLPPSDGTLSRISGELSDRNLSSLVFYADKASGNEQLRSLITPELREHVQAGHVAWQRVVAEGAPMLVVGTRFTIALPNGQRQTSGIEAYIARSMIPEEQSIGELATRAWLIGGLALVFAIGLALLAARGVLRPVRELGDAAHRLGEGDLRTRISVRGSDELAGVARTFNEMAEALQSHVGELKRMEADARRFVADVSHELRTPLAALTAVADVLEQEAPRLSGDAGRAVRLSIDETHHLTRLVNDLIEVSRFDAGAASLALEETDVAEVITASLRVRGWAGEVDAELPTGIFARLDPRRLDVIVANLVGNALRHGEKPVSLRLAEAGEWCTLEVADRGPGLAPEVLPHVFDRFYKADSARKRSGGSGLGLAIAWENARLHGGTLSAANGTDGGAVFTVRLPRQVVTA*
>VanSncs-Y_Am_orientalis_B-37
VKLWGLRTRLLLAFSLLVVVTAATVAGGTYVLSRTLILQQAQDATARVLVDKASALYPLGPMPPSDGTLSRISGELSDRDLSSLVLYADKASGNEQLRSLITPELREQVRSGNVAWQRVVVRGTPMLVLGTRFTLTLADGQRQASGIEAYVARNMLAEERSIGELATRAWLIGGVALLFAVGLALLAARGVLRPVRELGEAAQRLGEGDLRTRIGVRGSDELAGVARTFNETAEALQRHVGELERMEADARRFVADVSHELRTPLAAMTAVADVLEQEAPRLSGDAGRAVRMSIDETHHLTRLVNDLIEVSRFDAGAAALAPEEVDVAEVVTASLRIRGWAAEVEKDLPTGIFATLDPRRLDVIVANLVGNAVRHGEKPVTLRLSEAGEWITLEVSDRGPGLSPEVLPHVFDRFYKADSARGRSGGSGLGLAIAWENARLHRGTLIAANGPDGGAVFTLRLPRQEVAG*
>VanSncs-Y_Am_lurida_NRRL_2430
VKLGGLRTRLLLAFSLLVVITAATVAGGAYVQSRTVILQQAQDATARVLVDKATALFPLGPLPPGDGTLSRISGELSDRDLSSLVLYEDKSSGNEQMRALISPELRQRVRSGNVAWQRVDARGTPMLVVGTRFTVLLPGAQQRDSGIEAYVARSMAPEAKSIDELATRAWLIGGVALVFAIGLALLAARGVLRPVRELGDAARRLGKGDLRARISVRGSDELAGVARTFNETAEALERHVGELERMEADARRFVADVSHELRTPLAAMTAVADVLEQEASKLPGDAGRAAKMSIEETHNLTRLVNDLIEVSRFDAGAAALAREEVDVAEVVAASLRIRGWTGEVAGHLPSGIFAEWDPRRVDVIVANLVGNALRHGEKPVSLRLSEAGERITLEVSDHGPGLAPEVLPHVFDRFYKADSARARSGGSGLGLAIAWENARLHGGTLSAANGVDGGAVFTLRLPRLGETA*
>VanSncs-Y_Am_keratiniphila_HCCB10007
VKLWGLRTRLLVAFSLLVVITAATVAGGTYVQSRTLILQQAQDATARVLVDKATALYPLGPLPPSDATLNRISGELSDRDLNSLVFYEDKAVGNEQMRALISPELRAAVKSGSVAWQRVMSDGKPMLVVGTAFIVVLPNGKRQASGIEAYVAGWLVPEERNIGELATRAWLIGGLALVFAIGLALLAARGVLRPVRELGDAARRLGKGDLRARVSVRGSDELAGVARTFNETADSLERHVGELERMEADARRFVADVSHELRTPLAAMTAVADVLEQEASSLPGDAGRAAKMSIEETHNLTRLVNDLIEVSRFDAGAAALAPEEVDVAEVITASLRIRGWTNEVEGDLPSGIFAEWDPRRIDVIVANLVGNALRHGEKPVSLRLSEAGEQITLEVSDRGSGLAPEVLPHVFDRFYKADSARARSGGSGLGLAIAWENARLHGGTLSAANGTDGGAVFTLRLPRRGVTA*
>VanSncs-Y_Am_keratiniphila_DSM_44409
VKLWGLRTRLLVAFSLLVVITAATVAGGTYVQSRTLILQQAQDATARVLVDKATALYPLGPLPPSDATLNRISGELADRDLNSLVFYEDKAVGSAQMRALISPELRAEVKSGSVAWQRVMSEGTPMLVVGTAFTVVLPNGKRQASGIEAYVARWLVPEQQNIGELATRAWLIGGLALVFAIGLALLAARGVLRPVRELGDAAKRLGEGDLRARISVRGSDELAGVARTFNETAESLERHVGELERMEADARRFVADVSHELRTPLAAMTAVADVLEQEASSLPGDAGRAAKMSIEETHNLTRLVNDLIEVSRFDAGAAALAPEEVDVAEVVAASLRIRGWTNEVEGDLPSGIFAGWDPRRIDVIVANLVGNALRHGEKPVSLRLSETGEQITLEVSDRGPGLAPEVLPHVFDRFYKADSARARSGGSGLGLAIAWENARLHGGTLSAANGTDGGAVFTLRLPRRGAAE*
>VanSncs-Y_Am_japonica_MG417-CF17
VKLGGLRTRLLLAFSLLVVITAATVAGGGYVQSRTLILQQAQDATARVLVDKATALFPLGPLPPGDGTLSRISGELSDRQLSSLVLFEDRASGNQQMRSLISPELRERVRAGNVAWQRVDAGGTPMLVVGTRFTVLLPGGQQRDSGIEAYIARSMVPEATSIDELATRAWLIGGVALVFAIGLALLAARGVLRPVRELGDAARRLGEGDLRARVGVRGSDELAGVARTFNETAESLERHVGELERMEADARRFVADVSHELRTPLAAMTAVADVLEQEASSLPGDAGRAAKMSIEETHNLTRLVNDLIEVSRFDAGAAALAREEVDVAEVITASLRIRGWTGEVEGDLPSGIFAEWDPRRVDVIVANLVGNALRHGEKPVSLRLSEAGEQITVEVSDRGPGLAPEVLPHVFDRFYKADSARARSGGSGLGLAIAWENARLHGGMLSAANGTDGGAVFTLRLPRRGGTA*
>VanSncs-Y_Am_decaplanina_DSM_44594
VKLGGLRTRLLLAFSLLVVITAATVAGGAYVQSRTVILQQAQDATARVLVDKATALYPLGPLPPGDGTLSRISGELSDRELSSLVLYADRASGNQQMRALISPELRERVRSGNVAWQRVEADGTPTLVVGTRFTVLLPGGQQRDSGIEAYIARSMAPEAKSIDELATRAWLIGGVALVFAIGLALLAARGVLRPVRELGDAARRLGKGDLRARISVRGSDELAGVARTFNETAEALERHVGELERMESDARRFVADVSHELRTPLAAMTAVADVLEQEAANLPGDAGRAAKMSIEETHNLTRLVNDLIEVSRFDAGAAALALEEVEVAEVVTASLRIRGWTGEVEGELPSGIFAGLDPRRVDVIVANLVGNALRHGEKPVSLRLSEAGEWIILEVSDRGPGLAPEVLPHVFDRFYKADSARARSGGSGLGLAIAWENARLHGGTLSAANGIDGGAVFTLRLPRQGATA*
>VanSncs-Y_Am_azurea_DSM_43854
VKLGGLRTRLLLAFSLLVVITAATVAGGNYVQARTVILQQAQDATARVLVDKATALYPLGPLPPGDGTLGRISGELSDRDLSSLVLYENQSSGNQQLRSLISPELRAEVQSGNVAWQRVDSGGTPMLVVGTRFTVKLPGGQERASGIEAYIARTMIPEARSIDELATRAWLIGGLALVFAIGLALVAARGVLRPVRELGDAAQRLGAGDLRARINVRGTDELAGVARTFNETAGALERHVDELKRMEADARRFVADVSHELRTPLAAMTAVADVLEQESPRLSGDAGRAARMTIEETHNLTRLVNDLIEVSRFDAGAAALAPEEVDVAEVITASLRIRGWPDEVERELPTGIFAALDPRRLDVIVANLVGNALRHGEKPVSLRLSEAGEWITLEVTDRGPGLAPEVLPHVFDRFYKADSARARSGGSGLGLAIAWENARLHGGTLIAANGADGGAVFTLRLPRQGGTA*
>VanSncs-Y_Am._lurida_DSM_43134
VKLGGLRTRLLLAFSLLVVITAATVAGGAYVQSRTVILQQAQDATARVLVDKATALFPLGPLPPGDGTLSRISGELSDRDLSSLVLYEDKSSGNEQMRALISPELRQRVRSGNVAWQRVDARGTPMLVVGTRFTVLLPGAQQRDSGIEAYVARSMAPEAKSIDELATRAWLIGGVALVFAIGLALLAARGVLRPVRELGDAARRLGKGDLRARISVRGSDELAGVARTFNETAEALERHVGELERMEADARRFVADVSHELRTPLAAMTAVADVLEQEASKLPGDAGRAAKMSIEETHNLTRLVNDLIEVSRFDAGAAALAREEVDVAEVVAASLRIRGWTGEVAGHLPSGIFAEWDPRRVDVIVANLVGNALRHGEKPVSLRLSEAGERITLEVSDHGPGLAPEVLPHVFDRFYKADSARARSGGSGLGLAIAWENARLHGGTLSAANGVDGGAVFTLRLPRLGETA*
>VanSncs-Y_Am_keratiniphila_ssp._nogabecina_FH_1893
VKLWGLRTRLLVAFSLLVVITAATVAGGTYVQSRTLILQQAQDATARVLVDKATALYPLGPLPPSDATLNRISGELADRDLNSLVFYEDKAVGSAQMRALISPELRAEVKSGSVAWQRVMSEGTPMLVVGTAFTVVLPNGKRQASGIEAYVARWLVPEQQNIGELATRAWLIGGLALVFAIGLALLAARGVLRPVRELGDAAKRLGEGDLRARISVRGSDELAGVARTFNETAESLERHVGELERMEADARRFVADVSHELRTPLAAMTAVADVLEQEASSLPGDAGRAAKMSIEETHNLTRLVNDLIEVSRFDAGAAALAPEEVDVAEVVAASLRIRGWTNEVEGDLPSGIFAEWDPRRIDVIVANLVGNALRHGEKPVSLRLSEAGEQITLEVSDRGPGLAPEVLPHVFDRFYKADSARARSGGSGLGLAIAWENARLHGGTLSAANGTDGGAVFTLRLPRRGAAE*
>VanSncs-Y_Am._alba_DSM_44262
VKLGGLRTRLLLAFSLLVVITAATVAGGAYVQSRTVILQQAQDATARVLVDKATKLFPLGPLPPGDGTLSRISGELSDRDLSSLVLYADKASGNEQLRSLISPELRERVKSGIVAWQRVDAAGTPMLVVGTRFTVVLPSGQRQASGIEAYVARSMEAEARSIDELATRAWLIGGAALVFAVGLALLAARGVLRPVRELGDAAHRLGSGDLRARIDVRGSDELAGVARTFNETAEALERHVGELERMEADARRFVADVSHELRTPLAAMTAVADVLEQEAPRLHGDAGRAARMTIDETHNLTRLVNDLIEVSRFDAGAAALAPEEVDVAEVVTASLRIRGWTGEVEGDLPAGVFAGLDPRRLDVIVANLVGNALRHGEKPVSLRLSEAEEWITLEVADRGPGLAPEVLPHVFDRFFKADSARARSGGSGLGLAIAWENARLHGGTLVAANGVDGGAVFTLRLPREEVTA*
>VanSncs-Y_ActiB_JB111
MGSGVVTPRRPGPSARLKLTASYAAFLLVAGLLVLAVVWRFLLHYVPERAGTGEEGFMPGRADLERAFVPVVSWALVLLVVVGVAGGWILAGRMLAPLRLVTTATAAVAAGSLDHRIAMPGRRDEFRDLADGFDAMAARLEAHVAEQQRFAANASHELRTPLSVMRSVLDTARRDPDRDVDEVLARLDAASSRAIELTEALLVLGRADRHSFTPEAVDLSLAAEEVAEEMLPLAEDRGISLEVDAGAAATVGSRALIQQLMTNLVHNGIVHNLPDGGAVSFRTTTAGRPAGPPVNVRTDRRHARIVVENSGPLVDPAIVPTLTERFQRGSTRVHSGHHGTGLGLAIVASIAAAHGARLSIEPRPDGGLRVVVDLPPMAPGS
>VanSncs-Y_A_montaniterrae_CYP1-1B
MRRRPGLSARLKLTISYAGVIVFSGALLLAVVWVFLLRYVPDQVITPGPGFFRQRGPGPPFIPNRSDLWRAFAPRATQALGFLLLFGLVGGWLLAGRMLAPLTRIADAARLAADGSLSHRIRLEGPRDEFRELADVFDTMLERLESHITEQQRFAANASHELRTPLAISQTLLDVASNDPAWDRGELLERLQTVNTRAINLTEALLLLSRSDRRSFTREPVDLSLVAEEAAETLLPLAEKRRITLEVTGERAQTAGSAELILRMVTNLVQNAIVHNLPAGGTVTVHTASQDDASVLRVENTGHPLPWDLVPTLTEPFQRGTRRIRTDEHAGVGLGLAIVHSIVRAHDGTLDLAPRPAGGLVATIRLPRMR
>VanSncs-RSK_Cls_acidiphila_DSM_44928
MSARLKLTFSYAGLVMLAGSLLIGVAWIFALRWLPDNAAVIKNAQQYAPKGMGNSPVVITGPSQSDLMHGFIPAAAVAVAFLLLLGLVGGWFLAGRMLAPLTRIADATRLAATGSLSHRIELEGTNDEFRELADAFDTMLAQLEAHVAEQRRFAANASHELRTPLAITQSLLDAARNDPDRDTGQLIDRLHVVNTRAIDLTEALLLLSRANQRSFAREEVDLSLVAEEAAETLFPMAERRGLTIETIDTSGGAAPPAIGSPALLLQLATNLVHNAIVHNLPGQGTIWVITSAHADYAELTVENTGEQLTPELVATLAEPFQRGSERIRTDHAGVGLGLAIVKSITYAHDGTLTLTPRPTGGLRVTVRLPVRRALTAEAPEARYIPTALRLARIGPAPAHQPGSPT*
>VanSncs-KpXp_Str_spectabilis_NRRL_2792
VDRRPGLSVRLKLTLSYAGFLMLAGVLLLVAVGVFLLRSGWLKTNESGAVRENPATLFLRAFAPTAAAAMVFLLVFGLLGGWVLAGRMLAPLDRITHATRTAASGSLSHRIRLPGRKDEFHELADAFDVMLAQLEAQVAEQQRFAANASHELRTPLAISKALIDVARADPNHDTGELVDRLHTINTRAIDLTEALLLLSRANQRSFTREHVDLSLVAEEAAETLHPLAEKHGVTLETSGDIAPTSGSPALLLQLTTNLVHNAIVHNVPRQGTVRAHTAVRPETVVLTVENTGEQLTPQLVATLTEPFQRGTERIHTDQAGVGLGLAIVKTITEAHDGTLTLTPRPAGGLRITVELPAVPGG*
>VanSncs-J_Str_venezuelae_ATCC_14583
LSVRLKLTLSYTAFLMLASGLMLMAGWFFLTRVEHVGLRFDPGYEIPVAREFAPVAAVTMLFMLVFGLGGGWILAGRMLAPLDRITHATRTAANGSLSHRIRLPGRADEFRELADAFDAMLERLEAHVAEQQRFAANASHELRTPLAISKSLLDVARTDPHHDTTELVDRLHTVNARAIDLTEALLLLSRAQRRSFTRERVDLSLMAEEATETLLPLAEGRDVTLETGGHIAPAIGSPALLLQLITNLVQNAIVHNVPEGGTVRVHTSVRPHTVVLTVENTGAHLPPEQIATLTEPFQRGTQRTHAQHAGVGLGLAIADTITRAHDGTLTLTPRPTGGLHVTVELPAAPPAPGDP*
>VanSncs-J_Str_sp_WAC_04229
MDRQPGWSVRLKLTLSYAGFLMLAGVLILTAVWVFLLRSYPSGMLVRSVLLRGFGPAVAAVLIFLLIFGLLGGWILAGRMLAPLDRITQATRTAADGSLSHRIRLPGRQDEFRELADTFDTMLTQLETHVAEQQRFAANASHELRTPLAISKALIDVARADPHHDSSELVDRLHTINTRAIDLTEALLLLSRANQRSFTRENVDLSLIAEQAAETLHPLAEKHGVTLHTSGDITTTTGSPALLLQLTTNLIHNAIVHNLPHHGTVWIHTSTRPTTAVLTIDNTGEHLTEQLVATLTEPFQRGTERIHTDQAGVGLGLALVKTITTAHNGTLTLHPRTTGGLNITVELPQPPQK
>VanSncs-J_Str_sp_TLI_55
VSVRLKLTLSYAGFLMVAGLLLLAAVWLFLLRYVPDRAMLYNPDDKPNGVFPVRGALQHVFAPRAAAVLAFLLVFGLVGGWLLAGRMLAPLTRITDATRLATHGSLAHRIRLPGRRDEFRELADAFDAMLARLEAHVAEQQRFAANASHELRTPLTISKTLLDVARGDPHADTGELVERLHAVNARAIDLTEALLLLSRANQRSFVREPVDLSLLAEEATETLLPLAEKHGVTIETDADLALTSGSPALLLQLTTNLVHNAIVHNLPEQGTVWVGTGVRGGTVVLSVENTGERLTPELAATLTEPFQRGTERIHADHAGVGLGLAIIKTITQAHGGTLTLTPRAAGGIHITVELPAVVS*
>VanSncs-J_Str_sp_GGCR-6_ Streptomyces aquilus strain GGCR-6 chromosome, complete genome
VSVRLKLTLSYAGFLMVAGLLLLAAVWLFLLRYVPDRAMLYNPDDKLNGIFPVRGALQHVFAPRAAAVLAFLLVFGLVGGWLLAGRMLAPLTRITDAARLATHGSLSHRIRLPGRGDEFRELADAFDAMLARLEAHVAEQQRFAANASHELRTPLAISKTLLDVARGDPHADTGELVERLHAVNARAIDLTEALLLLSRANQRSFVREPVDLSLLAEEATETLLPLAEKHGVTIETDADLALTSGSPALLLQLTTNLVHNAIVHNLPERGTVRVTTGVRGETAVLTVENTGERLTPELAATLTEPFQRGTERIHADHAGVGLGLAIIKTITQAHGGTLTLTPRAAGGIRIAVELPAFVARIGG*
>VanSncs-J_Str_sp_BK042
VSVRLKLTLSYAGFLMVAGLLLLAAVWLFLLRYVPDRAMLYNPDDKLNGIFPVRGALQHVFAPRAAAVLAFLLVFGLVGGWLLAGRMLAPLTRITDAARLATHGSLSHRIRLPGRGDEFRELADAFDAMLARLEAHVAEQQRFAANASHELRTPLAISKTLLDVARGDPHADTGELVERLHAVNARAIDLTEALLLLSRANQRSFVREPVDLSLLAEEATETLLPLAEKHGVTIETDADLALTSGSPALLLQLTTNLVHNAIVHNLPERGTVRVTTGVRGETAVLAVENTGERLTPELAATLTEPFQRGTERIHADHAGVGLGLAIIKTITQAHGGTLTLTPRAAGGIRIAVELPAFVARTGG*
>VanSncs-J_Str_parvulus_2297
MLAGALMLAAGWLFLTRVPHIGLLFLPEYQLSVARDFAPVAAVTMLFLLVFGLGGGWFLAGRVLAPLNRITEATRTAAGGSLSHRIRLPGRQDEFRELADAFDTMLGRLEAHVAEQRRFAANASHELRTPLAISKSLLDVARADPDHDTGELVERLSTVNTRAIDLTEALLLLSRAEQRSFVRERVDLSLLAEEATETLLPLAEGRGVTIETGGDLAPTTGSPSLLLHLTMNLVHNAVVHNLPEGGEVRVTTLAGPAGVTLTVENTGERVGAELAATLTEPFRRGTERVHTDHAGVGLGLAIARTITEAHDGTLTPVPRPTGGLRVTVELPTAR*
>VanSncs-J_Str_nodosus_ATCC_14899
VDRPPGVSVRLKLTLSYTGFLMLAGVLLLAAVWLFLLRYIPERALIIPGSTDTLTPGVFPVRSSLLHVFAPRAAAVLVILLVFGLVGGWILAGRMLAPLTRITGATRTATNGSLSHRIRLPGRKDEFRELADAFDTMLARLEAHVAEQRRFAANASHELRTPLAISKALLEVARTDPDRDTGELVERLHTVNTRAIDLTEALLLLSRAEQRSFTREHLDLSLVVEEATETLLPLAEKHGVTVEIRGDLTPTFGSQALLLQLTMNLVHNAIVHNLPERGTVWVSADVRPGAAVLTVENTGEQLSPELVPTLTEPFRRGTERLRTDHAGVGLGLAIADTITQAHDGTLTLAPRPAGGIRITVELPTAAP*
>VanSncs-J_Str_canus_DSM_40017
LSVRLKLTLSYAGFLMLAGVLLLAAVWLFLLRYVPDRAMLYNPDDKPTGGVFPIRSALLAVFAPRAAAVLAFLLVFGLVGGWILAGRMLAPLTRIADATRRATHGSLSHRIRLPGRKDEFRELADAFDTMLTRLEAHVAEQRRFAANASHELRTPLAVSKALLDVARTDPNRDTDELIDRLHTVNTRAIDLTEALLLVGRAEQRSFTRERVDLSLLAEEATETLLPLAEKHGVTLETSGEITTTTGSPALLLQLTTNLVHNAIVHNLPDQGTVWVHTDARPGTVVLTVENTGEQLAPELIPTLTEPFQRGTERIHTDHAGVGLGLAIVKTITQAHDGTLTLTPRAAGGLRISVELPTQNPRSDGV*
>VanSncs-J_Str_antibioticus_DSM_40234
VSVRLKLTLTYAGFLMVAGLLLLAAVWLFLLRYVPDRAMLYNPDDRPNGVFPVRSALLEVFAPRAAAVLAFLLVFGLVGGWLLAGRMLAPLTRITDATRLTNHGSLSHRIRLPGRRDEFRELADAFDAMLARLEAHVAEQQRFAANASHELRTPLAISKTLLDVARDDPHADTGELVERLHAVNARAIDLTEALLLLSHANQRSFVREPVDLSLLAEEATETLLPLAEKHGVTIETDGDLALTSGSPALLLQLTTNLVHNAIVHNLPDHGTVRVCTGVRGETVVLTVENTGERLTPELAATLTEPFQRGTERIHADHAGVGLGLAIIKTITQAHGGTLTLTPRAAGGIHITVALPAVVP*
>VanSncs-J_M_fusca_NEAU-HEGS1-5
MDRRPGLSTRLKLTLSYAGFLLLAGALLLAVVWVFLLRYVPDGALGTGAGAAPPGAAPLRFIPNRTDLQRAFVPRAGQALAFLLAFGLLGGWLLAGRMLAPLTQITDAARRTTANGSLSHRIRMKGRRDEFRELSDAFDSMLDRLESHVAEQRRFAANASHELRTPLAISRTLLDVARRDPTRDRDELLDRLHTVNQRAIDLTAALLLLSRGDRGDFTRESVDLSLAAEEAAETLLPLAEQRRITLNVTGGAARTEGSAELLARMVTNLVQNAIVHNLPAGGTVTVHTEAYGGTSLLRVENTGRPLPPELIPTLIEPFQRGTERVRTDEHAGAGLGLAIVHSVVRAHNGTLDLAPGPHGGLLVTVRLPGAP*
>VanSncs-J_A_meyerae_DSM_44715
MDRLPGPSVRLKLTLSYAAFLMLAGALLLAAVWVFLLRYVPDRALLLPAGTDETGVFPVRSNLLRVFAPRAAAVMAFLLLFGIAGGWMLAGRMLAPLTRITGATRLAAAGSLSHRIRLPGRADEFRELADAFDAMLARLEAHVAEQQRFAANASHELRTPLAISKTLLDVARSDPGRGTGETIDRLHAVNSRAIDLTEALLLLSRANQRSFAREDVDLSLVAEEAVEALLPLAEKHGVTVETSGDIAPTTGSHALLLQLTANLVQNAIVHNLPGGGGAWVTTSVRPGTVVLTVENTGEEISERRVPTLTEPFQRGTERVHTDHAGVGLGLAIVKTIAQAHDGTLTLAPRPAGGLRVAVELPRHRGASREEASGARSRRQVSGRSAAPLSG
>VanSncs-HAXZK_Str_sp_WAC_01420
MAFLLVFGLLGGWILAGRMLAPLDRITHATRTAAAGSLSHRIQLQGRKDEFRELADAFDTMLAQLEAHVAEQQRFAANASHELRTPLSVSKSLLDVARADPNRATDPLIDRLHAVNTRAIDLTEALLLLSRADQRSFTREHVDLSLVAEEATETLLPLAEKRGITIETFGDIALTSGSPALLLQLTMNLVQNAIVHNLREQGTVWVNTSVRPRTVVLTVENTGEQVTPELVSTLTEPFQRGTERVHTDQAGVGLGLAIVKTITHAHDGTLTITPRSAGGLRITVELPTASPHHGSGAPQRPWPPPGPERRGTSPHD*
>VanSncs-HAXZ_Cs_aurantiacum_DSM_46144
MDRAPGLSVRLKLTLSYAGFLMVAGALLLAVVWVFLLRYVPEGWHEPRFGNAPSLPNPDRSDLVRAFVPKATLAMVFLLMFGLVGGWILAGGMLAPLTRITNATRLAADGSLSHRIQLEGREDEFRELADGFDTMLARLEAQVVEQQRFAANASHELRTPLAITQALLDVARTDPSSVTGGLVERLHFVNARAIDLTEALLLLSRADQRSFVREPVDLSLLAEEAVETLLPLAEKRGLTIETSGEVAPTVGSHALLLQLTTNLVHNAIVHNCPERGAVWITTSAQPKNVVLTVENTGEHLSPQLVATIVEPFQRATGRIRDGHAGVGLGLAIVKSITQAHGGTLTLTPRPEGGLRVTVQLSI
>VanSncs-HAXYW_Atp_minutum_10063974
MERKGIFIKVFSYTIIVLLLLVGVTATLFAQQFVSYFRVMELQQTVKSYQPLVELIQNSDRLDIQEVAGLFHYNNQSFEFYIEDKEGSVLYATPNANTSNSFRPDFLYVVHRDDNISIVAQSKAGVGLLYQGLTIRGIVMIAIMVVFSLLCAYIFARQMTTPIKALADSANKMANLKDVPPPLERKDELGALAHDMHSMYVRLKETIARLEDEIAREHELEETQRYFFAAASHELKTPIAATSVLLEGMLENIGDYKDHSKYLRECIKMMDRQGKIISEILELVSLNDGRIVPIAEPLDIGRTVAELLPDFQTLAEANNQRFVTDIPAGQIVLSDPRLLQKALSNVILNAVQNTPQGGEVRIWSEPGAEKCRLFVLNMGVHIDDTALPRLFTPFYRIDQARSRKSGRSGLGLAIVQKTLDAMSLQYALENTSDGVLFWLDLPLTSTL*
>VanSncs-HAXYK_Str_sp_WAC_06783
VGRRQGLSVRLKLTLSYAGFLVIAGALLLAAVWVFLLRGRSKSLSVPDLSDFLRVFDPRNFGPVVFVPAGILVLAFLLVFGLVGGWILAGRMLTPLIRITDVTRKVANGPLSYRIRLPGRRDEFRELADSFDTMLAQLEAHVAEQQRFAANASHELRTPLAVTQALLEVARNDPNRDTAELVDRLRAVNARAIDLTEALLLLSRANQRSFTREHVDLSLLAEEATETLLPLAEKHGVTLEASGDTSTTIGSPALLLQLTTNLVHNAIGHNLPEQGAVWVTTSARPDTVVLTVENTGEKLTTQLVSTLTEPFQRGPERLHTGHAGVGLGLAIVKSITQAHDGTLTLTPRPAGGLRVTVQLPAASAHTQPDRPIPTNARTAPGKSAARSRPERHRGIRRPTCAGCEANERPDAAIDRPVER*
>VanSncs-HAXYK_Str_sp_WAC_06725
VGRRQGLSVRLKLTLSYAGFLVIAGALLLAAVWVFLLRGRSKSLSVPDLSDFLRVFDPRNFGPVVFVPAGILVLAFLLVFGLVGGWILAGRMLTPLIRITDVTRKVANGPLSYRIRLPGRRDEFRELADSFDTMLAQLEAHVAEQQRFAANASHELRTPLAVTQALLEVARNDPNRDTAELVDRLRAVNARAIDLTEALLLLSRANQRSFTREHVDLSLLAEEATETLLPVAEKHGVTLEASGDTSTTIGSPALLLQMTTNLVHNAIGHNLPEQGAVWVTTSARPDTVVLTVENTGEKLTTQLVSTLTEPFQRGTERLHTGHAGVGLGLAIVKSITQAHDGTLTLTPRPAGGLRVTVQLPAASAHTQPDRPIPTNARTAPGKPAARSRPERPRGAWRPTCARCEANERPEAAIDRPV*
>VanSncs-HAXYK_Str_sp_SID5471
VGRRQGLSVRLKLTLSYAGFLVIAGALLLAAVWVFLLRGRSKSLSVPDLSDFLRVFDPRNFGPVVFVPAGILVLAFLLVFGLVGGWILAGRMLTPLIRITDVTRKVANGPLSYRIRLPGRRDEFRELADSFDTMLAQLEAHVAEQQRFAANASHELRTPLAVTQALLEVARNDPNRDTAELVDRLRAVNARAIDLTEALLLLSRANQRSFTREHVDLSLLAEEATETLLPLAEKHGVTLEASGDTSTTIGSPALLLQMTTNLVHNAIGHNLPEQGAVWVTTSARPDTVVLTVENTGEKLTTQLVSTLTEPFQRGTERLHTGHAGVGLGLAIVKSITQAHDGTLTLTPRPAGGLRVTVQLPAASAHTQPDRPIPTNARTAPGKPAARSRPELPRGTRRPAWARCEANERPDAAIDRPVER*
>VanSncs-HAXYK_Str_sp_NRRL_WC-3701
VGRRQGLSVRLKLTLSYAGFLVIAGALLLAAVWVFLLRGRSKSLSVPDLSDFLRVFDPRNFGPVVFVPAGILVLAFLLVFGLVGGWILAGRMLTPLIRITDVTRKVANGPLSYRIRLPGRRDEFRELADSFDTMLAQLEAHVAEQQRFAANASHELRTPLAVTQALLEVARNDPNRDTAELVDRLRAVNARAIDLTEALLLLSRANQRSFTREHVDLSLLAEEATETLLPLAEKHGVTLEASGDTSTTIGSPALLLQMTTNLVHNAIGHNLPEQGAVWVTTSARPDTVVLTVENTGEKLTTQLVSTLTEPFQRGTERLHTGHAGVGLGLAIVKSITQAHDGTLTLTPRPAGGLRVTVQLPAASAHTQPDRPIPTNARTAPGKPAARSRPELPRGTRRPAWARCEANERPDAAIDRPVER*
>VanSncs-HAXYK_Str_rimosus_ssp_rimosus_NRRL_WC-3897
VGRRQGLSVRLKLTLSYAGFLVIAGALLLAAVWVFLLRGRSKSLSVPDLSDFLRVFDPRNFGPVVFVPAGILVLAFLLVFGLVGGWILAGRMLTPLIRITDVTRKVANGPLSYRIRLPGRRDEFRELADSFDTMLAQLEAHVAEQQRFAANASHELRTPLAVTQALLEVARNDPNRDTAELVDRLRAVNARAIDLTEALLLLSRANQRSFTREHVDLSLLAEEATETLLPLAEKHGVTLEASGDTSTTIGSPALLLQMTTNLVHNAIGHNLPEQGAVWVTTSARPDTVVLTVENTGEKLTTQLVSTLTEPFQRGTERLHTGHAGVGLGLAIVKSITQAHDGTLTLTPRPAGGLRVTVQLPAASAHTQPDRPIPTNARTAPGKPAARSRPELPRGTRRPAWARCEANERPDAAIDRPVER*
>VanSncs-HAXYK_Str_kasugaensis_AM-2504
VDRRQGLSVRLKLTLSYAGFLVIAGALLLAAVWVFLLRGRSNSLKVPDRSDFLRVFDPSNFGPVVFVPAGILVLTFLLVFGLVGGWILAGRMLTPLIRITDATRQVANGPLSYRIRLPGCRDEFRELADSFDTMLAQLEAHVAEQQRFAANASHELRTPLAVTQALLDVARNDPDHDTGELVERLRVVNTRAIDLTEALLLLSRANQRSFTREHVDLSLMAEEATETLLPLAEKQGVTIETSGDMSITIGSQALLLQLTTNLLHNAIGHNLPEQGIVWVTTSVRPHTVVLTVENTGEKVTSQLVSTLTEPFQRGIERLHTGHAGVGLGLAIVKSITQAHGGTLTLTSRPAGGLRVTVQLPAASAHTQTGGDQA*
>VanSncs-HAXYK_Str_albofaciens_JCM_4342
VDRRRGLSVRLKLTLSYAGFLVIAGALLLAAVWAFLLRGRSRSLNVPDPSDFLRVFRPNNFGPVVFVPAGIMVLAFLLVFGLVGGWILAGRMLAPLSRITDVTRRVATGPLSHRIRLPGRRDEFRELADSFDAMLAQLEDHVAEQQRFAANASHELRTPLAVTQALLDVARNDPNRDIGELVERLRVVNTRAIDLTEALLLLSRADRRSFTREHVDLSLLAEEATETLLPLAEKHGITIETSGDTSTTAGSPALLLQMTTNLLHNAIGHNLPEQGIVWVNTSVRPNTVVLTVENTGEKLTSQLVPTLTEPFQRGTERIRTGHAGVGLGLAIVKSIARAHDGTLALAPRPAGGLRVTVQLPAASAHTQTDRSVDR*
>VanSncs-HAXYK_Ksp_aureofaciens_NRRL_B-2658
VGRRQGLSVRLKLTLSYAGFLVIAGALLLAAVWVFLLRGRSKSLSVPDLSDFLRVFDPRNFGPVVFVPAGILVLAFLLVFGLVGGWILAGRMLTPLIRITDVTRKVANGPLSYRIRLPGRRDEFRELADSFDTMLAQLEAHVAEQQRFAANASHELRTPLAVTQALLEVARNDPNRDTAELVDRLRAVNARAIDLTEALLLLSRANQRSFTREHVDLSLLAEEATETLLPLAEKHGVTLEASGDTSTTIGSPALLLQMTTNLVHNAIGHNLPEQGAVWVTTSARPDTVVLTVENTGEKLTTQLVSTLTEPFQRGTERLHTGHAGVGLGLAIVKSITQAHDGTLTLTPRPAGGLRVTVQLPAASAHTQPDRPIPTNARTAPGKPAARSRPELPRGTRRPAWARCEANERPDAAIDRPVER*
>VanSncs-HAXYK_Kr_sindirgiensis_DSM_27082
VDREPGLSVRLKLTLSYAGFIMLAGALLLAVVWVFLLRYVPDVTMGPMRTPDRSDLMRAFIPKVTMMLAFLLVFGLVGGWILGGSMLAPLTRITHATRLGANGSLSHRIHLEGRTDEFRELADAFDVMLARIEAHDAEQRRFAANASHELRTPLAITQTLLDVARKDPNHDPGELVERLHLVNTRAIDLIEALLLLSRANQRTFIREPVDLSLLAEEATETLLPLAEKRGLTLETSGDVAPTMGSAPLLLQLTTNLVHNAIVHNLPAQGSIWVRTGVGPRTVRLTVENTGQKLTAHLVSTLVEPFQRGAERARSDHAGVGLGLAIVNSIAQAHNGTLTLAPRDGGGLRATVELPLRSAEKSWTRRARGAAGPET*
>VanSncs-HAXYK_Aer_sp_Root236
MDRSPGLSVRLKLTLSYAAFLVVAGGMLLAVVWVFLLRYVPDVIFTDVQRVPNRSDLVKAFAPKAAWAMVFLLLFGLVGGWLLAGRMLAPMTRLTHATRLAAEGSLSHRIRLEGRNDEFRELADSFDTMLARLEAQVAEQQRFAANASHELRTPLAITQTLLEVARNDPDRDNGELVDRLHFVNARAIDLTEALLLLSRADRRSFTRERMDLSLVAEEANETLLPLAEQRGLVIKTSGETTPTIGSHALLLQMTVNLVHNAIVHNQPDQGTVWVGTTVEGRSVVLTVENTGQPLAAQVVPTLAEPFQRGTERARSDHAGVGLGLAIVKSITQAHDGTLDLAPRAGGGLTVTVRLPAAPPQPDE*
>VanSncs-HAXY4_St_espanaensis_DSM_44229
VDRQPGMSVRLKLTLSYAGFILLAGVLLLAVVWVFLLRYVPEVLSLPMVDVPARSELERAFVPKATTALVFLLALGLSGGWFLAGSMLAPLTRITNATRLAANGSLSHRIHLEGAQDEFRELADAFDTMLARLEAHDAEQRRFAANASHELRTPLAITQTLLDVARNDLTRDTGELVERLHFVNTRAIDLTEALLLLSRANQRSFHREPVDLSLAAEEAAETLLPLAEKRGLTIETSGDIATTLGSHALLLQLTTNLVHNAIVHNLPQHGTVWVTTSVQPDTVVLTVENTGERLTSQLVSTLVEPFQRGTQRVRTDHAGAGLGLAIVKSITEAHDGTLTLTPRADGGLRVTVQLPAAPPHTDP*
>VanSncs-HAXY4_St_australiensis_DSM_43800
VGRAPGLSVRLKLTFSYAGFLMLASVLLLAVVLVFLLRYVPDSPVRPPGARLDLPGPDRTDLWRAFAPKAGAALVFLLVFGLVGGWLLAGRMLAPLTRITDATRRAAAGSLSHRIGLPGRADEFRELADSFDAMLARLEAHVAEQRRFAANASHELRTPLATTRTLLDVARDDPDRDSGELVERLRAVNARAIELTEALLLLSRTDQRSFTPERVDLSLIAEEAAETLLPLAEERGVAIGTSGDVATAVGSPALLLQMVTNLLHNAIVHNLPEHGTVRVDTAAGPRSVVLTVENTGARLAPRLVPTLTEPFQRGAARVRGDHAGVGLGLAIVASIARAHDGALTLTPRDGGGLRVTVRLPAAPPCPAGGGHRSGHVMGKSK*
>VanSncs-HAXY4_K_buriramensis_DSM_45791
VDREPGWSVRLKLTLSYAGFLMVAGVLLLATGWVFLSRVPHPGLLLMPDYELAVLRAFAPTAAVVLAFLLVFGLLGGWILAGHMLAPLSRITDATRMAAHGSLSHRIRLPGRQDEFRELADAFDAMLARLEAHDAEQQRFAANASHELRTPLAIMQALLDVASKDPHRDGGEIDERLRAVNTRAIELTEALLLLSRADRRAFNRERIDLSLIAEEAAETLLPFAEKHGVTIETAGDITPTNGSHALLLQMTTNLVHNAIVHNLPEHGTVQVGTAIGAESVVLTVENTGEKLAPHIVSTLTEPFQRGTERIHGDHAGVGLGLAIVKSIAHAHDGALTLTPRVAGGLLVTVRLPAAPPGYAMGKSK*
>VanSncs-HAXY2_Pb_medicamentivorans_I11
MDRRPGLSARLKLTLSYAGFLMVAGVLLLAVVWVFLLRYVPDVVDRAAPPGRAVLITGPSRSDLLDAFVPKASIALGSLLVFGLVGGWFLAGRMLTPLARITAATRVAAGGSLAHRVRLEGRKDEFRELADSFDAMLARLEAQVAEQQRFAANASHELRTPLAVTQTLLDVARKDPDRDNGELVERLHAVNARAIELTEALLLLSRADQRSFVREPVDLSLVAEEAVETLLPLAEERGVEIETLGDVAPTLGSHALLLQLGTNLLHNAIVHNLPEAGTVWITTGVGPRGAVLTVESTGEKVAPQVASTLVEPFQRGSSRVRSDHAGVGLGLAIVKSVTQAHGGTLTLDPRAGGGLSVTVQLPAAPASPPARR
>VanSncs-HAXY2_Kib_phytohabitans_KLBMP1111
VDRQPGLSVRLKLTLSYAGFLMVAGTLLLAVVWVFLLRYVPEVINTPPSRDWPAIPPPAVPDRNALVEAFLPKVLLVLGFLLVFGLVGGWILAGSMLAPLNRIAHATRLAANGSLSHRIVLEGRSDEFRELADAFDTMLARLEAHDAEQRRFAANASHELRTPLAITQTLLDVARNDPSRDTSDLVDRLHFVNARAIDLTEALLLLSRANQRSFSRARVDLSLIAEEAAETLLPLAEKRDITIEVSGEVASTDGSHALLLQMTTNLVHNAIVHNLPEQGTVWVSTGVHAHHAILVVENTGEMLSRQLVSTLAEPFQRGTERVRNDHAGVGLGLAIVQSIAQAHDGTVTLTPRTDGGLCVTVRLPAALG*
>VanSncs-HAXY2_Ac_wychmicini_DSM_45934
VGTVDRAPGLSVRLKLTLSYAGSIVFAGALLLAVVWVFLLRYVPEVIAAPPRGAPGSPGPMIIPDRADLQRAFVPKAALVMVFLLIFGLVGGWFLAGSMLAPLTRITNATRMAANGSLSHRIQLEGREDEFRELADAFDTMLARLEAHDAEQRRFAANASHELRTPLAITQTLLDVARNDPNRDIGALVDRLRFVNTRAIDLTEALLLLSRANQRSFTRDHVDLSLIAEEATETLLPLAEKRGVTVETTGDIAPTTGSHALLLQMTTNLLHNAIVHNLPEQGTVRVTTSVHPMTVVLAVENTGPKLSPQVVSTIVEPFQRGTQRVHSDHAGVGLGLAIVKSIAQAHYGTLIITPRADGGLRVTVDLPATRADGS*
>VanSncs-HAXY1_Str_sp_YIM_121038
VDRRQGLSVRLKFTLSYAGFLVIAGALLLTAAWVFLLRGRSNSLDVPDRSDFLRVFDPSNFGPVVFVPAGILALAFLLVFGLVGGWILAGRMLAPLIRITEATRRVANGPLSYRIRLAGRRDEFRELADSFDTMLAQLEAHVAEQQRFAANASHELRTPLAVTQALLDVAHNDPNYDTCELVERLRVVNTRAIDLTEALLLLSRANQQSFTREPVDLSLLAEEATETLLPLAEKQGVTIETSGDMGTTIGSSALLLQMTTNLLHNAIGHNLPEKGVVWVNTSNRPHTVVLTVENTGEKLTSQLVSTLTEPFQRGTERIHSSHAGVGLGLAIVKTITQAHGGTLTLTPRPAGGLRVTVQLPAASAHTRRDGDRA*
>VanSncs-HAXY1_K_albida_DSM_43870
VTRPPGLSVRLKLTLSYAGFLMLAGALLLALWAVLQTFFQHPLIEDMRSGIGGAFAPGRSATQRAFGLAGAGVLAFLLVFGLVGGWILSGRMLAPLTRITEATRLASNGSLSHRIRLPGRNDEFRELADAFDTMLAQLEAHVSEQQRFAANASHELRTPLAITQALLDVARNDPGSDTGELVKRLGFVNTRAIDLTEALLLLSRADQRFTREHVDLSLIAEEAAETLLPLAEKHGLTIETSGDITPTSGSHALLLQMTTNLVHNAIVHNLPEHGTVRVNTAIRSGAVELAVENTGPKLSPQLVSTLTEPFQRGTGRVRGDHAGVGLGLAIVKRIAQAHDGTLALTPCPAGGLRVTVRLPAAPS*
>VanSncs-HAXY1_Ja_sp_DSM_45060
MARPPGLSVRVRLTLSYAGFLMIAGVLLLAASWVYLMRDAPLRTLVPDFSNLPLALNPRNRGPAVFGPVAAAMLLFLLVFGLVGGWILAGRMLAPLTRITDATRKAATGSLAHRIELEGRNDEFRELADAFDRMLERLEAHVAEQQRFAANASHELRTPLAVSQILLDVARSDPDHDTDRLVERLHAVNLRAIDLTEALILFSRAGQRSFARERVDLSLLAEEAAESLLPLAEERGRTIETSGDVAAAVGSHPLLLQLTTNLVHNAIVHNLPDDGTVWITTGAHDGAVTLTVENTGAPLSPRQVSTLTEPFQRGVDRVRGDHEGAGLGLAIVTSIAQAHDGTLTLTPRDTGGLRVTVRLPAAPPDAG
>VanSncs-HAXY1_Ja_alba_DSM_45237
MARPPGLSVRVKLTLSYAGFLMIAGVLLLAASWVYLMRDAPLRTLVPDFSNLPLALNPRNRGPAVFGPVAAAMLLFLLVFGLVGGWILAGRMLSPLTRITDATRKAATGSLSHRIELEGRNDEFRELADAFDRMLQRLEAHVAEQRRFAANASHELRTPLAVSQILLDVARADPDHDTDRLVERLHAVNLRAIDLTEALILFSRADQRSFARERVDLSLLAEEAAETLLPLAEERGRTIETSGDAAAAVGSHPLLLQLTTNLVHNAIVHNLPDDGTVWITTGAHDGAVTLTVENTGAPLSPRQVSTLTEPFQRGVDRVRGDHEGTGLGLAIVTSIAQAHDGTLTLTPRDTGGLRVTLRLPAAPSHVMGKSK
>VanSncs-HAXY1_H_rhizosphaerae_DSM_101727
VDRQPGLSVRLKLTLSYAGFVMLAGVVLLAAVGFFYLNLPDNAIYTTGNFMINRSVLVRAFAPFMAIVLACLLVFGLLGGWILAGRMLAPLARITDGTRMVANGSFSHRIRLSGRGDEFRELADAFDAMLARLETHVAEQQRFAANTSHELRTPLAVTQTLLDVAHNDPNRDTGELVERLRAVNTRAIDLTEALLVLSRADQRSFTREHVDLSLIAEEATETLLPLAEKRGITIETSGYLTPTNGSHALLLQVTTNLVHNAIVHNLPEQGTVWVTTSVHPKTVLLIVENTGEELPPQLISTLVEPFRRGTGRIRTDHRGVGLGLAIVKSITQAHDGTLTLAPRAAGGLRVTVQLPVAPSRTGT*
>VanSncs-HAXY-D_Pvb_caecicola_DSM_22242
MKPNKSAQSRALRRRYTVHFLLTLLAYTAVFCSAMVILNITIVPKIADWIFETTSDDVYIDPANYLEEFSTEELLIDLLESYKDNGTRYTLLWAAPEYQELLSEAGIQTDDPQRERDADLEFSIDDQYPNNLVGEVRLSSMGFGSNAYETTVIELTPMYLAYSMATREAQAIEDRGGDWKWEQLSTKEETPFHPFILRNTTFYNTARTLKIPCAILLYLLGCLVISLMEVRRALSYFDELSSAVVSLITDKLKPIRLTKDLSIAQDELNHIREESAASERAAEAAQKRNNELVAYLAHDIRTPLTSVIGFLSMVNGDERMPKDLQRFVYLASQKADSLQLLVDEFFDITRFNAQSISIERSQVGVMFLLQQLADEFYPQAKESNVQIVVTAPEEGKFCVDGEKLARALGNILKNALAYAASGTKLTIAARSTQEHWVITITNQGSEIPTENIERIFEKFYRDDDARNTKAGGAGLGLAIAKEIVLAHKGAISAVSEHGTTSFVVELPINE*
>VanSncs-HAXY-D_Er_mucosicola_NM66_B29
MKPNKSAQSRALRRRYTVHFLLALLVYTAAFCSAMVILNITVVPKIADWIFETTSDDVYIDPANYLEEYSTEELLIDLLESYTDNGTRHTLLWVAPEYQEPLSEAGIQADDPQRERDADLEYPAHDQYPNNLIGEVRLSSMGFGSNAYETTVIELTPMYLAYSMATREAQAIEDRGGDWKWEQLSTEEGAPFHPFILRNTTFYNTARTLKIPCAILLYLLGCLAISLMEVRRALGYFDELSSAVVSLITDKLKPIKLTKDLSIAQDELNHIREESAASERAAEAAQKRNNELVAYLAHDIRTPLTSVIGFLSMVNGDERMPKDLQRFVYLASQKADSLQLLVDEFFDITRFNAQSISIERSQVGVMFLLQQLADEFYPQAKESNIQIVVTAPEEGKFCVDGEKLARALGNILKNALAYAASGTKLTIAARSTQEHWVITITNQGSEISTENIERVFEKFYRDDDARNTKAGGAGLGLAIAKEIVLAHKGAISAVSEHGTTSFVVELPINE*
>VanSncs-HAXY_W_marianensis_DSM_44944
VDRKPGLSVRLKLTLSYAGFLMLAGVLLLGAVRVFLLRYVPEVTEMNSGGMPRMPGSGPDRSDLEDAFIPKAAAAMAFLLVFGLVGGWILAGHMLAPLTRITTATRLAAGGSLSHRVALEGRNDEFRELADSFDAMLARLEAHVAEQQRFAANASHELRTPLAITQTLLDVARSDPNRDTGELIDRLYFVNSRAIDLTEALLLLSRADQRVFSRDHVDVSLIAEEAVETLLPLAEDRGLTIETVGDIAPTTGSHALLLQMVTNLVHNAIVHNLSESGTVWISTSVGPDAVVLTVDNTGDKLTARAVSTITEPFQRGTARVRDGHAGVGLGLAIVKSIAQAHDGTLTLTPRPAGGLRVIVRLPAAGERVSK*
>VanSncs-HAXY_Tt_sp_HY188
VVRARGLSVRLKLTLSYAGFLMLAGVLLLGAVFVFLLKYQEIGISRSGVVISPPGTVLIRAFAPTAGIVLACLLVFGLVGGWLLAGRMLSPLNRITAATRTAATGSLAHRIRLPGRRDEFRELADAFDAMLARLEAQVAEQQRFAANASHELRTPLAVTQTLLDVARNDPDRDSGRLIERLRAVNARAIDLTEALLLLSRTDQRSFVRETVDLSLVAEEAAETLLPLAEKRDVTVETSGDVALASGSPALLLQMVTNLVHNAIVHNLPQSGTVRVTTSVHPGSVVLAVENTGDKLTPQIVATLAEPFQRGSSRIRDDHAGIGLGLAIVKSIVQAHDGTLTLAPRTAGGLCATVRLPDPRYTGS*
>VanSncs-HAXY_Pr_muralis_DSM_45305
VNRAPGLSVRLKLTLSYAGFLMVAGALLLAAVWLFLLRYVPEVIHLPTAADRPGRVPGVFVPNRSDLERAFVPKAAAALAFLLVFGLVGGWLLAGRMLAPLTRITQATRLAANGSLSHRIQLEGSDDEFRELADAFDAMLARLEAHVAEQQRFAANASHELRTPLAITQTLLEVARSDRHRDTGELVERLHFVNTRAIELTEALLLLSRADQRSFTREHVDLSLVAEEAAETLLPLAEKRGITIETSGEVTPALGSPALLLQMTTNLLHNAIVHNRREHGTVWLTTSRHPQSVALTVENTGDTLTSQAVSTLAEPFQRGTARIRADHTGVGLGLAIVKSIVHAHDGTLTLTPRPAGGLSVTVRLPAAPPPADR*
>VanSncs-HAXY_Mr_pocheonensis_Gsoil_818
VPRRPGMSVRLKLTLSYAGFLMVAGALMLAAAWLTGQDRQSVLVRYIPERVISMFGALVPGNHAFLLRAFAPAAAVAQVCLLAFGLVGGWFLAGRMLAPLTRITEATRIAGTGSLSHRIDLPGRRDEFRELADAFDAMLARLEAHVAEQQRFAANASHELRTPLAITQALLEVARKDPDRDAGELVDRLHAVNVRAIDLTEALLLLSRTDQRSFVPEQVDLSLMVEEATETLLPLAEKQGVTLETSCEAAPAVGSPALLLQLTTNLVHNAIIHNLREHGRVWVTTRVRPTDVVLMVENTGERLDPALVSTLTEPFLRGTERTRTDHAGVGLGLAIVERIAEAHDGTLTLAPREDGGLRVAVRLPRARPVG*
>VanSncs-HAXY_Ml_soli_DSM_21800
MRSGVRRPRGMSVRSKLTLSYAGFLMVAGFLLLSVVLVFLLRYVPAEINTPVSRREFPGGVEIGPPFIPNRYDLWRAFWPKAGIAMGVLLVFGLIGGWILAGRMLAPMNRIKHATRLAAEGSLAHRIQLEGHRDEFRDLADAFDVMLARLEAHDVEQQRFAANASHELRTPLAITQTLLDVARNDPGHDPAELVDRLHLVNDRAIELTEALLLLSRANQGAFTREPVDLSLIAEEATETLLPLAEKHQVSIETTGDVAPTTGSHALLLQLTTNLVQNAILHNVADHGTVWVNTVADAGAVVLTVQNTGEQLTPQLVSTLTEPFQRGTQRIRTDHAGVGLGLAIVKSITQAHAGSLDLTPRPDGGLRVTVWLPATPGGDDHQGTRTALG*
>VanSncs-HAXY_Kr_flavida_DSM_17836
MDREPGWSVRLKLTLSYAGFLMVAGTLLLATVWVFLLRYVPEVTTLSPGVRRTPGPLPHMPDRSDLFDAFVWKAAAAMGFLLVFGLLGGWILAGSMLAPLTRITAATRQAANGSLSHRIHLEGQQDEFRELADAFDTMLARLEAHDAEQRRFAANASHELRTPLAITQTLLEVARNDPDRDTGELVERLHLVNSRAIDLTEAMLLLSRANQRSFAPEHVDLSLAAEQATETLLPLAEERGVALETSGDIAPTSGSKALLLQLTTNLVHNAIVHNLPEHGTVWVTTSVRPRTVVLTVENTGETLTRQLVSTLTEPFQRGTGRVRGDHAGVGLGLAIVKSIAEAHNGALTLDPRPGGGLRVTVELPARRRRATSSGLDPRRAAGDGRASTPRRQSLSPAAGADEIAEKPR
>VanSncs-HAXY_Gm_sambucus_CGMCC_4.3147
MSVRLKLTLSYTGFLLVAGLLLLGVVWMFLLRYVPAEAVSVRGELHDGMRGPGLFIPGRYDLWRAFAPKAAVLAVFLLVLGLVGGWFLAGRMLAPVARITEATRMAADGSLSHRVNLPGRRDEYRELADAFDTMLARLEAHVAEQQRFAANASHELRTPLAITQTMLEVARNDPGQEVGELVERLSIMNTRAIDLTEALLLLSRADRRSFTRDPVDLSLVAEEAAETLLPLAEARGTAVRTSGDVAPVVGSHALLLQMAVNLMHNAIVHNLPDDGTVEVSTAVGPQSVRFSVENTGPVLAPHLVATLTEPFQRGTRRVRSDHAGVGLGLAIVQSIVLAHDGTLALEAREGGGLRVTVELPRQDH
>VanSncs-HAXY_Dab_aerilata_DSM_27393
MMPDARKPGPSVRLKFALSYAAVILLTGLLLLAVVWLFLLRYVPEQIYIPTGEPDGGPSPVFVPNQSDLARAFAPPAAAVMGALLIIGLVGGWFLAGSMLAPLRRITDATRLAAGASLSHRIHLEGRRDEFRELADSFDTMLARLEAHNAEQQRFAANASHELRTPLAITQTLLDVARDDPDRDNGELVERLRVVNGRAIELTEALLLLSRADQRSFTRRPVDLSLIAEEATETLLPLAEKRGVTIETSGEVAVTIGSYALLLQLTTNLVHNAIVHNVREGGTVRVSTGARGFAVELTVENSGERLPPDLVSTLIEPFQRGTDRIRSDHAGVGLGLAIVKSIAQAHDGTLELTAREAGGLRVTVRLPVAPPDAN*
>VanSncs-HAXY_Cb_woesei_DSM_4684
MTVDRASDLSVRLKLALSYAGFLMVAGAWLLAAVWVFLLRGYPKSSIVPRLSDFPRVLDPSNFGPRVFGAATVVVLVFLLVFGLVGGWILAGRMLAPLGRITDATRMAAGGSLSHRIRLQGPRDEFRELADAFDSMLARLEAHVAEQQRFAANASHELRTPLAITQALLDVARNDPDHADGELVDRLHFVNTRAIDLTEALLVLSRADQRSFTREHVDLSLIAEEATETLLPLAEGRGLTIETSGNAAPASGSPALLLQLATNLVHNAIVHNLPDHGTVWVTTSASSENVALTIENTGEQLTPQLVTMLAEPFQRGSKRIRSDHGGVGLGLAIVKSIAQAHDGTLTLSPRAAGGLSVTVQLPAAPVDQHGRTAPTSAAADDVPPP
>VanSncs-HAXY_Am_tolypomycina_DSM_44544
VAREPGLSARLKLTLSYAGFVMLAGILLMGAVLAFYLFFLPSGWITTEGNFWINRSVLVRAFVPFMAVVIVFLLVFGLLGGWVLAGRMLDPLTRITDATRVAATGSLSHRIRLPGRTDEFRELADAFDTMLARLEAHVAEQRRFAANASHELRTPLAITQTLLDVARKDPERATGDLDERLRAVNARAIELTEALLLLSRAEQRSFTRDVVDLSLVAEEAAETLLPLAEKRGVTVETAGEAAPAFGSPALLLQLTTNLVHNAIVHNLPERGAVWVTTRTEPGTVVLTVENTGDHLAPALVATLAEPFQRGTERIRTDQAGVGLGLAIVKSITHAHELLLCQAAAGSVVGCWVVSWWRVL*
>VanSncs-HAXY_Am_sp_KNN50.9b
VHRAPGLSVRLKLTLSYAGFLMIAGALLLAAVWMFLLRGWSNGLNIPDLSDFGRAFDPTNFGPSVFVPAAILVLAFLLVFGLVGGWILAGRMLAPLTRITDATRMAAEGSLSHRIRLPGRRDEFRELADAFDTMLAQLEAHVAEQQRFAANASHELRTPLAITQTLLDVARNDPHHDNGELVDRLHLVNSRAIDLTEALLLLSRADQRSFTPEPVDLSLIAEEATETLLPLAEKRGVTVETSGDIAPTIGSPALLLQLTTNLLHNAIAHNLPDRGTVWVTTSVHPTSVLLTVENTGEKLTPQLVSTLTEPFQRGSQRIRTDHAGVGLGLAIVKSITHAHDGTLTLTPRPAGGLRVTVQLPAAPPHPSRSP*
>VanSncs-HAXY_Am_rifamycinica_DSM_46095
LSARLKLTLSYAGFVMLAGLLLLAAVLVFYLYFLPNGWIITDGNFWINRSLLVRDFVPFMAVVIVFLLVFGLLGGWVLAGRMLAPLTRITDATRVAATGSLSHRIRLPGRTDEFRELADAFDTMLARLEAHVAEQRRFAANASHELRTPLAITQSLLDVARNDPERPTGELDERLRVVNARAIELTEALLLLSRAEQRSFSRDHVDLSLVAEEAAETLLPLAERRGVTIETSGDAATTSGSPALLLQLTTNLVHNAIVHNLPERGAVWVTTGTGPGTAVLTVENTGEHLAPPLVATLAEPFQRGTERIRTDQAGVGLGLAIVKSITQAHDGTLTLAPRPDGGLRVTVRLPAHAGHAMGKSKYVSG*
>VanSncs-HAXY_Am_pretoriensis_DSM_44654
VGRKPGLSVRLKLTLSYAGFVMVAGALLLAAVGLFLLYYQRLGFETMPVVMSPPGRVLIRGFAPSAIAVLIFLLVFGLAGGWVLAGRMLAPLTRVTDATRLAADGSLAHRIRLPGRKDEFRELADAFDTMLEQLESHVTAQQRFAANASHELRTPLAVTRTLLEVARKDPGRDAGELVDRLHAVNTRAIDLTEALLVLSRAGRRSFARETVDLSLTAEEAAETLLPLAEERGVTIETSGEPAPTLGSPALLQQLTTNLVHNAIVHNLPGAGTVWATTSVRPGGVVLTVENTGTALTPRLVSTLVEPFRRGTDRIRTGDAGVGLGLAIVHSITQAHDGTLTLTPRDGGGLHVTVRLPICVARRPR*
>VanSncs-HAXY_Am_mediterranei_S699
LSARLKLTLSYAGFVMLAGILLMGAVLAFYLYFLPDGWIITEGNFWIDRSRLVRAFVPFMAVVIVFLLVFGLLGGWVLAGRMLAPLTRITDATRVAATGSLSHRIRLPGRTDEFRELADAFDTMLARLEAHVTEQRRFAANASHELRTPLAITQSLLDVARNDPERTTGELDERLRVVNARAIELTEALLLLSRAEQRAFSRDRVDLSLVAEEAAETLLLFAEKRGVTVETSGEAAPALGSPALLLQLATNLVHNAIVHNLPERGAVWVTTGIEPGTVVLTVENTGEHLARSLVATLAEPFQRGTERIRTDQAGVGLGLAIVKSITQAHDGTLTLAPRPAGGLRVTVRLPISLGYATGKSKYVSG*
>VanSncs-HAXY_Am_mediterranei_RB
LSARLKLTLSYAGFVMLAGILLMGAVLAFYLYFLPDGWIITEGNFWIDRSRLVRAFVPFMAVVIVFLLVFGLLGGWVLAGRMLAPLTRITDATRVAATGSLSHRIRLPGRTDEFRELADAFDTMLARLEAHVTEQRRFAANASHELRTPLAITQSLLDVARNDPERTTGELDERLRVVNARAIELTEALLLLSRAEQRAFSRDRVDLSLVAEEAAETLLLFAEKRGVTVETSGEAAPALGSPALLLQLATNLVHNAIVHNLPERGAVWVTTGIEPGTVVLTVENTGEHLARSLVATLAEPFQRGTERIRTDQAGVGLGLAIVKSITQAHDGTLTLAPRPAGGLRVTVRLPISLGYATGKSKYVSG*
>VanSncs-HAXY_Al_iranicum_IBRC-M_10403
VDREPGLSVRLKLTLSYAGLLMVAGVLLLAVVWLFLLRYVPETIYIPPLDTLSGPSPPVVPDRSDLLRAFLPKAAAMLGFLLMFSLLGGWVLAGRMLAPLTRITSATRLTAAGSLSHRIDLEGRNDEFRELADAFDTMLAQLEAHVAEQRRFAANASHELRTPLAITQTLLDVARNDPNLDTRELVDRLHLVNSRAIDLTEALLLLSRADRRSFAREPVDLSLIAEEAAETLLPLAEKRGLTIETAGDITPTSGSHALLLQMTTNLVHNAIVHNLPDQGAVWVTTSAHPKGAVLTVENTGEQLTPQLVSTLAEPFQRGTTRIHSDHAGVGLGLAIVKSITQAHDGTLSLAPRQGGGLRVTVRLPDARYAMGKSK*
>VanSncs-HAXY_Aer_ginsengisoli_strain_JCM_14732
MDREPGLSVRLKLTLSYVAFLMVAGGLLLTVVWVFLLRYVPEVMIGSGPNRSDLQNAFVPRAAQMLVFLLVFGLVGGWLLAGRMLAPLSRLTHATRLAAEGSLSHRIRLEGRTDEFRELADSFDTMLARLEAQVAEQQRFAANASHELRTPLAITQTLLEVARNDPDRDNGELVERLHFVNARAIDLTEALLLLSRADRRSFTRERVDLSLIAEEATETLLPLAEQRGLAVKTSGETTSTIGSHALLLQMTVNLVHNAIVHNLPDQGTVWVTTTVDRQSAVLTVENTGQQLSSQVVPTLTEPFQRGTERARSDHTGVGLGLAIVKSITQAHDGSLTLAPRAGGGLTVTVRLPVAPPESDE*
>VanSncs-HAXRY_Gm_artemisiae_CGMCC_4.7067
MDRRPGLSVRLRLTISYALFLVVAGSLLLAIVWLFLLRYVPMEAITLRGDRGPDGTIGPGLFIPGRLDLWRAFAPKALASLVFLLLLGLGGGWFLAGRMLAPLTRITEATREAAGGALGHRIRLPGRQDEFRELADSFDSMLAQLESHVAEQQRFAANASHELRTPLAITQTMLEVARSDPSRDPGELIERLHLMNARAIDLTEALLLLSRSDQRAFAKEHVDLSLAAEEAAESLLELAERRGVSVEVAGDAAPASGSYSLLLQLAVNLLHNAIVHNLPEGGEVRVATGVDAGDAYLTVENTGRVLAPQLVATLTERFQRGSGRTRTDHVGIGLGLAIADSIARAHDGSLTLAPRAGGGLAATVRLPAERP
>VanSncs-HAXKZ_Str_vitaminophilus_ATCC_31673
VDRQPGLSVRLKLTLSYAGFLMLAGALLLTAIGVFLLQQGWLRTTPEGAWRQTPGVDFVRGFAPMAAAVMAFLLVFGLLGGWILAGRMLAPLDRITHATRTAAAGSLSHRIQLQGHKDEFRELADAFDTMLAQLEAHVAEQQRFAANASHELRTPLSVSKSLLDVARADPNRATDPLIDRLHAVNTRAIDLTEALLLLSRADQWSFTREHVDLSLVAEEATETLLPLAEKRGVTIETFGDIALTSGSPALLLQLTMNLVQNAIVHNLPEQGTVWVNTSVRPRTVVLTVENTGEQVTPELVSTLTEPFQRGTERVHTDQAGVGLGLAIVKTITHAHDGTLTITPRSAGGLRITVELPTASPHHGSGAPQRPWPAPRPERRRTSPHD*
>VanSncs-HAXKZ_Str_sp_WAC_01438
MAFLLVFGLLGGWILAGRMLAPLDRITHATRTAAAGSLSHRIQLQGRKDEFRELADAFDTMLAQLEAHVAEQQRFAANASHELRTPLSVSKSLLDVARADPNRATDPLIDRLHAVNTRAIDLTEALLLLSRADQRSFTREHVDLSLVAEEATETLLPLAEKRGITIETFGDIALTSGSPALLLQLTMNLVQNAIVHNLREQGTVWVNTSVRPRTVVLTVENTGEQVTPELVSTLTEPFQRGTERVHTDQAGVGLGLAIVKTITHAHDGTLTITPRSAGGLRITVELPTASPHHGSGAPQRPWPPPGPERRGTSPHD*
>VanSncs-HAXKJ_Str_xiamenensis_318
VGRAPGLSVRFKLTLSYAGFLMLAGGLLLAAVGAFLVREGWLQTNDEGAWRVTPGTDFVRGFAPVAAAVMVFLLVFGLVGGWILAGRMLAPLDRITHATRTAATGSLSHRIRLPGRQNEFAELADAFDTMLARVEAHVAEQQRFAANASHELRTPLAISKSLLDVAHTDPDRVTGELVERLRTVNTRAIDLTEALLLLSRAEGRAFAREHLDLSLLAEEATETLLPFAEQHGVTLETGGDVAPTTGSPALLLQLTTNLVHNAVVHNLPTGGRVWVRTHARSDAVMLTVENTGEHITPQLAATLTEPFRRGTDRVSAGHGGVGLGLAIASTITQAHDGRLTLTPRPAGGLRVTVELSPAHRLSSAYRKPHTSA*
>VanSncs-HAXK_Str_varsoviensis_NRRL_B-3589
VGRRPGLSVRVKLTLSYAGFLMLAGVLLLGAIGAFLLQQGWLQTNEEGAWRRTPGTDFVVGFAPTAAAVLLFLLVFGLLGGWVLAGRMLAPLNRITDATRMATDGSLSHRIRLPGRRDEFRELADAFDTMLARLEAHVAEQRRFAANASHELRTPLAISQSLLDVARDDPTREPGRLVERLRAVNTRAIDLTEALLVLSRADQRSFTREDVDLSLLAEEATETLLPLAEKRGVTIETSGDIALAHGSQALLLQLTTNLVQNAIVHNLPERGLVRVSTGVRPDRAVLTVENTGEAISPELASTLTEPFQRGTKRVHTDQAGVGLGLTIIKTITHAHDGTLTLTPRPAGGLRVTVELPRAQGDRAR*
>VanSncs-HAXK_Str_sp_WAC_06738
VNRRPGLSVRVKLTLSYAGFLMLAGALLLAAIGLFLVREGWLQTNAEGAWRATPGTTFVRGFAPTAAAVMLFLLGFGLLGGWILSGRMLAPLTRITDATRMATNGSLSHRIRLPGRSDEFRELADAFDTMLARLEAHVAEQRRFAANASHELRTPLAISKSLLDVARSDPAHEPGKLVDRLSTVNARAIDLTEALLVLSRAEQRSFSREHVDLSLLAEEATEVLLPLAEKRGVTIETSGDITPAFGSPALLLQLTTNLVHNAIVHNLPERGVVRVRTGVHHTGAVLIVENTGEHISPELAPTLTEPFQRGTERVHSDRAGVGLGLAIVETLTHAHDGTLTLTPRSSGGLRVTVVLPPAPPPTRA*
>VanSncs-HAXK_Str_sp_TLI_55
VGRPPGLSVRLKLTLSYAGFLLLAGALLLVAVGVFLLRQGWLETNEAGAVRVTPGTLFVRGFAPTAGAMVVFLLVFGLLGGWILAGRMLAPLDRITHATRTAAAGSLSHRIRMPGRRDEFRELADAFDMMLAQLEAHVAEQRRFAANASHELRTPLAISKTLIDVARADPHHDTGELVERLHTVNTRAIDLTEALLLLSRANQRSFTREQVDLSLAAEEAAETLHPLAEKHGVTLETSGDIAPTSGSPALLLQLAINLVHNAIVHNLPERGTVRVRTSNRPHSAVLTVENTGEQLTPRRVATLTEPFQRGTERIHTDQAGVGLGLAIVKTITEAHDGSLTLTPRPGGGLCITVELPAASGG*
>VanSncs-HAXK_Str_sp_GGCR-6
VGRPPGLSVRLKLTLSYAGFLLLAGALLLVAVGVFLLRQGWLQTNEAGAVRVTPGTLFVRGFAPTAVAVMVFLLVFGLLGGWVLAGRMLAPLARITHATRTAAAGSLSHRIRMPGRRDEFRELADAFDMMFAQLEAHVAEQRRFAANASHELRTPLAISKTLIDVARADPHHDTGELVERLHTVNTRAIDLTEALLLLSRANQRSFTREPVDLSLVAEEATETLHPLAEKHGVTLETSGDIAPTSGSPALLLQLATNLVHNAIVHNLPEQGTVRVHTAIRPHSAVLTVENTGEQLTPHLVATFTEPFQRGTERIHTDQAGVGLGLAIVKTITEAHSGTLTLAPRPGGGLRITVELPAASGSFVGDPSERRSGPRLF*
>VanSncs-HAXK_Str_sp_CNZ288
VTVHRRPGLSVRVKLTLSYAGFLMLAGALLLAAIGLFLVREGWLQTNAEGAWRATPGTTFVRGFAPTAAAVMLFLLGFGLLGGWILAGRMLAPLTRITDATRMATNGSLSHRIRLPGRSDEFRELADAFDTMLARLEAHVAEQRRFAANASHELRTPLAISKSLLDVARNDPTHEPGKLIDRLRTVNTRAIDLTEALLVLSRAEQRSFTREYVDLSLLAEEATEVLLPLAEKRGVTIETSGDIAPAFGSPPLLLQLTTNLVHNAIVHNAPADGSVWVTTRVHHAGAVLTVENTGEPISPELAPTLTEPFRRGTERVHTDRAGVGLGLAIVETLTHAHDGTLTLTPRPAGGLRVTVVLPPTAPRTGA*
>VanSncs-HAXK_Str_sp_CNQ-509
VNRRPGLSVRVKLTLSYAGFLMLAGALLLAAIGLFLVREGWLQTNAEGAWRATPGTHFVRGFAPTAAAVMLFLLGFGLLGGWILSGRMLAPLTRITDATRMATNGSLSHRIRLPGRSDEFRELADAFDTMLARLEAHVAEQRRFAANASHELRTPLAISKSLLDVARSDPAHEPGKLVDRLSTVNARAIDLTEALLVLSRAEQRSFSREHVDLSLLAEEATEALLPLAEKRGVTIETSGDITPAFGSTALLLQLTTNLVHNAIVHNLPEHGVVRVRTGAHGTGAVLIVENTGEHISPELAPTLTEPFQRGTERVHSDRAGVGLGLAIVETLTHAHDGTLTLTPRSSGGLRVTVVLPPAPPPARA*
>VanSncs-HAXK_Str_sp_CMB-StM0423
VNRRSGLSVRVKLTLSYAGFLMLAGALLLAAIGLFLVREGWLQTNPEGAWRATPGTTFVRGFAPTAAAVMLFLLGFGLLGGWILAGRMLAPLTRITDATRMATNGSLSHRIRLPGRRDEFRELADAFDTMLARLEAHVAEQRRFAANASHELRTPLAISKSLLDVAHNDPTHEPGKLVDRLRTVNARAIDLTEALLLLSRAEQRSFTRERVDLSLLAEEATEVLLPLAEKRGVTIETSGDITPALGSPALLLQLTTNLVHNAIVHNVPERGVVRVRTRVHHTGAVLTVENTGEHVPPELVPTLTEPFQRGTERVHSDRAGVGLGLAIVETLTHAHDGTLTLTPRPAGGLRVTVELPPAAPHSRT*
>VanSncs-HAXK_Str_sp_BK042
VGRPPGLSVRLKLTLSYAGFLLLAGALLLVAVGVFLLRQGWLQTNEAGAVRVTPGTLFVRGFAPTAVAVMVFLLVFGLLGGWVLAGRMLAPLARITHATRTAAAGSLSHRIRMPGRRDEFRELADAFDMMLAQLEAHVAEQRRFAANASHELRTPLAISKTLIDVARADPHHDTGELVERLHTVNTRAIDLTEALLLLSRANQRSFTREPVDLSLVAEEATETLHPLAEKHGVTLETSGDIAPTSGSPALLLQLATNLVHNAIVHNLPEQGTVRVHTAIRPHSAVLTVENTGEQLTPHLVATFTEPFQRGTERIHTDQAGVGLGLAIVKTITEAHSGTLTLAPRPGGGLRITVELPAASGSFVGDPSERRSGPRLF*
>VanSncs-HAXK_Str_sp_Ag82_G5-5
MSARLKLTLSYAGFLMVAGVLLLAAVWVFLLRYVPNRAMLTNPDDRPNGVFPIRSVLLGVFAPRAAAVLAFLLVFGLLGGWILAGRMLAPLTRITEATRTATSGSLSHRIRLPGRKDEFRELADAFDTMLARLEAHVAEQQRFAANASHELRTPLAVSKSLIDLARTDPHHDSGQIIERLHAVNTRAIDLTEALLLLTRANQRSFAREPVDLSLVAEEAAETLLPLAEKQGVTVETCGDIAPTIGSQALLLQLITNLVQNAIVHNLPADGTVWVTTDVRPRTVVVTVENTGEILTPQLVSTLTEPFQRGTKRIHADHAGVGLGLAIVKTIVLAHDGTLTLTPRSAGGLRITVELPAAPSALPRR*
>VanSncs-HAXK_Str_silvensis_ATCC_53525
MDRAPGLSVRLKLTLSYAGFLMLAGTLLLAAIGVFLLREGWLQTNEEGAWRATPGTTFVRGFAPLALTVIGFLLVFGLLGGWILAGRMLAPLAHITSATRTATTGSLSHRIRLPGRQDEFRELADAFDAMLERLEAHVAEQQRFAANASHELRTPLAISKSLLDVARTDPARDTGEVLGRLQAVNTRAIDLTEALLLLSRAGQRSFTPEQVDLSLMAEEATETLLPLAEKNGVILETHGDITPTSGSPALLLQLTMNLVHNAIVHNLPRHGMVWVTTSTHPGTVMLTVENTGERLTPHLVSTLTEPFQRGTERIHADQTGVGLGLAIVTTITRAHDGTLTLTPRDTGGLRITVQLPART*
>VanSncs-HAXK_Str_scabrisporus_NF3
VDRAPGLSARLKLTLSYAGFLMLAGFLLLIVLWWSLWRYVPYKPIRDSDGLVPRHGRMIFLRSFMPVATTIMSFLLVFGLVGGWILAGRMLAPLTRITDATRKAADGSLSHRIRLRGRKDEFRELADTFDAMLARLEEHVAEQRRFAANASHELRTPLAISQTLLDVARNNPTQDHGELVARLHAVNTRAIELTEALLVLSRTDQGSVTREPVDLSLLAEEAAETLLPLAEKRGVTIDASGEITPTVGSPALLLQMTTNLVHNAIVHNLPEQGAVWVETGVRANNVVLTVENSGEVLSTQLVSTLTEPFQRGTERIRNDHAGVGLGLAIVKSIVRVHDGSLVITPRPWGGLRITVELPTATRTPAPRSRRADATP*
>VanSncs-HAXK_Str_lincolnensis_NRRL_2036
MGVVTVHRQPGLSVRLKLTLSYAGFLLLAGVFLLVAVGVFLLRQGWLQTNESGAVRVTPGTLFVRGFASTAAAVMVFLLVFGLLGGWILAGRMLAPLDRIAHATRTATAGSLSHRIELPGRRDEFRELADAFDMMLAQLEAHVAEQQRFAANASHELRTPLAISKALIDVARADPHHDTGELVDRLHTVNTRAIDLTEALLLLSRAKQRSFTREHVDLSLVAEEAAETLHPLAEKHGVTIETRGDITPALGSPALLLQLTTNLVHNAIVHNLPEQGTVRVHTGVRPRSAVLTVENTGERLTPQLVATLTEPFRRGTERIHTDQAGVGLGLAIVKTITEAHDGTLTLTPRPAGGLRITVELPTASGG
>VanSncs-HAXK_Str_chrestomyceticus_JCM_4735
MTGKRSVDRRQGLSVRLKLTLSYAGFLVIAGALLLTAVWVFLLRGRSQSLIVTDLSDFLRVFDPSNFGPVVFVPAGILVLAFLLVFGLVGGWILAGRMLAPLIRITDATRKVANGPLSHRIRLPGRRDEFRELADSFDTMLAQLEAHVAEQQRFAANASHELRTPLAVTQALLDVARSDPHRDTGELIERLRAVNSRAIDLTEALLLLSRANQRSFTREHVDLSLLAEEATETLLPLAEKHDVTVETFGDTSTTIGSPSLLLQLTTNLLHNAIGHNLPERGIVWVHTSVRGDTVVLTVENTGEKLSSQLVPTLTEPFRRGTERLHTGHAGVGLGLAIVKSITHAHDGTLVLTPRPAGGLRVTVRLPAASAHVRQV*
>VanSncs-HAXK_Str_antibioticus_DSM_40234
VGRPPGLSVRLKLTLSYAGFLLLAGALLLVAVGAFLLRQGWLQTNEAGAVRETPGTLFVRGFAPTAAAVVVFLLVFGLLGGWVLAGRMLAPLDRITHATRTAATGSLSCRIRMPGRRDEFRELADAFDMMLAQLEAHIAEQRRFAANASHELRTPLAISKTLIDVARADPHHDTGELLERLHTVNRRAIDLTEALLLLSRANQRSFTREHVDLSLLAEEAAETLHPLAAKHGVTLETSGDVAPTSGSPALLRQLATNLVHNAIVHNLPERGTVRVHTGVRPHTTVLTVENTGEQLTPHLVATFTEPFQRGTERIHTDQAGVGLGLAIVKTVTEAHAGTLTLTPRVGGGLRITVELPAATGG*
>VanSncs-HAXK_Str_acidiscabies_NCPPB_4445
VDRAPGPSVRLKLTLSYAGFLMLAGALLLGAVGVFLLREGWLRTNERGAWQATPGTAFVNGFAPMAAAVMAFLLVFGLLGGWFLAGRMLAPLARITGATRTAATGSLSHRIQLPGRQDEFRELADAFDAMLARLEAHVGEQRRFAANASHELRTPLAISKSLLDVALADPSHDTGEVLGRLQAVNTRAIALTEALLLLGRAERRSFTREQVDLSLMAEEATETLLPLAEKSGVSVETLGGVTPTSGSPALLLQLTMNLVHNAIVHNLPERGSVRVTTGVRAGSAVLTVENTGAQLSTELVSTLTEPFQRGTERVHADHAGVGLGLAIVRTITEAHEGRLTLTPRPAGGLRITVEFPPPCS*
>VanSncs-HAXJK_Str_sp_WAC04189
VDRRPGLSVRLKLTLSYAGFLLVAGVLLFVAAWIFLMRGSSKALVFPKLSDFPRAFDPTNFGPVVFVPAGILALAFLLVIGLVGGWILAGRMLAPLSRITDATHRMANGQLSFRIRLPGRRDEFRELADSFDTMLAQLEAHVAEQQRFAANASHELRTPLAVMQSLLDVARNDPDHDICELVERLRVVNTRAIDLTEALLLLSRAGQKSFTREHVDLSLMAEEATETLLPLAEKRGVTIDTSGDIAPVLGSPALLLQLTTNLVQNAIVHNLPEHGLVRVHTSVRPNAVVLTVENTGEQLSPQLVSTLTEPFQRGTERLHSDHAGVGLGLAIVKTITQAHDGTLTLAPRSAGGLRITVELPTTAQHTGR*
>VanSncs-HAXJK_Str_lividans_TK24
VDRRPGLSVRLKLTLSYAGFLTLAGVLLLVAVGVFLLDQGWLLTNERGAVRATPGTVFLRSFAPTAAWVMAFLLVFGLVGGWFLAGRMLAPLDRITEATRTAATGSLSHRIRLPGRRDEYRELADAFDEMLARLEAHVAEQRRFAANASHELRTPLAVSKAILDVARTDPHQDPGEIIDRLHAVNTRAIDLTEALLLLSRAGQRSFTREQVDMSLLAEEATETLLPFAEKHGVTLETRGHVTLALGSPALLLQLTTNLVHNAIVHNLPGRGRVWIHTAAGPRTTRLVVENTGDLISPHQASTLTEPFQRGTERIHTDHPGVGLGLAIVNTITQAHDGTLTLTPRHSGGLRVTVELPAAAPHTGR*
>VanSncs-HAX_Ak_mzabensis_CECT_8578
VGRAPGPSVRLKLTLSYAGFLMLTGALLLAVVWVFLLRYVPEEIVLTPQRSAPGVPWTPGPHVPDRADLMRAFAPKVAAMLVFLLVFGLVGGWVLAGSMLAPLTRITNATRLAANGSLSHRIQLEGREDEFRELADAFDTMLARLDAHNAEQQRFAANASHELRTPLAITRTLLDVARSDPRREADELVDRLHFINTRAIDLTEALLLLSRADQRSFNREHVDLSLIAEEAAETLLPLAEKRGTTIETSGDIAPTVGSHALLLQLTTNLVHNAIVHNLPERGTVWVTTSVHPRAVVLTVENTGQELAPHLISTLVEPFQRGTQRIRDDHAGVGLGLAIVKSITQAHDGALTLTRRAAGGLRVTVQLPIAPPGTDR*
>VanSncs-HAX1_F_sp_EI5c
MDRAPGPSVRLKLTLSYAGLLMVAGVLLLAVVWVFLLRYVPETIFIAPPETGARPGRSLFVPNRSDLLRAFAPKVTAVLLFLLLFSLLGGWILAGSMLAPLTRITQATRLAANGSLSHRIQMEGRGDEFRELADAFDTMLARLEAHDAEQRRFAANASHELRTPLAITQTLLDVARSDPGHGNGELVERLRLVNTRAIDLTEALLLLSRANQRSFARERVDLSLAAEEATETMLPLAEKHGVTIETSGDVAVSVGSHALLLQMTMNLVHNAIVHNLPERGAVWVTTGVRSRVVVLAVENTGQKLPPQMAATLVEPFQRGTGRTHTDQAGVGLGLAIVKSIAEAHDGTLTLTPRDGGGLRVAVQLPAAPPDTGR
>VanSncs-HAX_T_halophyticus_DSM_45765
VAREPGLSVRLKLTFSYAGFLMLAGIVLVGAFAVFLNGYRERAQDTGEVVIAPSGTELLRDFAPAAVGLIAFLLVFGLAGGWILAGRMLAPMARITDATRMAARGSLSHRIELEGRQDEFRELADTFDGMLARLEAHIAEQQRFAANASHELRTPLAITQTLLDVARNDPNRESTELDERLRTVNARGIDLTEALLLLNRTDQRSFVREQVDLSLVAEEATETLLPLAEKHGVGVETAGDITPTIGSHALLLQLTTNLLHNAIVHNLPDNGAVQVSTAVGPDCAVLTVENTGNKLSPQVVATLTEPFQRGTERIRG*
>VanSncs-HAX_Str_coelicolor_A3(2)
VDRRPGLSVRLKLTLSYAGFLTLAGVLLLVAVGVFLLDQGWLLTNERGAVRATPGTVFLRSFAPTAAWVMAFLLVFGLVGGWFLAGRMLAPLDRITEATRTAATGSLSHRIRLPGRRDEYRELADAFDEMLARLEAHVAEQRRFAANASHELRTPLAVSKAILDVARTDPHQDPGEIIDRLHAVNTRAIDLTEALLLLSRAGQRSFTREQVDMSLLAEEATETLLPFAEKHGVTLETRGHVTLALGSPALLLQLTTNLVHNAIVHNLPGRGRVWIHTAAGPRTTRLVVENTGDLISPHQASTLTEPFQRGTERIHTDHPGVGLGLAIVNTITQAHDGTLTLTPRHSGGLRVTVELPAAAPHTGR*
>VanSncs-HAX_Sp_hirsuta_DSM_44795
VDRAPGLSVRLKLTFSYAGFLMIAGAVLLGAFAVFLDGYRERAQDAGEIVIAPSGTELLRDFAPAAVGAIVFLLVFGFAGGWILAGRMLAPLTRITDATRTAARGSLSHRIELEGHQDEFRELADAFDGMLGRLEAHVAEQQRFAANVSHELRTPLAITQTLLDVARNDPNRESSELDERLRVVNARAIDLTEALLLLSRTDQRSFARDEVDLSLIAEEATEALLPLAEKHGIAIETSGDITLATGSHALLLQLTTNLLHNAIVHNLPERGTVRIRTAAGPEDAVLVVENTGHKLSPHVVATLTEPFQRGTERIRSDHAGVGLGLAIAKSITQAHGGTLSLSPRAEGGLRVAVRLPATDRQVS*
>VanSncs-HAX_Sp_antimicrobica_DSM_45119
VDRAPGLSVRLKLTFSYAGFLMIAGVVLLGAFAVFLDGYRERAQDAGEIVIAPSGAELLRDFAPAAVGAIVFLLVFGFAGGWILAGRMLAPLTRITDATRTAARGSLSHRIELEGSQDEFRELADAFDGMLGRLEAHVAEQQRFAANVSHELRTPLAITQTLLDVARKDPNRESSELDERLRVVNARAIDLTEALLLLNRTDQRSFAREDVDLSLIVEEATEALLPLAEKHGVVIETSGDITPTTGSYALLLQLTTNLLHNAIVHNLPECGTVQVSTAVGPEDAVLAVENTGNKLSPHVVSTLTEPFQRGTQRIRSDHAGVGLGLAIAKSITQAHGGTLSLSPRAGGGLCVTVRLPATARQVS*
>VanSncs-HAX_Rc_sp_NEAU-CX67
MDRAPGLGVRLKLTLSYAGFLMLAGVLLLAAVWVFLLRGRSTNFQFPDLADFARVFDPSNFGPVVFVPAAILALGFLLVFGLVGGWILAGRMLAPLTRITRAAREAGSGSLSYRIELEGRNDEFRELADAFDAMLAQLEARDAAQQRFAANASHELRTPLAITQALLDVARNDPNRDGGELDERLRAVNARAIELTEALLLLSRTDQRSFSREDVDLSLIAEEAAETLLPFAEKHGVSIETSGDIAPVIGSHALLLQLTTNLLHNAIVHNVPEHGSVQISTAIGPESVMLTVENTGDKLSPQLVSTLTEPFQRGTARTRGDDARVGLGLAIVKSITQAHDGSLTLSPRAAGGLSVAVRLPAAQRRP
>VanSncs-HAX_Rc_sp_MTM3W5.2
MDRAPGLGVRLKLTLSYAGFLMLAGVLLLAAVWVFLLRGRSTNFQFPDLADFARVFDPSNFGPVVFVPAAILALGFLLVFGLVGGWILAGRMLAPLTRITRAAREAGSGSLSYRIELEGRNDEFRELADAFDAMLAQLEARDAAQQRFAANASHELRTPLAITKTLLDVARNDPNRDGGELDERLRAVNARAIELTEALLLLSRTDQRSFSREDVDLSLIAEEAAETLLPFAEKHGVSIETSGDIAPVIGSHALLLQLTTNLLHNAIVHNVPEHGRVQISTAIGPESVMLTVENTGDKLSPQLVSTLTEPFQRGTARTRGDDARVGLGLAIVKSITQAHDGSLTLSPRAAGGLSVAVRLPAAQRRP
>VanSncs-HAX_Rc_sp_15-649-2-2
MDRAGGLSVRLKLTLSYVGFLMMACALLLGVVWVFLLRYVPDRADRTRAPGSGPNRSELLSAFGPKVVWALLILLVFGVVGGWFLAGRVLSPLNQITNATRLAASGSLSHRIQLDGRRDEFRELADAFDTMLARIESHDAEQQRFAANASHELRTPLAITQTLLDVARSDPKRDTGELIALLHNVNTRAINLTEALLVLSRADQRSFVRENVDLSLTAEEAIETLLPLAEERQVTMEASGDTSPTYGSHALLQQVTTNLVHNAIVHNLNECGTVRVTTSAESKSAMLTVENTGEKLTAQAVSTLVKPFQRGNERIRSDHAGVGLGLAIVKSIVHAHDGSLILAPRADGGLHVTVELPLAPPHIGR
>VanSncs-HAX_Ls_sp_Cl147
MDRRPGLSVRLKLTISYAAFLLVAGSLLLLVVWLFLLRYVPANALELPEGALHGRPGPFFPGRDDLVRAFAPAAEWAMMALLVIGVFGGWILAGRMLAPLAKIAGATRSVAGGALSHRIRLEGRSDEFRELADSFDAMLAQLEAHDAEQRRFAANASHELRTPLAITQTLLDVARSDPDSDTADLLERLTVVNRRAIELTQALLLLSRVEQGTFERDVVDLSLLAEEAVETMMPLAEKHHVSIRSAGELSLAVGSHPLLLQLTTNLVHNAIIHNRPDGRVEVSTAAEGGLAVLTVENTGDLVDPRLLATLTEPFQRGSQRIRSDHAGVGLGLAIVKSIAQAHSGSLTLTSRPGGGLSAAVRLPRAS
>VanSncs-HAX_L_flaviverrucosa_DSM_44664
LSVRLKLTISYASFLMITGILLMAAVLVYYSYFLPDGWLHTPTGDFWIHRDRLLASFAPFIAGVLCFLLVFGLLGGWLLAGRVLAPLDRITQATRIAAAGSLSHRIELPGREDEFHELADAFDAMLARLETHVAAQQRFAANASHELRTPLAITQTLLDVARKDRDADELVDRLHFVNARAIDLTEALLLLSRAGQRTFTRDRVDLSLLAEEAVETLLPLAEKHGVAVETSGDIAFAAGSPALLLQIATNLVHNAIVHNDRGTVWVSTAVGPAFVTLTVENTGERLTQRLVSTLTEPFQRGTERVRSDQAGVGLGLAIVQSITHAHDGTLTLTPRAEGGLRVTVRLPAAP*
>VanSncs-HAX_Kr_antibiotica_JCM_13523
MNRQPGLSVRLKLTLSYAGLVMVAGVLLIAAVMVAFRLIPPDGVVITVRYSYYEGILRKFLPASGVMLALLLIFGLVGGWILAGRMLAPLSLLTNATRLAATGSLSHRIQLPGRNDEFRELADSFDAMLAQLEAHVAEQRRFAANASHELRTPLAITQTMLDVARKDPNSSTGDLVDRLHAVNARAIDLTEALLLLSRTDQGSFTREAVDLSLVAEEAAETLLPLAEEHDVLLETSGDVAFTVGSRALLLQLTTNLLHNAIVHNLRTGGIVQVEAAEWAEAVVLTVENTGEPVTPELLSTLTEPFQRGAERLRSDHGGVGLGLAIVKRITQVHNGTLSLMARPDGGLRVTVELPRGELGAHAIGKSK*
>VanSncs-HAX_Kib_aridum_A82846
LSVRLKLTLSYAGFLMVAGGLLLTAVWAFILRYVPDTERGLLGVSPNRYLLVRTFFPAAAIVLAFLLVFGLLGGWLLAGRMLAPLTRITDATRIAATGSLSHRIRLEGRNDEFRELADGFDAMLTRLEAHVAAQRRFAANASHELRTPLAISQTLLDVARNDPHRHTGELVERLHAVNVRAIELTEALLLLSRADQRSFSRENVDLSLIAEEATETLLPFAEKHGVTIQTSGDVTLTNGSSALLLQMTMNLLHNAIVHNVAEYGTVQVNTASRRKSVVLTVENTGDKLTAQRVSTLTEPFQCGTERIRGDHAGVGLGLAIVKSITEAHDGTLTLIPRAGGGLCVTVRLPAVGR*
>VanSncs-HAX_Gb_sp_YIM_131861
VNRTPGLSVRLKFTLSYAGFLLVAGAVLLAVVWVFLLRYVPNQDGQDALTPFGPSRDDLLRAFVPAAAWASLVLLAFMVFGGWLLAGRMLAPLDRITRATRRAATGSLSHRIELEGRRDEFRELADSFDVMLARLEAQVAEQQRFAANASHELRTPLAITQTLLDVARNDPRGESAELIERLRTVNLRAINLTEALLLLSRTGQGTFEREAVDVSLASEEAVEALLPLAEKRGVTIEISGAITVTDGSHTLLLQLVTNLVHNAIVHNLAHEGSVWVKTETDAQHAVLIVENTGAQLSPHLVATLTEPFQRGSARTRTDDSGVGLGLAIVESISRAHDGSLAIEPRPGGGLRAVVRLPALLR*
>VanSncs-HAX_F_asymbiotica_NRRL_B-16386
MDRAPGLSVRLKLTLSYAGFLMFVCVLLLAVVWVFLLRYVPETIYTVPPGMQSRSGPLMFIPDXSDLVQAFVPKAAAMLAFLLVFSLLGGWILAGSMLAPLTRITNATRLTANGSLSHRIQMEGRRDEFRELADAFDSMLARLEAHDAEQRRFAANASHELRTPLAITQTLLDVARNDPDRDSGELVERLRVVNARAIDLTEALLLLSRADQRSFAREHVDLSLVAEEAAEILLPLAEKRGVTVQTSGDITPTIGSRALLLQMATNLLHNAIVHNLPEDXTVRVHTALRPESVMLTVENSGATLTPRLVSTLTEPFQRGTERVRGDHAGVGLGLAIVKSITQAHDGLLTLTPGAAGGLCVTVRLPVAPPHTGR
>VanSncs-HAX_Cs_sp_A-T_5661
MDRPPGLSVRLKLTLSYAGFLLITGALLLATVWVFLLRYVPDPPPGRRIPMGPTQRDLLDAFLPRAAQAMTFLLIFGLIGGWVLAGRMLAPLSRITDATRRAADGSLAHRIWLPGRRDEFRELADAFDAMLARLEANMAEQQRFAANASHELRTPLAITQTLLDVAHSDPERATSELDRRLRAVNARAIELTEALLLLSRADQRSFVREPVDLSLVAEEATETLLPLAEKHGVTMQTSGDVAPALGSPALLLQMTTNLLHNAIVHNRPGNGTVQVTTAVRAGSVVLTVENTGEELRPELIATLTEPFQRGTQRIRSDQAGVGLGLAIVQSIARAHDGTLTLRPGPAGGLRITVELPVT
>VanSncs-HAX_Apl_derwentensis_DSM_43941
MSLDHRSAGAPRGAGPGRPPAVDVLLTAALLITAWTLGAGIRRRADRTRRLTAQAVAAERVRIARDLHDVVAHHLSVISLQAGVAEYVLNQDPRSAKDAVATVAASSRAALDDMRQLLDVLREEDDSHPGLDGLHGLVDRTRRAGLTVDFTMTGESGSVPAGLSLCAYRVVQESLTNVLRHAGPTTARVEVVIGDRMLTATVEDDGGTTGPVAGSPSGYGIRGMRERAALYGGTLTAGPSGTGFTVRLTVPLDAPDGAVR*
>VanSncs-HAX_Am_albus_DSM_15934
MARAPGLSVRLKLTLSYAGFLMIAGALLLAVVWVFLLRYVPDGPILTPGPGMPNRGDLERAFIPAAAWAMVFLLGFSLLGGWILAGRMLAPLARITEATRIAAKGSLSHRIELDGRNDEFRELADRFDAMLARLEAHVAEQQRFAANASHELRTPLAITQTLLDVARSDPNGDARELVDRLHAVNTRAIELTEALLLLSRTDQRSFTREHLDLSLIAEEATETLLPLAEERGLTIETSGDITPTIGSHALLLQLTTNLLHNAIVHNVTEHGTVQVSTTARPESVVLTVENSGDKLTPQLVSTLTEPFQRGTGRIRAHHAGVGLGLAIVKSITQAHDGTLTLTPLDAGGLRVTVQLPAAPAHTG*
>VanSncs-HAX_Am._bartoniae_DSM_45807
VANTPGMSVRLKFTLSYAGFLMVAGVLMLAVVWVFLLRYVPGGNAIRTPVGLYPGQHFLLRSFTPAVGAALTFLLAFGLLGGWILAGHMLAPLSRITDAARLAANGSLSHRIRMQGRRDEFRELADVFDTMLARLEAQLAEQQRFAANASHELRTPLAITQTLLDVARNDPALGAGVLVDRLHAVNARAIDLTEALLLLSRTDQRSFTRELVDLSLIAEEVAETLLPLAEKHGLAIETSGELTPTIGSHALLLQMTTNLVHNAIVHNVPENGTVRVGTAFRSGFAALTVENTGEKLPPKLVSTLTEPFQRGTKRLRGDHAGVGLGLAIVKSIAQAHDGTITITPRTAGGLRVTVELPGAPPHLDG*
>VanSncs-HAX_Ak_spheciospongiae_EG49
VGRAPGPSVRLKLTLSYAGFLMLTGALLLAVVWVFLLRYVPEEIVLTPQRSAPGVPWTPGPHVPDRADLMRAFAPKVAAMLVFLLVFGLVGGWVLAGSMLAPLTRITNATRLAANGSLSHRIQLEGREDEFRELADAFDTMLARLDAHNAEQQRFAANASHELRTPLAITRTLLDVARSDPRREADELVDRLHFINTRAIDLTEALLLLSRADQRSFNREHVDLSLIAEEAAETLLPLAEKRGTTIETSGDIAPTVGSHALLLQLTTNLVHNAIVHNLPERGTVWVTTSVHPRAVVLTVENTGQELAPHLISTLVEPFQRGTQRIRDDHAGVGLGLAIVKSITQAHDGALTLTRRAAGGLRVTVQLPVAPPGTDR*
>VanSncs-HAX_A_syzygii_GKU157
MNRAPGLSVRLKLTLSYAGFLMFAGALLLAAVWVFLLRGSLNGRLYIPDRSDFLRVFSPSNFGPVVFVPAAILALAFLLVFGLAGGWILAGRMLTPLNLITDATRTAASGSLSHRIELEGRQDEFRELADAFDGMLARLEAHVAEQQRFAANASHELRTPLAITRTLLDVARNDPSRESSELDERLRVVNARAIDLTEALLLLSRTDQRSFARDDVDLSLIAEEATETLLPLAEKSGVVIETLGDVTPTSGSHALLLQLTTNLLHNAIVHNLPEHGTVRISTAAAPEAAVLTVENTGDTLDPHAVSTLTEPFQRGTERIRGDHAGVGLGLAIAKSITQAHDGTLSLSPRADGGLRVTVRLPATTRRVS*
>VanSncs-HAX_A_sp_WMMB499
VDRRAGLSARAKLALSYAGFLMIAAVLLLAVVWVFLLGGTHAGFLVPDLADFARAFDPGNRGPRVFVPAAILVLGFMLVFGLGGGWILAGRMLVPLSRITDATRTAARGSLSPRIELKGRKDEFRELADAFDGMLARIEAHVAEQRRFAANASHELRTPLAITQTLLDVARNDPNREASELDERLRRVNARAIELTEALLLLSRTDQRSSVREDVDLSLIAEEATETLLPLAERQGVAVEVSGGITPAFGSPVLLLQMTTNLLHNAIVHNVPEGGTVQIRTTVDAETAVLTVENTGDKLSAQLVSTLTEPFQRGTERIHTDQAGIGLGLAIVKSIVQAQDGTLSLSPRADGGLRATVRLPVTGRQVP*
>VanSncs-HAX_A_sp_NEAU-Ht49
VDRAPGLSVRLKLAFSYAGFLMIAGALLLAAVWVFLLRGRSKGLYVADLSDFLRVFHPSSNFGPAVFVPAAILVLAFLLVFGLAGGWILAGRMLAPLARITDATRTAARGALSHRIELEGRRDEFRELADVFDGMLARLEAHVAEQQRFAANASHELRTPLAITQTLLDVARNDPSRESSELDERLRVVNARAIDLTEALLLLSRSDQRFFARDDVDLSLIAEEATETLLPLAEKHGVVIETSGDITPTTGSHALLLQLTTNLLHNAIVHNLPESGTVQVSTAVGPEDAVLTVENTGDKLSPHVVSTLTEPFQRGTERIRSDHAGVGLGLAIAKSITRAHDGTLSLTPRADGGLRVTVRLPATARQAR*
>VanSncs-HAX_A_sp_H3C3
VDRAPGLSVRLRLTLSYVGFLMIAGALLLAAVWVFLLRGRSNSLYAPDLSDFRRAFDPSGNFGPAVFVPAAILVLAFLLVFGLAGGWYLAGRMLVPLASITDATRMAARGSLSHRIQLEGRQDEFRELADAFDGMLARLEAHVAEQQRFAANASHELRTPLAIMQTMLDVARNDPSRESSEFDERLRFVNARAIDLVEALLLLSRTDRGSFARDEVDLSLIAEEATETLLPLAEKRGVVIEVSGDIAPTIGSHALLLQLTTNLLHNAIVHNLPESGVVQVSTAVGPQAAVLTVENTGDKLSPHVLSTLTEPFQRGTERISSDHVGAGLGLAIAKSITQAHDGTLSLSPRADGGLCVTVRLPATVRQVP*
>VanSncs-HAX_A_montaniterrae_CYP1-1B
VDRAPGLSVRLKLTLSYVGFLMIAGALLLAAVWVFLLRGRSNSLYAPDLSDFRRAFDPSSNFGPAVFVPAAIMVLAFLLVFGLAGGWILAGRMLVPLTSITDATRMAARGSLSHRIQLEGRQDEFRELADAFDGMLARLEAHVAEQQRFAANASHELRTPLAIMQTMLDVARNDPNRESSEFDERLRVVNARAIDLVEALLLLSRTDRGSFARDDVDLSLIAEEATETLLPLAEKRGVAMEISGDIAPTVGSHALLLQLTTNLLHNAIVHNLPESGVVQISTAVGPEDVVLTVENTGDKLSPHVVATLTEPFQRGTDRISSDHVGAGLGLAIAKRITQAHDGTLSLSPRADGGLCVTVRLPATVRQAPSEAGRAFSADSEETE*
>VanSncs-HAX_Tm_paurometabola_DSM_20162
MTRPPGLSARLKLTLSYAGFLMVAGGLLLAVVWVFLLRYVPEVIAVPDLGPREPGSGAGPQLMGIPNRADLQAAFAPKATLVLGLLLIFGLVGGWLLAGRMLAPLNRITHATRLAAEGSLAHRIHLEGRADEFRELADAFDAMLARLEAHVAEQQRFAANASHELRTPLAITQTLLDVARSDPERDDDELVSRLQFVNARAIDLTEALLLLSRADRRSFTRESVDLSLIAEEAVETLLPLAEGRGVVLEAVGGLTPTTGSPALIQQVATNLVHNAIVHNLPGGGTVRVRTETVADGAQLTVENTGAPLSPQVVATLTEPFQRGTGRISGGHAGVGLGLAIVDRIVRAHDGALTLTPRPDGGLRVTVRLPAATGSP
>VanSncs-beta_Xa_phaseoli_DSM_45730
VSVRLKLTLSYAGFLMLAAALLLAVVWVFLLRYVPDGVLTSPEPGPSPRLFIPNQSDLLRAFAPRAAAVWAFLLVFGLLGGWILAGRMLAPLTRITEATRLAADGSLSHRIRLPGRQDEFRELADAFDAMLERLEAHVAEHQRFAANASHELRTPLATTQALLDVARNDRNLDTDELVDRLRTVNARAINLTEALLLLSRAGQRSFTREHLDLSLIAEEATETLLPLAEKRGLTIETSGDVTPTVGSHTLLLQMTTNLVHNAIIHNRPGQGTVWVTTSVHPGAVVLAVENTGEKLTPHLVSTLAEPFQRGTERVRTNHAGVGLGLAIVKSITDAHDGTLTLIPRPAGGLRVTVRLPTAPPTVRRP*
>VanSncs_Str_sp_MK-45
VDRAPGLSVRLKLTLSYAGFLMIAGVLLLATVWVFLLRDFSVVSSRPGEFVPIRTVILRAYAPATAVVLTFLLVFGLVGGWILAGRMLAPLTRITNATRVATNGSLSHRIRLTGRKDEFRELADAFDTMLTQLEAHIAEQQRFAANASHELRTPLAITKTLLDAARTDPNRDTGRLVDRLHTVNTRAIDLTEALLLLSRANLRSFTREPVDLSLMAEEATETLLPLGERRGVTIETCGEITPTLGSHSLLLQLTMNLVQNAIVHNLPEQGTVWVNTSVRPKTVVLTVENTGEQLTPQLVSTLTEPFQRGTERIHGDHAGVGLGLAIVKSITQAHDGTLTLTPRPAGGIRITVELPAVSPHPDGETSGS*
>VanSncs_Kib_phytohabitans_KLBMP1111
MNRREGLSVRLKLTVSYAGFLFVAGTLMLAVVCVFLLRYLPDTTKGLLWTSPNRAVLLRVFIPAVATALAFLLVFGLLGGWVLAGRMLAPLTRIADAARMASNGSLSHRIRLAGREDEFRELADAFDTMLAQLEYHAAEQQRFAANASHELRTPLAISRTILDVARTDATRDRGELIERLRTVNTRAIDLTEALLLLSRSDRGTFTREPVDLYLIAEEAAETLLPFAEKRGITLGVTGVRTRCVGSEALILRMVTNLVQNAIVHNLTTGGAVTVHIEPQFDLSVLQVENTGRPIPPELVPALTEPFRRGTERVRTDEHAGAGLGLAIVRSVVQAHNGSLSLTPRPAGGLLVTIRLPGATTPLAVHCG*
>VanSncs_F_sp_EAN1pec
MDRIPGLSVRLKLTLSYAGFLMVAGVVLLAAMWISLLRSIHPSTVVIVRSRREALHDFGPTTALVLVFLLVFGLVGGWLLAGRMLAPLARITDATRTAASGSLSHRIRLPGRTDEFRELADSFDAMLAQLEAHVAEQQRFAANASHELRTPLAITQTLLDVARNDPDRDVDALVGRLHAVNVRAIELTEAMLLLSRADRRSFTRVRVDLSLLAEEATETLLPLAEKNGVTIEAAGDVAPTIGSHALLLQLSTNLVHNAIVHNQPEQGTVWVTTTVEPRAAVLTVENTGEKLAPHIVSALAEPFVRGTERIRNDQAGVGLGLAIAKSIARAHNGTLTLVPRAAGGLCVTVRLPAAPSQR
>VanSncs_Apl_derwentensis_DSM_43941
MRLTVRARLTAVYGGLFVLAGIVLLSAVYVLVERSSPAAAGVAVLDVATAGAPPQGGVAFIRRVAEGTQADTLRSMLVQGAIALVVVSAAAIALGWLIAGRLLQPLHQITAAARRIAESPAADRGLHERIALSGPNDELKQLADTFDLMLARLDQSLDSQRRFIANASHELRTPLTLNRTLLEVALEPETTSPEVRQLGATLLAVNDRHGRLIDGLLLLARSDREVTERSYVDLADIVDHVAVADSVKMIAEPAEAAVLGDPVLLERLVQNLVENGVRHNVPDGWVKVTSRTLPDGWVELQVANSGPVVPRYEVPGLFEPFHRYRTDRLAGPGAGLGLSIVRAVVGAHQGRLRADARDEGGLVITVLLPGAP*
>VanSncs_Ap_xanthii_11-183
VDREPGWSVRIKLTLSYAGFLMVAGAVLLAAVWVFLLRYVPDRALLIAADDLPNGVFPIRSRLLQVFVPRAAAALAFLLVFGLVGGWILAGRMLSPLNRITEATRTAATGSLSHRIELDGPGDEFRELADAFDTMLARLEAHVGEQRRFAANASHELRTPLAISRTLLDVARNDPTADHTELIERLHTVNTRAIDLTEALLLLSRGDRGPREHVDLSLVAEEAAETLLPLAEQRGVTLVVTGEKAHTVGSPALLLRMMTNLVQNAIVHNLPEGGSVRVHTERRYGASLLRIENTGHPLPPELVPTLTEPFQRGTERTRTDEHAGVGLGLAIVQTIVRAHDGTLDLTARPTGGLLVTIRLPPGSPTASVGNLGVSEPPGSGEGRQPSQ*
>VanSncs_A_sp_WAC_06369
VDRAPGVSVRLKFTLSYVGFLMIAGALLLAAVWAFLLRGRSNGLHVPDLSDFRRAFDPSNFGPTVFVPAAILVLGFLLVFGLVGGWILAGRMLVPLTRITDATRMAARGSLSHRIELEGRKDEFRELADAFDGMLARLEAHVAEQQRFAANASHELRTPLAIMQTMLDVARNDPSRQGNEFDERLRVVNARAIDLTEALLLLSRTDRRSFAREDVDLSLIAEEATETLLPLAEKHGVVIETIGDITPTIGSHALLLQLTTNLVHNAIVHNLPENGTVEVRTTVGSQAAVLTVENTGEQLSPHVVSTFTEPFQRGTERVRSDHVGAGLGLAIAESITQAHEGTLSLTPRADGGLRVTVRLPATARLAA*
>VanScs_Microbispora_sp_Gxj-6
MSGISGLSRRVALRHLPRRTVRLRLTFLYGGLYLVSGAALLAVTYILVHHAVSSQVVSGQTLLPPHDGGGLQPGGVPGPGPGSSEGAVMDMLPPEAAEAMAHQRSTLLDQLLIQSGIALGIMSLISLALGWIVAGRILRPLRTITAAARDISATSLNRRLALQGPSDELKELGDTFDDLLSRLEASFLAQRQFVANASHELRTPLARQRTLGQVALSDPEASVDSLRAAHERILVAGAQQERLIEALLTLTRGHAGIEVRQPFDLGQLTREVTGARTQEAALRSVALRVRTEPATAAGNRNLAERLVVNLVDNAIKYNADDGWVDVSVRVMAGHAVLTVANSGPVVPPEAVERLFQPFQRLGTARTGGRRDGLGLGLSIVQAIAAAHGARLTTVARPEGGLITTVSFPVVTTHRALNGNGAMPVRTG*
>VanScs-Y_Am_sp_H5
MSVRLKFTLSYAGFVMVAGVLLLSAVWVFLLRDVPAVVATAGGVLQRSVLARNFAPAAGSVLVFLLAFGLLGGWVLAGRMLAPLTHITDAARTAADGSLSHRIRLEGPEDEFRELADAFDTMLARLEAHVAAQRRFAANASHELRTPLAITQALLEVARTDPAKNPRELFDRLHAVNARAIDLTEALLVLSRAEQATFTRERVDLSLLVEEAVETLLPIAEKRGVAIEDFGDVTPAVGSAALLLQMTTNLVHNAIVHNLPERGTVWVDTGVRSGTVVLTVENSGEVLSPQLVPTLTEPFRRDTERLRTDHAGVGLGLAIVKSIAEVHDGSLTITPRRGGGLRITVELPAFGPAWSPHQRPEGFR*
>VanScs-Y_Str_sp_WAC1420
VDRRQGLSVRLKLTLSYAAFLEIAGALLLAAVWMFLLRGRSDSLSVPDRTDFLRVFDPSNFGPVVFIPAGILVLAFLLMFGLVGGWILAGRMLTPLIRITDATRKVANNGPLSHRIRLPGRRDEFRELADSFDVMLAQLEAHVAEQQRFAANASHELRTPLAVTQALLDVARNDPNRDTGELVERLRVINTRAIDLTEALLLLSRANQRSFTRKHVDLSLMAEEATETLLPLAEKHGITIETTGDMSITIGSQALLLQMTTNLLHNAIGHNLPEQGVVWVNTSVHPNSVVLVVENTGEKLTPELASKLTEPFQRGTERLHSDHAGVGLGLAIVKSITRAHDGTLTLTPRPAGGLRVTVRLPAASAHTQTDGDQA*
>VanScs-Y_N_sp_WAC_01424
VTSRPTLGLRARLLFAFALLSVVTAAAVAGGIYVQARNAILQATQDTAVQAMTNRLDAVFPLRSATPDPAELGEIARTVTDRNSSAVAVFGAARSPGGLDLALVPRQVRRAVADGEVAWQRVIWKNAPILIIGTPLLIVEGDRPTRLSGIEVYTARSLLDEERSVDGLAASAWLIGGAALAFAVVLALLATRGVLRPVRELGRAARLLGEGELRTRIAVTGSDELAELARTFNNTAAELERHVRQLREMEADARRFVADVSHELRTPLAALTAVADVLDEDSTRLPEPAGRAARLVSQETLALTGLVNDLIEISRFDSGVAALALNEVDVAELVHATLRARGWSDSVQTELPPEVTARLDPRRMDVILANLVGNALRHGEPPVSVRLSAGPRWIELEVRDHGPGLEEAVLPHVFDRFYKASAARARSEGSGLGLAIARENARLHRGDLTVANAPDGGARFTLRLPRVAQEPDGDSA*
>VanScs-Y_Am_balhimycina_DSM_5908
VDRAAGMSVRLKLTLSYACFLVLAGVLLLASVWLFLLRDVPDVLAKPPPGGVLERSVLVRNFLPAAGSVLFFLLLFGLLGGWILAGRMLAPLTRITDAARMAANGSLSHRIRLEGTEDEFRELADAFDAMLARLEAHVAAQRRFAANASHELRTPLAITQALLEVARNDPAKDPLLVFDRLHAVNARAIDLTEALLVLSRADQRAFTREPVDLSLLVEEAIETLLPIAEKRRVVIIASGHISRVVGSATLLLQMTTNLVHNAIVHSLPERGPVWVNTGIHAETVVLTVENHGEKLSPHLVSTLAEPFQRGTQRLRNDHAGVGLGLAIVKSIAQAHDGSLTITPRPAGGLRVTVALPTPPDPAILAPDQRRGVSPLGPRPR*
>VanScs-HAXJK_Str_toyocaensis_NRRL_15009
VHRAPGMSVRLKFTLSYAGFVMLAGTLMLVTVWVYLLRGLPDAASSPNGLVPVRAIVLHAYAPATAVVLALLLVFGLLGGWLLAGRMLAPLTRITDATRTAANGSLSHRIELEGRKDEFRELADAFDTMLARLEAHVAEQRRFAATASHELRTPLAITKALLEVTINGPGRDLGELIGRLHNVNARAIDLTEALLLLSRADQRSFTREPVDLSLNVEEAVETLLPLAEKHGVAIEASGDITPAMGSRALLLQLTVNLIHNAIVHNLHGRGIVRVTTGIESGSVTLSVENTGEVLPAQLVSTLTEPFRRGTERIRQDHAGVGLGLAIVKSITEAHDGTLTIVPRPGGGLQVTVRLPAAPPPETLNR*
>VanScs-HAX_Apl_teichomyceticus_ATCC_31121
VDRAPGLSVRLKLTLSYAGFLMLAGASLLATVWVYLLRGLPDTAMSSRGLVPIKTIVLHAFAPATAGVLLFLLVFGLLGGWLLAGRMLAPLTRITEATRMAANGSLSHRIELDGRKDEFRELADAFDIMLTRLEAHIAEHQRFAANASHELRTPLAITKTLLDVARTDPARSTHELIGRLHTVNTRAIDLTEALLLLSRADRRSFKREYVDLSLNVEEAIETLLPLAEKHGVTIEASGDITPTVGSRALLLQMTINLLHNAIVHNVAEERIVWVTTSVHPKSVTLTVENTGEQLSAQLVSTLTEPFQRGTERIHHDHAGVGLGLAIVKSIAHAHDGTLTTAPRAGGGLHVTVQLPAATTPPRN*
>VanScs_Streptomyces_antioxidans_strain_MUSC_164
MPVVSRLMSAPSRLMSPLSRLTARLVRAPLPRRTVRLKLTLLYGALFLLSGAALLTITYLLVLGSGGGSLSGGQPAPDGGGPRAGETDGHSAPVPPPRGHIGENTRDVLPAAAREIMELQRDAVLHDLLVQSAIALGLMSVISIALGWVVSGRILRPLRTVIGAAREISATSLHQRLALEGPSDELKELGDTFDGLLGRLETSFEAQRRFVANASHELRTPLARQRTLGQLALSDPDADVTSLRAAHERILAAGAQQERMIEALLTLARSHAGIEVRRPFDLDRLAREVVAGRRTDAEQRRVTLRRALAATVAAGHRPLAERLVINLVDNALRHNEPYGWVEVATADAPDRAVLTVANSGPVVPPSALDQLFQPFQRLGDPRTNKDGLGLGLSIVQAIAVAHDATLAVEARPEGGLVFTIGFPHPPGHRPGPPRDHRKEPPRDHRPGSPPAHRKEPPPAHGPVPPPQRRGEHR*
>VanScs_Str_xinghaiensis_OlgR
MRRPPRFPPSLTSAVRRLLPRRVRVRLTLLYGVLFVASGVVLLTITYLLVSHSPAKYVLARTGTGTLPVPGGEGGLTLGRPDGGSSGLLDAVTRELRDQALRQHQAEMHHLLVQSGIALAITAVISILLGWLVAGRVLRPLRTMTGTIQRISARNLHARLGVTGPADELKDLADTVDGLLGRLETALDSHKRFVANAAHELRTPLTLEHALLEEALIDREATVESFRSNFERLLEISKQQARLLESLLTLSGSEHGLEHREPLDLAVLAGQIADASRPETERRGLRMRTALEPAPATGDSALVLRLVANLVENAMGYNVPGGLVEITTGTATGRSLVSVANTGPEVPPEQVQRLFEPFQRLGRTADDGHHGLGLSIVRAIAVAHDAGFAARARPGGGLVVQVAFPLRTDGPGRDGIRRPALAAAQSGGLPAGPPWSGGRAGPARPR*
>VanScs_Str_xinghaiensis_ATCC_19609
MRRPPRFPPSLTSAVRRLLPRRVRVRLTLLYGVLFVASGVVLLTITYLLVSHSPAKYVLARTGTGTLPVPGGEGGLTLGRPDGGSSGLLDAVTRELRDQALRQHQAEMHHLLVQSGIALAITAVISILLGWLVAGRVLRPLRTMTGTIQRISARNLHARLGVTGPADELKDLADTVDGLLGRLETALDSHKRFVANAAHELRTPLTLEHALLEEALIDREATVESFRSNFERLLEISKQQARLLESLLTLSGSEHGLEHREPLDLAVLAGQIADASRPETERRGLRMRTALEPAPATGDSALVLRLVANLVENAMGYNVPGGLVEITTGTATGRSLVSVANTGPEVPPEQVQRLFEPFQRLGRTADDGHHGLGLSIVRAIAVAHDAGFAARARPGGGLVVQVAFPLRTDGPGRDGIRRPALAAAQSGGLPAGPPWSGGRAGPARPR*
>VanScs_Str_venezuelae_ATCC_14583
MRLRSAARTARSRTNRIHGALPRAVASRAGLVSRLVPRRVRMRLTLLYGLLFVISGAVLLTITYLLVNRPTSTVLVSRRGGSGSPGDAGIHMYTRDEVPGAVDRFAHAQQQQAMRQHTAEMQHLLTQSGIALAIMSVIAIGLGWLVAGRVLRPLRTITTTVQRISAHNVHERLAVEGPGDELKDLADTVDGLLGRLETALDSHKRFVANAAHELRTPLTVEHALLEESLIDRDATVDSFRANFERLLTLSEQQARLLESLLTLSGSERGLDRREPLDLAELTGNVLVGARKEADRRNLRVEAHIHPAGLWGDDALIERLVANLVDNAMGYNVPDGWVTVVTGVKDGLAFVRVSNTGPRIPPAGVSRLFEPFQRIGRKADNGHHGLGLSIVRSIAAAHDATLNAHARPQGGLVVEVGFPLRTTAPATETYDDMARALSTAPE*
>VanScs_Str_spectabilis_NRRL_2792
MRLTAPSASCVSAVFRRLLPSRVRMRLTLLYGVLFVVSGAVLLAITYLLVNHASSSVVLGREGEGPVLGHAGGPLGLTDGQVPLRLNDGAGALRAHAYRQHQQDLRSLLVQSGIALAIMAVLSIALGWLVAGRVLRPLRTMTGTIRRISARNVHERLAVAGPADELKDLADTVDGLLGRLEGALDAHKRFVANAAHELRTPLTLEHALVEESLMDREATAESYRSNLERLLTISEQQARLLESLLTLSSSERGLDRSEPLDLADVAEQTVRMPRPGVARHALRVTTSTAPAPVAGDTALVQRLVANLVDNAVGYNVPGGHVRISTGTEDGRAVVTVVNSGPRVEPEQVERLFEPFQRLGRTADEGHHGLGLSIVRTIATAHDALLSASARPGGGLVVAVAFPARAEPASPAPRPDPAAAR*
>VanScs_Str_sp_YIM_121038
MRLTAPSAPPVSAVFRRLLPKRVRMRLTLLYGVLFVVSGAVLLAITYLLVTHASTSVVLGREGDGPVLGRADGASGPLGLTGGRLPLPLKDGTRALREHAYRQHQQDLRSLVVQSGIALAIMAVLSIALGWLVAGRVLRPLRTMTGTIRRISARNVHERLAVAGPADELKDLADTVDGLLGRLETALDAHKRFVANAAHELRTPLTLEHALVEESLMDREATVESYRSNLERLLTISEQQARLLESLLTLSSSERGLDRREPLDLADVAEQTVRVPRPDAARHRLRITTSTAPAPLAGDSALVQRLVANLVDNAVGYNVPGGHVRISTGTEDGRALVTVVNSGPRVPPEQVERLFEPFQRLGRTADEGHHGLGLSIVRTIATAHDALLSASARPGGGLVVAVAFPARAEPASPAPRHDPTAAR*
>VanScs_Str_sp_WAC_06738
MGLSRPHLAVLKRVGALSAQLTPRRVRVRLTLLYGSLFVLSGAVLLAITYLLVARPSGGLVTFKDVQYGSDQSSAQADTRTYRLDEDLGSQESGIVEGMRQQAWHQREAMLDRLLMQSGLALAIMSVIAIGLGWVVAGRVLRPLRTMTSTIRHISARNLHERLATGGPPDELKDLADTVNGLLGRLETALESQKRFVANAAHELRTPLTLEHALLEETLIDRGATLESFRANFERLLTISKQQATLLESLLTLSSSDRGLESQEPLDLAALTHEVLPAFRPEIGRRELAVRSAIEPAGISGDSALIHRLVANLLDNAIDYNVPGGSVEIATGIRDGGAYLSVRNTGAAVPPDQVERLFHPFQRLRRTAGDGHHGLGLSIVRSIATAHGATLTAEARAGGGLAVTVAFPLSDDGPGEDVRVAKLAEPGTAPAHF*
>VanScs_Str_sp_WAC_01529
MRLPSSAHAARFRAWAAARLLPKRVRMRLTLLYGSLFVVSGAVLLTITYLLVSRSNGVFVFSREKSGPPTDDGVHMYTESGASSALKGIAEARRQQAMRQHEMEMNRLLIESGVALAIMSVIAIGLGWFVAGRVLRPLRTMTSTIQRISAHNVHERLAAEGPADELKDLAETVDGLLGRLESALDSHKRFVANAAHELRTPLTVEHALLEESLIDRDATVESFRSNFERLLVLSEQQARLLESLLTLSSSERGLDQREPLELAELAEKAVLGCREQAERRGLRVDTVTGPAATWGDSALVERLMANLLDNAIGYNVPDGWVRLVTRVEDEHAVVRVANSGSLIPPDRVGRLFEPFQRLDRTAGDGHHGLGLSIVRSIATAHGATLDAHARPEGGLVVEVAFPLRAARRPQTRQQHGGQRRPRAASVTSAGDSASG*
>VanScs_Str_sp_TLI_55
MAPPVLVRLARARDRVLRSAPASWLRAVARRLTPRRVRVRFAVLFGLLFIASGAVLLGMTYLLVNRPTHSSVVKYEINGEAGRQPTIHIQPGGQGGDAPPPEFALDAQLRDQAARMHEAQMHDLLVQSCIALAIMAGLSVVLSWLLARRVLRPMRTVTSGIRSISARNVHERLAVEGPGDEISDLADSVDGLLDRLEAALESHKRFVANAAHELRTPLTVERALLEECLLDPDATAESFRENFERLLRISTHQGALLESLLTLAVSERGMDRTEPVDLAEVVESVLLTQLPHDQRHGVRIVDRTEPAQVAGDTALLERLVANLVHNAAYYNVPDGTVDVTVRRHGRHAVLTVTNTGPAVPEERVDELFEPFQRMSRTAGDGHHGLGLSIVRAIAAAHDAALSARPGPHGGLVVELSFPLLVKDGERYEIWPQPRAATASK*
>VanScs_Str_sp_S10(2016)
MTGVNRASALRDSWTGVLRRASVLPRNAVFVVTLGGLAIAESLAELVAERGSIPRMFAATTQNATENVGSIQLAMVIGMLCLCTALPLALLRPVLAGFTVTAASFGSLTIFHTLTLAGFAAQLLAQYRLGRRGHLIAAMLFSVPFLALALEVAGTGSADTADYRVRAVLLAALAPMAAFAGLAGRARRGDREHDATREVMAGSQWENAAREERARIVRELHDVVGHHVSMIAVQAETARVATPGMPAAGSERLLSIGDTARAALTEMRRLLGVLRDDDEPPAGAERRPQPDLTQLDDLLDEARKAGTATIRLILSGSPRPMGPGIELAAYRIVQESLTNARKHATGAPVDVELHYAHDALHVSIRDNGPGAPPAPPGSGGHGLLGMRERVAAVGGQISTGPAAAGGFLVKASFPAKPERTP*
>VanScs_Str_sp_PRh5
MPSLSRLMAPLSRLTVRLAHPALPRRTVRLKLTLLYGALFLLSGAALLTITYLLVLGAGGGSLSGGRPAPGGGGPRAGETDGHSPPVPPPRGRIGESTRDVLPAAAREIMELQRDAMLHDLLVQSAIALGLMSVISIALGWVVSGRILRPLRTVIGAAREISATSLHQRLALEGPSDELKELGDTFDGLLGRLETSFEAQRRFVANASHELRTPLARQRTLGQLALSDPDADVASLRTAHERILAAGAQQERMIEALLTLARSHAGIEVRRPFDLDRLAREVVAARRTDAEQRRVTLRCAPAATVAAGHRPLAERLVINLVDNALRHNEPYGWVEVATVDEPGRAVLTVANSGPVVPPSALDQMFQPFQRLGDPRTNKDGLGLGLSIVQAIAVAHDATLAVEARPEGGLVFTIGFPHPPVHRPGPATDHRQAPGHRQEPSPAHRPGPPVAHRPGPPPQRRGER*
>VanScs_Str_sp_PAN_FS17
MSATASDAAGRFRIRWSARLRLTLLYGTLFLVSGATLLAVTYLLVVQSPASKGTKITTGNASRNPAVQEVSAQISYVADRQRQEAQRTLLTRSGIALGVMTGVSGGLGWLVAGRVLRPVRVMTERARRISAHNLHERLAMPGPADDELKNLGDTFDGLLARLDAAFDAQRRFVANASHELRTPLTLQRTVIEVALSKPDPDVKALRGVCERALSIGEDQERLIEALLTLASSQSGVFRTEPLDLADVVTDVLDTLTPTQPEDVALDVELDSAATEGNSSLVERLVTNLVGNAQRYTNPGGWIRVTTNLQGGVPTVRVVNSGPVVPRDAIPSLYQPFQRLGHRSARHDGHGLGLSIVAAVASAHRARIVTEQGPEGGLDITVAFPRRKEGLFGVPVP*
>VanScs_Str_sp_MK-45
MSATASEPAGRFRIRWSARLRLTLLYGTLFFVSGATLLAVTYLLVLQSPASKGTKITTMNASRNPAVQEISAQISYVADRQREEAQRTLLTRSGIALGVMTGVSGGLGWLVAGRVLRPVRVMTERARRISAHNLHERLAMPGPADDELKNLGDTFDGLLARLDAAFDAQRRFVANASHELRTPLTLQRTVIEVALSKPDPDVKTLRAVCERALAVGEDQERLIEALLTLASSQSGVFRTDPLDLAEVVTDVLDNLAPTRPEDVTLDVGLTAAEAEGNASLVERLVTNLVGNAQRYTPHGGWIRITTGLQDGAPTVRVVNSGPVVPREAIPSLYQPFQRLGHRSARADGHGLGLSIVAAIASAHRARIVTEQGPEGGLDITVAFPRTRAGLHGVAVP*
>VanScs_Str_sp_KS_5
MSATASDAAGRFRIRWSARLRLTLLYGTLFLVSGATLLAVTYLLVVQSPASKGTKITTGNASRNPAVQEVSAQISYVADRQRQEAQRTLLTRSGIALGVMTGVSGGLGWLVAGRVLRPVRVMTERARRISAHNLHERLAMPGPADDELKNLGDTFDGLLARLDAAFDAQRRFVANASHELRTPLTLQRTVIEVALSKPDPDVKALRGVCERALSIGEDQERLIEALLTLASSQSGVFRTEPLDLADVVTDVLDTLTPTQPEDVALDVELDSAATEGNSSLVERLVTNLVGNAQRYTNPGGWIRVTTNLQGGVPTVRVVNSGPVVPRDAIPSLYQPFQRLGHRSARHDGHGLGLSIVAAVASAHRARIVTEQGPEGGLDITVAFPRRKEGLFGVPVP*
>VanScs_Str_sp_GGCR-6
MAPPVLVRLARARDRVLRSAPASWLRAVARRLTPRRVRVRFAVLFGLLFIASGAVLLGMTYLLVNRPTHSSVVKYEINGDAGRQPTIHIQPGGQGGDAPPPEFALDAQLRDQAARMHEAQMHDLLVQSCIALAIMAGLSVVLSWLLARRVLRPMRTVTAGIRSISARNVHERLAVEGPGDEISDLADSVDGLLDRLEAALESHKRFVANAAHELRTPLTVERALLEECLLDPDATAESFRENFERLLRISTHQGALLESLLTLAVSERGMDRTEPVDLAEVVESVLLTQLPHNQRHGVRIVDRTEPAQVAGDTALLERLVANLVHNAAYYNVPDGTVDVTVRCHGRHAVLTVTNTGPAVPEERVDELFEPFQRMSRTAGDGHHGLGLSIVRAIAAAHDAALSARPGPHGGLVVELSFPLLVKDAERYEIWPQPRAATASK*
>VanScs_Str_sp_F001
MPLLGSPRATRLRAWATRRLLPRRVRMRLTLLYGLLFVASGAVLLAITYVLANRPNGFYLYRRSAGGGPAAVADGLHLCNADAPCSIDPIAAAQRQQAMEQHDAEMHHLLVQSGIALAIMSVIAIGLGWLVAGRVLRPLRTMTSTIQRISARNVHERLAVEGPGDELKDLADTVDGLLSRLETALDSHKRFVANAAHELRTPLTVEHALLEESLIDRDATVDSFRSNFERLLNLSRQQARLLESLLTLSSSERGLDRQEPLDLSEVADQVVDGRRRDAEARGLRLETAIATAEVWGDGALVERLLANLLDNAMDYNVPDGWIQVFTGVHNGRCVVRVANSGREIPPDRVGRLFEPFQRLDRVADDGHHGLGLSIVRSIATAHGASLSARARSRGGLVVEVSFPPRTRRGRQQLALPTLLSTPEPR*
>VanScs_Str_sp_DASNCL29
MSPLSRLTAQLAHSALPRRTVRLKLTLLYGALFLLSGAALLTITYLLVLGAGGGSLSGGQPAPDGGGPRTGETDGHSPPVPPPRGRIGESTRDVLPAAAREIMELQRDAMLHDLLVQSAIALGLMSVISIALGWVVSGRILRPLRTVIGAAREISATSLHQRLALDGPSDELKELGDTFDGLLGRLETSFEAQRRFVANASHELRTPLARQRTLGQLALSDPDADVASLRAAHERILAAGAQQERMIEALLTLARSHAGIEVRRPFDLDRLAREVVAARRTDAEQRRITLRCAPVATVAAGHRPLAERLVINLVDNALRHNEPYGWVEVATADEPGRAVLTVANSGPVVPPSALDQMFQPFQRLGDPRTNKDGLGLGLSIVQAIAVAHDATLAVEARPEGGLVFTIGFPHP
>VanScs_Str_sp_CNZ288
MGLSRLHLAVLKRVGAMSAQLTPRRVRVRLTLLYGSLFVLSGAVLLAITYLLVARPSGGLVTFKDVQYGSSGSSAQADTRTYRLDEDLGSQEGGIVEEMRQQAWHQREAMLDRLLMQSGLALAIMSVIAIGLGWVVAGRVLRPLRTMTSTIRHISARNLHERLATGGPPDELKDLADTVNGLLGRLETALESQKRFVANAAHELRTPLTLEHALLEETLIDRGATLESFRANFERLLTISKQQATLLESLLTLSSSDRGLDNPEPLDLAALTHEVLPAFRPEIGRRDLVVESAIEPACISGDSALIHRLVANLLDNAIDYNVPGGSVEIATGVRGGGAFLSVRNTGSAVPPDQVERLFNPFQRLRRTAGDGHHGLGLSIVRSIATAHDATLTAEARAGGGLAVTVAFPLRDDAPAETSRVAGLAAPGAAPANF*
>VanScs_Str_sp_CNQ-509
MGLSRPHLAVLKRVGALSAQLTPRRVRVRLTLLYGSLFVLSGAVLLAITYLLVARPSGGLVTFKDVQYGSAQSSAQADTRTYRLDEDLGSQESGIVEGMRQQAWHQREAMLDRLLMQSGLALAIMSVIAIGLGWVVAGRVLRPLRTMTSTIRHISARNLHERLVTGGPPDELKDLADTVNGLLGRLETALESQKRFVANAAHELRTPLTLEHALLEETLIDRGATLESFRANFERLLTISKQQATLLESLLTLSSSDRGLESQEPLDLAALTHEVLPAFRPEIGRRELAVRSAVEPARISGDSALIHRLVANLLDNAIDYNVPGGSVEIATGVRDGGAYLSVRNTGAAVPPDQVERLFHPFQRLRRTAGDGHHGLGLSIVRSIATAHGATLTAEARAGGGLAVTVAFPLRDDGPGENVRVAKLAEPGTAPAHF*
>VanScs_Str_sp_CMB-StM0423
MGLSRLHLAVLKRVGAMPAQLTPRRVRVRLTLLYGSLFVLSGAVLLAITYLLVARPSGGLVTFKDVQYGSAQSSAQADTRTYRLDEDLANQESGIVEGMRQQAWHQREAMLDRLLMQSGLALAIMSVIAIGLGWVVAGRVLRPLRTMTSTIRHISARNLHERLATGGPPDELKDLADTVNGLLGRLETALESQKRFVANAAHELRTPLTLEHALLEETLIDRGATLESFRANFERLLTISKQQATLLESLLTLSSSDRGLESREPLDLAALTHEVIPAFRPEIGRRELAVSSAMEPARISGDSALIHRLVANLLDNAIDYNVPGGSVEIATGVRDGGAYLSVRNTGAAVPPDQVERLFHPFQRLRRTAGDGHHGLGLSIVRSIATAHGATLTAEARAGGGLAVTVAFPLRGDGPGERVRAAKLAEPGAAPAHF*
>VanScs_Str_sp_BA2
MPMRLPTLIALAPGLARRLLPRRVRVRLTLLYGVLFVASGVVLLAITNLLVARSPANLVLVKNRGGEPVLAPGADGRLYLGYPEANSSVQLNDITQQLRDQAIRQHEIEMDHLQVQSGIALAIMAVIAIGLGWLVAGRVLRPLRTMTGTIQRISARNMHERLAVVGPADELKDLADTVDGLLGRLETALDSHKRFVANAAHELRTPLTLEHALLEESLIDRDATRESFRSNFERLLEISKQQARLLESLLTLSSSERGLDHREPLDLAVIAEEVVDASRAETGRRGLRVETMIGPAEASGDSALVQRLVANLVDNATGYNTPGGHVEVTTRTDAGRAVVAVANSGPEVPPEQVERLFEPFQRLGRTAGDGHHGLGLSIVRAIATAHDAGISAHARPGGGLVVEVSFPPRTGRAQPALEIEQLDDAPGIR*
>VanScs_Str_rapamycinicus_NRRL_5491
MPSLPRLRSPLSRLTARLAHSALPRRTVRLKLTLLYGALFLLSGAALLTITYLLVLGSNGGSLSGGQPAPDGGGPRAGETGGHSPPVPPPRGRIGESTRDVLPAAAREIMELQRDAVLHDLLVQSAIALGLMSVISIALGWVVSGRILRPLRTVIGAAREISATSLHQRLALEGPSDELKELGDTFDGLLGRLETSFEAQRRFVANASHELRTPLARQRTLGQLALSDPDADVTSLRAAHERILAAGAQQERMIEALLTLARSHAGIEVRRPFDLDRLAREVVAARRTDAEQRRVTLRCALAATVAAGHRPLAERLVINLVDNALRHNEPYGWVEVATADEPGRAVLTVANSGPVVPPSALDQMFQPFQRLGDPRTNKEGLGLGLSIVQAIAVAHDATLAVEARPEGGLVFTIGFPHPPGHQPGPPTDHRQERPPAHRPGPPPGHRKEPSPAHRPGPPPQRRGER*
>VanScs_Str_kanamyceticus_ATCC_12853
MPIRLPSSPRVTRSRAALVSRLLPRRVRMRLTLLYGLMFVLSGAVLLTITYLLANRPNGFFLFSRGSVGGNASMPADGGIHLYPDSMAPSAVGAFAEAQRQQAVRQHAAEMHDLLIESGIALAIMSVIAIGLGWLIAGRVLRPLRTMTSSIQRISARNVHERLAVGGPGDELKDLADTVDGLLGRLETALDSHKRFVANAAHELRTPLTVEHALLEESLIDRDATVDSFRSNFERLLVLSEQQARLLESLLTLSSSERGPDRREPLDLGEVAEQLVLGWRAEAQRRGLRVDAVTARADIWGDGALVERLVANLLDNALGYNVPGGWVKVVVGVESGNAVVRVSNTGPTIPPDRVGRLLEPFQRLDRSSGDGHHGLGLSIVRSIAVAHGATLRAEARPGGGLVVEVSFPPRAADQPVKYHHGPGTREFGVTGIR*
>vanScs_Str_fradiae_NKZ-259
MPRRVRVRLTLLYGGLFVLSGAVLLTITYILVNRSNGMFVFSRDPSGPSGARMYTGDGTSTVLDRFAEAQRRQAQRQHALEMNRLLIESGIALAIMSVIAIGLGWFVAGRVLRPLRTMTSTIQRISADNVHERLAVEGPADELKDLADTVDGLLGRLEGALDSHKRFVANAAHELRTPLTVEHALLEESLIDRDATVESFRSNFERLLVLSEQQARLLESLLTLSSSERGLDHREPIDLAELAGEAVLGCRGRAERHGLRVDSATGHAATYGDSALVERLIVNLLDNAIGYNVPDGWVKVVTRVEGEHAVVRVANSGKVVPPERVGRLFEPFQRLDRTAGDGHHGLGLSIVRSIAAAHGATVTAHARSVGGLVVEVSFPLRTAARPSARHHNGTPRLPQAASG*
>VanScs_Str_formicae_KY5
MPIRLPGSPRFARSRAVLVSRLLPRRVRMRLTLLYGLMFVLSGAVLLTITYLLANRPNGFFLFSRGNVGGNAALPADGGIHLYPDSMAPSAVGAFAEAQRQQAVRQHAAEMHDLLIESGIALAIMSVIAIGLGWLIAGRVLRPLRTMTSSIQRISARNVHERLAVEGPGDELKDLADTVDGLLGRLETALDSHKRFVANAAHELRTPLTVEHALLEESLIDRDATVDSFRSNFERLLVLSEQQARLLESLLTLSSSERGPDPDRREPLDLGEVAEQLVLSWRAEAQRRGLRVDAVTTRADIWGDGALVERLVANLLDNALGYNVPGGWVKVAVGVEGGNAVVRVSNTGPTVPPDRVGRLLEPFQRLDRSSGDGHHGLGLSIVRSIAVAHGAALRAEARPNGGLVVEVAFPPREPSHAREFRAAETR*
>VanScs_Str_chartreusis_ATCC_14922
MSATASDPAGRFRIRWSARLRLTLLYGTLFLVSGATLLAVTYLLVVQSPASKGTKITTGNASRNPAVQEVTAQISYVADRQRQEAQRTLLTRSGIALGVMTGVSGGLGWLVAGRVLRPVRVMTERARRISAHNLHERLAMPGPADDELKNLGDTFDGLLGRLDAAFDAQRRFVANASHELRTPLTLQRTVIEVALSKPDPDVKALRGVCERALSIGEDQERLIEALLTLASSQSGVFRTEPLDLAEVVTDVLDTLTPTQPEDVTLEVSLDAAATEGNSSLVERLVTNLVGNAQRYTNPGGWIRVTTNLQGGVPTVRVVNSGPVVPRDAIPSLYQPFQRLGHRSARHDGHGLGLSIVAAVASAHRARIVTEQGPAGGLDITVAFPRRKEGLFGVPVP*
>VanScs_Str_avermitilis_NBRC_14893
MRLSPLITTISAYARRLMPRRVRLRLTLLYGALFVVSGGVLLAITYLLVTGSPANLVLVDSGAGNPVVTPDSQGNLYLGPDPSGSAQLADFTQELRQQALRQHEAEVHHLLVQSGIALGIMAVISMVLGWLVAGRVLHPLRTMTDSIRRISASNMHERLAVAGPDDELKGLADTVDGLLGRLESALDSHKRFVANAAHELRTPLTLEHALLEEALIDRHATRESFRSNFERLLEISKQQARLLESLLTLSSSERGLDHHEPVDLSVVAEQIARTSRPEATRRGLRVETTIGPAPTSGDSALVQRLVANLVDNAMGYNIPDGQVEISTRTHGGRAVVSVSNTGPKVPPEHVERLFEPFQRLGRTASGGHHGLGLSIVRAIAGAHDAVIVARARPDGGLAVEVAFLARTERPGRHGTSLPALLPAATHRSRTDTAQLDNAAGAVEERPRHSYR*
>VanScs_Str_alfalfae_ACCC40021
MPRRVRVRLTLLYGGLFVLSGAVLLTITYILVNRSNGMFVFSRDPSGPSGARMYTGDGTSTVLDRFAEAQRRQAQRQHALEMNRLLIESGIALAIMSVIAIGLGWFVAGRVLRPLRTMTSTIQRISADNVHERLAVEGPADELKDLADTVDGLLGRLEGALDSHKRFVANAAHELRTPLTVEHALLEESLIDRDATVESFRSNFERLLVLSEQQARLLESLLTLSSSERGLDHREPIDLAELAGEAVLGCRGRAERHGLRVDSATGHAATYGDSALVERLIVNLLDNAIGYNVPDGWVKVVTRVEGEHAVVRVANSGKVVPPERVGRLFEPFQRLDRTAGDGHHGLGLSIVRSIAAAHGATVTAHARSVGGLVVEVSFPLRTAARPSARHHNGTPRLPQAASG*
>VanScs_Str_alboniger_ATCC_12461
MRLPNSAHAARFRAWAAARLLPKRVRMRLTLLYGSLFVVSGAVLLTITYLLVSRFNGVFFFSREQSGPPTDDGAHMYTDGGASAALKGIAEARRQQAMRQHEMEMNRLLIESGVALAIMSVIAIGLGWFVAGRVLRPLRTMTSTIQRISAHNVHERLAAEGPADELKDLADTVDGLLGRLEGALDSHKRFVANAAHELRTPLTVEHALLEESLIDRDATVESFRSNFERLLVLSEQQARLLESLLTLSSSERGLDRREPLELAELAGKAVLGCRERAERRGLRVDSATGAAGTWGDSALVERLMANLLDNAIGYNVPDGWVKLVTRVEGERAVVRVANSGHRVPPDRVGRLFEPFQRLDRTAGDGHHGLGLSIVRSIATAHGATLNAHARPRGGLVVEVAFPLRTARCPQDRQQNGGQHRAQAASVTIAGDSASG*
>VanScs_N_sp_WAC_01424
MVRSLRHLAVFRTVRSRLTLVYGALFAATGAVLLAITYLLVLTSRPPTPLVAGEGPTGDLRALARHQHQAMLENLLLKSVMALALMAVISFVVGWLVAGRMLRPLRTMNSAIKRISARNVHERLALPGPRDELRNLADTVDGLLERLHSAFDARKRFVANAAHELRTPLTLEHALLEESLLDEDRDVSSMRSTMARLLDLSEQQGRLLESLLTLAESEGGLDHRDPLDLAEIAERVVRTAEEAGPRVDGDNPGAGEGNGSRADGNSHCTDAAPGPGGHGRPPAAGRPSPRLVAAIAHAPTAGDPALVERLIANLVDNAVRYNVPGGRVDISTRAEGDRAVVSIANTGPAIPPEQVYRLFEPFQRLDRTRVDDHHGLGLSIVRAIAVAHDARLTADARPQGGLAIEIHFPLAGLR*
>VanScs_N_sp_ATCC_55076
MGEMLASLRFITSPRTVRLRLTLLYGVLFAASSAVLLTITFLLVWNSRRNAASLRYGTLEPGRQGPIPPLSVAEQAREYVQRQNEALIQDLLIQSMIAFAIMTIISFAIGWLISGRVLRPLRTMNDTIRRISARNIHERLALQGPRDELRNLADTVDGLLGRLHAALDAHKHFVANAAHELRTPLTVEHALLEEALLDAGADADSLRSTMGRLLSISEQQGRLLESLLTLAESEGGLAHRQPVDLAAVADRVVRATAAGDLRLLPALSPALASGDPALIERLVANLVDNAVRYNVPGGRVEVTTGVTDGWAVVSVLNTGPVIPPDQVERLLEPFQRLDRTVRGNGHHGLGLSIVRAIAAAHDALLSALARPDGGLSVRVSFPLATGLAARNGA*
>VanScs_N_gerenzanensis_ATCC_39727
VAHRLRRLTTAFRSVRLRLTLVYGALFAASGVVLLAITYLLFRGSRPFVLVDGDPGGRFRAFARQQQAAILENLLFQSLIALALMTVISFLLGWLVAGRMLRPLRTMNTTLKRISARNVHERLALPGPRDELRNLADTVDELLERLHSALDAQKRFVANAAHELRTPLTLEHALLEESLLHRDADTPSMRSIMERLLDLSRQQGRLLESLLTLAKSEGGLDHREPLDLAEIAEHTIRTMEGTGPGADGNNPRAGVSADRRADGNSPTAGAATDSWADGKSLRAGCPHPRLVTGIAHAPTTGDPALVERLITNLLDNAMRYNVPGGQVELSTRAEAGKAVVSIANTGPVVPPEQVHRLFEPFQRLDRTRADDHHGLGLSIVRAIAVAHDATLTAHARPQGGLSVEIHFPLMRRALRRLAPS*
>VanScs_N_coxensis_DSM_45129
MGTVADRLRRLTAFRSVRLRLTLVYGALFAASGVVLLAITYLLFRGSRPFVLVDGDPGGRFRAFARQQQAAILENLLLQSLIALALMTVISFLLGWLVAGRMLRPLRTMNATLKRISAHNVHERLALPGPRDELRNLADTVDGLLERLHSALDAQKRFVANAAHELRTPLTLEHALLEESLLHRDSDTPSMRSIMERLLDLSRQQGRLLESLLTLAKSEGGLDHRELLDLAEIAERTIRTMEGTGPGTDGNSPRAGAGAGLRADGNSPTAGAATDSWAGGKPPGDGCPHPRLVTGIAHAPTTGDPALVERLITNLLDNAMRYNVPGGQVEVSTRIEGGKAVVSIANTGPVIPVEQVQRLFEPFQRLDRTRVDDHHGLGLSIVRAIAVAHDATLTANARPQGGLSIEIRFPLMLRATRR*
>VanScs_Ksp_aureofaciens_ATCC_10762
MSSPRPRLPALLRGAVTLRWSALLLLAAAAAGLDLRWGTFHQPVTGLLLGLSAMTTAVVLLALPFTTLCGAGPWSTACAGLCAAVASLAFTTAVHLRADHGASTAYGAFEPVALLIVLAFTARRGAAAPAAAGTVALIAAVVSRPLAVEVREGSVIVAFILTLIAVAVAGAAVTARLVVADRRQREYRIRLEQRLRLARDLHDYVAHHVTGIVVQAQGAGAIADKRPDLVPAALRRIEDTGAEALVSLRRMVGALRADDPGAPFTPPGGMTAVRALVAGFGPVGVSVRLVEDGPTEQLPTDAAAIVHRVVMEALTNIRKHAPACRTVAVRVQAEQRHVAVSVDNDGVAGPTAPPGYGLTGLKERVTSAGGSLRTGAGSDGTWQVHARLPLSLPLHRADAA*
>VanScs_CA878
MLAGVLLLSATIVFLLAYQRVGFMRSGVVIAPPGTVPIRAFVPTAAGMMAFLLVFGLVGGWILAGRMLAPLTRITDAARMAADASLSHRIRLEGRRDEFRELADAFDTMLARLEAHVAEQRRFATNASHELRTPLAITQALLDVARNDPNRDTDELVDRIGLVNTRAIKLTEALLLLSSADRRSFTRERVDLSLLVEEAGETLLPLAEGRDLTIETSGDVSPTVGSHALLLQLTTNLVHNAIVHNLPEHGTVWVTTSVHPGTAVLTVQNTGEKLTPELVSTLTEPFQRGTERIRNDHAGVGLGLAIVKSITQAHDGTLTLTPRPAGGLRVTVRLPAAPPLPGG*
>VanScs_Apl_sp_ATCC_53533
VDRAPGVSVRLKLTLSYAGFLMLAGALLLAVVWLFLLRYVPEVIRPDPGPPGLNDGGLGPANPHIRFIPDRSDLQRAFIPKAVAMLAFLLMFGLLGGWILAGRMLAPLTRITNATRQAADGSLSHRIRLEGREDEFRELADAFDTMLARLEAQVAEQQRFAANASHELRTPLAIMQTLLDVARNDPNHDAGALVDRLHFVNTRAIDLTEALLLLSRADRRSYTGEHIDLSLIAEEATETLLPLAEKRGLTIETSGDLASTIGSYTLLLQMTTNLVQNAIVHNLPEVGTVWITTSVHPEGVVLAVENTGEKLTAQSVSTFVEPFQRGTGRIRDGHAGVGLGLPIVKSIAQAHDGALTLTPRPGGGLCVTVRLPAARPR*
>VanScs_A_sp_WMMB499
MRIRFPFNTVRFRLTLLYGALFLLSGAVTLGITFFLVDRATQGTYFYQGEDGITTSIKETRDPPRKQGPAQRDDSDTENRGLTPPDEIDDEQIAALARHQKQEQRRTQLVQSGIALAIMSLASIGLGWVVAGRILRRLRVITAATREISATNLHERLALPGPADELKDLGDTIDELLARLEGAFEAQRRFVANASHELRTPMARQRTLSQVALADPDATAESLRDAHLRVIAAGRHQERLVAALLTLARGQAGIERRVPVDLGPLTDQVVRSRRAEAGERGVTLDVSLRTAIAAGDPGLAERLVTNLVDNALRHNVPDGRVTITTGTDRGRPVLTVDNTGPVVPPDALDRLFMPFQRLGTERTGRSEGLGLGLSIVQAVATAHDARLDAEPRPGGGLTITLCFPSPDAAAEPAGGDAPGATAAGALTADHAGRRPGGR*
>VanScs_A_sp_WAC_06369
MRFRLPRNTVRLRLTLLYGALFLLSGAVTLGITFFLVDRATQGVYFYQGEDGITTSIKEMRDPPRKRGPAQRDDSDTGNRGLTPPDDIDDRQIAALARHQKERQRRTQLVQSGIALGIMSLASIGLGWAVAGRILRRLRVITAATREISATNLHERLALPGPTDELKDLGDTIDGLLARLEAAFEAQRRFVANASHELRTPMARQRTLSQVALADPDATVESLRDAHLRVIAAGRHQERLVAALLTLARGQAGIERRVPVALDRLTGQVVAARRAEAERRGVTLDAALGEAVAAGDPGLAERLVINLVDNALRHNVPDGGVTVATGMDGDRPVLTVENTGPVVPPDALERLFMPFQRLGTERTGRSEGLGLGLSIVQAIATAHDADLRAEPRPGGGLTVTLRFLPAPAAAAGGARTPADASAPAAAG*
>VanScs_A_sp_RB68
VESGFARRLRTKRTVRLRLTLLQGALFLVSGAGTIGITYLLASARFPERLTQGPADASGRGITGFGPLPPQNPGQAQQRTDDLHTFLTESGLALAIMVVLSLGLGWLVAGRILRPLRTMTASTHRIFEDNLHERLPVAGPRDELSELGDTINGLLARLEAAFEAQRLFVANASHELRTPITVERAILEVALADPGATVGSLRQACAEVLDSSRQQERLIDALLTLARSQRGLGQLEQFDLAAVARGVVAAAERRRGPGTPRLRAHLDPAAVAGDPRLVERMVVNLVDNALRYNVPGGTVDVSVETADGRAFLSVLNTGPVTPAEQIDRLLQPFQRLKAGRGDASQEGFGLGLSIVAAVAKAHGADLRASPGQYGGLEIEVGFPAVKPPRATAPARDRGAAQGAR*
>VanS-J_Str_lincolnensis_ATCC_2036
MDRAPGLSVRVKLTLSYAGFLMIAGVLLLAAVWVFLLRYVPERAMLINPEDNAHLNGVFPVRSSLQYVFLPRAAAVLAFLLVFGLVGGWLLAGRMLAPLTGITDAARMATSGSLSHRIQLPGSKDEFRELADAFDAMLARLEAHVAEQQRFAANASHELRTPLAVSRTLLDVARADPNPDTDELIDRLQTVNSRAIDLTEALLLVSRAEQRSFTRERVDLSLMAEEATETLLPLAEKHGVTIETRGDITPMLGSPALLLQLTTNLVHNAIVHNLPEAGTVWVTTGVRPDTVVLTVENTGEKLTPELASTLTEPFQRGTERVHGDHPGVGLGLAIVKTITHAHDGTLTLTPRSAGGIRVTVELPAVSPPAGPVSDVH
>VanS-HAXY_Ncd_terpenica_NC_YFY_NT001
MDRAPGLSVRLKLTLSYAGFLMLAGALLLAVVWVFLLRYVPDRGIRPRAPGSGPNRSELLSAFGPKVAWALAFLLVFGLVGGWILAGRMLAPLTRITNATRMAANGSLSHRIQLEGRKDEFRELSDAFDTMLARLEAHTAEQQRFAANASHELRTPLAVTQTLLDVARSDPNRDTGELVALLHTVNARAINLTEALLLLSRADQRSFTRESVDLSLTAEEATETLLPLAEKSGITIETSGDMAPTHGSHALLQQLTTNLVHNAIVHNLPEQGTVWVSTSANAKTVVLTVENTGEKLTPQVISTLVEPFQRGTARVRTDHAGVGLGLAIVRSIARAHDGTLTLTPRPEGGLCVMVQLPAASPHSGR
>S-PALPDdlVanXL_Xa_phaseoli_DSM_45730
VTPRRRIVLVGAIALLVGFILPTLTRSVLSTLWFHGRGVCGLAVPGVDLVCKSALTLAEQLYALTGFAVLLLAVVGIWAAARWCLRPVRDLGGPISQVGPQNLGYRIRPRGKDELARLARSIDEMMERIAAGYEGQRRFAANASHELRTPLAVQRTLIEVGMARSLTGEQLELLTGQLLETNERNERLIEGLLALSESDQGLRSRVPQRLDEIVTNVLAAYQDRASAAGVTMQGQLEPRLVMGERVLLERLVTNLVENAIKYNRPGGTVTVTVGRDPTLTVVNTGQVVPAEAVAGLFEPFRRLARDRTNHSGGAGLGLAIARSITQAHDGLIAARPADSGGGLRVDVRLPTAH*
>S-PALPDdlVanXL_Vcs_sp_FIM060022
MTPRRRILVVGAAALIVGIAMPLVVKRVLNLVWVFGQRLCDAGLPGVRTACGAAGSVVGQLSMLTGLVVLVIALVGIWVAGAWCLRPVSDLAGPIAHVGPQNLGHRIRPRGNDEMARLARAIDDMMERIAAGYEGQRRFAANASHELRTPLAVQRTLIEVGMARSLTGEQLELLTSQLLETNERNERLIEGLLALSESDQGLRARLPQRLDEIVGTVLAGYQERAEEAGVTVQSHLSPRVVMGERVLLERLVSNLVENAIKYNRPGGTLTVTVGREPALTVVNSGQVVPAEAVAGLFEPFRRLARDRTNHSGGAGLGLAIARSITQAHDGLIAARPAEYGGLRVDVQLPKAP*
>S-PALPDdlVanXL_Vcs_sediminis_CGMCC_4.3550
VTPRWRVVLVGVLALLVGYALPGLTTSVLGELWVSVSRLCHTGLPGVGLVCQPARDLAGLAVPLTGLVLLVLSVAGIWAAALWCLRPVRDLAGPIAQVGPQNLGHRLRPRGSDELARLARSIDEMMERIAAGYEGQRRFAANASHELRTPLAVQRTLIEVGMARSLTGEQLELLTGQLLETNERNERLIEGLLALSESDQGLRSRTPQRLDEIVTGVLAAHQDRITEAGLTVQSHLEPRRVMGERVLLERLVTNLVENAIKYNRPGGTLTVAVGRNPALTVVNTGQVVPAEAVAGLFEPFRRLARDRTNHSGGAGLGLAIARSITQAHDGLIAARPAEYGGLRVDVQLPTAP*
>S-PALPDdlVanXL_Mms_ureilytica__LB19
MGKWLTEITWTWGQQFCDVPAPGLSAVCRNVRPGAFMLPLAAVLFVTVAALVALWFAAVWCLRPVADLAGPIGQLGPQNLGHRIRPRGRDELARLSRAIDEMMERVSAGYEGQRRFAANASHELRTPLAVQRTLIEVGMARALTGEQLELLTSQLLETNERNERLIEGLLALSESDQGLRSRIPQRLDTIVEAVLAGYLDRAREAEVTVETHLEPRVVVGERVLLERLVTNLVENGIKYNRPGGSLTVVVSGVPALSVVNTGQPVPAEAVAGLFEPFRRLARDRTSQGGGAGLGLAIARSITQAHDGIIAARPAEYGGLRVDVQLPTLN*
>S-PALPDdlVanXL_Mms_terminaliae_DSM_101760
VSPRRRILLVGALALLGGYWLPGLGKQLLGQLWWRAQAFCDLQTIGAVCEPVRPLIPVLPGLIELLLLLAGVLAVWGAARWCLRPVRELADPIADLGPQNLGHRIRRGGRDELARLARAIDDMLDRVTAGYEGQRRFAANASHELRTPLAVQRTLIEVGMAQSLTAEQLDLLTAQLLATNERNERLIEGLLALSESDQGLRSSTPQRLDEIVTAVLAAYADRAAEAGVTVESRLAPRVVPGERVLLERLVGNLVENGIKYNRPGGRLTVTVGGDPALTVLNTGQTVPGEAVAGLFEPFRRLARDRTNQGGGAGLGLAIARSITQAHDGIIAARPGEDGGLRVDVQLPAVR*
>S-PALPDdlVanXL_Mms_noduli_ALFpr19a
MGKWLSGVTWAWGQQFCDVPMPGLSTVCRNVRPGAFMLPLVAVLLVTVAVLVGLWFAAVWCLRPVADLAGPIGHLGPQNLGHRIRPRGSDELARLSRAIDEMMERVSAGYEGQRRFAANASHELRTPLAVQRTLIEVGMARTLSGEQLELLTSQLLETNERNERLIEGLLALSESDQGLRSRIPQRLDTIVEAVLAGYLDRAREAGVTVETHLVPRVVVGERVLLERLVTNLVENGIKYNRPGGSLTVVVSGVPALSVVNTGQPVPAEAVAGLFEPFRRLARDRTSQGGGAGLGLAIARSITQAHDGIIAARPAEYGGLRVDVQLPTLN*
>S-PALPDdlVanXL_Mms_mirobrigensis_DSM_44830
VSPRRRVLLVGVLALLAGYLLPYVVRWLFVLVWGWARQFCGLPSIGAVCDPARPFVPLVQLLFEPLVLLAAGVAVWAGARWCLRPVRDLADPIANLGPQNLGYRIRRGGRDELARLARAIDDMMDRVTAGYEGQRRFAANASHELRTPLAVQRTLIEVGMARSLTGEQLDLLTAQLLATNERNERLIEGLLTLSESDQGLRSSTPQRLDEVVAGVLAAYADRVAEAGVTVQSRLLPRIVPGERVLLERLVGNLVENAIKYNRPGGRLVVAVDGDPALTVTNSGQAVPGEAVAGLFEPFRRLARDRTNQGDGAGLGLAIARSITQAHGGLIAARPGEDGGLRVDVHLPTVR*
>S-PALPDdlVanXL_Mms_krabiensis_DSM_45344
VTPRRRVLLVGVLALLVGCSMSGMEKYVLGVLWAPGYQLCSLPVPGARLVCEPARQLDALLPLAAMLVLLALAVVAIWGAALWCLRPVRDLAGPIAHVGPQNLGHRIRPRGRDELAGLARAIDEMMERVAAGYEGQRRFAANASHELRTPLAVQRTLIEVGMSRTLNGDQLELVTAQLLETNERNERLIEGLLTLSESDQGLRSSTPQRLDEIAYGVLVAYQERATAAGVKVETHLSPRVVPGERVLLERLVTNLVENAIKYNCPGGTLTVVVGDSPALTVVNTGQVVPAEAVAGLFEPFRRLARDRTNHGGGAGLGLAIARSITQAHGGVIIARPAEYGGLRVDVQLPVRR*
>S-PALPDdlVanXL_Mms_chersina_DSM_44151
VSPRRRVLLVGALALLGGYWLPGLGKQLLAGVWWRAQAFCDLQTVGVVCEPVRPLIPVLPGLIELLVLLAGVLAVWGAARWCLRPVRDLADPIADLGPQNLGHRIRRGGTDELGRLSRAIDDMMDRVTAGYEGQRRFAANASHELRTPLAVQRTLIEVGMAQSLTAEQLDLLTAQLLATNERNERLIEGLLALSESDQGLRSSTPQRLDEIVTSVLAAYADRAAEAGVTVESRLAPRVVPGERVLLERLVGNLVENGIKYNRPGGQLTVTVGGDPALTVANTGQTVPGEAVAGLFEPFRRLARDRTNQGGGAGLGLAIARSITQAHDGIIAARPGEDGGLRVDVQLPAVR*
>S-PALPDdlVanXL_Mms_avicenniae_DSM_45758
VSPRRRVVLVGVLALLAGLFLPGLGKWVLGMLWLPAEEICGLPAPGLRLACDPARQLDNAIPQLVELVLAVVAVVGVWGAAVWCLRPVRDLAEPIAHVGPQNLGYRIRRRGRDELAQLSRAIDQMMERIAAGYDGQRRFAANASHELRTPLAVQRTLIEVGMAQALTGEQLELLTAQLLQTNERNERLIEGLLALSESDQGLRSSTPQPLHEITRAVLAAYQDRATAAGVTVESRLAPRVVMGERVLLERLVTNLVENAIKYNRPGGRLAVTVGRTPALTVANTGQIVPAEAVAGLFEPFRRLARDRTNQSGGAGLGLAIARSITQAHDGIIAARPLEGGGLSVDVQLPVPH*
>S-PALPDdlVanXL_Js_zingiberis_PLAI_1-1
MTPRRRIVLVGALALLVGFTMPTLTKWALGTLWYQGRGFCDVGLPGASRVCGAAYTLAEPLYRLTGLAVLLVALVGVWAAAVWCLRPVRDLAGPISYVGPQNLGHRVRPRGNDELARLARSIDEMMERIAAGYEGQRRFAANASHELRTPLAVQRTLIEVGMARALSAEQLELLTGQLLETNERNERLIEGLLALSESDQGLRSRLPQRLDEIVGMVLASYQERAEAAGVSVESHLEPRMVMGERVLLERLVSNLVENAIKYNRPGGTLTVTVGRDPALVVVNTGQVVPAEAVAGLFEPFRRLARDRTNHSGGAGLGLAIARSITQAHDGLIAARPAEHGGLRVDVQLPERP*
>S-PALPDdlVanXL_Js_endophytica_JCM_18317
VTPRRRIVLVGALALLAGYVLPVLTMSLINYLWGLGQGFCNSGLPASGVICGGGYELANLVMAFVPLVVFVLAVAGVWTAARWCLRPVRDLAGPIEHVGPQNLGHRIRPRGDDELARLARSIDQMMDRIAAGYEGQRRFAANASHELRTPLAVQRTLIEVGMAQSLNEAQLDLLTSQLLATNERNERLIEGLLVLSESDQGLRARLPQRLDEIVGTVLATHRDRAGEAGVTVESYLVPRTVMGERVLLERLVTNLVENAIKYNRPGGTLAVTVGDNPALTVVNTGQPVPAEAVAGLFEPFRRLARDRTNQGGGAGLGLAIARSITQAHDGLIAARPAEYGGLRVDVQLPAAR*
>_VanSncs-YAlrDdl_All_opalescens_DSM_45601
VHRAPGLSVRIKLTLSYAGFLMLAGVLLLAVVWVFLLRYVPDGAIMARGFVPNRSDLLRAFAPRAAAALVFLLLFGLLGGWVLAGRMLAPLTRITEATRMATNGSLSHRIRLEGDQDEFRELADAFDTMLARLEAHVAEQRRFAANASHELRTPLAISQTLLDVARSDPAKNPGELVERLHAVNARAIDLTEALLMLSRADQRSFAREVVDLSLLVEEATETLLPLAEKRGVTVETSGDITPAIGSQALLLQVTTNLVHNAIVHNLPGRGTVWVTTGVHAGAAVLTVENTGDRLPPHLVWALTEPFQRGTERIRGDHAGVGLGLAIVKSITQAHDGHLTITPRPAGGLRIDVRLPGPRPRRAW*
>_VanSncs-Y_A_meyerae_DSM_44715
MDRRPGLSARLKLTLSYAGFLMLAGALLLAVVWVFLLRYVPDGAIQLGGGNDRPGGPGPRFVPGREDLQRAFVPRAATAMAFLLVFGLVGGWLLAGRMLAPLTRIADAARLASSGSLSHRIRLEGPADEFRELADVFDTMLETLESHVAEQRRFAANASHELRTPLAISQTLLDVARNDPARGRDQLIERLHTVNTRAIDLTQALLLLSRADRRNFAREVVNLSLVAEEAAETLLPFAERRQITLAVTGEKAQTLGSAELLLQLVTNLVQNAIVHNLPTGGTVTVHTEARHGASVLQVENTGRPVPPELIPTLTEPFQRGTQRQRTDEHAGVGLGLAIVRSIVRAHDGALDLTPRPGGGLIATIRLPLHTAWTVPERNPLAG*
>AHH83941_VanS(B)_Enterococcus_faecium
MERKGIFIKVFSYTIIVLLLLVGVTATLFAQQFVSYFRVMELQQTVKSYQPLVELIQNSDRLDIQEVAGLFHYNNQSFEFYIEDKEGSVLYATPNANTSNSFRPDFLYVVHRDDNISIVAQSKAGVGLLYQGLTIRGIVMIAIMVVFSLLCAYIFARQMTTPIKALADSANKMANLKDVPPPLERKDELGALAHDMHSMYVRLKETIARLEDEIARLEDEIAREHELEETQRYFFAAASHELKTPIAATSVLLEGMLENIGDYKDHSKYLRECIKMMDRQGKIISEILELVSLNDGRIVPIAEPLDIGRTVAELLPDFQTLAEANNQRFVTDIPAGQIVLSDPRLLQKALSNVILNAVQNTPQGGEVRIWSEPGAEKCRLFVLNMGVHIDDTALPRLFTPFYRIDQARSRKSGRSGLGLAIVQKTLDAMSLQYALENTSDGVLFWLDLPLTSTL
>BAH02339_Enterococcus_faecalis
MERKGIFIKVFSYTIIVLLLLVGVTATLLAQQFVSYFRVMELQQTVKSYQPLVELIQNSDRLDIQEVAGLFHYNNQSFEFYIEDKEGSVLYATPNANTSNSFRPDFLYVVHRDDNISIVAQNKAGVGLLYQGLTIRGIVMIAIMVVFSLLCAYIFARQMTTPIKALADSANKMANLKDVPPPLERKDELGALAHDMHSMYVRLKETIARLEDEIAREHELEETQRYFFAAASHELKTPIAATSVLLEGMLENIGDYKDHSKYLRECIKMMDRQGKIISEILELVSLNDGRIVPIAEPLDIGRTVAELLPDFQTLAEANNQRFVTDIPAGQIVLSDPRLLQKALSNVILNAVQNTPQGGEVRIWSEPGAEKCRLFVLNMGVHIDDTALPRLFTPFYRIDQARSRKSGRSGLGLAIVQKTLDAMSLQYALENTSDGVLFWLDLPLTSTL
>AAV58812_vanSB_Clostridium_sp._CCRI-9842
MERKGIFIKVFSYTIIVLLLLVGVTATLFAQQFVSYFRVMELQQTVKSYQPLVELIQNSDRLDIQEVAGLFHYNNQSFEFYIEDKEGSVLYATPNANTSNSFRPDFLYVVHRDDNISIVAQGKAGVGLLYQGLTIRGIVMIAIMVVFSLLCAYIFARQMTTPIKALADSANKMANLKDVPPPLERKDELGALAHDMHSMYVRLKETIARLEDEIAREHELEETQRYFFAAASHELKTPIAATSVLLEGMLENIGDYKDHSKYLRECIKMMDRQGKIISEILELVSLNDGRIVPIAEPLDIGRTVAELLPDFQTLAEANNQRFVTDIPAGQIVLSDPRLLQKALSNVILNAVQNTPQGGEVRIWSEPGAEKCRLFVLNMGVHIDDTALPRLFTPFYRIDQARSRKSGRSGLGLAIVQKTLDAMSLQYALENTSDGVLFWLDLPLTSTL
>AAQ12903_VanS_Enterococcus_faecium
MERKGIFIKVFSYTIIVLLLLVGVTATLFAQQFVSYFRVMELQQTVKSYQPLVELIQNSDRLDIQEVAGLFHYNNQSFEFYIEDKEGSVLYATPNANTSNSFRPDFLYVVHRDDNISIVAQSKAGVGLLYQGLTIRGIVMIAIMVVFSLLCAYIFARQMTTPIKALADSANKMANLKDVPPPLERKDELGALAHDMHSMYVRLKETIARLEDEIAREHELEETQRYFFAAASHELKTPIAATSVLLEGMLENIGDYKDHSKYLRECIKMMDRQGKIISEILELVSLNDGRIVPIAEPLDIGRTVAELLPDFQTLAEANNQRFVTDIPAGQIVLSDPRLLQKALSNVILNAVQNTPQGGEVRIWSEPGAEKCRLFVLNMGVHIDDTALPRLFTPFYRIDQARSGLGLAIVQKTLDAMSLQYALENTSDGVLFWLDLPLTSTL
>AAA65954_vanS_Enterococcus_faecium
MVIKLKNKKNDYSKLERKLYMYIVAIVVVAIVFVLYIRSMIRGKLGDWILSILENKYDLNHLDAMKLYQYSIRNNIDIFIYVAIVISILILCRVMLSKFAKYFDEINTGIDVLIQNEDKQIELSAEMDVMEQKLNTLKRTLEKREQDAKLAEQRKNDVVMYLAHDIKTPLTSIIGYLSLLDEAPDMPVDQKAKYVHITLDKAYRLEQLIDEFFEITRYNLQTITLTKTHIDLYYMLVQMTDEFYPQLSAHGKQAVIHAPEDLTVSGDPDKLARVFNNILKNAAAYSEDNSIIDITAGLSGDVVSIEFKNTGSIPKDKLAAIFEKFYRLDNARSSDTGGAGLGLAIAKEIIVQHGGQIYAESNDNYTTFRVELPAMPDLVDKRRS
>CAB61230__VanS_Bacillus_circulans
MKNKNKKNDYSKLERKLYMYIVAIVVVAVIFVLYIRSMIRGKLGEWIVRFLENEYGLNQLDAMKLYHYSIRNNIEIFIYVAIAISILILCRVMLSKFAKYFDEINTGIDVLIQNEDKQIELSAEMDVMEHKLNTLKRTLEKREQDAKLAEQRKNDVVMYLAHDIKTPLTSIIGYLSLLDEAPDMPVDQKAKYVHITLDKAYRLEQLIDEFFEITRYNLQTITLTKTHIDLYYMLVQMTDEFYPQLSAHGKQAIIHASVDLTVSGDPDKLARVFNNILKNAAAYSEDNSIIDITAGLSGNMVSIVFKNTGSIPKDKLAAIFEKFYRLDNARSSETGGAGLGLAIAKEIIVLHGGQIYAESNDHYTTFTVELPAFPDLVDKRDS
>AAZ98836_VanS(D)_Enterococcus_gallinarum
MKNRKKTKYEDDYLLFKNRLSIKMLLMMVCSLLIIAGVYLFILKGNFANAVVSILEHFVYHDRDEAAVVYLKTFKRYEFWLFLLAILGVFFVIFRMFVGNVSKYFKEINRGIDSLVHEDAEDIALPAELASTERKINSIRHTLAKRKTDAELAEQRKNDLVMYLAHDLKTPLSSVIGYLTLLRDEGQISDELRERYLSISLDKAERLEDLINEFFEITRFNLSHITLVYGKINLTRMLEQLAYEFKPMLAGKNLKLEFEIQPDISISCDANKMQRVFDNLLRNAVSYCNADTSIKITAEQMEDHVIIKVINEGNTIPQERLERIFEQFYRLDVSRSSATGGAGLGLAIAKEIVELHHGQITAHSADGLTCFEVSLPLVGKS
>BAD60925_Enterococcus_raffinosus
MKNKNMTSYEDDYLLFKNRLSVKILLMMACSILIISVVYLFVLKDNFANVVVAILDRFIYHDRDEAVAVYLRTFKAYEIWLFLIAVMGVFFVIFRRYLDSISKYFKEINRGIDTLVHEDTNDIALPPELASTERKINSIRHTLTKRKTDAELAEQRKNDLVMYLAHDLKIPLSSVIGYLNLLRDEKQISEELREKYLSISLDKAERLEELINEFFEITRFNLSNITLVYSKINLTMMLEQLGHEFKPMLAGKNLKCEFDIQPDMLLSCDANKLQRVFDNLLRNAVSYCYENTTIQVNARQAEDHVLIKIINEGDTIPRERLERIFEQFYRLDMSRSSSTGGAGLGLAIAREIVELHHGQITARSENGITSFEVTLPTVGKS
>AAR37057_VanS(D5)_Enterococcus_faecium
MKNRDKTSHEDDYLLFKNRLSLKILLIMACSILIIAAVYLFVLKDNFANVVVAILDSFIYHDRDEAVAVYLRTFKAYEIWLFLIAVMGVFFMIFRRYLDSISKYFKEINRGIDTLVHEDTNDIALPPELASTERKINSIRHTLTKRKTDAELAEQRKNDLVMYLAHDLKTPLSSVIGYLNLLRDENQISEELREKYLSISLDKAERLEELINEFFEITRFNLSNITLVYSKINLTMMLEQLGHEFKPMLAGKNLKCEFDVQPDMMLSCDANKLQRVFDNVLRNAVSYCYENTTIQVNARQAEDYVLIQVINEGDTIPGERLERIFEQFYRLDVSQSSSTGGAGLGLAIAREIVELHHGQITARSENGITSFEVTLPTVGKS
>ABS72055_protein_kinase_Ruminococcus_gauvreauii
MKNRNKTSHEDDYLLFKNRLSVKILLMMVYSILIIAGVYLFILKDNFANVVVAILDSFIYHDRDEAVAVYLRTFKAYEIWLFLIAVMGVFFMIFRRYLDSISKYFKEINRGIDTLVNEDANDIGLPPELASTERKINSIRHTLTKRKTDAELAEQRKNDLVMYLVHDLKTPLSSVIGYLNLLRDENQISEELREKYLSISLDKAERLEELINEFFEITRFNLSNITLVYSKINLTMMLEQLGHEFKPMLAGKNLICEFDVQPDMMLSCDANKLQRVFDNVLRNAVSYCYENTTIRVKARQTEDHVLIQIINEGDTIPGERLERIFEQFYRLDVSRSSSTGGAGLGLAIAKEIVELHHGQITARSENGITSFEVALPVVGKS
>WP_034869172_VanS_Enterococcus_casseliflavus
MKNRSPLIRKLLTQYFITTGILMAILIIIPFAVRFVAGMRVWYGYEPIYQILRLFADYWLLCLAIGALLIWVSTTIYYMSKAISYLNETIQATNQLIAEPTKRIVLSSNMIDVQEEMNQLREKNLQDQRAAKEAEQRKNDLIVYLAHDLRTPLTSVIGYLTLLEEEPQLSTELRARYTKIALQKAQRLELLISEFFEITRFNLTTIALQTETTDLSLMLEQLTFEFLPLLEEKNLHWQLQLQKKVFATVDTEKMERVFDNLIRNAINYSYPNSPLRLAISESDDILIRLTNQGKTIPAEKIVLIFEPFYRMDASRATATGGTGLGLPIAKEIVEALGGKIWAESRDETIVFSIRLPKAAMEKNEQLSKPHPSEPTA
>ACL82958_VanS(M)_Enterococcus_faecium
MAKMRSSFRTKIILLFAVSMLLAGMVTYLLFKGLQLYYHTMIHRGNPLAELRDFIESIGDFNFFFLLFILLSLSVFYILTKPYSAYFDEISTGIQYLALGDFKRRVNIQSNDEFGDIAQAINQASEKLEEAIQRGDFSENSKEQLVVNLAHDLRTPLTSVLGYLDLVLKDEKLTKEQVRHFLTIAFTKSQRLEKLIDELFEITRMNYGMLSIEKKPINLTDLLLQLKEELYPIFEKNGLTARMNTLPHLPVSADGEMLARVFENLLTNANRYGHDGQFVDINGFVDEEEVVVQVVNYGDSIPPNELPYLFDMFYTGDKARTHKEDSTGLGLFIAKNIVEQHNGTVTAESSLIRTVFEVRLPLESAPIDQV
>AAQ16269_VanS_Enterococcus_faecalis
MDSDYTQLQTKILIRTAVVLFGAFALISASLSLLSGHFSRAVVGILEIFYKDYEKALVVYTYVFRDNKEWFVMIAAFVSFLIVLRLYLKGFTKYFNEINRGINALKEESSEDVVLSSELAATEKTINTIKHTLEQQKTAALVAEQRKNDLVVYLAHDLKTPLTSVIGYLTLLRDEKQISDELREKYICISLEKAERLENLINEFFEITRFNLSNIILEYSVVNLTRMLEQLVFEFNPMLAEKKLNCVLKTMPNKMIRCDANKMQRVFDNLLRNAVNYSFENTEISITVTQNENMVHIKFVNHGNTIPKEKLERIFEQFYRLDTSRSTGNGGAGLGLAIAREIVMLHGGTITARSEDEKIEFEVTILSS
>WP_070064533__VanS_Rhodococcus_hoagii
MDRAPGLGVRLKLTLSYAGFLMLAGVLLLAAVWVFLLRGRSTNFQFPALADFARVFDPSNFGPVVFVPAAILALGFLLVFGLVGGWILAGRMLAPLARITRAAREAGSGSLSYRIELEGRNDEFRELADAFDAMLARLEARDAAQQRFAANASHELRTPLAITQTLLDVARNDPNRDGGELDERLRAVNARAIELTEALLLLSRTDQRSFSREDVDLSLIAEEAAETLLPFAEKHGVSIETSGDIAPVIGSHALLLQLTTNLLHNAIVHNVPEHGSVQISTAIGSESVMLTVENTGDKLSPQLVSTLTEPFQRGTARTRGDDARVGLGLAIVKSITQAHDGSLTLSPRAAGGLSVAVRLPAAQRRP
>AAR84673_VanS_Paenibacillus_popilliae_ATCC_14706
MGKILRGFRSKMIILLGLSMLLSSAITYLLFKVLQLYYYTSVDYGDTLAYFRKIIQNIGDFNVFLLLFILLSILFFFLLTKPYSAYFNEISKGIHYLAQGDFKHRVQILSNDEFSDIAQSINLASEKLEQAIERGDFSESSKEQLVVNLAHDLRTPLTSVLGYLDLILKDDNLTENQIRHYLTIAFTKSQRLERLIDELFEITRMNYGMLPIKKKQIDLSELLIQLKEELYPVFEKNDLIARMNITSPLSIMGDGELLARVFENLLINANRYGYEGQYVDINGFIDSEEVVIQVINYGDAIPPDELPHIFDMLFTGDKARTHQENSTGLGLFIAENIVEQHNGTITAESDLIRTIFEVRLPMADS
>AEP40504_VanS(N)_Enterococcus_faecium
MKNKLNDPLIKRILLRYVSTVLLAIGIYGGVLLLLLFLFRLRTWYGDEPFYLFLRTLYIRFNLIGLVSSGAFLLLLMITLVYIFKLIGYLNETITATKQLLEAPEQRIQLSTELFTVQEEMNQIRENNNQANRAAKVAEQRKNDLIVYLAHDLRTSLTSVIGYLTLLKEEPQISTELRAKYTDIALDKALRLEELIGEFFEVTQFNLTKLTINKEIVDLSIMLEQISYEFLPILNEKGLKWQLAIDKGIKAEVDPNKMGRVFDNLIRNAINYSFSNSTIHLSLEKNGQNLELKITNETHTLPEEKLTQIFEPFYRVDTSRSSSTGGTGLGLSIVKDIVEASGGRIHAQSSNNQMTFTLTLPISE
>ABX54692_VanS_Enterococcus_faecalis
MKSKAETTTIKQILIKYLVTIGLSMLAYLVFLLTILIIMRNFVWDGTEPIYRVLHFFYRLFNFEGILIIGVILILFVVTLFFVMKIIGYLKQIIEATKQLLEKPEQRVKLSSGLFELQEEMNQLREKNNADNRAAKEAEKRKNDLIVYLAHDLRTPLTSVIGYLTLLKEEPEISVQTRAKYTNIALSKAFRLEELLSEFFDVTRFNLTNLTINEELVDLSVMLEQISYEFLPILEEKKLSWNLHVESNIKSLLDPGKMERVFDNLMRNAINYSFEDTIIDLSLEKKESQAIFKITNRTYTIPKEKLEKIFEPFYRMDTSRSSSTGGTGLGLPIVREIIEASKGTINVSSSNNEMTFIIYLPYID
>AAY67972_VanS_Enterococcus_gallinarum
MKNRNPLIRKLLTQYFVTTGILLAFLVMIPLVIRFIAGTRTWYGTEPIYYILRFFADRWLFCVAIGALLIWFGTTIYYMTKAIGYLNETIQATTQLIEEPTKRITLSSHLVDVQEEMNQLREKSLQDQRAAKEAEQRKNDLIVYLAHDLRTPLTSVIGYLTLLKEEPQLSNAMRNRYTEIALQKAQRLELLISEFFEITRFNLTTIVLQTETTDLSLMLEQLTFEFLPLLEEKNLNWQLNLQKNVLATVDTEKIARVFDNLIRNAINYSYPDSPLLLELVESDSIHIRLTNRGKTIPEEMIGRLFEPFYRMDSSRATATGGTGLGLPIAKEILLASGGDISAESKDETIIFNVRLPKPANS
>AAL27446_VanSE_Enterococcus_faecalis
MKNNLTVQITKKYFYTMIIITTILVILPLVAKMFLSLRVWQGTEFFYPILYILNRSLGVWLIVTPLFIWLIVTYMFFRKMISYLEEMIVATKSLIETPNEKIVLRVELAEFENEINHIRIDSLENKKMAEEAGKKRDDLLTYLAHDLRTPLTSIIGYISLLQNEQTYLELDSTKRKNYIDIISDKANRLEHLLNDFFEIAKTGKSREEVYKEEVDLSLMLSQISSEFLPLLDEKKLEWDFKIEPNVFVQLNINKFERVLDNLIRNAISYSLNDTTIKLTLEKVDEKVVVSVGNITDKVSEKDIDQLFEPFYRGDKSRNTKTGNAGLGLAIAKQIISEHGGTIEAELQNNDFKVSIIL
>VanS-ZHAX Paenibacillus sonchi LMG 24727
MKRSGIFIKVFIYTIIFSALLVGATAALFSQQLMFYFSRLRMEGISDTFQRMADQSQGEDDITELARRFYERDPSFQFYIRDKAGHIIYETPGAGISGIAIGQQPPGGKNSTILVNLNKDYNFHALRDDVFAVNYDKWIARALVMLSAMLAVCVIGAFVFARQMTKPIQTLANNTSKMSNLEEVPPLPERKDELGTLARDIHSMYDKLKDTISKLEDEILRERELEETQRYFFSAASHELKTPIAATSVLLEGMLENVGDYKDHPKYLRECVKMMDAQSKMISEILEIVNLNNGKIVPVPERLDIRHIVADMLPNYRTLSEANGQRMVMNILEGQICFTDPQMLKKVLSNIILNAVQNTPEGGEIRIWSEPVADRYRLCVLNTRARIGDTVLPKLFDPFYRVDQARSRKNGRSGLGLTIVQKTLEAMDIGFALENTPDGVLFWIELPKAL
>VanS-WHAXY Brevibacillus laterosporus E7593-50
LKNKNKNKKTDYSKLKRKLYQYIVVIVMAAVVFVLFLRLFIKGTLGEWIVRFLENSYHLERQDAMIIYQYTIRNNIEIFIYVAIAISILILCRVMLSKFAKYFDEINTGIDILIQNEDKQIELSAEMEFMEQKLNTLKRTLEKREQDAKLAEQRKNDVVMYLAHDIKTPLTSVIGYLSLLDEAPDMPVEQKAKYVHITLDKAYRLEQLIDEFFEITRYNLQTITLTKKHIDLYYMLVQMTDEFYPQLAANGKQAVIHASEDLTVTGDPDKLARVFNNILKNAAAYSEDNSVIDITAVLSGDVVSIVFKNAGSIPKDKLAAIFEKFYRLDDARSSDTGGAGLGLAIAKEIIVQHGGQIYAESNDNYTTFTVELPALPDLVDKRSS
>VanS-HAXZ Thermoactinomyces vulgaris 2H
LSEKNNDYYKLKRKLFLYILVIVIAAIVFVFYLRELMRWRTGEWIVRFLENSFYLERQDAMLIYQYTIRNNITIIMYVTIAVTVLILCRIMLSKFAKYFNEINNGIDILIQKEDKQIELSPEMEFLEQKLNTLKLTLEKREQEAKLAEQRKNDFVMYLAHDIKTPLTSIIGYLSLLDEASDMPAEQQEKYIRITLDKAIHLERLIDEFFEITRYNLQTIKLEKKHIDLYYMLVQITDEFYPQLAVNGKQVVIHAPDDLTVYADPDKLARVFNNILKNAVAYSEDNSVIDITAGRCGDMVSIEFKNAGSIPKSKLDAIFDKFYRIDDARSSGKGGAGLGLAIAKEIVTLHGGRLYADSDKTHTSFTVELPAMPRQT
